# Supplementary material for: Profiling whole-tissue metabolic reprogramming during cutaneous poxvirus infection and clearance
Source: J Virol. 2023 Nov 27;97(12):e01272-23. doi: 10.1128/jvi.01272-23 (PMC10734417; doi:10.1128/jvi.01272-23)
Supplement: Table S1_negative mode — Metabolomics raw data for negative mode. [file jvi.01272-23-s0001.txt]

SampleID	sample number	time point	virus	OTI	Mouse number	group	merged identifier	10|167.02107|0.881	100|173.05686|0.641	1001|538.03821|3.635	1004|481.04895|1.048	1005|494.06698|1.501	1008|799.23673|0.566	1009|395.06385|0.465	101|130.05106|1.049	1010|202.02878|0.364	1012|424.0676|0.749	1013|433.22078|6.191	1016|407.17231|3.734	1017|361.23617|8.986	1018|233.10349|6.596	1019|158.04595|0.681	102|190.05434|3.744	1020|338.06653|0.512	1021|111.02009|3.511	1023|341.9432|0.464	1025|364.08757|2.716	1026|152.02312|1.151	1027|506.28858|7.73	1028|379.06903|0.455	1029|874.49095|12.986	103|300.04928|0.501	1030|418.00084|0.43	1031|465.00628|0.38	1036|541.26273|3.624	1037|295.22788|7.419	1038|188.09289|3.912	1041|633.02554|3.466	1044|665.11299|3.611	1045|650.10213|3.576	1048|357.26475|6.431	1049|333.20724|6.678	105|318.05966|0.5	1050|585.07703|0.517	1051|467.23896|8.828	1052|322.08856|3.547	1053|460.01893|1.599	1055|449.10836|0.458	1056|371.14595|3.533	1057|769.07278|1.598	1058|320.06542|0.856	1059|300.01607|0.981	106|300.03979|0.546	1061|423.99315|0.485	1062|374.02511|1.5	1063|471.10515|0.634	1064|271.20662|6.101	1065|172.99141|3.749	1066|351.21776|6.918	1067|968.14798|0.687	1068|336.06031|1.162	1069|364.08758|2.679	107|164.07175|2.012	1070|683.11094|1.497	1072|428.05881|3.213	1073|165.075|2.082	1074|343.22788|7.769	1077|379.06905|0.457	108|391.28559|6.604	1080|605.02242|0.369	1082|759.56594|9.098	1085|473.21791|7.234	1086|351.21772|6.921	1087|272.05418|0.467	1088|285.0222|0.654	1089|664.41963|7.898	109|147.06639|1.397	1090|211.01829|4.25	1091|580.16133|0.983	1092|256.05939|0.487	1094|252.08773|4.027	1096|393.22607|7.915	1098|307.06759|3.735	11|335.04944|0.881	110|253.093|0.588	1103|396.12688|3.531	1104|528.30945|7.575	1105|684.13919|3.587	1106|859.57974|9.183	1107|240.049|0.74	1108|266.96758|0.472	1109|633.02556|3.547	111|148.04387|0.624	1110|746.38412|7.913	1111|401.23095|7.784	1112|483.23389|7.877	1113|301.02669|0.354	1114|493.23953|5.939	1115|340.24933|5.735	1116|317.21226|8.212	1117|293.99025|0.716	1119|632.07778|3.45	112|148.04391|0.68	1120|518.2863|7.52	1121|369.08452|0.461	1123|660.3495|7.332	1125|436.28323|7.627	1126|293.0426|0.447	1127|516.04876|1.495	1129|634.10711|3.58	1130|457.08558|0.487	1131|715.51152|9.776	1132|822.97101|0.385	1133|630.53153|9.779	1137|613.44487|7.67	114|476.27811|7.198	1143|351.21544|7.296	1145|628.34671|5.249	1147|521.96966|0.482	1148|620.19653|2.011	1149|353.08984|0.456	115|266.07818|0.732	1150|420.01208|0.722	1151|307.07358|0.445	1153|789.61304|9.839	1154|426.18999|4.399	1155|286.97049|0.886	1157|158.04596|0.681	1161|423.99313|0.488	1162|555.14653|0.605	1163|471.33269|9.136	1165|359.10872|0.487	1167|515.13852|2.012	1168|602.34642|7.361	1169|337.07782|0.582	117|761.58149|9.406	1171|293.06867|0.478	1172|925.58794|9.38	1173|541.14285|1.027	1176|370.07685|0.982	1177|599.3202|7.545	1178|634.07073|3.35	1179|242.01297|4.319	118|761.58186|13.024	1180|293.06867|0.456	1184|442.1266|3.56	1185|361.14065|0.984	1187|365.1353|2.138	1188|518.21762|4.637	1189|145.0871|4.943	119|842.59146|10.314	1191|652.38323|7.781	1192|582.37777|8.298	1193|791.56437|13.037	1195|521.96969|0.483	1196|219.03174|0.476	1198|513.08248|2.337	12|335.04955|0.985	120|792.5764|13.032	1200|427.11869|2.012	1206|307.07358|0.445	1208|574.46079|9.827	121|742.53954|10.068	1211|493.99566|0.448	1212|278.05486|0.642	1213|653.03947|0.485	1216|526.3149|6.995	1218|176.05652|0.463	1219|407.08142|0.4	122|844.60743|13.033	1220|603.02387|0.372	1226|756.94228|0.387	1227|350.11412|0.435	123|840.57621|10.123	1231|357.26474|6.433	1233|541.23706|7.67	1234|365.34246|10.114	1239|197.93995|0.426	124|816.57673|13.033	1240|515.22365|6.104	1241|243.07524|0.405	1242|674.93954|0.388	1245|329.24871|8.925	1246|434.04583|1.497	1247|485.04882|0.359	125|816.57613|10.267	1253|108.02043|1.151	1257|639.13946|2.357	1259|376.06594|3.539	126|818.59206|13.036	1261|558.98902|0.442	1262|379.24659|7.823	1266|391.10768|0.397	1267|425.04049|0.363	1269|381.00581|0.386	127|706.6355|10.812	1271|848.56543|9.262	1272|203.06485|5.275	1276|764.22684|0.614	1279|108.02043|1.149	128|706.63559|10.809	1283|532.04377|1.729	129|858.58669|9.216	1291|665.15572|3.507	1292|253.10568|5.919	1294|329.04256|0.786	1296|327.21781|6.313	1297|288.07151|1.051	1299|379.1582|8.835	13|167.0211|1.154	130|842.59202|13.026	1300|639.13937|2.341	1301|336.06031|1.004	1302|814.26053|1.142	1303|499.0807|1.198	1305|654.44074|10.192	1307|507.03712|1.818	1308|261.07275|0.701	1309|360.06915|1.033	131|804.53989|9.287	1310|335.22287|7.238	1311|789.2341|0.983	1314|872.56599|9.244	1315|363.25182|9.308	1317|622.37017|7.568	1318|362.10295|0.601	1319|560.14019|0.526	132|279.1965|7.262	1322|289.01721|0.903	1325|184.09797|4.375	1327|608.35703|7.626	1329|712.0763|1.764	1330|580.23479|7.813	1331|541.23697|7.67	1332|451.23146|5.472	1334|488.01769|1.616	1335|448.13955|3.695	1336|507.03711|1.797	1338|460.176|4.988	134|539.1384|0.505	1341|269.24853|9.232	1342|824.54269|10.07	1343|499.22658|8.678	1344|588.4765|9.966	135|701.1915|0.544	1351|409.23614|8.807	1352|207.01208|4.655	1353|328.07794|2.022	1357|406.01912|0.461	1358|492.27315|6.464	136|377.08558|0.472	1362|636.38822|8.069	1363|253.05002|0.514	1364|335.04287|0.467	1366|252.05472|0.695	1367|339.32694|10.116	1368|649.09171|1.148	1369|712.33573|7.445	137|103.00378|0.484	1371|249.04235|0.468	1372|280.12244|4.345	1373|492.23673|5.937	1374|369.22819|5.358	1375|990.12992|0.687	1376|591.1169|1.217	1378|835.49148|9.181	1379|353.20039|7.082	138|133.01427|0.576	1380|473.11045|0.396	1382|161.00924|0.474	1383|500.20726|5.043	1384|505.14031|3.734	1385|715.10093|1.458	1386|417.07774|1.195	1388|488.05001|1.497	139|289.01805|0.577	1391|377.23331|6.435	1393|699.10592|1.49	1395|266.94625|0.88	1396|726.41999|7.393	1397|268.05707|2.014	1398|377.23092|8.141	1399|168.04318|0.449	14|357.03142|0.888	140|115.00379|0.712	1400|388.04995|0.714	1401|493.23943|5.942	1402|379.01329|0.895	1405|642.30007|7.517	1406|287.05223|0.573	1407|267.19649|7.225	1408|525.24211|8.835	1409|459.10869|0.983	141|115.0038|0.833	1411|132.94651|0.418	1412|214.04868|0.434	1413|800.35578|7.454	1414|287.15009|5.529	1415|530.30187|7.454	1416|320.09774|0.875	1417|450.26266|7.016	1419|327.2178|5.752	142|145.09831|0.401	1420|484.17344|4.445	1421|375.05471|1.051	1422|450.04088|3.232	1423|591.97267|0.453	1425|516.27298|6.506	1427|433.97457|0.441	1428|527.25775|9.122	1429|360.0702|4.153	143|274.14077|0.464	1431|411.0752|0.467	1432|253.1809|6.83	1433|476.17061|3.75	1434|380.71409|0.548	1436|900.59496|13.067	1437|399.0964|0.984	1439|547.04165|0.885	144|272.0887|1.124	1441|478.14995|3.585	1442|241.11942|4.222	1443|613.15126|1.145	1445|659.11383|3.527	1447|247.98464|0.804	1449|252.96362|0.579	145|425.08102|0.495	1450|397.07954|0.456	1451|134.0473|3.578	1453|363.2542|7.792	1455|703.00021|0.373	1456|466.29374|7.596	1457|368.03881|0.539	1459|285.0729|1.258	146|304.061|1.128	1460|196.84277|0.525	1466|838.94514|0.387	1469|492.27316|6.411	1470|348.18173|4.298	1471|576.96245|0.382	1472|239.11497|0.423	1473|589.04652|0.368	1474|275.08841|0.599	1475|582.28132|7.308	1476|196.02853|0.461	1477|593.16031|3.733	1479|509.12156|2.01	148|147.03|0.716	1481|397.0247|0.896	1482|373.02622|0.886	1483|840.58202|9.521	1484|168.01807|0.882	1485|375.21533|7.452	1486|497.04394|1.159	1487|250.0391|0.593	1488|383.06396|0.469	1490|466.03557|3.331	1492|479.15165|0.607	1493|642.30001|7.449	15|180.06667|0.983	150|275.0884|1.007	1500|712.33123|4.857	1502|449.03228|0.376	1503|169.00779|0.606	1504|170.08235|3.874	1507|693.11897|1.552	1508|762.2114|0.612	1509|401.02765|1.152	151|129.01944|2.137	1510|443.07463|3.734	1511|533.12262|0.602	1514|321.04845|0.687	1515|606.48722|9.784	1518|379.8991|0.464	152|130.08736|0.846	1520|248.99379|1.165	1522|309.01543|1.171	1523|279.0269|0.429	1527|315.19666|6.681	1528|411.20654|8.679	1530|636.97326|0.374	1531|772.51351|7.529	1534|243.19656|7.042	1535|692.45081|8.314	1537|591.97264|0.453	1538|333.09403|1.213	1539|261.00735|3.937	154|191.01978|0.742	1541|499.08071|1.194	1542|508.26786|6	1543|558.281|7.271	1545|385.2362|8.993	1546|287.10998|0.372	155|191.01982|0.47	1550|378.95562|0.415	1552|313.23851|6.878	1553|275.10363|4.448	1555|549.00753|0.478	1556|375.05471|1.053	1557|475.22878|7.095	1559|223.17038|7.961	156|191.01979|0.593	1560|265.21721|8.627	1564|574.9098|0.414	1565|127.11294|5.917	1569|425.0629|2.349	157|267.07325|2.344	1570|391.12953|0.639	1574|557.11992|0.618	1575|345.01057|1.234	1576|213.04936|0.437	1579|410.157|3.505	1582|355.10548|0.451	1583|580.32567|7.953	1584|688.44617|9.706	1585|687.02494|0.37	1586|816.49443|9.521	1589|536.16591|4.893	159|535.15424|2.343	1590|444.02384|1.453	1593|466.00493|1.726	1595|604.17277|3.747	1596|685.0268|0.371	1597|611.04337|3.574	1599|307.0073|0.47	16|383.12248|0.983	1600|484.17344|4.574	1601|670.43578|9.969	1602|386.03356|0.617	1604|690.09421|1.771	1605|502.22294|5.309	1607|227.9606|0.74	161|160.04046|5.123	1610|549.09366|0.38	1612|309.10446|0.398	1613|376.06626|3.263	1616|850.49084|12.987	1617|275.08839|0.508	1618|389.07071|3.732	1619|403.19469|0.919	162|260.10398|4.166	1620|425.2311|7.893	1621|233.02925|1.171	1623|635.08856|0.626	1625|536.059|3.611	1626|555.13684|0.606	1627|464.05436|3.54	163|260.104|3.871	1632|633.0254|3.386	1633|472.02257|1.447	1634|398.02594|0.49	1637|779.09204|0.684	1638|145.01434|0.681	1639|744.36849|7.595	164|135.03129|1.045	1640|279.10985|0.96	1641|335.22281|7.928	1642|565.1299|0.684	1643|179.1078|7.226	1647|580.97131|0.43	1648|433.22075|6.454	1649|369.11289|0.374	165|135.03134|1.18	1650|367.02912|0.375	1653|475.22894|7.838	1654|568.10067|0.713	1657|207.0146|0.557	1659|425.06287|2.336	166|407.28037|6.373	1660|592.32562|6.577	1661|443.20271|7.26	1663|737.08294|1.456	1666|506.32502|7.905	1669|226.03913|0.451	167|130.05103|0.431	1670|250.03912|0.595	1671|503.07181|0.98	1673|256.04969|0.459	1674|294.00554|0.458	1676|715.10097|1.545	1679|368.9809|0.454	1680|522.28359|7.25	1681|409.15923|3.529	1684|283.08236|4.303	1686|231.03181|0.629	169|154.06229|0.423	1691|718.97563|0.375	1692|429.17916|8.674	1696|252.97308|0.568	1697|788.54514|13.023	1699|548.26304|5.791	17|180.06674|1.091	1700|438.299|7.46	1701|507.06555|2.338	1702|386.32776|8.725	1705|410.08098|2.029	1708|479.28351|8.018	1709|429.30099|8.858	1710|301.2173|7.922	1712|775.56099|8.97	1713|510.0617|1.734	1715|614.17953|2.012	1717|656.42013|9.83	1719|274.02523|0.565	1722|366.02199|2.398	1723|359.22051|8.592	1724|653.13405|3.539	1727|447.13435|6.412	1728|611.13687|3.565	1729|643.11875|3.525	173|725.1091|1.585	1730|622.37249|8.071	1731|285.02614|0.371	1732|476.93255|0.414	1736|254.03401|0.455	1737|592.9369|0.388	1738|550.09536|0.483	1739|264.05787|0.605	174|362.05072|1.592	1740|381.26469|6.701	1741|360.07156|0.9	1742|526.27853|5.224	1744|341.08471|3.546	1745|749.06545|3.493	1746|125.03575|1.503	1749|440.07121|0.619	175|362.0508|3.487	1750|486.97877|0.381	1753|572.48139|10.48	1756|671.07393|1.138	1758|289.11544|0.462	176|344.04017|2.399	1760|331.9479|0.571	1761|266.98456|0.605	1764|566.1765|4.521	1766|268.98326|0.482	1767|444.02374|1.724	1768|466.95773|0.458	1769|681.10775|3.577	1771|821.4757|8.995	1773|384.14302|4.342	1774|753.07642|1.132	1775|502.9528|0.386	1776|367.06891|0.469	1777|391.0328|0.477	1778|300.02551|0.981	1779|169.00778|0.606	178|282.08447|2.717	1780|261.04101|3.739	1781|213.08573|0.398	1782|283.19151|7.143	1783|827.26778|0.616	1787|404.0171|0.63	1788|508.34063|7.914	1792|528.30947|7.575	1793|355.12603|0.796	1796|594.34137|7.619	1797|712.40421|7.385	1799|211.01831|4.778	1801|904.97387|0.385	1803|656.11161|1.156	1804|420.02133|0.688	1806|593.16042|3.746	1808|231.06287|0.422	1809|292.07231|0.467	181|611.14457|1.139	1811|669.04667|1.035	1812|355.2491|6.364	1814|497.04395|1.182	1817|166.03893|0.447	1819|571.28876|6.933	182|306.07649|1.123	1821|648.38595|7.697	1826|510.03176|1.498	1828|638.27668|7.595	1829|616.28425|7.377	1830|266.00465|0.467	1835|166.03894|0.488	1838|685.11041|0.496	1839|493.20957|8.679	184|145.06196|0.435	1842|491.05687|1.006	1844|291.1966|7.377	1847|429.02643|1.154	1848|355.10546|0.451	185|146.04595|0.446	1852|545.03951|0.503	1854|239.16528|7.118	1857|419.01738|1.79	1858|783.21714|0.983	1859|362.23716|7.384	186|146.04596|0.597	1860|393.19613|7.671	1861|358.05454|4.028	1862|299.00256|0.383	1863|435.14558|7.673	1864|189.04052|0.97	1866|355.06388|3.069	1867|466.33023|7.895	1868|668.11255|1.764	1869|379.24899|6.521	187|211.0013|1.031	1870|526.02678|1.726	1871|254.98056|1.054	1872|420.09031|1.026	1874|466.95767|0.456	1879|309.11269|2.679	188|211.00132|0.687	1880|677.12394|1.492	1881|111.0201|1.217	1885|299.07037|3.735	1887|263.05789|0.483	1889|251.12886|6.172	1890|608.16041|0.982	1891|717.11528|0.486	1892|533.12256|0.602	1893|322.98864|1.207	1896|640.38312|7.563	1897|272.04453|0.464	1899|437.22213|8.838	19|309.10932|1.346	190|211.00132|0.757	1902|207.13899|6.379	1903|706.1213|3.585	1905|587.14336|3.735	1906|228.03918|0.487	1907|253.11938|3.644	1909|540.33063|7.231	191|211.00133|0.756	1911|460.19381|3.587	1912|194.02243|0.65	1913|361.23856|7.572	1914|343.0505|3.596	1915|405.05046|0.451	1917|189.11329|4.808	192|211.00131|1.719	1921|211.00132|3.52	1923|503.03103|1.051	1925|318.113|0.634	1929|482.00054|1.601	193|259.02231|0.468	1930|346.03641|0.36	1933|338.07779|0.466	1934|425.06386|0.457	1935|136.02831|1.046	1936|183.11392|3.691	1938|460.01889|3.323	1939|331.11483|3.517	1942|694.26415|7.458	1944|597.22696|6.102	1945|351.21562|7.196	1946|464.1707|3.604	1948|336.04669|0.88	1950|233.11834|6.178	1951|731.09606|1.557	1955|564.36665|7.426	1956|322.08287|0.452	1958|236.99232|0.356	196|537.06267|0.472	1960|475.22879|7.84	1961|525.07754|3.733	1962|717.51893|7.86	1963|580.97138|0.427	1965|347.99805|0.489	1966|691.10363|3.523	1968|341.02982|1.215	1969|507.06559|2.37	197|258.0385|0.463	1972|595.14211|3.609	1975|901.49958|9.381	1976|558.33302|7.91	1978|696.44586|7.832	198|177.04053|0.646	1980|275.03977|1.043	1983|211.00134|0.515	1984|462.19171|4.673	1986|324.03209|1.222	1988|640.14013|0.513	1989|586.04578|0.484	1990|533.1191|0.377	1995|634.33369|7.165	1997|407.04463|1.152	1998|595.08593|2.353	1999|180.06669|5.106	2|606.07469|1.146	20|203.08247|3.735	200|195.05101|0.448	2000|347.05312|1.708	2001|566.17645|4.496	2002|271.20666|6.172	2003|292.0723|0.469	2006|176.0565|0.457	2007|311.29571|9.919	2009|586.13018|3.729	201|209.03024|0.468	2010|443.23921|8.989	2012|446.09056|2.719	2014|295.19149|6.814	2015|694.0294|3.47	2016|316.10524|1.034	2017|675.10895|3.557	2018|920.94825|0.388	2020|646.1267|3.434	2021|268.08019|0.85	2023|570.34112|7.053	2024|491.09317|3.768	2026|551.1331|0.682	2027|756.06629|3.547	2029|407.04462|1.151	203|245.1143|1.842	2030|737.22907|3.732	2031|446.09056|2.709	2033|189.04052|0.971	2034|415.08484|3.052	2037|609.04061|0.372	2039|236.99232|0.356	204|332.12529|3.808	2040|581.2296|8.682	2042|623.24001|7.67	2044|497.10194|0.601	2045|721.14249|2.34	2046|638.29874|7.815	2047|553.33409|7.164	2048|628.05612|1.28	2049|548.03893|1.612	205|332.12531|4.296	2053|162.02577|5.275	2056|667.59372|3.504	2058|401.05145|1.236	206|293.11437|3.888	2060|363.02125|1.228	2061|237.98877|0.441	2062|794.33877|7.454	2063|425.9992|0.63	2064|754.45119|7.814	2067|613.95462|0.433	2068|674.02206|0.479	2069|277.21718|7.703	207|102.05613|0.445	2070|659.5601|3.508	2072|651.08348|0.681	2073|395.2415|8.042	2074|639.04879|0.486	2076|464.31446|7.589	2077|665.08799|1.789	2078|494.28875|6.587	2079|580.13125|3.633	208|217.0484|0.442	2080|545.12901|3.81	2082|659.11372|3.427	2083|303.08754|0.373	2084|189.12854|6.101	2085|171.10275|5.917	2086|406.93691|0.429	2087|595.0859|2.338	2088|250.95138|1.15	2089|363.01171|1.224	2090|356.11161|3.722	2092|601.47993|9.827	2093|524.04378|0.981	2094|699.11563|0.503	2096|667.07854|0.748	2098|274.06961|4.288	2099|722.23526|0.606	21|241.08303|3.543	210|115.00377|0.578	2102|301.07181|5.843	2103|466.03543|1.848	2106|453.2171|7.676	2109|842.00204|0.446	2113|647.06455|1.027	2115|510.03176|1.496	2116|565.06828|0.382	2117|161.00923|0.476	2119|550.31515|7.652	2120|726.31905|7.813	2121|754.89091|0.41	2123|411.38446|10.373	2124|340.11666|3.606	2125|391.21045|7.593	2128|658.10124|3.561	213|179.05618|0.496	2131|275.08841|0.508	2132|261.06044|1.053	2133|176.9786|0.58	2134|331.0591|5.399	2135|426.0086|0.625	2136|672.88678|0.415	2137|597.22701|6.101	2138|515.97747|0.429	2141|985.83167|9.445	2142|752.4354|7.513	2143|236.96096|0.699	2144|722.2956|7.918	2147|189.11328|4.748	2148|337.23852|7.427	215|784.14992|4.082	2151|315.97223|0.717	2154|411.38448|10.195	2157|691.1036|3.561	2158|614.04683|1.728	2159|565.23691|7.881	2161|610.40882|8.374	2163|169.05068|4.225	2164|800.97825|0.377	2167|549.24221|8.835	2169|466.00535|1.452	217|131.03507|1.947	2170|497.08784|3.058	2174|321.00928|3.502	2175|667.48971|9.139	2176|854.91951|0.389	2177|871.4053|5.232	218|228.08138|0.612	2181|218.03548|0.467	2184|754.26977|3.77	2186|272.00734|0.429	2188|576.04522|0.476	2189|135.01846|0.576	219|180.06668|2.012	2190|483.0306|1.154	2191|828.38721|7.912	2196|772.91676|0.39	2198|336.07509|0.426	2199|615.49528|9.963	220|198.07717|1.994	2201|460.0876|0.695	2203|532.26565|7.097	2204|721.1426|2.367	2206|508.26793|5.967	2207|228.05142|0.702	2208|704.6199|10.688	221|204.06656|4.919	2212|509.11346|1.212	2213|715.10086|1.725	2215|488.01763|3.324	2216|476.17073|4.751	2217|363.10552|4.532	2218|550.2116|0.521	2220|299.07039|3.756	2223|606.02345|0.371	2226|578.21919|7.513	2227|737.05199|0.885	2228|339.02277|0.607	2230|185.0569|0.649	2231|575.24257|5.941	2232|373.17283|3.643	2233|399.00932|0.806	2234|508.26782|6.581	2235|395.38945|10.617	2236|608.03016|1.725	2238|275.20158|8.375	2239|457.21069|9.121	224|143.03508|0.978	2240|338.0487|1.125	2241|566.34618|7.38	2243|592.03516|1.497	2244|515.22367|6.175	2247|455.19501|8.832	2248|488.16209|0.464	2249|382.10405|0.451	225|229.01196|0.481	2250|686.02838|0.372	2251|864.56065|8.308	2253|483.03058|1.152	2254|657.09787|3.477	2255|313.2385|6.875	2256|422.0707|0.474	2259|836.2421|1.141	226|241.01196|0.467	2260|589.06895|2.339	2263|435.23645|6.302	2265|608.39344|8.009	2266|716.10464|0.712	2267|347.05305|1.475	2268|335.13617|3.692	2269|598.05214|1.497	227|168.99083|0.472	2272|353.18658|7.67	2273|405.05046|0.452	2275|238.05036|0.452	2277|357.09816|0.833	2278|765.06047|3.492	2280|597.14193|2.013	2281|377.23332|6.709	2282|259.05709|1.21	2283|820.51724|7.451	2284|235.06311|0.469	2285|418.11237|0.517	2286|403.05244|2.096	2288|606.37778|7.737	229|758.57894|9.553	2291|546.31778|7.958	2292|493.14651|0.605	2295|479.03837|1.8	2296|451.11611|0.376	2298|545.26891|0.976	2300|533.13586|0.469	2302|492.27312|6.775	2303|414.13018|0.455	2305|435.23641|5.933	2307|570.02073|1.618	2308|737.08291|1.729	2309|680.07711|0.483	2311|721.08793|1.492	2312|592.32562|6.567	2313|515.12962|3.42	2314|139.98465|0.461	2315|451.23148|5.589	2316|189.11328|4.807	2317|189.12855|6.172	2318|278.05647|0.479	2319|849.56944|8.817	232|165.04049|0.457	2320|679.0797|3.518	2321|358.29636|8.219	2323|441.08405|0.811	2324|424.15497|5.553	2325|249.08566|3.698	2327|282.0766|0.578	2329|692.41012|4.749	233|613.13987|0.634	2335|564.00365|1.62	2337|439.23782|9.131	2338|317.21229|8.092	2339|227.11503|0.841	2342|702.19971|2.013	2343|339.11983|3.622	2344|673.09319|3.54	2345|842.2285|0.621	2346|273.00167|0.563	2348|665.03263|0.362	235|322.04469|0.591	2350|192.00587|0.798	2353|589.06906|2.341	2354|255.08868|4.249	2356|276.0544|0.984	2357|596.35693|6.621	2358|694.43006|8.123	2359|525.01669|0.368	236|402.01105|0.578	2360|781.9809|0.446	2363|462.05324|0.619	2364|359.22291|6.979	2367|606.37776|8.159	237|645.09642|0.748	2370|483.23392|7.785	2371|399.0186|0.804	2372|325.27488|8.251	2374|307.03281|1.202	2376|611.42675|8.688	2377|184.0615|0.968	238|445.05316|0.485	2380|233.00438|2.142	2381|126.00199|3.973	2382|548.26306|6.138	2383|404.13106|0.686	2385|705.09296|1.497	2386|740.36725|7.909	2388|427.01351|1.241	2389|695.44803|7.672	239|645.09644|0.686	2390|745.37424|3.51	2391|451.0872|0.752	2395|601.24779|3.414	2397|281.05153|0.631	2398|709.11219|1.13	2399|367.06891|0.47	24|514.2842|5.515	240|304.03424|0.594	2400|704.38365|4.224	2401|524.12959|3.546	2403|316.07155|3.518	2404|319.94737|0.578	2405|222.03038|2.01	2407|582.1001|0.478	2408|416.12606|3.726	2409|713.08522|3.55	241|242.07833|0.64	2410|295.19152|6.816	2412|286.06029|0.451	2413|501.41607|10.139	2416|383.06389|0.466	2418|324.03021|2.011	2419|499.05693|1.157	242|152.0024|0.546	2424|731.09591|1.706	2425|299.25929|9.035	2426|503.98209|1.604	2427|353.23345|5.814	2428|908.15406|3.48	2432|874.57925|13.066	2433|279.19652|7.647	2435|462.19176|4.675	2437|135.89488|0.482	2439|293.21204|6.869	244|130.0623|0.488	2442|742.35257|7.334	2443|328.08046|0.565	2444|111.04526|3.292	245|119.05035|0.983	2450|276.09098|4.206	2452|325.03221|2.341	2457|340.0251|0.983	2458|233.11832|6.101	2459|145.01433|0.806	246|174.08847|0.454	2460|203.06735|0.65	2461|591.12493|2.013	2464|331.53702|3.614	2465|619.13829|0.487	2466|525.05354|0.98	247|147.03|0.935	2470|295.1915|6.749	2472|541.07172|0.485	2473|228.05142|0.703	2478|325.0784|0.401	2479|434.19661|4.797	248|523.07658|0.518	2480|686.47669|9.449	2483|302.05191|0.66	2484|725.2546|2.014	2485|567.098|1.207	2486|456.17536|3.643	2487|172.06161|1.116	2488|525.20564|7.261	2489|501.02042|1.797	249|547.12132|0.534	2490|200.05645|1.404	2491|592.32559|6.649	2492|496.95725|0.38	2494|254.03401|0.455	2495|295.19151|6.28	2496|476.24175|6.103	2497|798.52923|7.566	2498|427.01343|1.228	2499|317.04512|0.861	25|514.28415|5.237	250|465.30422|8.772	2500|506.96859|0.487	2501|378.07264|0.456	2502|275.05202|1.212	2504|520.94712|0.406	2505|383.35322|9.891	2507|624.55722|10.431	251|465.30437|8.992	2511|562.98421|0.391	2512|283.22792|7.468	2513|124.01534|0.881	2514|716.98148|0.373	2515|303.07627|5.015	2516|334.21061|6.154	2517|709.526|10.203	2518|319.0784|1.211	2519|264.05784|0.605	252|465.30431|12.953	2521|575.24257|5.94	2526|406.07571|0.499	2529|543.95178|0.486	253|391.28557|7.089	2531|503.08148|0.982	2533|607.24543|8.842	2534|502.25188|4.017	2535|271.06049|0.449	2537|617.2231|7.67	2539|521.03865|1.152	254|225.09949|0.423	2540|649.567|3.48	2541|211.13399|6.456	2542|524.46834|9.688	2543|454.02873|0.472	2544|734.46165|8.351	2546|404.0265|0.623	2547|333.20715|5.965	2548|490.07283|0.878	255|116.07182|0.542	2553|445.12806|3.696	2554|383.0469|0.478	2556|265.09417|0.62	2558|340.12631|0.643	2559|685.11055|0.495	256|171.00651|0.477	2560|459.14569|7.879	2563|695.07507|3.507	2565|415.21034|6.682	2567|267.23291|9.091	2568|503.08151|0.982	2570|440.0281|1.602	2571|366.10411|0.698	2573|519.22512|8.841	2575|426.19002|4.304	2578|785.0038|0.37	2579|490.25754|6.534	258|131.04629|0.429	2583|329.24871|9.028	2588|265.04415|0.985	2591|787.0285|0.686	2592|827.10333|0.694	2594|734.95076|0.379	2595|315.1966|6.984	2597|363.11513|0.836	2599|693.04403|0.376	26|124.00741|0.434	260|303.23323|8.824	2605|190.07218|0.516	2606|791.05483|1.596	2608|765.05447|0.688	261|407.28033|6.05	2612|548.14873|0.432	2615|411.12707|3.923	2616|370.07962|0.714	2617|352.05706|0.469	2618|373.04766|0.59	262|407.28038|6.233	2620|437.94948|0.41	2621|729.35401|3.587	2622|446.16029|3.887	2623|308.0672|0.473	2624|383.0035|0.381	2625|340.98926|0.574	2626|411.38448|10.031	2627|357.09812|0.83	2628|165.12851|6.64	2629|364.00849|0.626	263|157.03679|0.484	2630|778.05376|0.479	2633|260.08869|0.461	2634|784.50504|4.261	2635|709.11403|1.553	2638|609.2611|9.126	264|426.02228|0.818	2641|295.12997|4.344	2644|356.05186|0.473	2647|528.15714|1.149	2648|333.1433|0.969	2649|420.99665|1.051	265|346.05573|1.725	2651|435.16091|0.799	2652|589.04049|1.815	2653|260.02335|1.269	2657|412.11585|3.721	2658|504.04508|1.729	266|346.0558|3.239	2661|504.04507|3.275	2662|266.10091|4.455	2663|583.02348|1.812	2664|326.05528|0.552	2665|585.48646|9.134	2669|380.00321|0.69	267|346.0558|3.446	2670|554.02553|1.445	2672|364.94451|0.474	2676|528.09354|2.714	268|211.00129|1.215	2680|303.06563|4.001	2681|280.03565|0.461	2682|542.0219|1.631	2684|506.17507|1.15	2685|487.98692|1.452	2686|506.21754|4.576	2688|261.03795|0.497	2689|428.05877|3.488	269|693.1189|1.456	2690|589.04047|1.803	2691|326.0553|0.548	2692|375.02581|0.83	2694|714.55273|9.428	2697|769.02783|0.371	2698|557.33016|4.726	2699|316.73925|0.558	270|693.11893|1.728	2707|669.14649|3.734	2708|307.0479|0.477	271|328.04536|2.488	2710|920.63194|9.228	2711|363.04799|3.421	2714|986.97669|0.386	2715|671.07219|2.34	2716|419.08072|1.005	272|266.08935|3.483	2720|221.09318|3.48	2721|680.4143|8.268	2723|643.01648|0.503	2724|516.27292|6.814	2725|159.09275|3.735	2727|533.11669|2.019	2728|479.08713|0.459	2729|941.5828|9.202	2730|547.00962|0.379	2732|683.05388|0.515	2733|552.46347|8.823	2736|807.2577|2.013	2741|342.16711|3.874	2742|519.02582|1.152	2744|511.18216|8.681	2748|172.06161|1.113	2749|296.02113|0.451	275|130.05106|0.714	2750|696.18271|2.011	2751|548.07571|0.449	2752|489.04159|0.475	2755|192.98988|1.057	2756|390.08227|3.556	2757|338.0527|3.538	2759|445.97491|0.486	276|303.08352|1.251	2761|433.21834|7.303	2762|429.05826|0.56	2766|461.17914|0.982	2767|250.97269|0.513	2768|548.03888|3.348	277|599.32019|7.306	2770|380.08618|0.469	2771|384.98466|0.648	2775|397.03667|1.055	2776|411.23864|6.827	2777|329.09201|5.916	2779|709.40044|3.46	278|309.20725|7.613	2780|386.10294|3.46	2781|199.10881|0.611	2783|181.96608|0.462	2786|684.02261|0.481	2787|526.02678|1.445	2788|225.08813|3.553	2789|253.10569|5.857	279|309.20724|7.611	2795|530.09212|1.997	2796|824.37978|3.922	2798|241.1194|4.098	2799|333.10685|1.024	280|261.13426|4.839	2800|300.18167|3.798	2801|461.07837|0.651	2802|634.98438|0.442	2804|349.05856|0.469	2805|936.92276|0.389	2806|438.94427|0.413	2808|557.23174|7.096	2809|572.14713|3.403	281|333.20725|6.453	2811|507.97907|0.484	2812|271.0605|0.447	2813|982.59776|13.077	2815|236.09622|4.123	2816|532.17648|2.013	2817|724.30329|7.509	2818|381.26467|6.997	2819|203.06734|0.465	282|565.17588|2.713	2820|351.20387|4.172	2821|491.02018|0.716	2822|130.06625|3.731	2823|649.20903|3.727	2826|881.29746|3.725	2827|563.24456|3.634	283|275.01728|0.55	2832|464.27802|7.308	2833|167.1442|6.983	2840|375.02577|0.727	2843|663.06637|3.426	2844|357.17811|0.821	2845|498.03207|2.725	2847|250.03668|0.849	2848|674.03809|1.496	285|184.09799|4.452	2850|343.21267|5.235	2852|579.14711|3.589	2854|771.39357|7.216	286|184.09796|4.381	2860|227.01324|4.287	2863|882.98097|0.379	2865|203.0496|0.895	2866|842.19487|0.62	2867|638.29055|3.485	2868|284.03234|0.372	287|190.05101|4.304	2870|295.26428|9.337	2874|427.21972|3.805	2877|272.05726|3.771	288|296.10012|3.549	2880|215.04966|0.627	2881|339.02347|0.99	2882|449.36122|10.385	2883|342.09598|0.849	2884|579.0909|3.059	2885|325.07841|0.4	2888|503.99603|0.464	289|111.04526|3.251	2890|566.17646|4.445	2892|591.21|6.107	2893|681.28484|3.881	2894|675.16314|3.734	2895|357.08282|3.595	2896|616.29085|5.868	2899|435.23638|5.938	29|124.00751|0.795	290|163.04015|0.984	2900|544.30206|7.644	2902|189.11328|4.744	2903|467.0908|0.38	2904|297.10842|0.488	2905|278.1067|4.585	2907|526.02678|3.255	291|125.01797|0.607	2910|179.10781|5.775	2912|340.0552|0.642	2913|671.04972|0.369	2916|591.11688|1.219	2917|199.03787|0.492	2919|669.05017|0.377	292|237.09147|1.554	2922|124.01533|0.894	2926|261.13429|4.738	2927|268.05911|0.821	2928|361.09243|0.459	2929|333.09392|3.507	293|237.09147|1.756	2930|628.17649|0.497	2933|716.36251|5.126	2934|458.9906|0.36	2935|359.16856|0.696	2937|260.05402|1.005	294|147.04526|2.01	2940|369.04097|1.476	2941|567.05181|0.36	2943|479.0869|0.461	2945|306.05793|1.204	2947|346.16203|3.666	2948|737.02581|0.485	295|207.13901|7.675	2952|354.08209|0.99	2954|512.04758|3.527	2958|433.01741|0.89	2964|673.1201|1.213	2966|608.22113|4.381	2968|357.90825|0.464	2969|662.36522|7.705	2979|918.89865|0.395	298|145.05071|1.622	2980|297.27994|9.652	2982|805.0916|0.48	2983|675.02123|0.48	2985|186.98295|0.499	2986|751.01611|0.483	2987|281.08916|3.522	2988|342.04431|0.788	299|161.04561|1.287	2990|694.12253|0.713	2992|631.0969|0.38	2993|343.03134|2.098	2995|273.11074|6.382	2998|690.91387|0.391	2999|257.87911|0.559	3|323.02874|0.643	300|111.00891|0.744	3001|354.08208|0.993	3004|338.06643|1.133	3006|624.07507|3.538	3007|142.05104|1.602	3008|580.16511|0.522	301|196.06155|0.984	3010|268.15535|4.953	3013|882.35868|7.451	3014|245.12551|0.749	3016|817.49854|9.592	3019|110.03606|3.373	302|794.54768|12.995	3020|284.02111|2.009	3021|209.08103|0.43	3023|451.14048|7.847	3024|670.0519|0.37	3025|731.0943|1.145	3026|664.05621|1.144	3029|359.04702|0.476	3032|589.29522|3.603	3033|508.05561|0.883	3036|336.06198|0.466	3037|323.04285|0.481	3038|537.03685|1.169	304|181.0507|3.804	3040|677.08879|2.339	3043|532.04382|3.249	3044|410.12216|3.928	3045|647.07179|0.383	3046|305.01405|0.879	305|137.03573|0.699	3053|689.06029|0.689	3059|729.0748|0.382	306|164.03538|4.778	3061|502.09055|0.577	3063|643.10608|1.774	3065|295.19148|6.754	3067|478.0869|0.459	3068|411.18863|3.425	3069|496.07624|1.037	307|110.02485|1.216	3070|938.16053|3.343	3072|400.99523|0.896	3079|662.16452|0.983	308|128.03542|1.201	3086|577.04432|0.489	3087|802.59684|7.684	309|157.08708|5.618	3092|215.06741|0.709	3094|472.15852|3.847	3095|369.03776|1.049	3097|704.37345|7.568	310|156.03033|0.713	3100|335.2229|6.178	3102|552.20344|7.383	3103|608.32073|6.389	3104|651.09811|1.117	3107|548.00885|1.441	3108|303.9524|0.747	311|325.20216|6.187	3111|137.03574|5.191	3113|725.4246|6.102	3115|616.32325|7.967	3117|731.21208|3.731	3118|125.09728|5.984	3119|415.12329|3.704	312|307.03376|0.783	3120|753.07781|1.559	3125|308.0672|0.464	3126|245.0279|0.637	3127|528.28337|10.15	3129|335.13613|3.705	313|227.06741|1.796	3131|233.11835|6.668	3133|257.09314|4.951	3134|784.10871|0.486	3135|709.11393|1.704	3136|458.03661|1.035	3137|745.04976|0.385	3138|575.21265|8.683	314|426.0223|1.091	3141|313.12285|4.864	3144|934.95394|0.393	3145|378.04557|1.592	3147|740.07008|0.676	3149|951.10791|0.689	315|346.05569|1.459	3150|663.2328|8.685	3151|321.05882|5.849	3152|276.86621|0.414	3153|296.05984|4.384	3155|521.08805|0.738	3156|325.31127|9.971	3158|636.28331|7.449	316|306.04977|0.624	3160|320.07539|1.022	3161|266.97512|0.606	3163|658.5571|3.472	3164|427.20127|5.942	3169|476.98072|0.894	317|306.05003|0.674	3172|353.09605|0.604	3173|115.04018|1.27	3175|720.30192|7.809	3176|672.08395|3.569	3177|643.01664|0.502	3179|236.09622|4.346	318|306.04997|0.671	3181|679.22988|6.104	3182|708.24047|0.607	3183|706.08926|1.754	3184|272.02093|0.812	3188|698.28755|7.379	3189|361.00487|0.622	319|195.00641|0.624	3191|390.06468|0.69	3192|673.12815|2.015	3193|538.04314|0.688	3194|521.24073|9.128	3195|776.25181|3.771	3199|741.2068|0.52	320|226.08338|0.792	3201|341.02708|3.419	3202|616.2908|5.857	3204|554.1403|3.724	3205|538.04315|0.686	3209|378.07261|0.456	321|330.06076|1.497	3212|127.11293|5.856	3213|858.2242|1.141	3214|265.07354|0.484	3215|690.03304|1.734	3216|461.24977|7.826	3217|261.07268|0.469	322|661.12926|1.503	3220|188.03874|3.897	3222|543.95178|0.483	3226|150.05615|0.985	323|315.19677|6.184	3231|348.0402|0.607	3232|126.02131|0.607	3235|847.19892|2.348	3236|739.11378|3.517	3237|326.03871|1.149	3239|451.04093|1.052	324|343.22787|7.89	3240|199.10881|0.83	3242|271.16624|5.096	3246|431.16059|3.444	3248|685.35262|4.658	3249|304.98281|0.579	325|540.36706|7.564	3250|291.09872|3.873	3251|827.05223|0.385	3252|227.11504|0.84	3253|876.34172|7.456	3254|466.30771|9.315	3257|418.97922|0.729	3258|155.03507|3.291	3259|244.04627|0.815	326|703.44258|6.102	3265|363.32706|9.9	3266|612.30486|7.459	3269|533.07522|1.052	327|333.20719|6.102	3270|509.20668|6.109	3274|591.46311|7.674	3277|260.05952|2.01	3278|304.11509|0.547	3279|249.04926|2.013	328|333.2072|7.221	3280|185.99398|0.825	3282|279.16359|7.103	3285|499.1868|4.936	3286|218.03318|0.439	3287|222.99183|1.194	3288|630.01186|1.446	3289|480.11233|0.512	329|319.22797|7.875	3293|498.19163|5.467	3295|523.0478|0.527	3298|338.03959|0.684	3299|482.0097|1.6	3301|279.00984|0.684	3303|742.21812|0.521	3306|673.12009|1.221	331|351.21771|6.114	3310|799.03697|0.474	3312|266.10093|4.448	3313|904.27061|0.495	3317|257.09316|4.953	3319|536.05348|0.714	332|470.14289|3.86	3321|772.33699|4.86	3322|618.16897|4.893	3323|917.29921|0.638	3325|435.23635|6.613	3326|236.09622|4.085	3327|775.11806|0.746	3328|195.10269|6.437	3329|325.03299|1.181	333|480.30941|7.81	3332|692.3393|6.034	3334|315.00753|2.143	3337|751.12204|1.002	3339|145.01435|0.656	334|480.30943|7.956	3341|938.16001|3.495	3342|767.02971|0.381	3343|183.13908|6.008	3345|210.02852|0.524	3346|272.05393|4.294	3348|704.00176|0.374	3349|491.02978|0.713	335|452.2783|7.373	3350|600.29993|4.224	3351|392.05904|0.975	3355|217.03675|0.449	3357|290.09949|0.487	3358|262.06158|0.473	3359|819.17633|3.568	336|452.27832|7.493	3362|801.24061|2.013	3363|766.0075|0.433	3364|208.02847|0.693	3365|528.03906|0.359	3366|568.12837|0.5	3367|414.07328|1.038	3368|770.11809|0.487	337|478.29375|7.523	3370|476.17072|4.697	3371|360.17756|3.754	3374|283.08234|4.297	3377|756.06624|3.56	3378|215.04966|0.627	3379|705.24322|7.672	338|478.29378|7.445	3380|340.09502|0.636	3382|491.07084|3.058	3383|688.02672|0.372	3386|256.08263|1.004	3387|349.20193|7.49	339|478.2938|7.444	3396|304.98279|0.578	3397|135.03134|3.052	3399|419.0069|0.894	34|212.00233|4.263	340|556.31752|7.593	3400|359.18989|6.166	3401|635.07395|3.458	3402|640.28435|7.273	3403|518.9265|0.388	3404|445.02134|0.578	3408|282.11532|0.84	3409|811.07793|0.383	341|768.53202|12.998	3410|380.14636|3.847	3411|189.03397|0.651	3412|381.03004|0.881	3414|476.09306|2.231	3415|129.03877|0.444	3416|178.02069|5.344	3417|249.02267|5.523	3418|350.13583|3.845	342|323.02849|1.034	3420|476.06875|1.048	3421|428.14961|4.955	3424|464.17063|4.353	3425|318.10953|3.717	3427|561.9896|0.383	3429|759.06487|1.456	3430|382.18479|3.795	3433|816.95326|0.379	3435|573.0739|3.06	3436|646.00705|1.619	3437|343.13755|4.839	3438|610.26719|7.377	344|135.03132|2.34	3441|471.15704|4.033	3442|458.2162|4.067	3443|434.07177|1.748	3445|445.28069|6.734	3446|673.07146|1.143	3449|140.1082|4.456	345|150.02311|0.777	3450|541.37187|4.609	3451|407.01989|0.373	3453|390.26859|7.854	3454|442.98743|1.035	3457|662.16447|0.983	3459|663.0975|3.544	346|199.07243|0.842	3460|773.07475|0.686	3461|261.0727|0.481	3463|899.58307|13.071	3465|133.99175|0.598	3468|831.11227|0.981	3469|820.28039|0.603	347|217.08296|0.797	3473|657.24585|5.942	3475|334.13311|4.575	3476|683.46564|10.146	3477|291.19658|7.375	3478|640.29102|5.889	348|329.23337|5.939	3480|375.04792|0.76	3481|405.26229|8.112	3482|699.22621|7.673	3483|696.05003|1.73	3485|577.12881|0.606	3486|514.13925|0.832	3488|312.12034|3.361	3489|684.02272|0.483	349|187.0071|4.492	3492|318.05962|0.976	3494|517.14857|7.683	3495|488.09354|0.879	3496|489.18384|3.571	3497|723.30299|5.137	35|147.03002|0.647	350|733.55051|8.989	3500|695.12326|3.655	3503|562.11926|3.625	3505|441.08107|0.982	3506|543.3903|9.417	3507|687.09467|3.617	3508|153.03065|2.465	3509|400.1977|4.172	351|740.52381|9.843	3510|608.03015|3.241	3511|852.86747|0.412	3512|821.15046|0.546	3513|664.05617|1.117	3515|408.99189|0.489	352|175.02485|1.135	3521|347.12102|0.475	3522|729.14043|1.001	3523|527.28512|10.143	3524|490.25736|6.606	3526|529.42375|8.692	353|319.22799|7.779	3534|989.31985|0.692	3535|417.196|7.88	3536|336.05737|0.807	3537|556.1196|3.6	3538|602.07073|1.008	3539|358.0547|0.518	354|281.24861|9.12	3540|347.03983|1.442	3542|402.95973|0.574	3543|504.3096|7.656	3544|537.19796|8.843	3545|383.22047|8.6	3546|523.11722|3.526	3547|645.28503|3.664	3548|360.2393|4.919	3549|695.17108|2.013	355|295.22811|7.677	3550|108.90206|0.421	3551|325.1076|2.626	3557|580.06962|0.573	3558|350.04129|0.513	356|114.01978|0.713	3561|331.18925|8.266	3564|715.12557|2.345	3565|577.11886|0.608	3566|626.33111|5.462	3567|254.0154|0.543	3569|784.22716|0.608	357|279.23286|8.833	3570|597.22706|6.174	3572|815.09229|0.484	3574|453.01786|0.477	3579|842.12625|0.708	358|253.21723|8.68	3580|300.08537|4.665	3581|716.33682|7.167	3583|255.03881|0.505	3584|298.06976|1.546	3585|426.02156|1.586	3587|494.28878|6.933	359|651.09765|3.501	3591|340.09496|0.636	3594|369.03778|1.049	3595|566.34635|7.918	3596|516.27292|6.608	3597|751.14922|3.733	3598|323.29564|9.668	36|147.03002|0.645	360|667.09244|3.487	3601|245.07709|5.849	3602|557.23182|7.838	3605|530.14889|4.893	3607|249.11085|6.008	3608|482.15776|4.988	361|651.09757|3.563	3611|563.12461|1.026	3612|411.16873|7.67	3613|536.92148|0.419	3614|359.10979|1.24	3616|382.06756|0.473	3618|470.12137|3.698	362|554.34604|7.46	3620|646.98462|0.474	3621|514.13929|0.824	3624|328.08044|1.631	3625|131.06155|4.786	3626|713.10024|0.38	3627|563.0363|0.887	3629|414.0743|0.604	363|628.07022|3.458	3630|570.02065|3.339	3632|359.125|5.117	3633|842.46477|10.062	3634|556.49452|9.553	3644|716.29307|3.84	3646|399.21538|7.65	3647|680.05501|1.498	365|651.09749|3.442	3650|287.74672|0.547	3651|787.09612|1.498	3653|569.29395|4.326	3655|342.07963|0.876	3657|439.00435|0.578	3659|417.112|5.917	366|582.37767|7.914	3661|409.17637|6.102	3664|641.14754|3.649	3665|776.26733|7.458	3666|501.06972|0.756	3667|118.06632|4.663	367|311.22285|7.83	3670|118.9987|0.478	3671|803.14568|2.343	3672|226.11975|3.93	3677|469.07|0.874	3678|589.12626|3.355	3679|230.03543|0.63	368|283.06851|3.494	3681|687.06978|1.795	3682|664.28449|7.286	3686|496.0763|1.039	3687|234.06193|0.474	369|259.02231|0.466	3690|445.02133|0.578	3691|235.08276|5.501	3693|443.13617|0.835	3694|689.24845|8.846	3695|352.09351|0.458	3699|591.19153|0.603	370|178.01801|0.775	3700|533.23443|5.472	3702|688.49231|9.706	3703|304.07869|0.498	3704|844.20786|3.532	3709|712.44068|7.498	3710|483.3187|7.046	3711|376.15138|4.2	3713|718.39169|8.064	3714|396.0836|0.876	3715|312.12025|3.338	3716|396.04571|1.037	3718|464.98754|0.684	3719|316.08029|4.026	3720|610.32054|4.492	3721|418.99655|0.357	3722|387.04466|0.69	3725|210.00779|1.017	3726|306.07657|4.876	3727|610.05912|2.746	3728|534.21653|0.653	3729|403.24666|7.961	373|215.03289|0.44	3730|205.12335|6.192	3731|504.16579|3.862	3737|864.17704|0.62	3739|527.21212|3.744	3740|808.32202|7.817	3741|409.06784|3.058	3744|276.1604|5.276	3746|280.1224|3.995	3747|384.9937|1.221	3748|412.17429|4.088	3749|819.23219|3.728	3750|400.0118|2.01	3752|160.04046|4.468	3753|655.09726|0.616	3755|374.01631|0.821	3756|508.19269|4.4	3757|509.20424|5.94	3758|867.00666|0.36	3759|724.47696|8.282	3760|616.43088|10.187	3767|347.07518|0.503	3769|535.03803|0.687	3770|679.14484|2.018	3771|351.05703|0.674	3772|412.95688|0.388	3773|512.04759|3.509	3774|447.05919|0.7	3775|305.11038|0.436	3776|388.01969|1.498	378|311.223|7.103	3781|353.04822|3.725	3782|248.07891|3.657	3783|488.06893|0.494	3784|521.0625|1.197	3787|419.9968|0.465	3788|481.09765|0.699	3794|777.45107|7.673	3795|602.31187|6.317	3798|318.14599|4.161	3799|380.08614|0.473	3800|315.98743|0.466	3801|592.32553|6.744	3802|683.12894|1.195	3803|703.08991|3.596	3805|710.05943|0.933	3806|523.0516|0.757	381|343.03723|0.36	3810|549.1695|4.606	3814|221.90243|0.564	3816|308.16165|3.568	382|279.2329|8.999	3820|416.11356|3.495	3823|451.04098|1.05	3825|209.98989|3.727	3828|323.04139|3.733	3829|278.06293|3.425	383|293.21255|7.94	3833|262.06961|2.015	3835|747.03557|0.364	3838|384.1066|3.399	3839|260.13253|4.738	3840|450.04092|3.501	3842|525.30276|7.631	3843|711.06059|0.477	3844|128.01761|3.745	3845|157.03576|0.37	3847|582.37773|6.688	3849|219.13906|8.446	3851|350.10937|0.935	3852|252.08533|3.892	3853|701.05992|0.473	3857|245.03033|0.85	3859|437.18572|7.261	386|253.21724|8.82	3860|514.07141|0.627	3861|464.1033|3.674	3862|500.30901|4.771	3866|647.24017|7.888	3867|322.97285|0.375	3869|614.04688|3.228	387|187.04202|0.647	3873|560.1595|4.513	3874|503.35907|9.138	3876|732.20845|0.498	3878|559.21977|7.884	388|281.24867|9.324	3880|710.34993|5.249	3881|863.24429|0.604	3882|665.02666|1.823	3884|655.60989|1.123	3885|160.06159|0.845	3886|870.89391|0.391	3887|499.11502|5.919	3888|508.26784|5.896	3889|830.55532|7.45	389|580.36198|7.593	3890|439.26775|6.431	3891|233.06019|0.553	3892|527.3955|9.452	3893|607.94686|0.455	3895|331.09123|0.988	3898|477.28163|7.326	3899|843.18669|3.684	39|375.13092|4.249	390|201.02553|0.365	3902|627.13199|3.549	3904|270.09581|3.918	3905|411.09503|5.917	3906|403.05087|1.055	3907|452.27831|6.99	3909|276.08526|2.013	391|351.13266|2.011	3911|245.07955|5.771	3912|371.24388|5.646	3914|176.98114|0.357	3916|278.10669|4.039	3917|364.11853|1.42	392|135.03001|0.45	3920|861.16868|0.539	3921|514.07139|0.716	3922|297.02178|1.05	3923|562.08384|0.713	3926|457.21842|7.459	3932|371.24389|5.405	3934|670.09919|0.73	3935|670.20824|0.502	3936|778.18578|2.012	3939|186.04081|0.889	394|325.04152|1.152	3941|491.02984|0.714	3942|608.31841|6.993	3945|753.07508|2.339	3946|321.16848|7.142	3948|221.90242|0.563	395|271.00389|0.431	3950|595.07874|0.499	3951|915.34682|0.608	3955|983.60852|7.816	3956|306.00306|2.013	3957|295.08424|0.463	3960|599.33276|7.507	3961|251.12882|6.38	3962|566.11401|0.699	3963|307.00416|0.651	3964|315.09634|3.882	3965|487.22241|5.94	3966|270.98491|1.151	3967|314.01889|0.643	3970|182.01294|0.543	3971|237.08813|1.545	3972|596.12612|3.581	3973|629.01074|0.459	3974|501.15386|8.847	3975|301.11941|4.157	3976|652.02403|1.621	3977|730.30856|7.455	3979|496.10742|0.475	3980|603.33627|4.415	3981|487.11275|3.725	3984|165.1285|6.635	3986|323.12491|4.119	399|269.21208|7.297	3994|690.35999|7.631	3995|741.00325|3.445	3997|488.93968|0.453	3998|284.03059|2.013	4|565.04754|0.704	400|384.03274|1.605	4000|663.04703|0.384	4005|271.0697|1.045	4010|612.1519|4.893	4011|829.09452|1.091	4013|308.99054|2.142	4015|495.25727|4.374	4016|453.21051|3.572	4020|525.36578|7.542	4026|558.23155|4.564	4027|536.05351|0.639	403|194.94653|0.473	4030|495.05109|0.749	4031|528.09972|0.891	4032|477.19896|4.205	4033|656.21789|0.5	4034|271.20664|6.679	4036|441.22597|7.486	4037|591.21005|6.112	4038|350.09703|0.821	404|633.12646|1.134	4046|618.0766|0.75	4047|715.068|3.547	405|251.07851|3.063	4057|515.12849|0.609	4058|182.07324|0.984	4059|734.05317|0.675	4060|496.10752|1.049	4062|643.16167|0.606	4066|504.04729|0.985	4069|468.1421|3.866	4070|260.09613|4.976	4072|301.02093|1.22	4073|381.03583|3.522	4076|671.08452|0.445	4077|508.1223|0.823	4078|655.07715|3.064	408|377.23082|7.666	4081|720.27984|7.595	4083|719.23759|2.015	4085|493.09802|5.918	409|633.08663|3.414	4090|626.33123|6.249	4092|952.89642|0.391	4093|490.15001|3.603	4094|344.06008|0.715	4096|625.18622|0.373	4097|621.99913|0.371	410|341.03917|1.205	4100|493.03995|1.156	4103|845.01373|0.369	4104|371.9187|0.578	411|176.93608|0.475	4110|226.98744|2.137	4111|511.10677|0.471	4118|525.14629|3.064	412|689.07408|3.487	4120|271.06967|1.044	4121|500.20731|5.713	4122|321.13205|6.531	4123|451.143|6.1	4127|346.04636|0.88	4128|790.2297|0.548	4129|421.07851|0.983	4130|350.09709|0.823	4133|973.08974|0.688	4135|588.21591|4.058	4136|319.09697|3.806	4137|824.35572|7.335	4139|235.17037|7.404	414|221.98445|0.448	4141|617.05145|0.711	4142|534.21651|0.652	4148|271.09511|6.227	4149|483.17332|3.469	4152|874.12922|1.102	4153|898.95606|0.38	4154|377.18655|7.878	4155|913.45255|5.362	4156|803.21109|0.51	4158|880.14633|1.101	416|777.57651|9.202	4161|803.32522|3.801	4163|952.15294|0.685	4164|796.08462|0.884	4165|460.03775|0.588	4166|610.09657|2.713	4167|506.25226|6.345	4169|508.20238|3.369	4172|263.04383|0.979	4173|364.1492|3.869	4174|517.23949|5.935	4175|295.09353|1.11	4176|536.06905|0.553	4180|261.12437|4.109	4181|315.03278|0.636	4182|664.06801|3.605	4183|757.1662|3.731	4184|232.93952|0.575	4185|552.11726|0.628	4187|318.096|4.666	4188|858.22401|0.602	4189|587.16006|0.488	4194|984.92975|0.386	4197|348.11231|3.845	42|279.05979|0.745	420|673.07933|3.488	4201|868.09491|0.488	4204|222.98771|0.448	4205|723.3361|5.116	4208|803.10446|0.713	421|327.23306|8.803	4211|753.53174|9.183	4212|335.29569|9.577	4213|323.06433|2.07	4215|797.1287|2.345	4216|833.15264|3.722	4218|683.01272|0.479	4220|759.99882|0.429	4221|355.24905|6.793	4223|257.0779|2.481	4225|574.27982|5.856	4229|303.08098|3.475	4232|753.07759|1.702	4233|365.08528|4.316	4234|272.05397|4.278	4236|276.09879|3.554	4237|348.03067|0.617	424|156.99092|0.408	4242|249.11086|6.009	4244|667.03755|1.055	4245|522.07655|2.718	4246|437.18573|7.259	4247|361.13671|0.542	4248|339.23484|7.667	425|432.18103|4.893	4254|472.99646|2.144	4257|715.39972|4.113	4258|691.26439|9.144	426|295.22799|8.131	4260|633.11549|0.616	4261|166.07826|2.012	4262|627.08582|2.483	4264|539.2136|9.135	4267|511.99507|0.796	4268|381.06647|3.474	427|429.15423|3.734	4271|557.13744|0.99	4272|707.59448|10.664	4277|327.0763|5.581	4278|471.16661|0.644	4279|533.07533|1.047	428|629.0541|3.544	4281|517.23945|6.346	4282|652.94839|0.377	4284|485.05825|3.713	4285|622.99534|0.369	4286|324.03352|0.801	4288|390.99376|2.15	4289|516.27319|6.941	4290|492.04258|0.629	4291|728.10979|0.983	4294|708.11393|0.489	4298|470.22543|3.454	430|297.24369|7.817	4300|496.10752|1.031	4301|678.22323|3.916	4302|935.95337|0.392	4303|601.22854|8.845	4306|754.02576|0.453	4309|391.28323|9.501	431|283.02876|0.371	4315|573.1327|0.983	4316|464.95966|1.048	4319|593.18556|8.684	4320|254.99003|1.051	4321|437.04023|0.478	4323|380.98731|1.04	4325|460.20506|3.585	4326|315.04976|0.825	4327|262.06964|2.004	433|629.05393|3.585	4330|347.10887|6.483	4331|301.02091|0.728	4332|303.05021|2.341	4334|776.19972|0.983	4335|479.09105|3.578	4336|440.2515|4.361	4337|814.08199|0.483	4338|476.17068|4.142	4341|382.01589|0.714	4344|384.09838|1.758	4345|135.03004|1.147	4346|659.25309|4.111	4347|508.34068|8.259	4349|650.09487|1.17	4350|416.00682|0.986	4351|442.08329|2.011	4354|618.34126|6.538	4355|323.12491|3.751	4356|381.26475|6.323	4357|617.12911|1.027	4358|404.01443|1.72	4359|394.03173|0.88	436|662.1575|3.588	4363|624.05231|1.009	4368|372.02325|0.69	4369|883.15012|0.544	437|357.03141|0.889	4371|649.05517|0.361	4374|143.10781|5.161	4375|316.08032|2.128	4378|721.29524|4.929	4379|461.25229|6.522	4381|602.06145|0.569	4385|541.0246|0.888	4386|356.98993|0.523	4388|460.24138|1.197	4389|500.12588|0.501	439|636.34947|7.455	4390|266.10088|4.426	4394|491.09334|3.926	4396|562.21859|4.359	4397|455.04969|0.702	4398|745.10546|0.991	44|128.03539|0.742	440|462.19171|4.514	4401|491.13533|6.104	4403|590.27936|3.771	4404|368.99169|0.834	4408|513.03862|1.006	4409|335.87424|0.542	4413|613.19172|6.102	4414|570.05314|1.498	4415|188.07177|5.773	4416|561.13682|0.635	4418|117.05582|2.503	4419|843.02658|0.388	442|689.07405|3.556	4421|548.23623|4.24	4422|613.1733|0.602	4426|469.21174|7.095	4427|533.1736|1.046	4428|716.90277|0.425	443|368.03755|1.456	4430|864.10828|0.707	4434|447.09282|0.986	4435|308.99054|2.147	4438|684.9539|0.404	4439|692.05296|3.549	444|363.25181|9.118	4441|458.04605|1.041	4442|317.06266|1.219	4443|375.13441|0.603	4444|391.21053|7.45	4446|728.01026|1.615	4448|245.15469|6.831	4449|271.11625|4.752	445|463.00955|0.379	4450|464.18766|3.809	4454|465.03264|0.366	4455|355.18908|6.1	4459|615.12243|0.377	4461|271.11628|4.807	4462|986.27266|0.984	4464|343.09697|3.451	4465|784.20277|2.01	4466|351.048|3.635	4467|338.06231|2.126	4468|341.0155|1.153	4469|508.28867|4.113	447|363.05376|1.61	4471|459.23656|6.44	4472|442.08329|2.017	4474|992.28954|0.983	4477|367.10649|2.014	4478|281.02133|0.637	448|361.23615|8.833	4483|535.04854|0.716	4485|162.04083|0.477	4487|519.03657|0.985	4488|465.28561|6.467	4490|816.19479|0.488	4494|574.27655|6.429	4495|455.19501|8.985	4497|633.12272|2.347	4499|934.87277|0.399	4500|537.06354|0.652	4501|621.1216|0.564	4502|678.8856|0.461	4506|447.1919|4.104	4508|384.14306|4.234	451|305.01826|0.993	4510|387.0114|1.504	4511|380.02145|0.716	4515|307.03379|0.775	4517|244.03714|0.985	4521|445.29603|8.239	4522|260.09614|5.026	4524|646.00693|3.313	4525|381.03005|0.882	4526|383.98395|0.656	4527|288.06024|0.75	4528|880.20625|1.141	4530|709.61006|10.81	4531|533.13598|0.471	4532|727.0991|0.983	4533|493.27664|6.433	4534|677.06176|0.447	4535|196.07459|0.475	4538|489.28332|6.064	454|689.07402|3.407	4540|510.92178|0.428	4544|369.0986|1.076	4547|232.0939|0.439	4548|661.09417|3.057	4549|440.21124|5.444	4552|446.06296|1.018	4553|687.17386|0.605	4555|340.02757|0.877	4556|216.92526|0.358	4557|530.17267|0.532	4559|416.01609|1.211	4561|624.02502|1.616	4563|318.0596|0.972	4565|397.01049|2.145	4567|248.04121|0.494	4568|557.03056|0.711	457|650.05211|3.452	4570|323.06417|3.517	4572|165.00543|1.153	4576|354.14204|1.148	4578|354.05073|1.026	4579|146.06122|4.288	458|293.05203|1.048	4580|344.06003|0.714	4582|389.0334|0.471	4583|316.05962|1.212	4584|387.19216|5.942	4590|674.35181|4.676	4592|295.90792|0.465	4593|309.03727|3.055	4594|549.16949|4.862	4596|575.06672|1.194	4599|215.03285|0.528	46|315.19683|6.102	4600|379.08985|0.454	4607|301.04299|0.562	4608|392.14668|3.683	461|277.21717|8.588	4610|401.99997|0.741	4611|775.03905|0.447	4612|448.17591|3.944	4617|289.0678|0.925	4619|827.18153|3.566	462|447.03487|0.374	4621|587.2684|3.482	4622|368.14786|4.13	4624|548.23619|4.073	4625|153.017|1.949	4626|440.07365|2.734	4627|413.13887|4.097	4629|642.16534|0.51	463|763.56085|9.011	4630|710.05931|1.292	4632|883.24349|2.012	4636|303.98954|2.012	4637|273.0229|0.58	4639|471.10504|0.612	4646|406.12498|4.34	4655|458.08528|0.605	4656|354.07651|3.752	4657|492.1035|3.694	4660|286.97997|0.884	4662|317.09905|3.523	4663|263.04395|1.794	4664|673.07914|1.113	4666|353.11774|4.387	4667|660.23868|4.098	4668|711.19095|0.6	4669|302.05516|0.578	4670|744.19906|1.023	4671|246.04653|0.491	4673|596.13356|0.984	4674|518.08928|1.042	4676|580.36197|6.553	468|436.28331|7.516	4681|442.07212|1.05	4682|176.04726|0.714	4683|671.13226|0.487	4685|376.06396|1.009	4687|497.06395|0.982	4688|493.27652|6.525	4689|391.09116|3.775	469|385.23618|8.825	4690|454.22122|5.01	4691|623.35209|3.782	4692|557.13747|0.99	4693|350.10948|0.602	4694|798.18171|0.984	4695|336.14878|4.483	4697|554.10406|3.49	470|285.08576|3.751	4701|309.04673|1.038	4704|851.10569|1.152	4705|464.55592|3.535	4715|583.36|4.214	4716|787.09615|1.499	4717|755.13086|2.02	4718|182.04596|1.402	4719|706.13708|0.982	4722|699.06858|2.353	4723|791.41584|4.202	4725|347.05297|3.241	4726|479.01342|2.142	473|352.04286|1.499	4730|604.07989|2.711	4733|238.07212|0.984	4739|575.10111|5.917	4740|521.26151|4.848	4741|499.18692|5.273	4743|759.09207|2.338	4745|543.25905|9.347	4747|568.32561|6.156	4749|772.03601|1.735	475|285.08575|3.702	4751|607.14965|3.067	4752|618.34106|6.638	4755|673.23108|0.63	4757|262.05995|0.793	4758|378.13958|0.832	4759|305.11051|0.435	476|370.04493|0.547	4760|889.26054|2.014	4763|353.04839|3.853	4764|458.21603|3.966	4765|318.14601|4.162	4767|333.03156|0.883	477|335.22049|8.678	4770|637.18353|0.562	4771|786.00484|0.375	4774|710.08801|0.716	4775|504.10608|0.603	4776|376.02871|0.477	4777|217.19617|7.258	4778|838.43156|4.747	4779|142.92504|12.858	478|571.13074|3.543	4780|587.00015|0.39	4783|865.21993|0.984	4786|370.12722|4.018	479|652.08135|3.549	4791|417.98288|0.52	4792|326.92665|0.642	4794|723.12343|0.999	4795|651.26137|4.065	4796|943.1415|1.194	4797|589.0799|1.21	4799|390.11571|0.637	48|128.0718|0.609	480|111.0201|0.732	4801|445.00033|1.154	4803|722.11036|0.442	4804|474.07299|0.983	4806|893.38727|5.23	4809|811.21615|0.983	481|457.16993|0.606	4815|367.10067|0.871	482|371.07072|0.713	4820|825.07323|1.494	4822|704.99773|0.374	4826|267.93429|0.572	483|439.08587|0.471	4831|374.07751|3.524	4832|804.21811|0.514	4833|582.1844|0.605	4836|342.26502|8.027	4837|316.0803|4.029	4838|159.01069|0.585	4840|334.03602|3.617	4841|384.98538|0.426	4842|457.0249|1.039	4843|463.2679|6.706	4846|383.05367|3.733	4847|338.06217|3.455	485|313.23852|7.996	4852|466.97254|1.152	4856|301.1194|4.214	4857|451.14304|6.102	4858|518.02693|0.982	4859|406.99131|2.342	4860|825.21743|2.351	4866|444.64333|0.571	4869|507.12216|3.87	487|556.04861|3.601	4870|256.06336|0.658	4871|415.02618|0.566	4872|682.43|7.74	4873|691.02864|1.041	4875|575.1056|0.608	4876|239.07078|0.501	4877|834.17534|3.757	4879|378.03446|0.477	488|289.0555|2.347	4882|230.03078|0.641	4883|534.21266|4.446	4884|164.08301|0.629	4890|267.05312|3.736	4893|374.22158|4.231	4894|238.07548|1.101	4897|330.11715|3.448	4899|702.05906|0.481	4902|681.45578|5.937	4903|327.12701|8.54	4906|490.04802|0.679	4907|165.0056|0.889	4908|782.34799|4.081	4910|859.18175|3.656	4911|247.04488|1.055	4912|257.07789|1.328	4914|490.2575|6.686	4915|360.99825|1.207	4918|336.14874|4.708	4919|358.02852|0.889	492|325.06536|1.216	4921|479.04135|0.455	4924|442.04351|0.58	4925|367.19854|3.711	4926|470.06928|1.503	4927|508.11012|1.977	4929|430.18464|4.298	4930|134.06123|4.026	4931|325.01685|0.373	4932|346.01721|0.597	4933|512.05459|0.879	4934|268.93797|0.57	4936|513.19887|4.524	4937|545.29406|4.386	4938|383.02977|0.361	494|325.06535|1.224	4940|613.07451|1.186	4941|376.09991|0.574	4942|598.27634|6.504	4943|871.142|0.663	4944|516.99701|0.458	4949|588.15511|0.488	495|428.05886|1.729	4950|744.48206|8.964	4952|448.08613|1.018	4953|786.20871|0.615	4954|569.22558|5.956	4956|507.32011|7.16	4958|334.21058|6.505	496|369.22815|5.471	4960|442.2308|4.153	4962|690.03304|3.253	4963|644.13693|0.983	4964|374.11452|0.849	4965|739.24885|5.941	4966|684.14614|0.983	4968|523.31519|6.976	4969|444.21008|3.788	497|365.03154|0.374	4971|159.01503|0.366	4978|715.06992|0.885	4979|540.31128|5.401	498|535.13808|0.617	4982|909.05497|0.385	4987|233.07793|0.471	4988|360.05256|0.662	4990|609.06155|1.05	4994|597.04905|1.195	4997|327.11347|3.418	4998|302.04947|0.59	5|565.04765|1.097	50|166.97527|0.506	500|246.07474|2.013	5003|286.10454|0.625	5004|212.06851|0.847	5008|637.18383|0.563	5009|673.15998|0.506	501|420.1449|3.588	5013|371.0469|0.475	5014|350.10945|0.605	5015|171.00798|1.04	5016|307.98505|1.056	5017|508.07395|0.989	5018|402.16311|0.53	502|384.03279|3.325	5021|564.16079|4.264	5024|818.10302|0.743	5028|162.02309|0.805	5033|698.06613|0.885	5034|711.10752|0.636	5035|642.34702|4.348	5037|583.16089|0.824	5039|170.90226|0.487	5040|493.06387|2.017	5043|473.19993|3.387	5048|395.15488|3.621	5049|353.11774|4.393	505|349.07656|2.345	5050|366.21466|3.649	5053|459.20974|3.958	5055|379.0079|1.815	5056|611.06225|1.211	5057|543.99867|0.357	5058|711.15003|0.602	506|433.22076|6.102	5066|533.23645|4.406	5069|287.95789|0.61	507|671.06371|3.425	5070|712.01505|1.444	5072|310.21048|7.674	5076|864.95886|0.384	5077|212.02349|0.529	5078|756.12726|0.485	508|587.1259|3.502	5088|349.09935|0.822	5095|346.0967|3.98	51|192.06668|4.3	510|500.27823|7.308	5101|383.00023|1.156	5107|524.20473|5.311	5108|830.93787|0.453	511|178.97278|0.407	5111|398.26606|4.229	5114|292.0861|3.601	5117|722.09315|0.982	5119|432.1809|4.528	512|346.99905|0.446	5121|630.26286|4.193	5123|562.10983|3.693	5124|584.06585|0.712	5129|814.38442|4.983	513|186.03846|0.42	5132|214.08333|0.617	5133|140.1082|4.374	5137|904.06741|0.486	5138|617.33046|4.854	514|412.06417|1.494	5144|366.07258|0.47	5145|498.15281|4.753	5147|365.0504|2.345	5148|504.20218|4.787	515|499.0162|3.48	5150|336.87811|0.539	5153|194.05784|0.846	5154|240.09903|1.269	5157|367.19854|3.729	5158|893.08129|0.386	5160|686.08278|2.716	5165|387.19446|6.117	5166|698.3369|4.342	5167|801.98014|0.378	517|325.06534|0.736	5171|554.99936|2.149	5172|852.19855|3.625	5174|366.22609|9.129	5175|730.38879|7.706	5176|264.99781|0.881	5178|331.04412|2.346	518|655.10856|1.131	5181|476.2071|4.881	5182|265.02055|0.428	5183|695.1888|0.507	5187|373.20915|1.287	519|611.04357|3.488	5193|689.31499|4.582	5194|154.9752|0.541	5195|743.06991|1.49	5196|651.22681|3.939	5197|475.13806|8.688	5198|194.98871|0.741	52|218.10348|3.528	5201|469.01419|1.496	5203|579.01714|1.053	5204|336.9838|1.054	5206|318.21569|8.013	5207|413.277|4.877	5208|475.22982|6.372	521|355.18919|6.101	5213|591.20761|5.941	5214|384.00062|0.559	5218|552.04691|0.45	5219|646.03373|1.01	5220|564.00354|3.345	5221|571.2229|0.904	5222|802.4219|4.477	5224|176.04725|0.715	5226|362.10304|1.111	5229|788.89082|0.394	523|758.57899|9.54	5234|547.14115|2.014	5235|155.08269|0.838	5237|458.03819|0.593	524|629.05411|3.41	5241|700.17217|4.896	5244|242.03412|0.532	5246|546.24739|5.497	5247|479.09113|2.892	5249|445.11801|3.659	525|562.3125|7.811	5250|261.03797|0.472	5251|388.00625|2.015	5252|315.21782|5.693	5255|457.13999|4.054	5256|234.95647|1.05	5257|314.17228|3.573	526|346.99908|0.446	5260|540.31132|5.304	5261|346.07273|0.508	5264|524.05061|0.885	5266|124.01535|1.164	527|191.01982|0.469	5273|427.08919|0.456	5278|409.02583|0.717	528|667.07848|0.687	5280|510.28356|5.424	5281|476.24182|6.22	5282|426.1196|0.815	5283|623.9955|0.359	5287|692.09977|2.712	5290|202.05435|4.384	5291|477.04256|0.658	5293|734.53448|9.568	5296|363.11994|4.253	5299|699.09514|3.588	53|151.02617|1.15	530|352.0345|0.554	5305|327.18139|5.724	5306|568.07719|0.606	5308|215.09259|4.587	5314|801.10142|0.486	532|462.19168|4.446	5323|557.03498|1.05	5324|694.15519|4.897	5326|448.17598|4.444	5327|521.14046|0.643	533|482.10215|0.572	5331|212.05649|0.987	5332|361.08902|1.201	5333|755.21599|6.107	5334|524.23383|4.018	5336|526.04849|0.569	5338|472.23727|5.366	534|655.06869|3.443	5340|282.07398|3.51	5343|391.98251|0.464	5345|868.19415|3.607	5347|608.28232|5.224	5349|241.03841|3.733	5350|718.2179|0.488	5351|372.11762|3.848	5352|345.01063|0.622	5354|278.04353|0.984	5355|748.00636|0.67	5356|332.12143|0.432	536|228.9966|0.576	5360|499.11502|5.458	5361|693.5312|10.154	5363|289.01712|0.509	5366|476.24169|6.426	5369|532.02292|1.498	537|476.27807|7.274	5370|650.0238|0.455	5371|738.18202|1.02	5372|516.27316|6.379	5373|493.098|5.459	5375|288.95711|0.608	5377|650.05239|0.692	5378|486.15296|3.618	5379|465.31818|8.023	538|524.29926|7.59	5380|357.17801|4.155	5382|307.04786|0.475	5383|235.02002|1.938	5385|478.04807|0.686	5389|595.12616|0.985	539|285.20719|7.495	5390|602.15274|0.985	5391|420.1429|4.983	5396|488.11103|0.603	5398|449.05794|1.05	5399|403.05569|3.731	540|269.2121|7.193	5402|568.32563|6.308	5404|411.09503|5.46	5405|340.07794|1.99	541|275.20156|7.443	5411|372.93212|0.508	5415|451.98289|1.226	5418|291.13846|4.114	542|332.11005|0.645	5425|879.13165|2.346	5426|747.26793|0.672	5428|836.94621|0.441	5429|885.14865|2.35	543|277.05953|3.505	5431|674.84155|3.789	5433|937.12524|1.194	5435|328.05858|4.907	5441|192.06225|0.848	5442|393.14159|3.743	5444|371.03628|0.682	5445|417.00017|1.155	5446|530.01931|0.689	5447|491.33758|6.716	5448|667.51579|10.064	545|566.38255|7.695	5450|447.17009|0.932	5452|957.16221|1.134	5454|706.08695|1.035	5455|511.995|0.714	5457|787.45714|4.815	5458|915.14306|1.192	546|671.06363|3.518	5461|676.09976|3.61	5462|553.13911|0.732	5463|346.96166|1.159	5467|418.16533|4.862	5468|318.09603|1.987	5469|782.95538|0.382	547|462.19168|4.439	5471|471.03087|0.489	5473|337.12286|5.132	5474|236.98803|0.593	5477|340.04569|0.641	5478|484.17348|4.674	5479|835.07869|2.343	5484|226.04661|2.012	5487|357.00277|1.219	549|417.22748|6.947	5490|471.09137|2.015	5494|608.32071|6.222	5495|523.32509|5.929	5496|578.30991|6.133	5499|331.07182|1.02	550|664.38101|7.916	5501|294.04883|1.052	5506|295.09361|1.109	5508|865.2199|0.984	5509|499.07512|0.763	551|286.97818|0.43	5511|603.06607|1.197	5512|642.30692|5.765	5513|753.04669|0.887	5514|340.04305|2.719	5516|711.06926|1.131	5517|471.24989|5.966	5518|322.03461|2.012	5520|443.09493|0.488	5521|415.18829|6.099	5526|656.37831|5.627	553|548.10377|3.552	5530|493.13007|3.923	5532|344.18274|4.102	5534|737.08035|3.054	5539|266.94634|0.986	554|843.58459|9.403	5540|335.1226|3.638	5542|476.24186|6.371	5547|404.17864|1.474	5548|490.22673|1.066	5550|404.97167|0.633	5552|860.18875|2.014	5554|633.1191|3.558	5555|324.9918|2.149	5559|398.06064|0.703	5562|597.02524|1.154	5565|378.1323|4.394	5568|738.97098|0.454	5569|287.05924|3.735	557|596.52604|10.189	5572|652.3447|7.054	5575|412.19124|4.388	5576|269.13696|6.232	5577|819.07473|0.509	558|401.23094|7.882	5581|612.1207|3.581	5582|256.10125|4.39	5583|440.02717|2.337	5586|744.21737|0.598	5588|701.12114|0.486	5589|415.01441|0.604	559|500.27823|7.244	5590|297.0762|0.689	5592|547.18192|3.724	5596|873.23755|0.558	56|131.08269|0.419	560|227.10384|3.701	5600|775.05948|1.713	5602|468.07503|3.595	5604|651.22896|5.949	5605|781.0796|1.501	5606|504.21345|4.303	5608|630.08553|0.618	561|601.13883|0.502	5612|755.21605|6.102	5613|362.12569|4.341	5614|318.09441|0.534	5616|665.16421|0.826	5617|445.1396|3.535	5620|246.05297|2.014	5621|225.07448|3.882	5622|665.16429|0.828	5624|241.10572|4.574	5627|343.01992|0.562	5637|555.1357|3.553	564|309.28002|9.488	5642|223.09755|5.782	5644|286.03994|0.605	5646|747.12978|0.516	5647|436.09032|0.469	5656|284.1252|3.561	566|517.02652|3.534	5661|658.9861|0.693	5664|443.21467|3.806	5665|328.12016|4.741	5668|775.0599|1.549	5673|273.02283|0.575	5674|370.14835|3.467	5675|568.3099|3.907	5677|414.21348|4.687	5679|358.19853|4.047	5682|448.23739|5.713	569|430.08429|0.741	5691|409.07533|0.501	5692|459.20979|4.219	5693|988.30124|2.015	5697|385.05642|0.724	5698|491.1272|1.05	57|146.04597|0.721	570|181.9661|0.427	5702|695.10175|1.215	5704|753.24401|3.676	5705|332.05954|0.614	5709|205.12337|7.383	571|134.89477|0.48	5710|348.18168|4.393	5712|432.57892|3.542	5713|544.28502|0.588	5718|132.98932|0.6	5719|459.20968|3.964	5720|309.96459|0.715	5723|573.09869|3.547	5726|725.34759|4.158	5727|498.19949|4.324	5736|611.09086|0.619	5738|242.1762|4.934	574|656.05265|3.592	5740|669.04347|1.225	5741|665.14503|0.605	5743|323.0915|3.503	5745|323.12253|4.221	575|227.1014|0.402	5752|289.14056|3.943	5753|729.35383|3.892	5754|912.31549|2.013	5755|458.9885|1.461	5758|457.22335|3.867	5761|879.13202|2.354	5762|366.91503|0.567	5764|460.95887|0.376	5765|590.19603|4.401	5766|200.09285|4.979	5768|325.07191|3.674	577|338.08824|4.156	5775|821.36896|4.759	5779|281.02791|2.157	578|316.0345|0.513	5780|691.14202|0.614	5781|377.1245|4.397	5787|714.29515|3.697	579|325.04434|0.655	5792|272.94385|0.535	5796|204.98435|0.604	5799|572.26299|5.786	58|321.04921|1.786	5802|523.07931|0.805	5807|837.44824|4.172	5808|564.20584|3.71	581|232.90242|0.474	5810|213.00107|1.153	5811|700.11984|0.987	5814|617.24189|3.748	5815|421.25735|7.575	5817|572.09354|1.052	5819|661.05159|1.047	582|343.03145|1.788	5826|127.01515|0.736	583|586.17827|0.983	5833|475.9939|2.327	5834|307.14118|5.085	5837|881.16395|3.646	5838|479.17822|4.409	5839|642.16289|4.52	584|552.33065|7.166	5842|880.93346|0.381	5844|475.06187|1.192	5846|483.22093|3.888	5848|401.20416|3.681	5849|714.2412|4.073	5850|714.64274|3.616	5853|357.10689|4.446	5854|694.3085|7.468	5858|874.18944|1.133	5859|165.00543|1.152	586|747.56629|9.201	5866|407.03524|2.34	5867|736.98824|0.48	5871|488.27665|5.372	5872|496.04492|0.989	588|283.06072|0.513	5880|485.1768|4.569	5882|561.01628|2.152	5883|407.08211|2.348	5884|416.05756|0.984	5887|449.19463|6.108	5888|443.05576|0.577	589|351.21776|6.454	5890|582.07424|0.629	5893|504.20224|4.715	5894|502.03903|0.883	5895|326.01623|0.596	5896|230.99156|0.888	59|180.06665|0.982	590|186.04576|0.647	5902|847.12467|0.442	5907|139.02624|0.88	5909|614.36749|5.314	591|195.0064|1.781	5910|489.04187|0.687	5916|371.04735|0.507	5918|891.52463|13.031	5925|563.15194|3.642	5926|749.34729|3.967	5927|856.15695|3.77	5928|247.049|1.885	593|195.0064|1.496	5932|483.02398|0.646	5933|794.10471|0.743	5936|289.14057|3.554	5937|600.06144|1.03	5939|303.07217|3.525	594|335.22286|7.475	5942|700.12001|0.982	5948|721.23806|7.103	5949|237.03159|0.665	595|462.19169|4.573	5951|564.98011|0.576	5954|865.16878|3.684	5957|436.10326|0.6	5961|305.03723|1.207	5964|251.99475|3.976	5965|354.05723|4.289	5974|478.04988|2.025	5977|370.0745|1.047	5979|404.98211|1.151	5980|813.09907|1.542	5983|544.99543|0.356	5984|214.0834|0.624	5987|338.06233|4.02	5988|268.92851|0.574	599|466.0356|1.614	5992|212.0565|0.985	5994|358.07166|3.463	5996|501.23162|3.545	5998|529.12804|0.615	5999|453.04634|0.629	6|606.07438|0.74	600|516.04261|3.455	6000|413.09186|3.683	6001|332.09237|0.606	6002|482.0349|0.619	6003|618.11576|0.985	6006|786.07681|1.048	6008|440.03772|0.649	6009|434.17305|4.393	601|634.07073|3.509	6011|288.09114|4.404	6012|503.1995|3.889	6013|437.99495|0.881	6019|712.22044|2.02	602|338.08712|1.035	6020|370.9357|0.466	6021|303.13111|0.515	6023|117.03471|0.986	6024|226.96643|0.606	603|462.19168|4.577	6032|268.97144|2.161	6037|267.09614|2.672	604|464.31451|7.956	6042|349.17046|4.698	6044|235.03946|0.625	6046|349.27482|8.309	6048|292.99365|1.059	605|361.19974|7.258	6051|324.99432|0.567	6052|376.02865|0.483	6053|607.04445|0.36	6055|464.96932|1.08	6056|792.35286|5.249	6057|361.95696|0.892	606|819.49655|9.41	6060|529.17308|0.93	6062|304.08033|2.013	6063|589.26263|4.419	6064|470.22542|3.954	6066|263.10547|5.528	6068|932.36796|3.815	607|582.19068|3.747	6070|517.05855|3.739	6073|374.99588|0.884	6074|790.0854|0.986	6083|543.02073|1.156	6084|247.09359|0.537	6086|548.22838|4.509	6087|222.02302|4.769	6088|610.05848|1.213	6089|612.12092|2.355	609|411.23657|5.939	6095|358.19848|4.433	61|362.05079|3.33	6100|597.04841|1.192	6102|994.31809|2.016	6104|265.07353|0.471	6105|482.21594|4.473	6106|194.98175|0.356	611|536.50462|10.195	6110|501.09277|0.971	6113|446.01708|0.602	6114|651.29989|3.575	6115|478.08937|3.578	612|353.23343|6.343	6120|954.17757|0.998	6121|456.1638|3.621	6122|420.06539|2.128	6123|316.08191|0.983	6133|517.23954|6.145	6135|180.03367|0.473	6138|369.02045|0.567	614|526.08426|1.005	6140|566.30978|6.299	6142|228.93538|0.501	6146|476.0216|0.631	6158|831.38987|4.304	6162|754.41022|4.376	6166|857.14413|0.661	6170|535.23435|4.716	6173|402.12827|3.859	6174|373.20916|3.824	6176|491.17932|6.103	6177|677.12883|0.984	6183|726.13711|0.503	6186|503.0324|9.242	619|183.01604|0.886	6193|425.1768|0.923	6195|726.38684|5.292	6197|669.4667|4.063	6198|420.14308|4.9	6200|604.946|0.481	6202|530.03789|0.885	6203|495.0242|0.885	6204|344.07552|0.516	6209|649.15015|0.602	6211|741.41523|3.998	6213|730.18316|4.515	6214|743.33938|3.999	6217|733.23208|5.939	6219|263.04081|0.469	622|354.0267|0.47	623|619.10731|3.473	6230|276.04901|0.986	6231|718.53937|9.852	6232|525.06355|0.982	6233|348.10419|4.453	6236|689.1526|3.08	624|599.50059|10.191	6240|320.15377|5.379	6243|629.14416|2.013	6247|866.2058|2.017	6249|417.06034|0.983	6251|293.85596|0.559	6252|493.10424|0.876	626|666.4719|9.319	6260|379.13332|4.681	6263|471.08171|2.005	6264|406.19842|4.634	6269|372.10644|0.95	627|348.0926|3.429	6270|415.14635|0.967	6271|825.48404|4.258	6277|239.05953|4.667	6285|405.97498|0.631	6289|703.44288|6.167	629|560.29675|7.516	6290|247.09356|0.551	6292|153.03275|1.155	6293|284.97825|0.464	6296|711.40472|5.043	6298|348.03848|1.175	63|218.10348|3.552	6306|318.13073|0.599	6309|496.24118|4.157	631|572.48145|10.191	6312|803.09124|1.488	6316|515.02042|0.899	6320|837.13382|2.02	6324|530.29428|1.34	6327|539.13694|4.246	6329|836.38727|5.789	6330|380.04014|0.988	6332|457.15684|5.191	6334|442.19436|2.673	6337|920.19701|0.629	6339|744.34268|3.981	6342|456.05396|0.718	6346|356.07528|3.576	6351|425.99653|1.447	6356|303.19656|7.607	6357|478.14417|0.999	636|367.35806|10.388	6361|352.09905|3.913	6371|528.05118|0.711	6376|487.04692|2.027	6377|717.15329|2.008	6379|630.15171|2.012	6387|325.01666|0.685	6388|389.13169|0.571	6392|540.09441|3.552	6397|479.04119|0.455	6400|516.07793|0.719	6401|520.05842|0.618	6408|492.07603|0.49	6412|591.28911|4.567	6415|932.19581|0.997	6416|354.10719|4.291	6418|394.07567|0.993	6420|776.15819|4.903	6423|564.04004|1.003	6425|272.16149|3.651	6429|768.08589|2.737	6434|413.0624|5.398	6439|662.04113|0.691	644|519.07437|0.71	6440|528.19988|4.572	645|560.98742|0.381	6451|965.24635|2.015	6453|413.0106|1.054	6460|615.09471|2.356	6468|399.11723|0.981	647|848.56597|8.81	6472|565.26028|4.262	6480|325.09295|4.775	6490|512.13089|1.154	6494|514.32432|4.504	6497|366.91493|0.567	65|540.05391|3.551	6501|214.07212|2.014	6502|894.30339|0.605	6508|625.35426|7.543	651|335.07331|1.195	6513|520.10468|3.72	6515|255.05919|0.682	653|331.26438|9.141	6530|507.99938|1.733	6532|450.15342|4.673	6538|469.12032|2.14	6539|437.99766|1.219	654|611.04363|3.444	6540|397.09932|3.875	6542|502.06842|2.13	6547|688.33095|4.626	6559|262.08666|0.632	6560|584.04318|2.041	6561|465.15788|6.103	6565|358.19845|4.168	657|473.06892|0.743	6571|261.05499|0.524	6572|654.02341|2.727	6573|284.04466|0.608	6575|361.08914|1.209	6580|528.18096|1.207	6581|346.0218|0.576	6588|747.05837|2.338	6593|452.20551|4.929	6595|496.05468|0.981	66|346.05584|3.534	6600|246.02561|0.482	6602|347.02342|0.576	6605|339.09636|4.953	6606|320.03657|0.713	6608|439.02244|3.737	6609|650.05667|0.363	661|333.20496|7.842	6610|736.10037|1.597	6615|469.10285|2.017	6617|467.15848|6.104	662|610.09569|3.491	6625|366.13031|3.693	6629|637.00249|2.145	663|529.27976|10.149	6632|294.07231|0.48	6636|450.06177|1.048	664|300.10659|3.522	6641|469.19496|5.941	6644|509.21347|5.934	6645|437.60129|3.667	665|747.09112|1.586	6651|463.2361|4.202	6653|305.01804|1.207	6655|379.04423|3.745	6659|854.03882|1.752	666|668.07637|3.572	6660|443.04823|3.723	6661|393.20409|5.939	6662|438.18989|4.63	667|560.29662|7.446	6671|498.96264|0.89	6672|531.224|3.728	6682|255.1214|5.032	6683|211.05879|2.88	6685|517.07408|0.683	669|202.05436|3.907	6692|310.21054|7.164	6693|273.02405|1.047	67|321.04945|2.06	670|116.05063|3.737	6701|446.00822|0.716	6706|259.12986|3.55	6707|465.26069|6.127	6708|490.09024|1.055	6711|668.0215|1.499	6712|782.17562|4.893	6716|549.11326|3.715	6717|585.10794|2.024	6718|598.1344|0.979	672|634.08955|3.478	6721|540.13017|1.126	6722|400.19109|4.953	6723|535.04703|0.509	6726|406.12713|4.619	6727|819.08344|3.051	673|365.07133|3.431	6731|289.06976|0.522	6732|584.09624|2.006	6736|502.09304|0.989	6738|304.04153|1.395	6739|500.27264|4.814	674|450.26263|7.306	6743|367.1508|0.984	6747|663.82658|5.032	6748|698.33669|4.599	675|309.20725|7.396	6755|304.99171|0.578	6756|358.16371|5.274	6761|325.01133|0.601	6762|280.98343|0.895	6764|394.17313|4.897	6765|671.81079|4.165	6766|735.28453|5.039	6769|762.40237|5.742	677|403.05248|1.814	6776|529.10653|0.487	6778|489.07727|3.682	6780|635.11051|3.649	6783|282.06601|4.457	6789|636.17055|2.013	679|251.07856|3.474	6794|320.0211|3.733	6795|357.11828|3.682	6796|261.02921|1.101	68|346.05584|3.478	6806|803.39482|4.628	6807|260.05398|2.011	6810|564.25711|4.249	6811|492.21004|4.389	6812|558.24483|6.105	6816|359.12499|4.614	682|450.26265|7.096	6821|526.00503|1.5	6822|109.04083|0.698	6827|424.977|0.972	6828|786.41541|4.999	6829|304.04158|1.392	683|497.09261|0.713	6836|494.95502|1.433	6838|863.08236|1.502	684|151.02625|0.993	6844|710.13624|3.722	6847|717.10513|3.635	685|459.23407|7.673	6851|268.05028|3.892	6852|771.28451|4.813	686|333.20723|6.171	6860|327.05215|0.609	6864|550.14958|2.011	6867|596.35706|6.115	687|523.05743|0.495	6875|595.11446|0.98	6886|671.1455|1.121	6887|469.18558|5.937	6889|180.99172|7.65	689|523.01973|0.367	6893|490.01932|1.505	6894|299.12249|0.626	6896|435.70059|5.407	6899|445.05514|1.052	69|184.98576|0.542	690|298.02396|0.513	6901|362.17209|3.971	6903|270.98565|0.556	6908|653.1241|0.605	6911|606.06334|0.637	6918|649.06761|2.487	6919|329.10082|3.914	692|218.08234|4.665	6920|608.00858|1.499	6921|356.05751|1.521	6922|544.9541|0.628	6923|436.06017|4.278	6928|217.04662|0.652	6933|852.20802|1.142	6934|541.23961|6.437	6939|625.99419|1.585	6941|412.00293|3.72	6943|233.90772|0.464	6944|373.12514|0.561	6945|497.93294|0.572	6946|839.49924|4.531	6947|274.11182|3.994	6953|655.11325|2.365	6958|439.19735|4.623	696|642.99065|0.381	6964|446.09214|1.013	6968|659.94987|0.361	697|202.10847|4.456	6986|507.99048|3.706	6987|365.03487|1.149	699|433.13571|2.013	6991|556.26782|6.139	6992|829.06179|2.355	6998|345.19188|5.347	6999|277.06767|1.201	7|243.06221|1.218	70|308.09891|0.508	7000|357.15567|5.279	7002|312.12759|4.951	7003|209.03164|1.157	701|211.00132|0.687	7011|774.10269|2.722	7015|257.08915|1.497	7019|464.0053|7.042	702|545.01309|0.374	7020|729.39415|5.181	7029|318.10963|4.195	7035|443.03547|2.34	7038|554.16713|2.012	7039|346.97637|0.575	704|245.0303|1.046	7043|287.08858|1.787	7049|799.18693|0.985	7050|533.05425|3.571	7051|725.13221|2.006	7052|652.12095|0.602	7053|402.06823|0.827	706|423.13398|0.433	7061|555.10694|1.28	7065|908.16931|0.986	707|445.25481|9.118	7074|519.15781|1.076	708|333.08174|3.058	7080|341.06033|1.212	7082|304.03366|2.008	709|267.23288|8.916	7092|841.35433|4.458	710|337.31134|9.822	7100|412.05608|0.878	7102|772.16886|2.021	7104|317.09908|1.976	7107|860.38304|4.487	7108|491.99494|1.501	7112|725.13258|2.014	7113|712.15543|2.014	7115|820.1632|0.987	7125|204.02778|4.036	7134|429.06345|2.346	7138|450.13168|4.96	714|396.90868|0.413	7141|296.08228|3.98	7142|498.02662|0.6	7145|446.00181|0.635	7147|349.20213|5.742	7152|656.28562|5.722	7158|438.98244|1.158	716|271.22778|8.534	7160|182.98764|10.768	7162|460.95599|1.145	7167|773.10387|1.009	7168|547.10812|3.664	717|433.13568|2.009	7172|382.15937|3.725	7178|617.04068|0.7	718|343.99497|0.595	7181|275.95736|0.639	7184|711.32134|4.457	7189|637.06023|1.055	719|466.12346|0.462	7193|795.06341|2.333	7195|450.06373|1.058	72|213.01704|0.516	720|478.91165|0.412	7202|372.05463|0.799	7204|496.05135|2.132	7207|341.18309|3.643	7208|382.08849|4.667	7210|290.86108|0.512	7217|860.41346|4.749	7221|442.07457|0.909	7223|506.25207|5.838	7224|816.06144|1.79	7226|655.81043|5.475	7228|801.19041|0.983	7229|414.98979|0.888	723|405.10448|0.982	7231|580.07958|0.571	7234|341.12026|3.618	7237|449.0125|0.896	7238|325.07886|3.754	7245|444.0452|1.058	7248|435.38538|5.836	725|383.10043|0.45	7251|355.18757|4.657	726|298.02398|0.512	7260|352.05109|2.354	7261|236.91839|13.007	7265|354.05021|0.552	727|243.96627|0.462	7271|723.23839|0.606	7272|727.26954|4.326	7278|291.14627|4.736	728|335.22287|6.934	7286|785.08161|0.485	729|610.09574|3.552	7292|357.09806|3.683	7296|504.03405|0.604	7298|817.21326|2.016	73|289.03316|0.471	730|443.23914|8.832	7302|346.12566|0.702	7306|465.1173|2.116	7309|431.11838|0.487	731|333.05938|0.459	7311|415.005|0.501	7313|411.04826|0.881	7318|766.01939|1.729	732|289.1658|5.995	7324|434.99257|1.055	7326|247.07|3.538	733|225.18605|8.189	7332|206.01279|1.171	7334|397.10161|0.975	7335|578.05427|2.134	7339|300.93723|0.648	734|462.29909|7.641	7340|554.30993|5.602	7341|493.09664|10.179	7344|456.10603|3.492	7347|611.05954|2.342	7348|358.06597|0.457	7350|469.57158|3.872	7351|569.0496|2.026	7358|125.87329|0.533	736|441.01787|0.362	7361|323.95611|0.978	7369|293.0703|5.698	7375|927.09282|1.15	738|142.06623|3.735	7380|701.97635|1.672	7381|221.07949|5.35	7389|324.1817|5.147	7392|331.07838|1.224	7393|355.17632|5.411	7398|463.00359|0.888	74|289.03313|0.471	740|161.99401|0.424	7403|425.00268|0.678	7404|635.1082|0.98	741|846.55023|9.181	7411|635.03378|10.356	7416|158.01433|0.578	7418|193.99515|1.367	7419|588.2579|5.435	7421|507.03831|1.106	743|369.22815|5.475	7430|754.36334|4.778	7433|477.02385|1.048	744|168.06668|3.503	745|718.35266|7.454	7456|241.01186|0.612	7460|925.15009|0.985	7464|415.14207|3.944	7466|290.10686|4.576	7468|347.07823|4.394	7470|385.15059|4.723	7472|317.02322|1.943	7476|391.12553|2.012	7479|441.95768|0.98	7481|281.05498|0.598	7483|514.01098|1.732	7485|269.08776|0.649	7486|402.96108|0.898	7487|824.37488|4.618	7489|594.30467|5.477	7490|213.00445|0.633	7492|516.17629|4.397	75|195.00644|0.624	750|450.04085|1.444	7500|444.23227|5.494	7503|425.07343|0.631	7504|190.99414|2.135	7507|430.16533|4.624	751|390.02023|1.73	7511|307.14108|4.766	7517|236.96865|1.032	7522|418.17123|4.226	753|690.05802|3.587	7531|349.09926|1.852	7537|302.04515|1.1	7539|455.15433|0.608	7542|971.26316|2.016	7543|126.01021|0.438	7544|308.91104|0.883	7547|245.078|1.014	7549|235.04592|0.531	7552|201.00814|2.13	7559|356.11193|1.551	756|369.2282|5.582	7561|468.04248|1.056	7563|137.03797|1.044	7566|605.19363|0.788	757|817.58001|13.035	7574|459.12879|5.164	758|257.07788|0.806	7586|475.08442|4.072	7587|434.00285|1.154	7588|480.54506|3.75	759|677.09028|1.121	7593|646.26143|5.446	7596|317.01282|0.575	7605|451.21958|4.006	761|275.02128|0.572	7610|249.09925|3.916	7611|551.12347|2.142	7619|382.08853|4.675	7621|295.00105|13.041	7627|274.00502|0.544	7628|409.98043|2.367	763|390.13406|3.725	7632|291.0486|4.597	7634|424.0181|0.821	764|629.13515|0.582	7649|473.05462|0.607	765|634.98445|0.447	7653|299.11361|4.3	7656|458.14341|3.563	7658|220.02856|0.886	766|303.03273|0.531	7662|586.04831|1.711	7664|398.18313|3.821	767|406.01463|1.611	7672|319.02833|0.583	7673|938.99353|4.579	7675|371.03742|3.125	768|147.02997|0.464	7681|586.96261|0.578	7686|441.94895|1.031	7688|650.05201|1.933	7696|305.93668|0.647	7699|447.01524|0.884	77|509.20661|6.101	770|459.23414|7.669	7700|833.46683|4.701	7704|297.10685|5.985	771|220.03985|0.554	7712|468.9052|0.578	7720|470.08436|3.855	7733|690.16614|2.018	7736|182.06712|0.984	7737|382.17332|1.36	7740|682.28855|3.869	7749|207.0387|1.511	7753|794.1592|2.023	7754|800.03511|1.437	7755|374.90807|0.568	7757|350.13367|0.811	7761|134.96066|0.356	7762|505.10885|3.959	7767|255.04862|1.689	7769|232.06498|4.05	777|613.10676|0.625	7773|181.03682|1.06	7776|579.31284|4.727	778|763.19142|0.546	7787|293.06993|2.353	7790|735.20989|2.023	7793|360.15238|1.107	7795|282.05884|0.606	78|383.11441|2.101	7806|414.12857|3.675	7807|741.22857|2.021	7811|556.07604|0.99	7813|736.17269|2.01	7819|374.05076|0.568	782|383.10041|0.451	7821|272.09616|4.64	783|411.23659|5.942	7834|394.17315|4.903	7839|531.23284|4.514	784|674.06307|3.52	7841|664.31062|5.308	7847|351.00802|0.639	7850|211.0613|3.739	7851|406.09082|1.834	7858|446.0891|1.969	7865|585.01752|3.728	787|507.04314|0.366	788|420.01213|0.686	789|658.96532|0.385	7897|392.18276|4.777	790|634.07086|3.439	7906|908.17312|0.979	7908|158.93496|0.926	7909|158.92542|5.769	7910|737.21056|2.016	7914|709.35257|4.673	792|291.1966|6.44	7923|312.1217|3.906	7927|265.0305|1.286	7931|387.20263|5.329	7933|653.58216|5.742	7937|300.1202|0.828	794|323.07922|0.464	7942|366.04125|2.001	7944|289.16589|4.918	7953|290.10107|2.024	7954|348.14155|0.621	7960|415.00461|5.428	7961|475.05741|1.364	7963|333.05599|5.467	7968|617.29405|5.136	7969|328.04564|1.508	797|612.26093|7.455	7975|310.94848|0.604	7989|593.09416|2.008	799|323.25927|8.117	7990|373.90661|2.148	7995|576.95769|1.452	7998|305.88057|1.402	7999|279.99543|2.653	8|279.0389|1.212	80|579.02703|3.597	8002|290.05971|2.032	8008|603.95695|2.052	801|393.22607|7.099	8016|208.95986|2.16	8019|264.89653|0.564	802|662.36528|7.592	804|181.99181|3.789	805|576.96239|0.385	806|284.13649|0.794	807|534.28123|7.379	809|384.03272|1.866	810|417.22357|8.679	811|318.04573|0.874	813|208.07268|0.618	814|741.52756|9.973	816|439.09632|0.651	818|651.03633|3.517	82|286.20248|5.774	821|305.24866|9.01	823|329.23347|6.196	826|213.04936|0.424	827|203.02305|0.365	828|538.48413|9.829	829|354.07256|0.465	830|335.22286|7.315	831|339.07406|0.466	833|319.22793|8.202	834|333.08178|3.079	835|511.15697|3.734	836|347.25922|8.205	837|425.03452|1.81	838|259.94007|0.46	841|674.06302|3.632	843|450.04088|1.451	844|152.99594|0.521	845|629.10144|0.682	847|127.05129|0.435	848|319.96132|0.457	849|297.07636|0.538	85|662.102|1.587	850|480.30946|7.457	853|876.50655|12.989	854|568.36187|7.673	855|347.04733|1.224	857|170.08235|3.894	862|321.24357|7.962	863|371.05857|2.339	865|166.01801|0.631	866|251.20164|8.418	867|281.24865|9.595	868|740.9681|0.385	869|494.95917|0.385	87|160.06161|0.487	870|208.07269|0.618	871|460.17602|4.267	872|454.16298|4.893	874|307.26434|9.226	877|336.07263|4.029	879|353.23343|6.233	88|259.12986|3.716	880|462.93791|0.42	881|523.05741|0.493	882|273.03804|0.466	884|242.07997|0.463	885|381.17391|9.121	886|557.13596|2.344	887|395.09568|1.193	890|732.28804|3.771	893|423.11534|0.987	894|790.56099|13.031	896|323.08621|3.493	897|369.22819|5.839	898|214.99646|0.549	899|581.10883|0.742	9|487.13171|1.209	900|345.24355|7.992	901|323.04795|0.745	902|543.27837|4.255	904|638.44045|8.844	907|266.9944|4.245	91|324.09375|0.478	912|351.21775|7.043	917|322.06097|2.014	918|129.01944|0.476	919|431.07958|2.355	92|187.10886|0.619	920|309.06359|0.463	921|278.05173|0.477	922|243.96625|0.427	923|494.88563|0.412	925|652.08146|3.529	927|594.34132|6.477	93|308.09887|0.505	930|724.99352|0.381	931|555.06213|0.485	933|515.22358|6.104	934|213.01703|0.516	936|349.20186|7.287	937|405.03174|1.143	938|548.06635|1.007	940|610.33603|6.029	941|399.09522|0.458	942|594.34132|7.963	944|529.03773|0.374	946|576.8887|0.412	947|538.19347|2.012	948|264.98842|0.888	949|326.04888|0.606	95|172.09799|4.468	950|381.11032|0.458	951|358.19847|4.545	952|450.04083|1.723	954|524.29928|7.788	955|484.17344|4.513	956|314.01891|0.482	958|353.14265|8.679	959|354.07258|0.464	96|176.05655|0.662	961|249.18599|8.254	963|351.21777|6.774	964|357.05525|1.196	965|640.2924|7.912	966|644.3158|7.812	967|749.54502|8.812	969|549.1352|0.639	970|552.49981|9.968	971|655.22598|3.733	972|478.29382|7.742	973|329.23345|6.377	975|540.3306|7.224	976|327.21781|6.282	977|370.04493|0.541	978|382.10049|3.678	98|188.0565|0.994	980|353.05346|0.469	981|762.58495|9.817	982|634.12941|1.152	983|686.2584|0.607	985|301.21735|8.593	986|441.99389|0.692	987|555.0621|0.486	988|424.06759|0.74	989|326.05815|0.605	991|244.02278|0.454	992|874.58115|8.888	993|393.22606|7.831	995|301.05054|3.735	997|129.01945|0.717	998|516.04252|3.59
2022MCF0013_n_1_001	1	uninfected	no	No OTI	M1	uninfected	uninfected 1	0.014176224	2.75E-05	0.000270967	9.81E-05	0.000294679	6.71E-05	4.31E-05	0.000157695	0.000184141	0.000252503	0.000421402	8.43E-05	0.000188176	0.00012346	0.000302395	0.000222111	0.000323268	0.000421599	0.000241144	0.000249749	0.000386451	0.000384452	4.65E-05	0.000269229	0.002015003	4.81E-05	8.14E-05	9.01E-06	0.000136964	0.000316015	8.43E-06	1.26E-05	0.000196284	0.000134438	0.000462955	4.70E-05	9.21E-05	0.000133486	1.91E-06	0.000156317	3.48E-05	1.60E-05	5.66E-06	8.07E-05	0.000204449	0.000552589	0.000237698	9.16E-06	2.05E-06	0.000104764	0.00017909	0.000267967	1.54E-06	3.58E-05	0.000249749	0.019376378	1.12E-05	0.000198994	0.001934259	0.000150136	4.65E-05	4.42E-06	6.43E-05	0.000337251	0.000211304	0.000267967	0.000106548	0.00016127	0.00015024	1.07E-05	2.32E-05	0.00014951	0.000281554	4.78E-05	0.000242715	0.000338547	0.002634625	4.44E-05	5.68E-05	0.000114749	0.000132524	0.000716825	4.60E-05	0.00022062	1.39E-05	0.000816862	0.000304687	6.56E-05	0.00014153	0.001595522	0.000281043	4.92E-06	0.000181306	0.000130416	0.000116929	3.59E-05	0.000145705	0.000151149	0.000185522	0.000147059	3.87E-05	0.000314596	0.0001213	0.000172969	0.000108142	8.65E-05	0.000217384	2.41E-05	0.00017972	0.00068423	0.000170668	0.000193431	0.000261615	0.00016093	0.000219401	2.85E-05	0.000154291	0.000461723	8.28E-05	0.000119403	0.000302395	0.000237698	0.000156154	0.00015534	0.000157347	0.000717646	0.000133702	4.91E-05	0.008275687	0.000160648	0.000359153	9.10E-05	1.26E-05	0.000638165	5.22E-05	1.06E-05	4.24E-05	0.000160648	4.72E-05	0.000123473	0.000320528	0.000461172	0.000492876	9.24E-05	0.000362116	2.11E-05	0.000479605	0.000193431	6.07E-06	0.000735512	4.20E-06	0.000363011	0.000348292	0.000154291	0.000202602	0.001066459	0.00013608	6.40E-05	0.000162554	0.000130395	0.000438567	0.000228194	0.000199732	6.57E-05	7.79E-05	0.000149881	0.000313661	0.000134438	0.000258286	2.19E-05	2.37E-06	0.001206162	0.000182654	0.000171337	8.04E-05	1.93E-05	0.000296902	1.37E-05	0.000514456	0.00033476	0.000135973	1.50E-05	0.000245916	2.04E-05	0.000669122	0.000249412	4.99E-05	5.08E-05	7.48E-06	0.000390923	0.000129784	3.58E-05	0.00033476	7.48E-06	0.000176191	0.000716825	7.73E-05	0.000350181	0.000459909	0.000658592	5.35E-05	9.94E-05	6.86E-05	0.00040447	0.000135973	0.000506017	0.000211921	0.000262889	4.15E-05	0.000344414	1.89E-05	9.29E-05	6.56E-05	0.000219696	0.000141821	0.000480738	0.00027222	2.03E-05	0.000115365	0.000279909	0.001883175	9.86E-06	0.000152199	0.000144596	4.75E-06	9.33E-05	0.000258286	0.000243875	0.000201239	4.97E-05	0.000344414	3.79E-05	0.001982644	0.000265631	7.34E-05	0.000315197	4.41E-05	0.001016046	5.57E-05	0.00021298	0.000944026	5.53E-05	0.000136491	0.001275996	0.000219617	0.000317734	0.000156355	0.000101435	0.0001593	0.000454796	2.40E-05	1.76E-05	0.000134637	6.82E-05	0.000280344	9.95E-05	1.55E-06	0.000236348	0.000531771	6.85E-05	0.011929752	0.000206747	0.000149486	9.31E-05	7.89E-05	1.07E-05	0.000404518	0.000157944	0.00057966	0.000183341	7.27E-06	0.000177035	6.52E-05	3.11E-05	0.00038226	0.000152231	0.000978594	0.000141623	1.73E-05	0.000281043	0.000134425	0.000218821	5.99E-05	0.000724272	0.000219686	0.000231132	0.000351519	2.97E-06	0.000166565	0.000179212	0.000444569	0.000139657	0.000188593	7.85E-05	0.000218895	0.000823913	1.87E-05	0.000213717	7.51E-05	9.08E-05	0.000183025	2.18E-05	0.000218191	1.41E-05	9.41E-05	8.73E-05	0.000290661	9.56E-05	2.09E-06	8.35E-05	0.000111132	3.73E-05	0.0001345	6.70E-06	0.000178782	0.00042582	5.84E-05	0.000299331	0.000100106	0.004709016	4.31E-05	4.92E-05	8.28E-05	3.02E-05	0.000115258	0.001049643	0.000577463	0.000327339	2.33E-06	6.26E-05	0.000205208	2.18E-05	0.000128013	8.72E-05	3.21E-05	0.000115805	0.000176452	7.54E-05	0.000113012	0.000395478	0.000157111	1.84E-05	9.01E-05	8.22E-06	0.000192716	0.00014061	4.48E-05	2.81E-06	9.90E-05	0.000115837	0.000156203	6.94E-05	0.014191846	7.99E-06	7.68E-06	7.88E-05	0.000174948	0.00027997	4.83E-06	3.58E-05	0.000167613	5.77E-06	0.000223862	1.69E-06	4.74E-05	2.20E-05	8.17E-06	0.010966608	2.09E-05	0.000447526	2.46E-05	0.000297726	0.000179251	1.21E-05	0.000125105	0.000387814	4.47E-05	9.08E-05	0.000175013	1.96E-05	0.001021228	0.000262889	0.000290866	0.000144686	5.13E-05	5.71E-05	0.001135384	7.94E-06	0.000146374	0.000199931	7.36E-05	0.000213717	0.000467567	0.000228848	0.000118277	0.000124836	7.39E-06	0.000248107	0.000344102	0.01538663	4.69E-05	3.86E-05	7.02E-05	0.000166565	2.39E-05	7.24E-05	1.66E-05	0.000185133	3.98E-05	7.51E-06	7.22E-05	0.000258213	8.53E-05	3.85E-06	4.46E-05	4.17E-05	2.17E-05	8.68E-05	0.004363441	4.81E-05	0.000184546	0.000196981	4.57E-06	5.51E-05	0.000288888	2.74E-05	5.44E-05	0.000174682	9.29E-05	8.38E-05	9.54E-05	0.000108041	0.000232358	2.37E-05	3.79E-05	0.000435202	1.13E-05	4.96E-06	5.20E-05	1.65E-05	1.61E-05	6.26E-05	0.000208752	0.000193009	7.25E-06	0.000114317	0.000108113	0.012261039	0.000208767	1.24E-05	4.04E-06	1.62E-05	1.70E-05	0.000154204	5.48E-05	8.23E-05	6.49E-05	7.51E-05	3.11E-05	0.000188926	0.000344102	3.60E-06	2.66E-05	7.87E-05	9.25E-06	0.000189944	9.64E-05	1.82E-05	2.80E-06	7.92E-05	0.000145012	6.99E-05	2.03E-05	8.66E-05	0.000200674	2.39E-05	3.68E-05	1.08E-05	0.001030152	1.61E-05	0.000252852	0.000191278	0.000361457	0.000472139	0.000132409	1.14E-05	0.000367048	3.53E-05	0.000764457	9.88E-05	1.75E-05	0.00021381	0.000158027	8.46E-05	0.000127366	7.19E-05	1.71E-05	8.18E-06	0.00016484	3.66E-05	0.000787471	7.81E-05	9.34E-05	5.16E-06	0.000146204	8.58E-05	3.79E-06	0.000167369	4.50E-05	2.48E-05	9.85E-05	0.010573669	3.98E-05	4.60E-05	8.67E-05	7.17E-05	3.06E-05	1.77E-05	1.62E-05	0.000233028	9.45E-06	0.000133865	0.000378873	0.000101785	8.58E-06	3.31E-05	0.000147205	2.50E-05	0.000131657	3.09E-05	8.18E-05	1.20E-05	0.000475768	6.23E-05	0.000319034	1.39E-05	5.66E-05	3.12E-05	0.000267206	0.000174948	0.000897962	0.000112147	4.66E-05	0.000486789	9.58E-05	1.88E-05	0.000103079	0.000114749	5.72E-05	0.000211541	5.60E-05	1.95E-05	4.15E-05	0.000582405	2.29E-05	9.34E-06	2.50E-06	0.00012086	0.021872334	4.89E-06	0.000122747	2.22E-05	0.000152231	2.54E-05	8.86E-05	1.39E-05	0.000136991	3.17E-05	5.82E-05	8.17E-05	7.97E-05	4.09E-05	0.000152694	0.002023638	2.85E-06	0.000176312	0.000168194	7.24E-05	0.006063534	0.000152893	0.000279381	4.19E-05	6.09E-05	8.67E-05	0.000266973	3.22E-05	7.46E-06	2.93E-05	0.000104455	0.00022254	2.45E-06	1.12E-05	4.17E-06	9.40E-05	0.000387024	8.80E-05	9.76E-05	0.000181393	8.18E-05	0.000547577	0.000121816	7.76E-06	0.000253158	0.000101229	7.93E-05	2.28E-05	0.000162099	3.57E-05	1.89E-06	0.000227299	3.05E-05	5.33E-05	3.40E-05	3.08E-05	0.000156438	2.10E-05	7.24E-05	7.00E-05	9.72E-05	2.66E-05	0.000194502	0.000111429	1.20E-06	5.37E-05	0.000104352	4.52E-05	0.000100984	8.05E-05	0.000105422	9.44E-05	5.29E-05	5.80E-05	8.66E-05	0.00737984	1.38E-05	7.66E-05	4.78E-05	0.000179824	0.000113526	1.75E-05	2.60E-05	0.000132949	5.61E-05	0.00068423	3.83E-05	6.95E-05	0.000158158	4.53E-06	8.28E-06	4.25E-05	7.61E-05	0.000119086	7.51E-05	0.000175219	1.03E-05	1.70E-05	0.000150729	6.01E-06	0.000129541	0.000367048	0.000134942	1.32E-05	0.000260554	6.72E-05	1.36E-05	5.63E-06	8.31E-05	0.000121763	0.000103482	8.08E-05	0.000106522	5.71E-05	4.44E-05	0.00014114	0.000158695	0.000365314	3.61E-05	0.00194775	0.005417795	0.001256207	7.52E-05	2.50E-05	0.000168916	0.00012086	0.000438567	0.000117205	7.00E-05	0.000560921	6.70E-05	0.000102818	0.000153853	5.11E-05	3.67E-05	2.45E-05	4.13E-05	1.90E-06	8.48E-05	4.52E-05	2.47E-05	5.43E-06	2.47E-05	0.000158695	0.00011515	3.78E-05	0.000102818	0.00022254	0.000121761	5.08E-05	7.61E-05	4.46E-05	2.54E-05	0.000112699	2.07E-05	8.35E-05	2.67E-05	0.000174331	0.000205164	0.000137582	4.17E-05	8.29E-05	1.59E-06	0.000293628	8.45E-05	0.000121003	5.18E-05	7.59E-05	2.01E-05	4.61E-05	1.90E-05	1.66E-05	0.000276395	0.00017168	1.97E-06	1.94E-06	0.000124175	7.56E-05	2.19E-05	5.48E-06	0.000133773	2.41E-06	0.000100083	6.53E-05	0.000138352	3.44E-05	4.24E-05	0.00035274	1.10E-05	0.000365314	9.90E-05	0.000100462	4.81E-05	2.26E-05	9.93E-05	0.000124795	1.38E-05	1.75E-05	4.28E-05	1.98E-05	0.001877877	1.19E-05	9.65E-05	0.000134355	6.14E-05	4.75E-06	0.000136991	3.42E-05	0.000149486	5.83E-05	3.79E-05	1.83E-05	7.06E-05	5.45E-06	0.000153686	1.31E-06	0.000463397	9.54E-05	3.80E-05	0.000161088	3.38E-06	2.69E-05	7.54E-06	5.61E-05	2.18E-05	9.72E-06	3.09E-05	8.31E-05	0.000128376	5.49E-05	0.000432727	0.000574225	4.70E-05	0.000110952	6.01E-06	7.98E-05	4.24E-05	1.41E-05	3.98E-05	1.14E-05	1.86E-05	6.39E-05	8.30E-05	7.69E-05	4.53E-05	5.09E-06	3.58E-05	8.89E-06	0.000644894	4.92E-05	4.68E-05	2.99E-05	1.18E-05	0.000123426	7.14E-05	0.000121202	6.69E-05	3.58E-05	5.12E-05	1.74E-05	1.34E-05	2.45E-05	9.30E-05	8.35E-05	0.00013813	4.70E-05	0.000135808	1.86E-05	0.000104251	4.10E-06	1.88E-05	0.000136678	0.000121368	6.51E-05	8.88E-05	1.77E-05	0.000175587	1.45E-05	6.07E-05	8.88E-05	0.000114384	3.03E-06	0.000251191	6.48E-05	1.08E-05	6.58E-05	7.14E-05	0.000156926	9.65E-05	4.21E-05	0.00011388	0.000125567	0.000127735	0.000144722	4.22E-05	2.21E-05	0.001531883	4.17E-05	3.83E-05	0.000121202	0.000135394	0.000146374	3.00E-05	0.000106476	0.001169207	0.00028583	0.000230485	1.42E-05	9.88E-06	0.000156888	4.21E-05	0.000137879	0.000415889	8.08E-05	0.000100984	5.96E-05	0.000187135	2.03E-05	0.000326419	8.99E-05	8.39E-05	2.96E-05	2.44E-05	7.40E-05	1.19E-05	1.78E-05	0.000182296	5.04E-05	4.86E-05	0.000157608	3.54E-05	4.52E-06	3.08E-05	0.000128075	4.75E-05	0.000113082	0.000112261	9.44E-06	3.25E-05	1.40E-05	2.66E-05	1.61E-06	7.68E-05	6.09E-05	8.05E-05	9.52E-05	0.000102822	0.000257029	0.000948129	2.99E-06	1.59E-05	0.0001252	7.89E-05	9.55E-05	7.81E-05	2.15E-06	0.001231656	8.98E-05	2.42E-05	8.19E-05	0.000138231	0.000148347	5.09E-06	2.45E-05	2.83E-05	0.000170368	1.30E-05	6.63E-05	0.000155111	0.00028583	6.58E-05	0.000144464	9.46E-05	0.000166177	1.84E-05	0.000277571	3.99E-06	1.54E-05	0.000110013	0.000116164	7.32E-05	3.21E-05	0.000223749	8.86E-05	8.56E-05	1.01E-05	3.09E-05	0.000248645	4.20E-06	5.80E-06	0.000237193	1.15E-05	3.39E-06	6.26E-05	4.09E-05	6.68E-06	7.32E-05	1.63E-06	2.22E-05	1.63E-06	2.03E-06	3.12E-05	5.66E-05	4.77E-06	1.17E-05	1.42E-05	2.38E-05	6.76E-05	5.25E-05	0.00030939	2.14E-05	1.48E-05	9.08E-06	0.000107059	0.000153853	4.69E-05	6.13E-05	9.90E-05	0.0001535	4.55E-05	0.000302144	4.53E-06	0.000511	9.37E-06	0.000227754	2.22E-06	4.15E-05	0.000143905	0.000103482	0.00022426	0.000165904	5.55E-05	1.59E-05	0.000167759	0.000248636	0.000423437	2.78E-05	0.000190666	0.000100832	3.25E-05	3.30E-05	8.15E-05	1.96E-05	0.000286393	0.000835226	2.05E-05	7.00E-05	1.17E-05	8.24E-05	4.26E-05	4.70E-05	7.59E-05	4.96E-05	0.000171506	1.99E-05	1.32E-05	4.45E-05	1.89E-05	2.01E-05	0.000224566	2.54E-05	0.000168291	3.36E-05	0.000155022	8.80E-05	7.78E-05	0.000167369	7.60E-05	6.50E-05	2.08E-05	4.09E-05	0.000225976	2.05E-05	0.009936861	7.04E-05	1.06E-05	1.57E-05	1.01E-05	0.000154246	2.87E-05	0.010918169	2.63E-05	8.84E-05	9.86E-05	1.38E-05	2.25E-05	0.000104994	1.30E-05	0.000174777	9.85E-05	0.000913923	0.000114384	4.81E-05	9.06E-05	9.62E-06	0.000111659	4.86E-05	6.68E-05	5.82E-05	2.23E-05	4.67E-05	0.001144166	1.58E-06	0.000274072	2.10E-05	5.36E-05	0.000173819	1.44E-05	2.63E-05	3.59E-06	0.000890664	5.09E-05	5.36E-05	7.71E-05	5.57E-05	4.09E-05	0.000714039	2.50E-05	2.56E-05	9.98E-05	6.45E-05	0.000111659	2.99E-05	8.19E-06	6.03E-05	1.59E-05	1.67E-05	5.20E-05	0.000441513	4.57E-05	8.82E-05	2.07E-06	6.30E-06	5.34E-06	0.000138487	0.00013458	2.22E-05	0.023706931	0.002004683	0.000131262	5.09E-06	4.95E-06	9.34E-06	4.68E-05	2.83E-05	5.52E-05	4.42E-05	4.81E-06	3.64E-06	1.37E-05	1.57E-06	1.78E-05	6.93E-05	2.44E-05	6.11E-05	3.25E-05	0.000158873	0.000140521	1.45E-05	6.87E-05	2.49E-05	0.000142753	2.29E-06	3.78E-06	9.90E-05	0.000240512	1.92E-05	5.33E-05	4.67E-05	8.67E-06	1.51E-05	0.005651707	0.000204532	0.00014683	7.40E-05	3.69E-05	6.39E-05	0.00163604	2.22E-05	5.09E-05	0.000131376	0.000119222	5.03E-06	2.67E-05	9.05E-05	7.83E-05	5.99E-05	6.81E-05	0.000254626	1.75E-05	0.000103851	8.38E-05	2.72E-05	2.19E-05	5.46E-05	1.99E-05	2.80E-06	3.11E-06	0.00014683	0.000119222	2.55E-05	7.86E-06	1.45E-05	7.32E-05	4.26E-06	2.84E-06	5.59E-05	2.44E-05	6.89E-06	8.53E-06	6.54E-06	2.10E-05	0.000214467	0.000181393	4.14E-06	5.34E-05	0.00016341	8.51E-05	5.09E-05	5.27E-05	4.78E-06	3.73E-05	0.000163254	2.57E-05	2.06E-05	9.78E-06	4.75E-05	3.55E-05	4.67E-05	0.000138862	0.000224566	4.43E-05	0.00050855	0.000116894	2.53E-05	9.63E-05	0.000140741	6.20E-06	2.53E-05	8.71E-05	0.001198881	0.000105373	2.33E-06	4.53E-05	8.87E-06	2.79E-05	0.000638165	3.63E-05	1.41E-05	0.000156171	0.00011533	0.000114558	1.56E-06	0.00111295	4.47E-05	5.67E-05	4.56E-05	4.51E-05	0.000119642	8.94E-05	7.70E-05	0.00111295	9.67E-06	3.03E-06	8.30E-05	1.02E-05	0.000235442	1.82E-05	3.49E-05	2.41E-05	2.56E-05	2.90E-05	1.37E-05	0.000226795	1.94E-06	0.000521139	7.04E-05	5.82E-05	1.53E-05	1.65E-05	4.77E-05	0.000116666	8.04E-06	9.91E-05	2.43E-06	1.02E-05	2.49E-05	5.83E-05	1.47E-05	2.35E-06	1.75E-06	0.002877692	7.80E-05	0.000190633	2.29E-05	2.35E-06	5.02E-06	0.000101644	4.54E-05	8.00E-05	0.00035011	0.000282389	3.76E-05	1.18E-05	0.000152199	1.99E-05	5.73E-06	5.75E-05	4.35E-06	1.36E-06	2.87E-05	1.26E-05	3.85E-05	4.75E-06	2.57E-06	0.000149034	4.95E-05	0.000100832	2.44E-05	0.00028415	6.12E-05	7.59E-05	2.88E-05	0.000248636	1.32E-05	6.20E-05	1.81E-06	2.30E-05	1.16E-05	8.88E-05	0.000113082	0.000550006	0.000296564	2.46E-05	5.49E-05	2.25E-05	4.16E-05	3.54E-05	1.04E-05	0.001288408	7.82E-05	2.73E-05	1.45E-05	0.000236348	5.14E-05	1.45E-05	0.000133063	9.86E-05	5.19E-05	9.99E-05	2.06E-05	1.36E-05	3.65E-05	4.76E-05	3.88E-05	1.01E-05	1.20E-05	1.61E-05	0.001324999	0.000160535	6.58E-06	3.73E-05	0.000138575	3.91E-05	4.17E-05	7.72E-05	3.99E-05	2.26E-06	3.64E-05	9.58E-05	3.88E-05	3.77E-05	4.42E-05	4.13E-05	0.000109829	2.02E-05	2.18E-06	7.17E-05	1.14E-05	5.76E-05	2.07E-05	3.03E-05	0.000120214	3.61E-06	2.46E-05	1.32E-05	3.75E-06	1.73E-05	2.60E-05	0.00029666	0.00012712	3.99E-05	0.000121583	1.96E-06	0.000124763	5.26E-05	5.81E-05	2.62E-06	5.09E-05	0.000149058	5.80E-06	3.02E-05	0.000136025	9.70E-05	1.47E-06	1.84E-05	1.45E-05	3.88E-05	0.000169011	3.24E-06	1.35E-05	1.59E-05	2.54E-05	5.42E-05	1.31E-05	7.78E-05	0.000206815	5.66E-05	2.83E-05	2.68E-05	8.19E-05	0.004803397	3.57E-06	2.54E-05	3.12E-05	2.58E-05	3.06E-06	8.24E-05	3.73E-05	2.22E-06	6.07E-05	0.000106577	7.47E-06	5.75E-05	6.82E-05	0.000163228	6.19E-05	6.00E-06	0.000316944	5.82E-05	8.74E-06	4.74E-05	1.04E-05	0.00020995	0.000100967	2.35E-05	8.02E-05	2.96E-05	9.63E-05	2.27E-05	0.000258413	7.01E-05	3.95E-06	8.84E-06	1.74E-05	4.42E-05	1.48E-05	9.96E-06	5.21E-06	6.93E-05	6.87E-05	2.45E-05	2.27E-05	0.000235899	7.52E-05	4.53E-05	4.00E-05	3.33E-06	3.18E-05	1.85E-05	9.88E-05	0.000290489	8.77E-05	2.90E-05	1.72E-05	2.69E-06	2.63E-06	0.010903231	7.63E-05	3.88E-05	2.70E-06	1.94E-05	7.05E-06	3.63E-05	3.60E-05	0.002299719	5.44E-05	3.45E-05	1.81E-06	1.54E-05	1.23E-05	0.000343793	4.54E-05	0.000335051	8.00E-06	8.37E-06	8.51E-05	2.39E-05	0.000296772	2.63E-05	3.46E-05	3.70E-06	2.10E-05	1.82E-05	1.41E-05	8.35E-05	8.02E-05	0.000196552	1.31E-05	2.39E-05	2.34E-05	5.41E-05	1.60E-05	1.67E-05	8.88E-05	4.50E-05	1.31E-05	1.06E-05	0.009563163	7.00E-05	7.66E-05	1.42E-05	4.69E-05	0.000161209	4.64E-05	3.59E-06	1.39E-05	9.06E-05	5.71E-05	0.000745232	8.62E-05	6.75E-05	3.84E-06	2.95E-06	9.01E-05	6.16E-05	0.000853624	5.26E-05	5.26E-05	1.76E-06	1.80E-05	5.17E-05	0.000202316	4.95E-05	1.95E-05	0.000138231	3.55E-05	0.002840081	5.90E-06	0.000258397	9.17E-05	4.79E-06	4.02E-06	1.52E-05	4.23E-05	0.000614299	7.85E-05	5.56E-06	0.00012646	0.000100864	9.55E-05	0.000821673	9.29E-05	7.53E-05	3.44E-05	1.46E-05	2.42E-05	7.30E-05	4.32E-05	0.004821024	6.63E-06	8.21E-06	2.56E-05	3.48E-05	0.000155428	5.41E-05	9.58E-05	0.002581004	1.67E-06	5.09E-05	2.00E-05	4.53E-05	3.93E-06	1.31E-05	2.21E-05	2.55E-05	8.86E-06	3.13E-05	1.94E-05	3.28E-05	4.89E-05	9.01E-05	0.002766964	6.93E-05	4.23E-06	1.12E-05	0.000114317	0.00051722	7.47E-06	1.45E-05	0.000121612	0.000165931	1.06E-05	8.43E-06	2.01E-05	0.001127464	2.40E-05	4.53E-06	4.92E-05	6.62E-05	1.37E-05	2.84E-06	0.000195514	3.43E-05	1.06E-05	4.62E-05	3.45E-05	1.16E-05	3.65E-05	3.39E-05	0.004707368	3.08E-05	2.41E-05	3.68E-05	1.11E-05	4.95E-05	5.87E-05	0.001622174	4.47E-05	3.39E-05	9.43E-06	1.97E-05	1.53E-05	0.001622174	5.17E-05	4.30E-05	1.16E-05	0.000321293	3.62E-05	4.42E-05	1.13E-05	2.64E-05	7.83E-06	1.84E-05	0.000104981	1.73E-05	6.93E-05	3.97E-05	3.29E-05	1.14E-05	0.000151265	4.60E-05	2.11E-05	6.48E-06	1.26E-05	0.00608287	3.98E-06	2.00E-05	5.64E-05	2.38E-05	2.43E-05	2.72E-06	1.54E-05	8.06E-06	4.55E-05	5.27E-05	3.56E-05	6.91E-06	0.000244161	8.78E-05	1.63E-05	5.57E-05	4.75E-05	1.08E-05	3.84E-05	7.60E-05	1.97E-06	2.75E-05	4.39E-05	2.35E-05	6.82E-05	2.18E-06	0.000503091	1.72E-06	4.64E-05	8.35E-05	1.36E-05	1.07E-05	1.37E-05	4.13E-05	5.29E-05	5.55E-05	2.75E-06	0.000176312	5.12E-05	0.005424726	3.36E-05	1.13E-05	3.32E-05	3.97E-05	5.01E-05	8.01E-05	2.68E-05	4.51E-05	0.000247392	5.28E-05	6.05E-05	3.92E-06	2.80E-05	1.87E-05	8.86E-05	0.000504504	4.02E-06	1.65E-06	6.36E-05	6.01E-06	3.00E-06	0.000181327	1.25E-05	0.000196934	1.58E-05	9.55E-06	4.99E-05	0.000169011	4.16E-05	1.21E-05	4.01E-05	7.16E-06	5.04E-06	3.10E-05	6.26E-06	0.000816884	4.82E-05	1.28E-05	1.39E-05	3.05E-05	9.43E-06	0.000166727	0.013733417	5.05E-05	2.29E-05	5.20E-05	3.21E-05	4.68E-05	2.38E-05	1.39E-06	6.01E-06	0.000116894	0.017299012	2.47E-06	0.000129263	4.18E-06	2.30E-06	0.000380926	9.00E-05	3.01E-05	2.10E-05	3.04E-05	2.20E-06	1.43E-06	0.014635916	4.36E-05	1.61E-05	5.36E-05	2.33E-06	0.014381099	4.26E-05	4.56E-05	1.05E-05	0.000105566	9.41E-05	1.92E-05	0.000190474	4.47E-05	4.12E-06	1.43E-05	2.07E-05	3.97E-05	8.84E-06	8.86E-05	0.001361312	3.36E-05	1.96E-05	2.47E-05	8.61E-05	2.68E-06	5.81E-05	2.77E-05	4.51E-05	7.90E-06	3.32E-05	1.83E-05	1.16E-05	0.00703803	3.18E-05	8.01E-05	7.81E-05	5.47E-06	1.89E-05	1.24E-05	3.50E-05	0.000997896	1.24E-05	9.57E-06	6.98E-06	1.97E-05	1.42E-05	1.21E-05	7.60E-05	0.001418931	1.93E-06	3.31E-06	6.11E-05	4.69E-05	1.57E-05	5.64E-05	0.00524031	3.89E-05	1.81E-05	2.64E-05	8.26E-06	3.76E-05	0.00082975	3.21E-05	4.01E-05	1.30E-05	1.23E-05	1.77E-06	1.86E-06	4.76E-06	3.73E-06	5.76E-05	6.07E-05	2.44E-05	0.00737984	1.84E-05	4.18E-05	5.50E-05	2.11E-05	3.69E-05	2.34E-05	0.007579647	8.98E-05	7.07E-06	6.84E-05	1.68E-06	7.58E-06	6.52E-06	3.49E-05	9.73E-06	3.97E-05	2.68E-05	2.86E-05	7.93E-06	3.10E-05	2.50E-05	1.00E-05	1.66E-05	1.76E-05	3.27E-05	1.78E-05	8.82E-06	3.86E-05	0.001217132	2.52E-05	5.13E-06	1.72E-06	1.86E-05	8.62E-06	2.92E-05	2.50E-05	2.11E-05	1.03E-05	1.60E-05	1.88E-05	4.88E-05	5.38E-06	9.74E-06	1.77E-05	1.97E-05	3.77E-05	4.54E-06	8.61E-06	3.29E-06	2.03E-05	4.93E-06	0.00015696	2.57E-05	2.23E-05	2.30E-06	7.20E-06	1.35E-05	2.60E-05	0.012073054	4.27E-06	2.37E-05	1.50E-05	6.83E-05	8.07E-06	6.64E-06	3.67E-06	1.48E-05	5.00E-05	3.63E-05	1.02E-05	2.03E-05	3.73E-05	2.95E-06	1.25E-05	9.60E-06	0.000394733	1.62E-05	3.13E-05	5.61E-06	0.002616659	7.05E-05	6.16E-05	4.16E-06	4.38E-05	2.30E-05	0.005814598	0.000128511	6.89E-06	5.41E-05	5.19E-05	3.48E-06	0.000333375	1.73E-05	3.73E-06	2.22E-05	1.03E-05	5.98E-05	1.62E-05	3.57E-05	2.79E-06	2.42E-05	7.22E-06	0.002189063	7.10E-06	6.92E-06	2.17E-06	1.19E-05	7.06E-06	2.42E-05	0.002283554	4.56E-06	5.94E-06	3.47E-05	7.22E-06	0.002612453	2.85E-05	1.27E-05	7.85E-05	2.75E-05	4.28E-05	9.84E-06	7.24E-05	5.01E-05	5.05E-06	0.002380655	2.33E-05	2.17E-05	6.27E-06	1.44E-05	5.80E-05	0.000219786	8.45E-06	5.36E-05	0.00177909	3.48E-05	5.36E-05	8.33E-05	6.64E-06	1.02E-05	7.97E-05	0.003603121	4.44E-05	8.72E-05	2.44E-05	1.36E-05	8.64E-05	0.000991404	4.90E-05	7.10E-06	4.25E-05	8.13E-06	1.81E-05	3.91E-05	6.26E-06	2.61E-05	8.44E-05	2.05E-05	0.00380364	2.01E-05	8.26E-06	0.000112531	4.84E-05	3.13E-05	0.001056839	1.68E-05	1.32E-05	5.12E-06	7.47E-05	2.23E-05	2.02E-05	4.32E-05	2.50E-06	2.43E-05	3.42E-05	5.71E-05	7.12E-05	0.000150322	2.17E-05	5.21E-05	2.74E-05	1.21E-05	2.37E-05	2.71E-05	5.12E-05	2.97E-05	8.67E-06	7.39E-06	2.34E-05	0.000140521	2.65E-05	0.005497898	2.37E-05	2.05E-06	2.30E-05	0.000118098	0.000231094	0.00148486	1.13E-05	1.75E-05	1.15E-05	1.16E-05	3.65E-06	1.09E-05	1.70E-06	7.04E-06	6.41E-06	0.000119086	0.003208555	1.56E-05	4.61E-06	4.74E-06	3.08E-05	5.93E-05	1.08E-05	6.20E-05	5.84E-05	0.005632048	2.24E-05	2.23E-06	0.001730442	2.86E-05	5.51E-05	2.98E-06	1.78E-05	2.16E-05	1.67E-05	1.31E-05	8.59E-05	8.30E-05	2.22E-06	2.10E-05	5.98E-05	3.44E-05	0.002360724	1.94E-05	1.71E-05	5.12E-05	0.000283911	2.13E-05	8.91E-06	7.97E-06	1.13E-05	4.39E-05	4.82E-06	0.000210044	1.54E-05	2.18E-06	4.08E-05	0.002905521	4.18E-06	2.21E-05	3.20E-06	0.000135523	1.75E-05	6.36E-06	6.34E-05	6.02E-06	5.92E-06	2.28E-05	3.23E-05	5.84E-05	2.07E-06	1.75E-05	1.40E-05	7.36E-06	1.47E-05	0.002018741	5.63E-06	8.82E-06	1.53E-05	1.35E-06	2.83E-06	7.32E-06	8.34E-06	2.80E-06	1.50E-05	3.16E-06	0.00458211	9.40E-06	1.79E-06	3.71E-06	1.34E-06	3.61E-05	4.85E-05	1.57E-05	8.82E-05	1.44E-05	5.11E-05	3.87E-05	6.28E-06	1.58E-05	3.50E-05	2.94E-06	2.99E-05	3.52E-05	4.24E-06	1.88E-05	9.30E-06	2.96E-05	2.10E-05	4.19E-05	0.003381682	0.000357351	2.44E-05	3.90E-05	2.36E-06	2.24E-06	0.001106215	2.49E-05	5.37E-06	7.59E-05	1.72E-05	1.65E-05	4.51E-05	2.03E-05	3.10E-05	2.05E-05	9.80E-06	2.23E-05	5.21E-06	4.67E-06	1.06E-05	6.29E-06	3.24E-05	0.001634513	8.61E-05	3.74E-06	3.37E-05	7.22E-06	5.19E-05	1.72E-05	0.000732102	4.24E-06	9.54E-06	2.52E-05	0.004005625	7.54E-06	7.19E-05	2.45E-05	3.77E-05	8.89E-06	7.29E-06	0.000629772	1.42E-05	6.80E-06	4.78E-05	8.54E-06	4.23E-05	3.22E-05	4.05E-05	1.97E-06	0.000764213	1.07E-05	1.01E-05	4.00E-06	2.25E-05	4.31E-06	1.34E-05	3.58E-05	7.19E-06	0.004123982	1.78E-05	2.58E-06	2.87E-05	9.68E-06	9.96E-06	6.66E-06	0.000781846	3.04E-06	5.61E-06	3.67E-05	7.12E-05	1.05E-05	1.49E-05	1.66E-05	5.85E-05	0.000128511	1.26E-05	3.05E-05	6.56E-06	6.11E-05	9.43E-06	1.25E-05	2.28E-05	1.61E-05	4.12E-06	3.46E-05	9.47E-05	0.000314806	1.29E-05	7.50E-06	9.60E-05	5.67E-05	3.16E-05	1.20E-05	2.20E-05	1.86E-05	1.73E-05	1.49E-05	1.73E-05	0.00069549	7.27E-06	3.97E-06	3.43E-05	0.000978594	3.68E-06	3.96E-05	2.40E-06	1.87E-06	1.62E-05	3.62E-06	4.45E-06	5.30E-06	1.13E-05	9.14E-06	0.001444553	5.09E-05	2.47E-05	1.16E-05	2.45E-05	3.65E-06	0.030653559	0.000286779	6.08E-06	2.09E-06	7.56E-05	2.77E-06	2.61E-05	1.30E-05	3.57E-05	2.04E-06	2.66E-06	6.91E-05	1.19E-05	7.05E-06	4.27E-06	2.14E-05	0.000110538	5.21E-06	5.99E-06	0.001678356	2.02E-06	2.94E-05	4.28E-06	8.97E-06	3.01E-05	0.001314947	2.48E-05	0.000101982	2.12E-05	1.01E-05	2.88E-05	7.11E-06	1.25E-05	0.000441866	2.47E-05	5.21E-06	1.56E-05	1.26E-05	2.10E-05	1.37E-05	5.51E-06	6.97E-05	3.42E-06	2.33E-06	4.42E-05	2.18E-06	0.001065821	1.99E-05	2.45E-05	2.06E-05	4.00E-05	2.83E-05	0.00129772	2.85E-06	2.19E-05	2.29E-05	5.42E-06	1.54E-05	2.08E-05	1.08E-05	1.02E-05	2.88E-05	7.61E-06	2.16E-06	1.04E-05	1.92E-05	8.83E-06	3.45E-05	1.12E-05	3.46E-05	1.69E-05	4.60E-05	2.05E-05	3.96E-05	8.36E-06	1.14E-05	1.41E-05	4.76E-05	4.03E-05	3.09E-06	3.08E-05	2.07E-05	0.000127414	1.25E-05	1.39E-05	2.71E-06	0.000519807	2.59E-06	2.95E-05	2.00E-05	3.10E-05	1.46E-05	2.62E-06	1.74E-05	1.91E-05	1.69E-06	1.70E-05	6.77E-05	1.88E-05	5.28E-05	3.95E-06	3.47E-05	3.94E-06	0.000269069	3.25E-06	1.05E-05	1.37E-05	1.06E-05	8.15E-06	0.001326365	1.13E-05	3.12E-05	0.000101982	3.21E-05	9.89E-06	1.60E-05	1.69E-05	6.16E-06	3.72E-05	2.88E-05	0.000497878	3.63E-05	4.04E-05	1.31E-05	0.001822101	1.01E-05	9.34E-06	2.25E-05	3.82E-05	1.78E-06	0.000564603	2.17E-06	1.59E-05	2.39E-06	6.69E-06	2.50E-05	9.84E-06	1.65E-05	0.00433223	3.44E-05	2.56E-05	7.43E-05	1.71E-05	2.03E-06	1.29E-05	2.69E-05	6.41E-06	1.10E-05	4.83E-05	1.42E-05	3.20E-05	1.08E-05	3.67E-05	1.92E-06	2.51E-06	5.73E-05	9.49E-06	4.82E-05	1.32E-05	1.74E-05	7.71E-06	0.000624878	5.62E-05	1.74E-05	2.66E-05	1.14E-05	3.86E-05	0.000127414	2.27E-06	0.000524933	1.32E-05	1.27E-05	1.42E-05	3.74E-06	1.19E-05	1.23E-05	2.16E-06	0.000325282	1.73E-05	1.43E-05	2.67E-06	8.41E-06	3.26E-06	9.83E-05	5.30E-05	3.71E-05	1.99E-06	2.22E-06	1.62E-05	3.73E-06	1.13E-05	2.34E-05	4.01E-05	4.75E-05	1.64E-05	2.54E-06	9.76E-05	4.95E-06	2.29E-05	2.77E-05	0.001466476	3.12E-06	1.20E-05	6.15E-06	3.87E-06	4.90E-05	1.28E-05	0.001060483	2.58E-05	4.13E-06	1.42E-05	5.00E-05	2.45E-05	0.001421693	7.73E-06	3.76E-06	1.65E-06	2.00E-05	5.16E-05	5.52E-06	1.49E-05	1.14E-05	0.000257375	1.60E-05	2.64E-05	1.61E-05	0.000561345	8.43E-06	4.89E-05	3.11E-06	7.07E-06	4.91E-05	1.24E-05	4.48E-06	4.55E-06	0.000402599	2.96E-05	8.97E-06	3.14E-05	2.28E-06	3.23E-05	0.000809805	2.14E-05	0.000471636	2.86E-06	7.86E-06	1.79E-05	0.000779451	8.16E-06	3.01E-05	1.53E-05	8.03E-06	3.10E-05	2.60E-05	0.000198595	1.41E-05	3.18E-05	6.59E-06	3.46E-05	7.04E-06	0.000527324	1.15E-05	2.44E-05	5.05E-06	2.29E-05	4.80E-05	3.36E-06	1.68E-06	6.75E-06	3.46E-05	3.13E-06	9.82E-06	8.37E-06	3.87E-06	2.10E-05	2.44E-05	7.20E-06	1.37E-05	7.14E-06	1.03E-05	2.23E-05	1.62E-05	4.87E-06	3.23E-06	2.15E-05	2.60E-05	6.44E-06	8.12E-06	1.65E-05	5.74E-06	4.18E-05	1.87E-06	5.44E-06	4.95E-05	6.82E-05	1.80E-05	0.000100462	1.36E-05	2.14E-05	0.002868929	6.33E-06	1.79E-06	1.11E-05	1.13E-05	3.38E-05	2.74E-06	1.58E-05	2.61E-05	3.14E-05	2.26E-06	1.79E-05	3.13E-05	2.24E-05	9.19E-06	0.002868929	1.86E-05	1.07E-05	1.05E-05	2.28E-06	4.01E-06	2.96E-05	0.000558461	8.50E-06	3.45E-06	5.58E-06	4.56E-05	1.96E-05	2.33E-05	0.000950996	1.34E-05	9.72E-06	2.52E-05	2.18E-05	1.88E-05	3.50E-05	1.16E-05	8.23E-06	0.000524387	1.53E-05	1.75E-06	3.18E-05	0.000215476	1.31E-05	4.81E-05	5.44E-05	1.93E-05	2.74E-05	2.01E-06	2.08E-05	0.000430576	0.00032545	0.005100899	2.08E-05	5.21E-06	7.73E-06	1.61E-05	0.000239881	0.000111705	4.85E-06	1.30E-05	4.82E-05	2.62E-06	3.89E-06	0.000302411	8.11E-06	1.07E-05	2.41E-05	3.80E-06	2.00E-05	3.18E-05	3.23E-05	2.69E-05	2.03E-05	1.79E-06	1.39E-05	3.67E-05	0.002831125	3.05E-05	1.42E-05	6.52E-06	3.16E-06	3.68E-06	1.48E-05	0.001001061	1.09E-05	2.74E-05	0.000357319	4.08E-05	4.59E-05	6.56E-06	2.29E-05	4.26E-06	0.000252662	5.84E-05	5.90E-06	5.63E-05	0.0011628	2.57E-05	5.16E-06	1.06E-05	3.27E-05	2.31E-06	4.61E-06	1.27E-05	6.90E-06	0.000909602	4.98E-06	3.94E-06	6.20E-06	6.05E-06	0.000560897	1.07E-05	1.79E-05	2.50E-05	2.71E-05	0.001062706	1.32E-05	3.35E-05	4.87E-05	6.01E-06	0.000664757	2.41E-05	2.95E-05	5.31E-06	9.16E-06	7.75E-06	1.71E-05	1.25E-05	2.05E-06	4.23E-06	0.001043062	3.41E-06	4.95E-06	5.91E-06	7.13E-06	1.44E-05	3.71E-05	0.002661246	3.67E-06	5.78E-06	2.42E-05	3.23E-05	5.57E-05	1.56E-05	1.32E-05	3.39E-06	2.48E-05	1.03E-05	0.00015656	0.001978269	1.56E-05	8.93E-06	9.32E-06	1.44E-05	2.11E-06	1.07E-05	1.56E-05	1.44E-05	8.32E-05	1.08E-05	2.89E-06	9.09E-06	1.69E-05	2.58E-06	8.88E-06	4.74E-05	9.31E-06	0.000182296	6.56E-06	4.14E-05	1.70E-06	0.000197397	7.57E-06	3.05E-06	2.77E-05	6.81E-05	1.02E-05	0.000591791	1.99E-05	2.93E-05	4.61E-05	1.59E-05	1.73E-05	2.86E-06	0.000909602	3.56E-05	1.98E-05	1.80E-06	1.96E-05	0.001135384	1.11E-05	5.75E-06	6.37E-05	1.77E-05	4.95E-06	3.59E-05	1.19E-05	1.46E-05	1.31E-05	5.84E-06	5.75E-06	9.56E-06	3.38E-06	0.028267379	0.000119793	6.14E-05	1.51E-05	7.52E-05	1.25E-05	0.00011047	6.06E-06	1.05E-05	7.93E-06	1.82E-06	0.000197101	1.42E-05	4.55E-05	8.18E-06	1.51E-05	9.40E-06	4.55E-06	0.000223832	9.04E-06	7.39E-06	5.11E-06	1.50E-05	1.93E-05	1.14E-05	2.37E-06	3.14E-05	2.97E-05	1.22E-06	6.61E-06	0.000326732	6.84E-06	4.18E-06	3.18E-06	2.60E-05	1.47E-05	0.000636294	1.25E-05	6.03E-06	1.45E-05	4.32E-05	2.74E-05	1.81E-06	1.06E-05	1.01E-05	0.001736094	1.78E-05	2.44E-05	8.16E-06	5.84E-06	1.62E-05	0.000316077	1.70E-05	4.99E-06	8.07E-06	4.79E-06	1.42E-05	0.000865836	5.43E-06	4.45E-05	4.18E-06	0.000132812	2.62E-05	7.30E-05	1.04E-05	0.000466658	1.42E-05	1.26E-05	9.27E-06	1.04E-05	0.00025738	2.03E-06	3.09E-05	1.33E-05	2.95E-05	1.04E-05	3.57E-06	1.88E-05	1.25E-05	5.92E-06	6.30E-06	0.000122539	4.43E-06	3.91E-06	4.48E-06	8.08E-06	2.21E-05	2.85E-05	3.56E-06	1.85E-06	1.73E-05	1.09E-05	7.91E-06	7.71E-06	9.85E-06	0.00011047	4.02E-06	2.76E-06	3.23E-05	4.77E-06	2.12E-05	6.06E-05	5.26E-05	3.81E-05	0.000199856	2.49E-05	2.52E-05	7.41E-06	1.04E-05	1.39E-05	0.000999568	2.49E-05	3.87E-05	2.64E-05	4.49E-06	0.000221364	3.16E-05	6.87E-06	2.68E-06	8.21E-06	2.85E-05	1.86E-05	5.31E-05	2.72E-05	8.51E-06	6.40E-06	1.93E-06	6.16E-06	2.20E-05	1.15E-05	5.79E-06	0.001334741	2.10E-06	1.35E-05	8.46E-06	3.59E-05	4.52E-06	4.83E-05	1.51E-05	1.85E-06	3.16E-06	4.48E-06	1.11E-05	1.64E-05	1.27E-05	0.000488395	4.24E-06	3.22E-05	1.40E-05	2.21E-05	0.000687952	3.76E-06	1.45E-05	3.99E-05	1.23E-05	1.24E-05	1.73E-05	0.00028282	5.88E-06	4.76E-06	5.76E-06	0.000327743	0.000720701	3.23E-06	7.71E-06	1.20E-05	2.97E-06	2.26E-06	2.85E-06	0.000942154	8.18E-06	8.08E-06	4.50E-05	2.30E-05	1.38E-06	4.18E-05	8.89E-06	2.30E-05	1.62E-05	3.22E-05	1.22E-05	0.000367512	4.15E-05	2.24E-05	2.94E-06	6.19E-06	1.98E-05	0.000334333	2.37E-06	8.23E-06	4.70E-06	2.78E-06	1.71E-05	1.37E-06	2.99E-06	8.31E-06	1.83E-05	3.73E-05	0.000845872	5.41E-06	2.08E-05	4.40E-06	8.29E-06	3.84E-06	8.18E-05	4.56E-05	2.32E-05	3.18E-06	1.65E-06	2.91E-05	0.001992717	8.60E-06	1.44E-06	3.33E-06	1.36E-05	1.42E-05	2.05E-06	6.12E-06	1.19E-05	2.04E-05	2.37E-06	8.09E-06	4.71E-05	4.31E-05	1.25E-05	1.46E-05	1.63E-05	0.000881893	1.43E-05	1.75E-05	5.81E-06	1.28E-05	1.93E-06	1.42E-05	1.44E-05	4.53E-06	5.41E-06	1.39E-05	1.82E-05	5.02E-05	6.94E-06	1.88E-06	0.000111357	3.08E-06	1.11E-05	1.78E-05	0.000164378	1.87E-06	1.70E-05	2.43E-05	0.010538683	2.80E-05	7.25E-06	2.56E-06	7.58E-05	2.38E-05	1.41E-05	1.65E-06	7.05E-06	6.26E-06	4.78E-06	0.000174791	1.05E-05	0.000554262	5.21E-05	1.30E-05	4.76E-06	1.94E-05	3.07E-06	0.000833078	5.73E-06	3.58E-06	2.71E-05	1.55E-06	8.34E-06	1.95E-06	2.09E-05	1.86E-05	2.14E-05	1.05E-05	0.001709501	1.81E-05	3.32E-06	6.24E-06	4.48E-05	0.001301078	3.36E-06	3.30E-06	3.37E-05	1.90E-05	4.86E-06	2.28E-06	0.00071671	3.01E-06	7.80E-06	3.92E-06	1.80E-06	2.29E-05	0.014191846	0.0005411	7.98E-06	2.90E-05	2.39E-06	0.000633715	6.54E-06	0.000111705	6.71E-06	1.53E-05	1.12E-05	3.59E-06	5.43E-06	0.000436677	4.09E-06	3.98E-05	1.95E-06	1.04E-05	3.04E-06	0.001498792	1.41E-05	1.19E-05	1.37E-05	0.000199976	5.16E-06	5.46E-06	1.11E-05	4.06E-05	2.53E-06	2.42E-06	2.04E-05	9.95E-06	1.36E-05	2.08E-06	5.82E-06	4.56E-06	1.50E-05	6.55E-06	0.00062099	1.42E-05	4.83E-06	1.72E-06	1.78E-06	3.71E-06	0.001510524	2.63E-05	1.56E-05	8.07E-06	4.09E-06	1.33E-05	2.86E-06	7.20E-06	3.05E-06	3.33E-05	5.68E-06	1.44E-05	4.08E-06	1.64E-06	0.000468358	2.62E-05	9.06E-06	1.78E-05	2.10E-05	0.000199976	2.44E-06	4.47E-05	0.000364236	1.01E-05	1.11E-05	5.17E-06	1.35E-05	0.000407218	2.99E-06	5.16E-05	1.35E-06	3.92E-06	9.07E-06	1.22E-05	0.001196936	6.83E-06	5.01E-05	2.06E-06	1.70E-05	3.58E-05	8.81E-06	0.000158224	9.67E-06	1.45E-05	3.55E-06	1.19E-05	2.85E-05	3.26E-06	6.02E-06	2.55E-06	3.34E-06	0.000696328	9.81E-06	0.001928532	2.74E-05	2.22E-06	1.42E-05	2.97E-06	9.44E-06	2.18E-05	1.74E-05	1.99E-05	1.48E-06	2.51E-05	0.000774279	2.82E-06	6.05E-06	2.41E-06	2.06E-05	4.29E-06	7.41E-06	1.90E-06	0.000132388	5.43E-06	2.60E-06	2.00E-06	2.11E-06	8.05E-06	2.18E-06	9.36E-06	8.28E-06	8.39E-06	6.22E-06	1.67E-05	8.39E-06	7.43E-06	0.000802454	1.78E-05	1.55E-06	1.88E-06	7.43E-06	8.44E-06	5.08E-06	3.64E-06	1.55E-05	9.05E-06	7.10E-06	2.05E-06	5.77E-06	1.63E-05	6.56E-06	0.000150746	1.95E-06	1.00E-05	4.19E-06	2.80E-05	7.72E-06	2.53E-06	0.000240932	7.98E-06	4.87E-06	3.42E-05	1.90E-05	5.35E-06	7.67E-06	0.001303074	1.95E-05	2.88E-06	7.78E-06	1.02E-05	0.000361531	1.77E-06	1.93E-06	1.71E-05	4.03E-06	3.27E-06	0.001026297	2.85E-05	2.43E-05	4.67E-06	2.46E-06	7.11E-06	4.18E-06	9.92E-06	7.65E-06	0.000308718	4.00E-06	1.77E-05	3.29E-05	3.40E-06	8.27E-06	3.38E-06	2.90E-05	9.82E-06	7.90E-06	2.21E-06	5.77E-06	1.08E-05	1.62E-06	3.81E-06	2.77E-05	2.43E-06	0.000669422	1.63E-05	5.65E-06	1.26E-05	2.82E-06	4.87E-06	2.41E-05	1.36E-05	2.51E-06	6.33E-06	5.25E-06	1.28E-06	1.23E-05	2.08E-05	2.49E-06	9.01E-06	3.20E-06	4.54E-06	3.50E-06	5.74E-06	5.21E-06	1.78E-06	2.11E-06	0.000119366	6.92E-06	0.000224872	1.04E-05	1.85E-05	3.23E-06	9.20E-06	0.000549767	1.82E-06	1.09E-05	9.78E-06	2.65E-06	1.44E-05	0.000175455	1.37E-05	4.71E-06	2.10E-05	0.000209495	5.60E-06	3.13E-06	0.00015295	2.59E-06	1.26E-05	2.13E-05	3.79E-05	6.91E-05	1.35E-05	2.02E-06	2.01E-06	1.43E-05	4.77E-05	3.84E-06	8.68E-06	0.000342279	1.57E-05	4.52E-06	2.24E-05	4.55E-05	1.24E-05	1.02E-05	1.36E-05	7.02E-06	4.05E-06	7.49E-05	4.45E-06	1.02E-05	1.04E-05	5.24E-06	1.14E-05	3.18E-06	1.76E-05	2.13E-06	7.89E-06	3.84E-06	7.04E-05	7.76E-06	2.89E-06	2.45E-05	3.09E-06	9.97E-06	0.00034842	3.77E-06	8.79E-06	9.71E-06	5.54E-06	1.20E-05	8.51E-05	2.26E-06	1.05E-05	0.000596814	9.21E-06	1.21E-05	5.69E-06	0.000268468	4.36E-06	4.46E-06	1.88E-05	5.44E-05	1.57E-06	0.000349728	7.53E-06	1.54E-05	0.000753051	0.000381629	1.56E-05	2.42E-05	1.38E-05	4.16E-06	6.32E-06	4.08E-06	5.91E-06	2.89E-05	1.26E-05	5.14E-05	7.99E-06	3.37E-06	3.21E-06	8.68E-06	4.12E-06	0.000158103	7.30E-06	2.89E-05	9.46E-06	2.14E-05	7.59E-06	0.000208166	1.90E-05	3.90E-06	1.95E-05	0.000903333	8.12E-06	3.55E-06	2.32E-06	2.65E-06	2.14E-06	2.51E-06	6.15E-06	1.60E-06	0.000963232	3.85E-06	1.91E-06	1.51E-05	8.99E-06	1.38E-05	0.000251453	2.06E-06	4.57E-06	1.23E-05	8.87E-05	2.05E-06	3.72E-05	1.76E-06	5.03E-06	6.63E-06	2.94E-06	0.000663267	4.03E-06	1.44E-05	3.19E-06	2.37E-06	2.14E-05	6.72E-05	2.72E-06	2.01E-06	0.00030815	2.82E-06	1.53E-06	0.000579279	7.56E-06	2.10E-06	0.000496158	9.89E-06	6.85E-06	3.40E-06	0.000455067	2.95E-06	2.76E-06	4.09E-06	6.88E-06	0.000124666	1.22E-05	7.71E-06	1.15E-06	2.53E-06	0.004052255	0.0003581	3.46E-06	2.47E-06	9.66E-06	2.59E-06	4.48E-06	2.65E-06	0.000426681	2.77E-06	1.64E-06	2.40E-06	1.72E-06	9.83E-06	1.13E-05	3.97E-06	1.84E-06	1.24E-05	5.43E-06	2.64E-06	3.34E-06	7.45E-06	1.20E-05	3.34E-06	2.33E-06	0.000179062	2.94E-05	7.46E-06	6.60E-05	6.44E-06	1.58E-06	0.000960481	6.04E-06	9.29E-06	5.48E-06	3.30E-05	0.01657047	0.000597941	3.83E-06	1.01E-05	1.60E-05	0.000121816	2.06E-06	5.49E-06	3.65E-06	0.000195136	2.51E-06	7.21E-06	2.20E-05	7.09E-06	6.98E-06	0.00025879	4.26E-05	7.37E-06	1.78E-06	6.26E-06	9.66E-06	4.03E-06	0.000168745	3.02E-06	2.81E-06	0.000495058	4.73E-06	0.000429372	2.92E-05	4.70E-05	0.000490791	5.20E-06	0.000174137	7.64E-06	9.99E-06	7.71E-06	9.28E-06	2.57E-06	6.26E-06	3.10E-06	6.07E-06	2.68E-06	2.24E-05	4.76E-06	1.44E-05	2.94E-06	1.06E-05	2.93E-06	3.43E-05	3.52E-06	1.10E-05	0.002804729	1.23E-05	1.75E-06	2.54E-06	9.40E-06	0.000960481	7.35E-06	2.61E-06	3.09E-05	1.09E-05	2.33E-06	1.32E-05	0.000203298	3.02E-05	1.01E-05	0.000131453	1.29E-05	6.23E-06	2.50E-06	2.36E-06	7.38E-06	1.22E-05	3.76E-06	3.34E-06	0.000280274	1.72E-06	5.49E-06	5.43E-06	6.97E-06	0.00081745	2.19E-06	4.43E-06	4.74E-06	1.16E-06	5.41E-06	8.64E-06	0.000123833	7.41E-06	0.0003581	1.18E-05	3.55E-06	9.85E-06	0.000353768	1.47E-05	2.00E-06	3.04E-06	0.000680424	3.14E-06	2.14E-06	5.82E-06	5.06E-06	2.29E-06	0.000537461	0.00046083	4.63E-06	9.35E-06	3.11E-06	0.000520887	3.89E-06	7.64E-06	1.72E-06	3.22E-06	1.14E-05	2.26E-06	0.000320223	1.80E-05	3.85E-06	2.10E-06	2.81E-06	0.000383129	1.86E-06	3.36E-06	5.38E-06	2.67E-05	1.02E-05	2.73E-06	4.73E-06	1.76E-05	0.00010574	3.28E-06	6.40E-06	7.43E-06	0.000316327	1.92E-06	1.72E-05	7.13E-06	1.37E-05	1.44E-05	7.48E-06	0.000537461	2.77E-06	5.54E-06	1.07E-05	0.000530164	1.14E-05	5.79E-06	2.18E-05	3.98E-06	2.72E-06	0.000950996	2.23E-06	6.94E-06	0.00027666	0.000383876	1.50E-05	3.02E-06	3.17E-06	1.27E-05	3.13E-06	2.24E-06	2.47E-06	9.35E-06	5.05E-06	3.88E-06	1.65E-06	5.70E-06	1.08E-05	1.18E-05	1.98E-06	9.96E-06	8.79E-06	8.35E-05	0.000586028	4.75E-06	7.13E-06	2.65E-06	1.65E-06	2.76E-06	2.88E-06	3.33E-06	1.89E-06	0.000281233	2.12E-05	2.01E-06	3.55E-06	6.20E-06	2.12E-06	6.62E-06	2.27E-06	2.57E-06	1.42E-06	6.50E-06	0.00035453	3.24E-06	1.31E-05	6.58E-06	0.000808139	2.37E-06	0.000540253	6.88E-06	2.00E-06	1.54E-06	0.001300797	2.60E-06	6.16E-06	2.09E-06	4.63E-05	9.98E-06	9.58E-06	7.38E-06	0.000161515	2.40E-06	2.48E-06	0.000156575	4.58E-06	1.57E-05	0.000203686	6.37E-06	2.44E-05	1.87E-06	1.75E-06	2.14E-05	6.09E-05	1.43E-06	2.87E-06	4.64E-06	6.69E-06	1.07E-06	2.27E-06	0.000536544	5.78E-06	2.08E-06	1.43E-06	4.23E-06	6.69E-06	7.85E-05	0.000579279	2.14E-06	4.70E-06	0.000156275	2.39E-06	1.82E-06	5.76E-06	3.91E-06	2.06E-06	2.14E-06	1.31E-06	7.67E-06	2.35E-06	4.90E-06	9.70E-06	4.65E-06	2.84E-06	3.66E-06	2.22E-06	2.12E-05	2.70E-06	5.54E-06	0.000391503	4.18E-06	2.04E-06	3.19E-06	4.40E-06	0.000108276	2.16E-06	1.52E-06	1.04E-05	2.01E-06	4.33E-06	0.000123833	7.91E-06	0.000696328	1.96E-06	2.52E-06	0.000302345	1.77E-06	5.40E-06	6.90E-06	1.33E-06	2.68E-05	2.01E-06	0.000105123	6.38E-05	0.000150079	2.10E-06	9.87E-05	3.46E-06	1.75E-05	2.34E-06	2.05E-06	1.32E-06	4.42E-06	2.51E-06	5.56E-06	9.91E-06	6.96E-07	2.38E-05	0.000231777	2.69E-06	8.30E-06	1.24E-05	3.92E-06	4.94E-06	3.94E-06	2.02E-06	1.41E-06	1.93E-06	0.000416166	3.66E-06	2.37E-06	0.000315042	1.58E-06	2.11E-06	1.30E-06	9.36E-07	0.00152772	1.34E-05	2.26E-06	2.79E-06	0.001500482	1.82E-06	3.25E-06	0.000384244	5.12E-05	0.000128013	0.00110529	0.000293313	0.000216108	0.000501828	0.000225976	0.000256646	0.000693488	0.000184826	0.000125778	1.15E-05	0.000403025	0.000481886	0.000166565	0.000245724	0.000343193	0.000284143	0.00077235	0.000323268	0.000270102	0.000429372	0.000231403	2.38E-05	0.00059275	4.19E-05	0.000313277	0.000586028	0.000151183	4.07E-06	0.000266365	0.000294148	0.000385006	7.15E-05	0.000247032	0.000164853	0.000580814	0.001009401	0.00027997	0.000481744	7.66E-05	0.000354149	0.000530332	2.15E-05	0.000127683	0.000137538	2.44E-05	0.000256646	6.59E-05	0.000168991	0.000224966	2.42E-05	0.000511912	1.42E-05	1.15E-05	0.000455067	7.72E-05	0.00028985	0.000312204	0.00022103	0.000581915	0.000146523	9.77E-06	0.000363011	0.000125082	0.000888021	1.80E-05	0.000289315	0.000623138	5.79E-05	0.00015656	5.88E-05	0.000372106	3.50E-05	0.000528059	0.000285272	0.001495309	0.000578771	0.000977802	2.71E-05	0.000281513	0.000388969	6.07E-05	1.06E-05	0.000561345	0.000352358	0.000597941	0.000119368	0.000227499	0.000127735	0.000131453	0.000107439	0.000270436	7.26E-05	0.000405027	0.000100917	0.000186195	0.000149088	1.10E-05	0.000265754	0.000101352	0.000164378	1.80E-05	0.000159377	0.000179122	0.000265152	0.001736094	5.79E-05	0.000496828	0.000507562	0.000284143	2.88E-05	0.000617143	0.000737142	3.09E-05	0.000389633	0.000176543	0.000749501	2.38E-05	4.78E-05	7.48E-05	4.10E-05	0.001505738	0.000194502	0.000658592	0.001060483	4.57E-05	4.12E-05	0.000211701	0.000602499	0.001272329	0.00013242	0.00044751	9.56E-05	0.000227499	0.000252503	0.000295372	0.000234141	0.001203534	0.000527615	5.75E-05	9.67E-05	3.52E-06
2022MCF0013_n_2_001	2	uninfected	no	No OTI	M2	uninfected	uninfected 2	0.012897332	2.14E-05	0.000128339	7.75E-05	0.00027094	8.88E-05	4.62E-05	0.000193869	0.000146746	0.00025173	0.000292822	0.000115946	0.000390914	6.10E-05	0.000365398	0.00025792	0.000320485	0.000275641	0.000162417	0.000113272	0.000206148	0.000345184	3.29E-05	0.000275003	0.001747584	4.14E-05	8.45E-05	1.34E-06	0.000104272	0.00029105	3.55E-05	1.43E-05	0.00017437	0.000196545	0.000314425	4.03E-05	9.01E-05	7.67E-05	1.76E-06	0.000130048	3.74E-05	2.79E-05	4.64E-06	7.31E-05	0.000216728	0.000509862	0.000200602	4.18E-06	1.77E-06	5.99E-05	0.000239226	0.000182187	1.32E-06	3.49E-05	0.000113272	0.021017907	1.64E-05	0.00020487	1.63E-06	0.000158449	3.29E-05	4.74E-06	4.61E-05	0.000490048	0.000192675	0.000182187	8.36E-05	0.000128479	0.00013153	9.12E-06	0.000188675	0.000204869	0.000264524	4.62E-05	0.000462223	0.000310164	0.002632025	3.27E-05	6.88E-05	7.46E-05	0.000169621	0.00076292	3.20E-05	0.000177671	3.55E-05	0.000728889	0.000417573	5.47E-05	0.000110577	2.82E-05	0.000137114	2.35E-06	0.00025265	0.000121378	0.000136713	3.04E-05	0.000157308	0.000169214	0.00013101	0.000278738	4.96E-05	0.000291687	0.000111539	0.000179445	0.000421749	8.24E-05	0.000416404	2.38E-05	0.000257721	0.000454883	0.000169017	0.000171613	0.000236938	0.000161681	0.000264499	2.82E-05	0.000138512	0.000646661	8.03E-05	0.000131973	0.000365398	0.000200602	0.000168733	0.000159763	0.000163238	0.000762297	0.00011572	4.60E-05	0.011150646	0.000136111	0.000507789	0.000164316	2.79E-05	0.001252246	4.91E-05	9.68E-06	6.70E-05	0.000136111	0.000119449	0.000163587	0.000217518	0.000550941	0.000395362	0.000157686	0.000419635	1.32E-05	0.000889464	0.000171613	1.05E-05	0.000420442	4.16E-06	0.000656614	0.000428766	0.000138512	0.000292548	0.001326238	0.000139198	6.47E-05	0.000148617	9.47E-05	0.000459208	0.000203506	6.18E-05	5.90E-05	8.17E-05	6.12E-05	0.00038299	0.000196545	0.000292006	4.25E-05	1.54E-05	0.001938825	0.000103827	0.000160016	7.53E-05	4.64E-05	0.00025716	1.16E-05	0.000742454	0.0003389	0.000102853	1.35E-05	0.001420548	2.83E-05	0.000752549	0.000210705	3.61E-05	6.96E-05	0.000129153	0.000495678	0.000143829	5.06E-05	0.0003389	0.000147237	0.000161376	0.00076292	8.07E-05	0.000348767	0.000443706	0.000838949	5.91E-05	0.000135297	5.20E-05	0.000417985	0.00013893	1.25E-05	0.000245603	0.00029287	0.000149273	0.000152832	6.47E-05	0.000110406	1.32E-05	0.000145065	0.000196698	0.000748921	0.000552594	1.40E-05	0.000128484	0.000271891	0.002046907	6.05E-06	0.000168637	0.000209586	6.20E-06	6.79E-05	0.000292006	0.000214959	0.000161969	7.10E-05	0.000152832	7.67E-05	0.001921857	0.000294048	0.000264404	0.000397073	0.000194416	0.000813105	5.61E-05	0.000559045	0.000870999	5.92E-05	0.000119995	0.001387772	0.000338512	0.000325969	0.000111762	0.000129653	0.000123826	0.000452622	2.97E-05	1.62E-05	0.000124664	7.98E-05	0.000176151	9.58E-05	1.33E-06	0.000235629	0.000501041	0.000213757	0.012698074	0.000180581	0.000202349	0.000180214	9.51E-05	7.51E-06	0.000424804	0.000149691	0.000603391	0.000212393	1.82E-05	0.000151435	0.00015576	6.72E-06	0.000406286	0.00014128	0.000887708	0.000140255	1.08E-05	0.000137114	0.000110753	0.000314123	5.70E-05	0.000439068	0.000148979	0.000254656	0.000344154	5.61E-06	0.000135945	0.000262397	0.000374933	0.000146708	0.000152501	0.000134435	0.000226864	0.000737955	4.07E-05	0.000240128	7.25E-05	8.95E-05	0.000139738	2.34E-05	0.00022269	1.16E-05	9.87E-05	5.46E-05	0.000496071	0.000169671	1.96E-06	0.000110627	0.000149275	3.52E-05	0.000308537	2.94E-05	0.00015794	0.000387024	4.04E-05	0.000267092	9.40E-05	0.004436392	4.62E-05	6.50E-05	3.75E-05	1.12E-05	0.000129093	0.001420735	0.000606677	0.00031765	2.02E-06	6.25E-05	3.56E-05	2.28E-05	0.000115872	7.03E-05	3.15E-05	8.06E-05	0.000171775	9.21E-05	0.00013049	0.000452768	0.000159432	1.62E-05	8.19E-05	1.64E-05	0.000174962	0.000124735	5.46E-05	6.81E-06	9.09E-05	9.65E-05	0.00013381	9.93E-05	0.014629406	1.20E-05	4.78E-06	6.54E-05	0.000162869	0.000320628	6.78E-06	5.03E-05	0.000183803	4.75E-06	0.000195055	2.81E-06	5.04E-05	0.000218884	9.32E-06	0.010200571	2.27E-05	0.000379893	3.08E-05	0.000251879	0.000226941	1.56E-05	0.000201569	0.000194964	7.54E-05	8.95E-05	0.000207889	1.73E-05	0.000476042	0.00029287	0.000290067	0.000179577	0.000140687	5.79E-05	0.000460928	6.36E-06	0.000170499	0.000175719	6.86E-05	0.000240128	0.000448865	0.000152234	0.000485148	6.39E-05	1.06E-05	0.000258647	0.000187503	0.01437345	5.35E-05	3.81E-05	7.05E-05	0.000135945	3.70E-05	6.03E-05	6.77E-05	0.000183496	3.11E-05	6.82E-06	0.000103875	0.00019271	0.000130439	3.32E-06	4.72E-05	3.27E-05	4.18E-05	5.92E-05	0.005476261	8.87E-05	0.000259653	0.000399081	4.10E-06	0.000101794	9.60E-05	3.17E-05	5.51E-05	0.000155537	8.29E-05	0.000107949	9.46E-05	9.54E-05	0.000272303	2.95E-05	4.11E-05	0.000400756	3.26E-06	4.14E-06	5.84E-05	6.18E-06	1.90E-05	3.55E-05	0.000178664	0.000166797	4.34E-06	8.68E-05	0.000178673	0.012829091	0.000241239	2.40E-05	4.30E-06	1.49E-05	1.88E-05	0.000125744	6.13E-05	9.77E-05	6.48E-05	0.000114198	3.50E-05	0.000324264	0.000187503	2.82E-06	6.83E-05	9.73E-05	9.62E-06	0.000272559	9.12E-05	1.21E-05	5.96E-06	9.58E-05	0.000112765	7.25E-05	6.20E-06	0.000103145	0.000321455	3.76E-05	4.06E-05	1.54E-05	0.000885611	1.93E-05	0.000256626	0.000140802	0.000656614	0.000470614	0.000152213	3.38E-05	0.000340069	0.000162786	0.000679338	0.000378153	5.18E-05	6.40E-05	0.000317882	8.38E-05	0.000117207	0.000308383	4.16E-05	6.75E-06	0.000162183	2.50E-05	0.000335879	6.30E-05	7.50E-05	4.56E-06	0.000217227	8.20E-05	8.00E-06	0.000234517	4.02E-05	3.79E-05	8.37E-05	0.008648216	6.15E-05	4.57E-05	0.000118129	9.86E-05	2.62E-05	1.14E-05	1.35E-05	0.000161813	4.10E-06	0.00010196	0.000336609	0.000115581	7.08E-06	6.13E-05	0.000132138	0.000118025	9.18E-05	2.92E-05	7.37E-05	4.77E-06	0.000689407	5.42E-05	0.000280885	8.54E-06	5.39E-05	1.86E-05	0.000265133	0.000162869	0.000433382	7.47E-05	4.45E-05	0.000688557	9.30E-05	2.08E-05	0.000181375	0.000115693	6.12E-05	0.000258128	0.000131289	8.90E-05	3.98E-05	0.000277389	2.01E-05	2.63E-05	1.18E-05	0.000105045	0.021227497	4.20E-06	0.000129347	5.46E-05	0.00014128	4.32E-05	0.000338822	1.21E-05	0.000131243	0.00013	0.000126357	6.45E-05	8.29E-05	3.75E-05	0.000237952	0.001986789	2.40E-06	0.00022972	0.000149056	6.03E-05	0.005335068	0.000122176	0.000246264	3.29E-05	9.06E-05	7.62E-05	0.000348409	3.34E-05	7.37E-06	2.26E-05	5.62E-05	0.000251412	1.69E-06	1.76E-05	3.75E-06	0.000100759	0.000296313	8.63E-05	0.000101315	0.000209124	7.37E-05	0.000589458	8.92E-05	7.53E-06	0.000161588	9.79E-05	4.93E-05	1.93E-05	0.000168302	4.08E-05	2.81E-06	0.000127605	5.04E-05	5.35E-05	5.51E-05	3.85E-05	0.000101768	2.86E-05	7.98E-05	7.73E-05	9.96E-05	3.10E-05	0.000178097	0.000149249	2.71E-05	5.88E-05	2.36E-05	0.000122528	8.54E-05	5.52E-05	6.79E-05	2.75E-06	3.86E-05	7.40E-05	6.68E-05	0.006085986	9.36E-06	7.00E-05	5.47E-05	0.000181292	0.000103104	2.35E-05	3.23E-05	0.000126606	9.32E-05	0.000121898	6.99E-05	7.26E-05	0.000158565	4.21E-06	6.34E-06	4.95E-05	5.74E-05	0.000102059	0.000114198	0.000157198	8.49E-06	1.88E-05	0.000123417	6.22E-06	0.000138637	0.000340069	0.000104137	4.99E-05	0.000369337	4.19E-05	9.70E-05	4.32E-06	0.000109174	0.000171745	0.000147314	9.18E-05	0.000100311	4.66E-05	4.51E-05	0.00020088	0.000156659	0.000188896	3.50E-05	0.001338355	0.005840277	0.001130751	6.57E-05	0.000118025	0.000131303	0.000105045	0.000459208	0.000115727	7.73E-05	0.000381862	0.000138973	7.62E-05	0.00017113	2.05E-05	7.52E-05	3.02E-05	4.17E-05	1.54E-06	8.20E-05	8.31E-05	4.39E-05	9.20E-06	5.40E-05	0.000156659	0.000116725	4.54E-05	7.62E-05	0.000251412	9.20E-05	5.07E-05	5.74E-05	5.44E-05	0.000161587	0.000121389	1.82E-05	6.23E-05	3.51E-05	0.000186421	0.000138325	0.000111542	4.09E-05	9.81E-05	1.24E-06	0.000274458	9.33E-05	0.000112347	3.92E-05	0.000139487	1.82E-05	0.000120895	1.56E-05	6.09E-05	0.00029508	0.000153406	1.53E-06	2.92E-06	0.000206141	6.39E-05	2.07E-05	4.28E-06	7.85E-05	1.93E-06	7.39E-05	7.13E-05	0.000119712	2.88E-05	2.70E-05	0.000324012	1.51E-05	0.000339241	0.000111364	9.99E-05	4.17E-05	0.000145871	8.56E-05	0.000118903	2.25E-05	1.82E-05	4.57E-05	1.53E-05	0.001919705	1.17E-05	7.31E-05	0.000141222	6.16E-05	4.08E-06	0.000131243	4.16E-05	0.000202349	5.63E-05	9.67E-05	2.26E-05	5.20E-05	7.34E-06	0.000165985	1.14E-06	0.000462028	9.46E-05	4.09E-05	0.000133558	3.01E-06	2.31E-05	7.43E-06	9.32E-05	2.87E-05	1.95E-05	1.32E-05	7.05E-05	7.47E-05	3.70E-05	5.74E-05	0.000591489	8.97E-05	0.000193115	4.51E-06	7.54E-05	2.04E-05	6.26E-05	4.86E-05	1.44E-05	1.39E-05	4.84E-05	7.89E-05	7.86E-05	4.73E-05	2.02E-05	4.20E-05	2.78E-05	0.000664849	5.14E-05	4.28E-05	3.31E-05	1.28E-05	0.00012971	7.22E-05	0.000112484	0.000115818	3.13E-05	4.56E-05	9.12E-05	2.98E-05	1.85E-05	0.000200229	6.23E-05	0.000290067	8.30E-05	7.71E-05	2.74E-05	9.98E-05	6.20E-06	1.26E-05	0.00021065	0.000115009	9.24E-05	9.03E-05	1.62E-05	0.000108389	6.98E-06	6.86E-05	0.000126498	0.000125889	5.80E-06	0.000236041	9.73E-05	5.65E-05	5.69E-05	0.000140976	8.97E-05	0.000115511	5.38E-05	0.000141021	0.00011112	0.000101711	0.000114537	3.91E-05	2.54E-05	0.001056182	3.27E-05	0.000178795	0.000112484	0.000112124	0.000170499	2.54E-05	0.000130385	0.000725811	0.000262727	0.000106937	0.000116276	1.13E-05	0.000136419	4.36E-05	0.000135288	0.000378525	3.71E-05	8.54E-05	4.31E-05	0.000138497	1.95E-06	0.000345019	8.24E-05	2.94E-05	5.92E-05	2.08E-05	7.43E-05	2.11E-05	7.71E-05	0.000159281	3.14E-05	4.72E-05	0.000131064	3.57E-05	4.47E-06	2.16E-05	0.000164813	5.03E-05	0.000109287	8.82E-05	3.91E-06	3.32E-05	1.13E-05	6.09E-05	1.30E-06	7.46E-05	7.99E-05	5.52E-05	0.000106217	7.47E-05	0.00035092	0.000933434	2.33E-06	9.52E-05	0.000134444	0.000121777	7.94E-05	7.32E-05	1.82E-06	0.001390315	7.04E-05	0.000108422	0.000144751	0.000148475	0.000183408	1.75E-05	3.02E-05	4.58E-05	0.000549687	1.12E-05	5.89E-05	0.00025714	0.000174313	8.64E-05	0.000148891	9.14E-05	0.000159463	1.42E-05	0.00029016	7.39E-06	1.21E-05	0.000112901	4.28E-05	5.37E-05	1.79E-05	0.000140581	5.62E-05	6.69E-06	3.54E-05	5.29E-05	0.000196789	4.20E-06	8.65E-06	0.000257058	1.31E-05	2.93E-06	9.76E-05	3.42E-05	5.36E-06	5.82E-05	4.98E-06	4.46E-05	1.32E-06	2.09E-06	4.90E-05	5.39E-05	6.45E-05	6.20E-05	9.43E-06	6.10E-05	6.70E-05	5.34E-05	0.000309297	2.61E-05	2.11E-05	5.69E-06	8.36E-05	0.00017113	4.15E-05	0.000115361	9.09E-05	0.000110601	5.46E-05	0.000338224	3.06E-06	0.000571321	6.98E-06	0.000177807	1.96E-06	5.68E-05	0.000203831	0.000147314	0.000167986	0.000138743	6.33E-05	6.99E-05	0.000134485	0.000255939	0.000472446	1.85E-05	0.000182322	0.000115385	2.43E-05	5.06E-05	8.10E-05	2.06E-05	0.000300795	0.000868844	2.59E-05	8.56E-05	4.77E-06	8.67E-05	4.54E-05	8.30E-05	7.76E-05	6.52E-05	0.000170663	0.00022362	2.75E-05	6.69E-05	2.26E-05	2.26E-05	0.000199842	2.56E-05	0.00013802	3.32E-05	0.000143177	0.000121008	5.14E-05	0.000234517	0.000108091	0.000103572	5.15E-05	3.42E-05	0.000216884	4.50E-05	0.012370301	5.33E-05	6.85E-06	1.67E-05	1.30E-05	0.000210462	3.26E-05	0.012289708	2.86E-05	0.000122263	9.55E-05	1.63E-05	1.79E-05	5.35E-05	3.97E-05	0.00017606	8.37E-05	0.001029554	0.000125889	5.32E-05	6.57E-05	2.51E-05	0.000119513	7.62E-05	7.37E-05	4.47E-05	8.49E-05	4.37E-05	0.00093149	1.39E-06	9.38E-05	0.000135561	5.06E-05	0.000133039	1.59E-05	1.20E-05	2.14E-06	0.000913054	7.10E-05	4.89E-05	7.33E-05	6.72E-05	3.75E-05	0.000532691	1.39E-05	2.86E-06	8.90E-05	0.000188663	0.000119513	1.02E-05	4.62E-06	3.16E-05	1.51E-05	1.34E-05	5.81E-05	0.000364113	3.12E-05	9.94E-05	1.78E-06	5.35E-06	3.50E-06	7.25E-05	9.26E-05	2.45E-05	0.018438575	0.002560872	0.00016078	4.11E-06	2.50E-06	1.33E-05	4.76E-05	2.79E-05	5.82E-05	3.63E-05	1.26E-05	7.68E-06	1.14E-05	1.06E-05	2.96E-05	6.84E-05	2.40E-05	8.80E-05	9.81E-05	0.000138497	0.000139228	1.19E-05	7.13E-05	2.74E-05	0.00012555	1.98E-06	3.34E-06	0.000145671	0.000713498	2.59E-05	3.88E-05	6.14E-05	1.63E-05	9.88E-06	0.005222587	0.00015505	0.00011882	7.30E-05	5.07E-05	6.33E-05	0.001685083	1.04E-05	6.10E-05	5.98E-05	0.000116716	1.08E-05	2.06E-05	6.23E-05	0.000102503	5.14E-05	4.85E-05	0.000252933	2.12E-05	7.28E-05	7.35E-05	4.32E-05	7.28E-06	8.98E-05	3.20E-05	2.33E-06	2.68E-06	0.00011882	0.000116716	1.30E-05	9.85E-05	1.42E-05	7.85E-05	3.77E-06	2.28E-06	5.80E-05	2.43E-05	5.46E-06	7.90E-06	4.08E-06	2.16E-05	0.000201918	0.000209124	1.84E-05	6.28E-05	0.000247718	6.23E-05	9.65E-05	5.40E-05	3.65E-06	3.86E-05	0.000146626	2.74E-05	1.82E-05	8.65E-06	7.38E-05	5.11E-05	4.29E-05	8.40E-05	0.000199842	4.45E-05	0.00052463	0.000102603	2.56E-05	6.71E-05	0.000135977	6.04E-06	2.83E-05	7.03E-05	0.001212463	0.000190217	2.11E-06	6.51E-05	4.82E-06	2.20E-05	0.001555885	2.54E-05	1.47E-05	0.000140989	8.96E-05	7.27E-05	1.44E-06	0.001141996	5.77E-05	5.47E-05	4.05E-05	3.18E-05	0.000104455	8.11E-05	6.06E-05	0.001141996	1.92E-05	2.34E-06	7.53E-05	2.91E-05	0.000279738	2.17E-05	3.69E-05	4.43E-05	2.33E-05	2.90E-05	1.14E-05	0.000169153	7.12E-06	0.000169548	5.33E-05	4.47E-05	6.81E-05	1.97E-05	7.18E-05	0.000161116	6.37E-06	8.41E-05	1.79E-06	6.21E-06	2.43E-05	5.64E-05	2.50E-05	1.70E-05	1.40E-06	0.00264416	0.000106193	0.000106126	1.50E-05	1.90E-06	9.29E-06	8.41E-05	3.36E-05	8.14E-05	0.000426608	0.000274771	3.70E-05	2.82E-05	0.000168637	1.64E-05	6.79E-06	6.06E-05	4.84E-06	1.20E-06	2.73E-05	1.39E-05	5.27E-05	5.46E-06	2.98E-05	0.000156957	4.14E-05	0.000115385	4.85E-05	0.000127652	5.24E-05	7.76E-05	2.43E-05	0.000255939	1.49E-05	5.35E-05	1.77E-06	6.03E-05	1.57E-05	0.000114751	0.000109287	0.00055024	0.000313554	4.65E-05	3.70E-05	2.03E-05	5.08E-05	6.36E-05	1.43E-05	0.001168945	8.60E-05	2.59E-05	1.24E-05	0.000235629	3.39E-05	1.05E-05	0.000138381	9.55E-05	4.74E-05	0.000103464	1.86E-05	1.26E-05	2.25E-05	5.97E-05	3.36E-05	3.91E-06	1.33E-05	1.74E-05	0.000931041	0.00013754	5.27E-06	3.86E-05	9.02E-05	2.36E-06	3.12E-05	4.06E-05	4.30E-05	1.92E-06	2.80E-05	9.74E-05	5.05E-05	3.76E-05	0.000150375	4.17E-05	0.000136926	3.85E-05	4.93E-06	6.09E-05	2.56E-05	5.02E-05	2.65E-05	2.88E-05	0.000116006	3.24E-06	2.38E-05	6.13E-05	4.92E-06	2.07E-05	1.28E-05	0.000231321	7.63E-05	4.30E-05	0.000122665	1.71E-06	0.000162215	5.97E-05	7.17E-05	4.23E-06	9.20E-05	0.000123836	5.82E-06	1.55E-05	0.000239303	9.44E-05	7.17E-06	1.85E-05	1.05E-05	4.24E-05	0.000150928	2.73E-06	2.06E-05	1.44E-05	3.25E-05	6.09E-05	1.43E-05	8.90E-05	0.000186863	5.33E-05	2.79E-05	2.80E-05	7.56E-05	0.004135316	3.71E-06	2.76E-05	4.03E-05	1.48E-05	2.94E-06	8.67E-05	3.86E-05	1.27E-05	6.58E-05	4.38E-05	3.31E-06	4.89E-05	7.55E-05	0.000125293	5.31E-05	5.92E-06	0.000155569	6.33E-05	9.12E-06	5.33E-05	9.65E-06	0.000237337	6.80E-05	1.90E-05	8.25E-05	3.26E-05	7.40E-05	2.90E-05	0.000453245	7.67E-05	1.82E-06	1.37E-05	2.52E-05	0.000103076	2.11E-05	1.09E-05	3.96E-06	6.84E-05	5.06E-05	0.000112587	2.62E-05	0.000168291	7.10E-05	5.70E-05	4.21E-05	2.73E-06	3.84E-05	1.97E-05	0.000139162	0.000327069	7.59E-05	2.89E-05	1.59E-05	3.78E-06	2.00E-06	0.009230242	3.87E-05	2.52E-05	4.27E-06	3.30E-05	1.15E-05	2.11E-05	4.77E-05	0.002053581	8.81E-05	3.62E-05	1.72E-06	5.13E-05	2.37E-05	0.000327076	5.47E-05	0.000335232	1.19E-05	9.32E-06	6.23E-05	2.16E-05	0.000283553	2.65E-05	3.84E-05	3.32E-06	1.98E-05	2.33E-05	2.22E-05	7.56E-05	3.88E-05	0.00019935	1.00E-05	5.75E-05	2.45E-05	5.38E-05	1.05E-05	2.01E-05	0.000114751	4.52E-05	1.00E-05	6.85E-06	0.008924161	6.07E-05	8.56E-05	1.29E-05	2.36E-05	0.000198606	8.83E-05	3.34E-06	9.88E-06	6.57E-05	6.33E-05	0.000617558	6.02E-05	6.36E-05	6.89E-06	2.30E-06	8.66E-05	6.87E-05	0.000834281	3.36E-05	8.27E-05	1.54E-06	2.25E-05	5.08E-05	0.000132263	4.94E-05	2.29E-05	0.000148475	7.36E-05	0.003827283	5.31E-06	0.000280765	0.000112389	2.80E-06	4.04E-06	4.81E-05	5.18E-05	0.000389917	6.47E-05	4.45E-06	0.000145364	0.000103724	8.21E-05	0.000193396	0.000122512	2.65E-05	8.85E-05	1.81E-05	1.30E-05	6.11E-05	3.49E-05	0.002887728	9.93E-06	1.07E-05	1.71E-05	2.94E-05	5.75E-05	5.38E-05	9.74E-05	0.001025076	4.00E-06	8.23E-05	1.85E-05	5.70E-05	3.81E-06	1.43E-05	3.63E-05	3.93E-05	1.13E-05	1.66E-05	2.16E-05	2.96E-05	3.41E-05	8.66E-05	0.00325034	9.36E-05	3.46E-06	1.05E-05	8.68E-05	0.001310499	9.57E-07	1.42E-05	0.000146055	0.000194745	1.32E-05	6.10E-06	2.28E-05	0.001622174	3.73E-05	6.20E-06	5.08E-05	7.60E-05	1.38E-05	4.16E-06	0.000529155	4.17E-05	1.35E-05	4.80E-05	2.90E-05	1.09E-05	5.54E-05	3.56E-05	0.006698078	3.10E-05	3.40E-05	4.06E-05	3.97E-06	4.14E-05	2.40E-05	0.002272668	4.48E-05	3.84E-05	9.62E-06	2.62E-05	9.85E-06	0.002272668	5.08E-05	3.11E-05	2.65E-06	0.000370736	3.02E-05	8.63E-05	4.54E-06	5.07E-05	4.31E-06	2.19E-05	8.97E-05	1.69E-05	0.000106675	5.07E-05	3.25E-05	3.19E-06	8.98E-05	4.34E-05	2.92E-05	5.11E-06	1.83E-05	0.00460833	3.42E-06	3.56E-05	0.000103681	3.82E-05	2.85E-05	2.28E-06	1.54E-05	8.34E-06	3.73E-05	4.32E-05	4.29E-05	2.33E-05	0.000124444	0.000117542	1.66E-05	4.95E-05	7.19E-05	2.93E-05	4.28E-05	8.54E-05	1.76E-06	2.77E-05	3.63E-05	1.77E-05	7.55E-05	2.01E-06	0.000617251	1.48E-06	8.83E-05	0.000110627	4.12E-05	1.35E-05	2.46E-05	4.62E-05	5.78E-05	4.95E-05	4.80E-06	0.00022972	5.02E-05	0.006028632	4.18E-05	9.79E-06	3.04E-05	3.47E-05	4.11E-05	6.65E-05	3.57E-05	3.18E-05	0.00027212	3.73E-05	2.01E-05	5.53E-06	2.87E-05	2.32E-05	9.00E-05	0.000423635	4.08E-06	1.18E-06	7.47E-05	2.22E-05	6.51E-06	0.000111603	1.59E-05	0.000662947	2.06E-05	5.17E-06	3.68E-05	0.000150928	3.89E-05	1.09E-05	3.23E-05	6.29E-06	2.45E-05	2.12E-05	1.62E-05	0.000535839	4.66E-05	8.58E-06	1.86E-05	3.90E-05	4.59E-06	0.000131357	0.009863517	1.44E-05	2.18E-05	3.61E-05	9.95E-06	1.50E-05	6.10E-05	1.35E-06	1.95E-05	0.000102603	0.017480702	2.11E-06	0.00023097	1.96E-06	2.28E-06	0.000395596	6.35E-05	3.28E-05	2.11E-05	2.86E-05	8.02E-06	1.31E-06	0.010543389	1.99E-05	1.37E-05	5.06E-05	1.70E-06	0.012534652	5.62E-05	3.26E-05	8.69E-05	0.000110259	0.00012803	3.15E-05	0.000143615	4.48E-05	5.33E-05	3.23E-05	6.66E-05	4.14E-05	1.15E-05	9.00E-05	0.000845806	1.47E-05	3.16E-05	2.44E-05	0.000106917	7.94E-06	4.24E-05	3.76E-05	8.70E-06	9.31E-06	8.00E-05	2.09E-05	1.96E-05	0.012554628	2.81E-05	6.65E-05	8.07E-05	3.05E-05	1.85E-05	5.70E-06	5.45E-05	0.000868305	9.46E-06	3.95E-06	1.31E-05	2.95E-05	1.28E-05	2.28E-05	6.52E-05	0.001259543	1.81E-06	2.71E-06	6.14E-05	3.39E-05	1.99E-05	8.11E-05	0.007402747	1.23E-05	1.81E-05	3.74E-05	1.35E-05	4.60E-05	0.000496695	3.65E-05	4.25E-05	1.65E-05	1.29E-05	1.61E-06	1.96E-06	9.04E-06	3.09E-06	3.00E-05	6.58E-05	2.03E-05	0.006085986	2.19E-05	5.22E-05	5.38E-05	4.07E-05	2.46E-05	2.98E-05	0.007662195	0.000109459	0.000110553	6.01E-05	1.46E-06	6.40E-06	6.72E-06	4.22E-05	1.11E-05	3.17E-05	3.57E-05	4.52E-05	5.30E-06	3.74E-05	2.97E-05	6.65E-06	9.37E-06	9.73E-06	4.34E-05	2.11E-05	7.29E-06	2.98E-05	0.001654897	3.77E-05	1.14E-05	1.45E-06	2.63E-05	2.01E-05	2.00E-05	2.00E-05	2.52E-05	4.02E-05	2.00E-05	2.20E-05	4.29E-05	4.97E-06	8.01E-06	1.09E-05	1.87E-05	3.99E-05	6.08E-06	2.31E-05	6.48E-06	2.03E-05	5.86E-06	0.000157697	2.59E-05	1.94E-05	1.79E-06	6.53E-06	1.64E-05	2.86E-05	0.011161728	3.46E-06	2.85E-05	1.62E-05	7.12E-05	8.75E-06	3.85E-06	2.94E-06	1.54E-05	6.12E-05	4.81E-05	2.08E-05	3.72E-05	4.48E-05	2.46E-06	1.24E-05	1.57E-05	0.000316208	4.93E-05	1.92E-05	3.86E-06	0.004143834	1.68E-05	6.87E-05	1.29E-05	3.85E-05	2.55E-05	0.007661157	0.000129202	4.64E-06	5.77E-05	4.74E-05	2.79E-06	0.00085044	8.25E-06	6.58E-06	1.88E-05	7.11E-06	5.45E-05	8.94E-06	3.96E-05	1.94E-06	5.65E-05	1.44E-05	0.005312125	9.86E-06	8.66E-06	1.75E-06	1.37E-05	3.16E-06	2.26E-05	0.002328148	2.59E-05	1.27E-05	3.04E-05	7.97E-06	0.005559897	3.32E-05	1.75E-05	6.89E-05	1.70E-05	4.62E-05	1.36E-05	5.10E-05	5.81E-05	5.62E-06	0.003371282	2.62E-05	2.22E-05	6.05E-06	2.16E-05	6.49E-05	6.23E-05	1.18E-05	6.09E-05	0.001529231	2.01E-05	4.87E-05	4.53E-05	3.69E-05	2.33E-05	5.98E-05	0.004441455	6.37E-05	0.00010867	1.96E-05	1.51E-05	0.00011299	0.000767804	4.63E-05	9.86E-06	4.94E-05	1.17E-05	1.48E-05	5.40E-05	1.30E-05	3.51E-05	0.000102415	2.04E-05	0.003689618	2.28E-05	1.22E-05	0.000106589	2.47E-05	1.92E-05	0.000952206	1.71E-05	1.98E-05	4.06E-06	6.92E-05	2.59E-05	1.86E-05	3.22E-05	2.10E-06	1.88E-05	1.79E-05	3.44E-05	6.73E-05	0.000178814	2.44E-05	4.44E-05	2.70E-05	1.05E-05	3.48E-05	2.87E-05	3.73E-05	3.34E-05	7.25E-06	4.36E-06	2.55E-05	0.000139228	3.04E-05	0.005179931	4.49E-05	1.80E-06	1.71E-05	7.82E-05	0.000538096	0.001181649	1.50E-05	3.15E-05	2.48E-05	2.46E-05	2.99E-06	8.86E-06	3.77E-06	6.54E-06	8.29E-06	0.000102059	0.002515629	2.55E-05	4.62E-06	8.51E-06	3.17E-05	1.23E-05	9.56E-06	5.35E-05	6.80E-05	0.005394937	1.41E-05	2.01E-06	0.001453361	2.34E-05	5.41E-05	2.61E-06	2.75E-05	2.96E-05	3.40E-05	1.43E-05	0.000106322	7.97E-05	1.71E-06	2.94E-05	5.50E-05	2.64E-05	0.001405271	1.43E-05	2.68E-05	6.78E-05	0.000218237	4.16E-05	1.37E-05	2.02E-05	1.20E-05	2.80E-05	5.04E-06	0.000228455	1.56E-05	2.22E-06	4.92E-05	0.002208194	4.18E-06	2.51E-05	3.24E-06	6.44E-06	3.15E-05	6.38E-06	3.21E-05	4.91E-06	6.18E-06	3.24E-05	5.01E-05	6.80E-05	1.78E-06	3.00E-05	1.41E-05	1.91E-05	2.91E-05	0.001769747	4.59E-06	7.29E-06	2.03E-05	3.25E-06	2.42E-06	4.54E-06	6.10E-06	7.86E-06	1.72E-05	2.70E-06	0.004957392	1.01E-05	1.54E-06	3.53E-06	1.21E-06	1.13E-05	6.50E-05	1.67E-05	9.94E-05	2.15E-05	3.99E-05	5.76E-05	6.99E-06	1.51E-05	3.16E-05	2.45E-06	3.11E-05	3.14E-05	4.45E-06	1.15E-05	1.07E-05	3.29E-05	2.16E-05	4.73E-05	0.002338509	0.000325501	1.66E-05	2.80E-05	2.06E-06	4.15E-06	0.000504109	5.05E-05	8.93E-06	0.000191229	1.81E-05	1.96E-05	3.18E-05	1.92E-05	5.76E-05	6.50E-06	8.58E-05	2.43E-05	3.35E-06	8.43E-06	1.32E-05	1.08E-05	2.78E-05	0.001425962	0.000106917	3.21E-06	1.58E-05	1.37E-05	6.40E-05	1.07E-05	0.001058245	3.47E-06	1.29E-05	3.44E-05	0.004829974	5.20E-06	4.45E-05	8.24E-06	1.63E-05	2.26E-05	1.07E-05	0.000774199	9.94E-06	1.14E-05	4.86E-05	8.36E-06	5.18E-05	2.04E-05	2.61E-05	4.32E-06	0.00048152	8.72E-06	1.44E-05	3.28E-06	1.91E-05	1.56E-05	2.55E-05	3.54E-05	6.77E-06	0.005127532	2.75E-05	1.99E-06	2.87E-05	1.87E-05	8.49E-06	2.07E-05	0.000693104	3.01E-06	3.64E-06	6.09E-05	7.30E-05	1.35E-05	5.53E-06	2.54E-05	5.45E-05	0.000129202	1.33E-05	1.58E-05	1.51E-05	3.91E-05	1.37E-05	4.93E-05	3.41E-05	1.37E-05	9.86E-06	3.58E-05	7.11E-05	0.000179914	2.53E-05	1.09E-05	0.00010127	6.32E-05	2.03E-05	5.81E-06	3.09E-05	1.40E-05	2.67E-05	5.63E-06	2.34E-05	0.000856086	3.38E-06	3.14E-06	3.02E-05	0.000887708	3.28E-06	4.64E-05	1.96E-06	1.51E-06	5.53E-06	1.88E-06	7.19E-06	5.61E-06	1.14E-05	1.23E-05	0.002011017	6.10E-05	4.47E-06	1.22E-05	1.85E-05	2.73E-06	0.027999419	0.000564018	4.95E-06	1.65E-06	4.59E-05	2.33E-06	4.38E-05	6.89E-06	1.31E-05	2.88E-06	2.15E-06	3.36E-05	1.07E-05	7.95E-06	2.06E-06	2.19E-05	0.000113008	4.48E-06	4.73E-06	0.001368249	1.47E-06	3.45E-05	3.51E-06	4.76E-06	1.76E-05	0.001799027	3.19E-05	0.000130653	2.32E-05	1.10E-05	2.49E-05	6.71E-06	9.26E-06	0.000443372	2.50E-05	4.82E-06	6.81E-06	9.84E-06	2.26E-05	2.65E-05	5.71E-06	4.80E-05	2.74E-06	1.91E-06	4.78E-05	1.75E-06	0.000901896	9.25E-06	4.12E-05	2.84E-05	5.03E-05	3.08E-05	0.000949598	3.08E-06	3.00E-05	2.31E-05	5.33E-06	2.11E-05	4.12E-05	2.83E-05	2.40E-05	2.88E-05	9.09E-06	4.08E-06	1.29E-05	2.94E-05	6.31E-06	7.24E-05	7.43E-06	3.86E-05	1.09E-05	4.87E-05	1.97E-05	0.000106322	6.49E-06	3.19E-06	1.90E-05	4.85E-05	4.28E-05	6.43E-06	2.16E-05	3.28E-05	2.91E-05	1.14E-05	1.51E-05	2.28E-06	0.000370306	4.43E-06	3.70E-05	2.51E-05	3.17E-05	1.33E-05	2.27E-06	2.49E-05	1.76E-05	1.14E-06	1.71E-05	6.39E-05	2.57E-05	3.73E-05	3.23E-06	5.45E-05	3.10E-06	0.000235146	3.91E-06	2.84E-05	2.29E-05	9.12E-06	1.12E-05	0.001580496	1.20E-05	1.86E-05	0.000130173	2.14E-05	1.01E-05	1.56E-05	2.06E-05	7.41E-06	4.34E-05	1.95E-05	0.000351286	1.16E-05	3.15E-05	1.77E-05	0.00101966	2.65E-05	8.93E-06	2.37E-05	4.37E-05	5.22E-06	0.000519647	1.77E-05	2.20E-05	8.81E-06	1.26E-05	1.27E-05	7.30E-06	1.18E-05	0.004506572	1.97E-05	4.09E-05	4.07E-05	4.16E-05	2.23E-06	1.26E-05	2.83E-05	1.84E-05	1.08E-05	4.23E-05	1.42E-05	2.33E-05	2.93E-05	4.53E-05	1.69E-06	1.77E-06	4.41E-05	2.08E-05	4.75E-05	2.82E-05	2.31E-05	6.25E-06	0.000589984	5.80E-05	2.14E-05	2.84E-05	1.27E-05	3.55E-05	3.17E-05	1.79E-06	0.000293756	9.02E-06	1.35E-05	9.94E-06	5.02E-06	1.62E-05	1.25E-05	1.80E-06	0.000508365	2.55E-05	1.67E-05	2.33E-06	1.51E-05	2.64E-06	9.85E-05	5.77E-05	4.07E-05	1.67E-06	1.92E-06	1.78E-05	3.05E-06	4.56E-06	9.97E-06	4.35E-05	5.03E-05	1.18E-05	9.29E-06	9.26E-05	1.12E-05	9.73E-05	2.02E-05	0.001401118	2.16E-06	4.93E-06	5.17E-06	8.61E-06	5.44E-05	1.64E-05	0.001430755	3.47E-05	4.08E-06	1.76E-05	6.12E-05	2.50E-06	0.001349972	1.09E-05	4.01E-06	1.60E-06	2.58E-05	4.95E-05	7.19E-06	2.07E-05	6.54E-06	0.000213703	1.29E-05	3.70E-05	1.58E-05	0.00036145	3.41E-06	1.88E-05	2.83E-06	8.33E-06	4.76E-05	4.33E-06	8.30E-06	3.55E-06	0.000355037	3.28E-05	1.11E-05	3.28E-05	3.11E-06	3.44E-05	0.000894091	2.84E-05	0.000501473	2.34E-06	4.17E-06	2.70E-05	0.000740359	1.84E-05	1.37E-05	2.03E-05	1.03E-05	3.74E-05	2.92E-05	1.32E-05	1.47E-05	3.84E-05	4.37E-06	2.75E-05	6.92E-06	0.000830858	1.12E-05	1.96E-05	4.16E-06	2.31E-05	4.94E-05	2.70E-06	1.52E-06	2.50E-05	7.17E-05	4.67E-06	6.01E-06	1.25E-05	3.33E-06	2.11E-05	2.02E-05	8.38E-06	1.45E-05	2.29E-06	1.59E-05	4.48E-05	2.11E-05	2.75E-05	4.96E-06	1.51E-05	3.23E-05	1.31E-05	1.18E-05	1.85E-05	6.34E-06	3.71E-05	1.80E-06	2.75E-06	4.88E-05	6.84E-05	7.82E-06	9.96E-05	5.91E-06	2.28E-05	0.002651396	1.01E-05	1.68E-06	1.29E-05	1.93E-05	3.91E-05	2.71E-06	1.76E-05	2.26E-05	2.57E-05	1.79E-06	2.70E-05	2.17E-05	2.40E-05	4.00E-06	0.002651396	2.80E-05	9.41E-06	9.17E-06	2.22E-06	5.79E-06	3.22E-05	0.000509792	5.20E-05	1.45E-05	4.83E-06	5.62E-05	2.26E-05	3.13E-05	0.001223956	2.23E-06	1.36E-05	3.04E-05	2.04E-05	2.77E-05	3.75E-05	7.88E-05	8.28E-06	0.0004789	1.42E-05	1.39E-06	3.42E-05	0.000232084	1.43E-05	4.39E-05	4.54E-05	2.00E-05	3.23E-05	1.80E-05	1.54E-05	0.000300642	0.000458268	0.004905728	2.73E-05	5.16E-06	1.09E-05	1.97E-05	0.000150271	0.000147461	5.02E-06	1.88E-05	2.08E-05	2.59E-06	1.05E-05	0.000234773	1.14E-05	1.75E-05	3.39E-05	4.19E-06	1.88E-05	2.25E-05	3.62E-05	3.39E-05	1.07E-05	1.48E-06	1.78E-05	4.53E-05	0.002626603	2.49E-05	1.76E-05	2.24E-05	2.73E-06	3.84E-06	1.51E-05	0.000305731	9.78E-06	2.37E-05	0.000233425	3.23E-05	4.43E-05	6.51E-06	2.14E-05	3.39E-06	0.000168004	6.80E-05	2.31E-05	6.65E-05	0.000799338	2.23E-05	1.90E-05	5.03E-06	0.000101707	3.91E-06	4.57E-06	1.74E-05	9.74E-06	0.000732331	9.87E-06	3.97E-06	7.20E-06	7.87E-06	0.000487383	1.31E-05	1.81E-05	1.91E-05	4.08E-05	0.000982807	1.09E-05	5.00E-05	4.44E-05	3.04E-05	0.000385372	1.78E-05	2.76E-05	6.83E-06	1.29E-05	1.24E-05	1.05E-05	5.90E-06	1.77E-06	2.37E-06	0.000904926	2.79E-06	5.31E-06	5.34E-06	5.56E-06	2.19E-05	3.72E-05	0.000863186	1.28E-05	6.80E-06	1.88E-05	3.60E-05	4.18E-05	1.92E-05	2.72E-05	2.52E-06	1.58E-05	3.21E-05	0.000139813	0.00213151	1.19E-05	7.29E-06	2.02E-05	4.00E-05	1.91E-06	4.67E-06	6.81E-06	1.21E-05	1.96E-05	1.09E-05	2.54E-06	4.67E-06	2.22E-05	2.02E-06	2.14E-05	0.000235968	5.30E-06	0.000159281	1.10E-05	5.17E-05	1.43E-06	0.000138072	1.94E-05	2.37E-05	3.79E-05	5.75E-05	2.38E-05	0.000780852	3.20E-05	4.35E-05	4.41E-05	2.46E-05	1.36E-05	2.72E-05	0.000732331	3.74E-05	2.03E-05	1.43E-06	1.81E-05	0.000460928	8.84E-06	2.59E-06	4.64E-05	1.82E-05	1.77E-05	3.52E-05	8.35E-06	7.58E-06	1.96E-05	2.70E-06	5.22E-06	8.21E-06	7.66E-06	0.02850707	0.000252102	6.88E-05	2.61E-05	6.77E-05	9.99E-06	0.00016826	3.31E-06	1.42E-05	1.18E-05	3.81E-06	0.000107676	1.90E-05	4.95E-05	6.66E-06	1.90E-05	1.34E-05	1.36E-05	0.000162855	7.76E-07	6.96E-06	3.27E-06	1.76E-05	1.89E-05	1.56E-05	3.82E-06	2.57E-05	3.24E-05	9.08E-07	4.38E-06	0.000180219	1.71E-05	3.74E-06	2.72E-06	1.14E-05	1.96E-05	0.000931073	1.04E-05	1.41E-05	8.29E-06	1.67E-05	2.37E-05	1.37E-06	1.43E-05	4.96E-05	0.003454119	2.15E-05	2.43E-05	9.00E-06	4.24E-06	7.84E-06	0.000430696	2.27E-05	3.10E-06	9.80E-06	4.11E-06	1.41E-05	0.000609387	7.17E-06	3.05E-05	1.20E-05	0.000113394	2.07E-05	6.37E-05	1.15E-05	0.000431303	1.13E-05	1.08E-05	7.46E-06	1.14E-05	0.000291091	1.60E-06	3.31E-05	8.61E-06	2.76E-05	2.09E-05	3.18E-06	1.10E-05	1.65E-05	4.17E-06	4.82E-06	0.000115213	3.22E-06	3.78E-06	2.30E-06	8.22E-06	1.87E-05	3.13E-05	1.71E-06	1.24E-05	3.99E-05	1.70E-05	6.79E-06	1.53E-05	7.94E-06	0.00016826	3.37E-06	3.22E-06	2.92E-05	3.54E-06	3.26E-05	5.86E-05	5.82E-05	4.31E-05	4.00E-05	1.49E-05	2.31E-05	1.61E-05	8.17E-06	9.25E-06	0.001354852	3.39E-05	5.76E-05	3.70E-05	2.20E-06	0.00020015	2.85E-05	2.90E-06	2.50E-06	5.27E-06	8.96E-06	1.81E-05	3.54E-05	2.87E-05	3.88E-06	7.26E-06	8.54E-05	5.03E-06	2.46E-05	1.24E-05	5.73E-06	0.001839169	5.16E-06	4.67E-06	1.09E-05	4.51E-05	5.07E-06	5.44E-05	9.76E-06	1.39E-06	3.14E-06	4.37E-06	8.85E-06	7.06E-06	1.65E-05	0.000537189	8.50E-06	3.98E-05	1.18E-05	2.01E-05	0.000482211	5.89E-06	1.42E-05	3.60E-05	1.17E-05	1.35E-05	1.58E-05	0.000301584	7.07E-06	3.86E-06	8.90E-06	0.000241392	0.000676033	2.64E-06	5.33E-06	3.28E-05	2.41E-06	2.02E-06	2.39E-06	0.000908146	6.66E-06	8.88E-06	2.01E-05	2.14E-05	1.20E-06	4.48E-05	8.80E-06	2.14E-05	1.90E-05	1.48E-05	9.95E-06	0.00037948	3.52E-05	1.49E-05	3.20E-06	1.64E-05	1.74E-05	0.000307265	1.80E-06	8.28E-06	6.74E-06	2.46E-06	4.16E-05	3.98E-06	2.30E-06	9.11E-06	1.96E-05	3.73E-05	0.000698286	5.43E-06	2.34E-05	9.24E-06	5.99E-06	6.81E-06	5.38E-05	4.03E-05	2.64E-05	2.71E-06	1.68E-06	2.84E-05	0.001480086	7.81E-06	1.26E-06	3.09E-06	4.12E-05	1.76E-05	1.80E-06	3.88E-06	1.61E-05	1.67E-05	1.99E-06	6.34E-06	2.17E-05	3.36E-05	1.64E-05	1.01E-05	1.47E-05	0.000770718	1.44E-05	1.60E-05	9.13E-06	3.57E-06	6.37E-06	1.13E-05	1.12E-05	3.91E-06	6.95E-06	2.20E-05	1.64E-05	4.16E-05	7.09E-06	1.50E-06	0.000165533	3.95E-06	8.85E-06	2.21E-05	3.63E-05	1.66E-06	1.43E-05	6.47E-05	0.009003484	2.64E-05	5.81E-06	1.90E-06	6.88E-05	1.92E-05	1.99E-05	1.32E-06	5.32E-06	9.82E-06	3.27E-06	0.000138347	1.52E-05	0.000711368	2.84E-05	1.24E-05	6.50E-06	2.40E-05	5.54E-06	0.001197564	6.79E-06	3.09E-06	3.46E-05	8.79E-06	1.08E-05	1.45E-06	1.72E-05	2.60E-05	1.68E-05	2.84E-05	0.001585336	2.11E-05	2.45E-06	4.72E-06	1.50E-05	0.001079338	7.67E-06	2.90E-06	8.99E-06	1.84E-05	8.66E-06	2.13E-06	0.000658058	3.24E-06	1.99E-05	1.51E-06	1.51E-06	2.29E-05	0.014629406	0.000554375	8.81E-06	2.46E-05	2.36E-06	0.000522942	6.34E-06	0.000147461	4.76E-06	1.59E-05	1.44E-05	6.36E-06	1.17E-05	0.000393223	5.48E-06	3.04E-05	2.10E-05	8.29E-06	4.88E-06	0.001444041	1.99E-05	1.79E-05	2.78E-05	0.000376805	4.31E-06	6.51E-06	1.83E-05	2.17E-05	2.07E-06	3.28E-06	8.52E-05	6.98E-06	1.21E-05	1.87E-06	3.52E-06	1.31E-05	1.74E-05	6.29E-06	0.000504925	1.90E-05	2.85E-06	6.60E-06	1.82E-06	2.46E-06	0.002999013	2.82E-05	1.30E-05	1.17E-05	2.07E-06	1.95E-05	3.49E-06	9.48E-06	2.48E-05	1.57E-05	4.16E-06	1.98E-05	6.86E-06	1.93E-06	0.000617446	2.07E-05	8.46E-06	1.68E-05	1.14E-05	0.000376805	1.94E-06	2.86E-05	0.000300788	9.94E-06	4.11E-06	4.23E-06	2.05E-05	0.000244985	2.28E-06	4.95E-05	9.90E-07	6.99E-06	1.05E-05	1.36E-05	0.001490936	2.66E-05	3.29E-05	1.61E-06	5.79E-06	3.21E-05	9.94E-06	0.000196197	1.20E-05	2.32E-05	3.51E-06	1.22E-05	2.43E-05	5.17E-06	1.00E-05	2.53E-06	2.77E-06	0.00077873	1.22E-05	0.001653865	3.23E-05	1.13E-05	1.29E-05	5.71E-06	7.61E-06	2.33E-05	2.04E-05	1.14E-05	1.32E-06	4.57E-05	0.000325294	2.79E-06	1.13E-05	1.97E-06	1.82E-05	2.11E-06	8.39E-06	1.72E-06	0.000125362	7.17E-06	3.82E-06	1.52E-06	1.89E-06	9.09E-06	2.12E-06	1.36E-05	1.31E-05	1.36E-05	6.89E-06	1.20E-05	8.22E-06	4.42E-06	0.000643149	2.03E-05	1.51E-06	1.80E-06	9.92E-06	4.57E-06	4.21E-06	6.64E-06	2.14E-05	8.52E-06	5.67E-06	3.65E-06	1.03E-05	1.14E-05	5.32E-06	0.000123488	1.54E-06	1.45E-05	1.78E-05	2.31E-05	1.18E-05	1.75E-06	0.000158275	6.46E-06	1.70E-05	3.97E-05	1.84E-05	1.36E-06	6.16E-06	0.001572853	1.25E-05	8.79E-06	1.30E-05	7.20E-06	0.000330737	2.29E-06	1.67E-06	2.06E-05	3.74E-06	4.51E-06	0.000815856	2.43E-05	1.27E-05	3.26E-06	2.03E-06	8.37E-06	5.00E-06	1.27E-05	8.32E-06	0.000237059	3.27E-06	1.59E-05	4.76E-05	3.30E-06	1.01E-05	2.81E-06	2.53E-05	3.15E-06	6.07E-06	1.68E-06	1.03E-05	1.09E-05	8.22E-06	1.55E-05	1.47E-05	2.04E-06	0.000517338	1.50E-05	9.70E-06	3.51E-06	4.66E-06	1.19E-05	1.87E-05	3.64E-05	2.26E-06	1.01E-05	6.38E-06	1.31E-06	1.06E-05	1.95E-05	2.46E-06	1.35E-05	3.17E-06	4.71E-06	3.46E-06	8.71E-06	3.26E-06	1.53E-06	1.60E-06	0.000112022	5.89E-06	0.000201086	1.79E-05	1.85E-05	5.39E-06	1.15E-05	0.000807355	1.57E-06	1.51E-05	1.85E-05	2.60E-06	1.12E-05	0.000170929	4.35E-06	4.13E-06	3.56E-05	0.000132355	6.16E-06	4.67E-06	7.94E-05	2.23E-06	1.37E-05	2.26E-05	4.40E-06	4.18E-05	1.10E-05	1.65E-06	1.86E-06	8.09E-06	4.07E-05	3.38E-06	1.25E-05	0.000318326	6.41E-06	3.42E-06	1.49E-05	4.95E-05	1.88E-05	9.78E-06	1.93E-05	5.37E-06	7.48E-06	4.80E-05	3.64E-06	9.78E-06	1.14E-05	7.65E-06	1.16E-05	1.00E-06	2.02E-05	1.76E-06	1.19E-05	2.35E-06	7.65E-05	1.26E-05	2.37E-06	0.000132468	4.93E-06	5.28E-06	0.000355633	5.74E-06	7.46E-06	8.46E-06	4.90E-06	1.16E-05	8.84E-05	1.17E-05	4.15E-06	0.000504026	1.26E-05	8.69E-06	5.06E-06	0.000356102	2.22E-06	7.46E-06	1.77E-05	0.000125066	1.51E-06	0.000430028	2.90E-06	1.20E-05	0.000706449	0.000428478	1.06E-05	2.60E-05	1.28E-05	8.41E-06	3.25E-06	2.47E-06	2.58E-06	2.94E-05	1.63E-05	4.58E-05	1.36E-05	2.95E-06	7.47E-06	1.01E-05	6.05E-06	0.000157407	7.10E-06	2.94E-05	2.34E-05	2.13E-05	6.82E-06	0.000249557	1.85E-05	2.04E-06	1.45E-05	0.000541177	1.02E-05	5.07E-06	2.12E-06	2.11E-06	2.13E-06	2.94E-06	1.21E-05	1.45E-06	0.000809925	5.77E-06	1.50E-06	2.25E-06	9.56E-06	1.88E-05	3.07E-06	1.81E-06	6.38E-06	1.42E-05	5.19E-06	1.90E-06	2.54E-05	1.49E-06	5.50E-06	1.02E-05	2.02E-06	0.000875588	4.17E-06	9.40E-06	3.21E-06	1.99E-06	2.13E-05	6.88E-05	1.93E-06	1.63E-06	0.000338884	3.59E-06	1.22E-06	0.000625266	9.15E-06	1.74E-06	0.000538694	1.17E-05	9.31E-06	2.63E-06	0.000414544	2.92E-06	2.67E-06	5.74E-06	2.90E-06	0.00011174	4.44E-06	1.03E-05	5.26E-05	4.14E-06	0.005123504	0.000259335	5.13E-06	1.95E-06	9.89E-06	2.10E-06	3.71E-06	2.51E-06	0.000489796	2.91E-06	9.79E-06	2.02E-06	1.52E-06	1.04E-05	4.80E-06	3.04E-06	1.55E-06	1.10E-05	3.25E-06	2.39E-06	3.81E-06	6.75E-06	1.56E-05	2.04E-06	2.16E-06	0.000190125	3.45E-05	7.30E-06	6.58E-05	6.48E-06	1.25E-06	0.000698885	9.64E-06	1.31E-05	7.39E-06	3.00E-05	0.015890656	0.000542819	4.74E-06	6.36E-06	5.42E-06	8.92E-05	1.48E-06	1.30E-05	4.25E-06	0.000162891	2.11E-06	5.15E-06	1.76E-05	1.20E-05	6.37E-06	0.000553553	5.01E-05	1.67E-05	1.55E-06	4.25E-06	9.89E-06	7.45E-06	0.000157747	2.96E-06	2.78E-06	0.000368166	4.00E-06	0.000336122	2.62E-05	1.66E-05	0.000433785	7.87E-06	0.000215046	6.79E-06	1.76E-05	1.53E-05	5.12E-06	2.30E-06	4.25E-06	1.48E-05	5.69E-06	2.94E-06	1.47E-05	5.95E-06	6.30E-05	2.86E-06	7.87E-06	2.37E-06	2.23E-05	3.32E-06	6.68E-06	0.003119966	9.56E-06	1.73E-06	2.23E-06	8.87E-06	0.000698885	7.36E-06	1.99E-06	4.28E-05	9.18E-06	1.82E-06	1.11E-05	0.000194025	3.09E-05	1.24E-05	0.000162424	6.46E-05	1.73E-05	2.05E-06	2.62E-06	5.19E-06	5.38E-06	5.25E-06	2.39E-06	1.21E-05	1.53E-06	1.35E-05	7.30E-06	5.19E-06	0.000768526	1.98E-06	6.36E-06	3.84E-06	9.25E-07	4.14E-06	1.60E-06	0.000115593	3.04E-06	0.000259335	6.74E-06	2.96E-06	1.19E-05	0.000340309	2.11E-05	3.94E-06	2.54E-06	0.000587424	3.69E-06	8.01E-05	7.33E-06	1.61E-06	3.40E-06	0.000478816	0.000352242	5.99E-06	3.68E-06	2.84E-06	0.000411409	7.79E-06	6.79E-06	1.38E-06	1.40E-05	1.11E-05	7.15E-06	0.00039272	9.45E-06	4.82E-06	1.72E-06	3.63E-06	0.00048402	1.69E-06	4.04E-06	8.91E-06	5.95E-06	1.11E-05	2.15E-06	2.13E-06	8.84E-06	9.44E-05	5.42E-06	5.29E-06	4.65E-06	0.000351965	1.46E-06	1.32E-05	1.07E-05	8.49E-06	2.97E-06	8.32E-06	0.000478816	3.33E-05	2.09E-06	7.66E-06	0.000891989	1.20E-05	4.99E-06	1.44E-05	9.26E-06	2.32E-06	0.001223956	1.98E-06	7.55E-06	0.000289893	0.000661043	9.96E-06	3.54E-06	3.41E-06	7.30E-06	2.56E-06	9.41E-06	4.67E-06	1.31E-05	3.36E-06	3.00E-06	1.31E-06	6.44E-06	1.00E-05	1.08E-05	1.56E-06	9.79E-06	1.01E-05	7.56E-05	0.000463965	1.56E-06	6.42E-06	2.17E-06	2.21E-06	2.22E-06	5.93E-06	4.68E-06	1.65E-06	0.00022404	3.18E-05	1.70E-06	1.70E-06	8.77E-06	2.12E-06	4.57E-06	1.80E-06	9.78E-06	1.16E-06	1.44E-05	0.000440723	2.79E-06	8.08E-06	8.19E-06	0.001420548	1.98E-06	0.000652113	2.84E-06	1.59E-06	1.15E-06	0.001164057	8.00E-06	7.37E-06	1.81E-06	0.000135026	1.17E-05	4.20E-06	5.19E-06	5.56E-06	1.46E-05	2.59E-06	0.000252584	2.25E-06	9.91E-06	0.000192156	1.55E-05	4.43E-05	2.38E-06	1.57E-06	2.52E-05	6.18E-05	1.17E-06	2.47E-06	3.85E-06	7.47E-06	3.45E-06	1.91E-06	0.000413225	5.32E-06	1.56E-06	1.18E-06	3.57E-06	4.27E-06	6.47E-05	0.000625266	2.41E-06	1.35E-05	0.000164618	2.98E-06	1.93E-06	1.28E-05	2.91E-06	4.58E-06	2.11E-06	1.13E-06	8.62E-06	1.66E-06	2.51E-06	4.95E-06	3.51E-06	2.52E-06	1.66E-05	4.94E-06	1.66E-05	4.95E-06	5.16E-06	0.000361274	6.43E-06	2.34E-06	1.18E-05	3.14E-06	5.51E-05	3.07E-06	2.97E-06	9.84E-06	1.67E-06	5.02E-06	0.000115593	8.45E-06	0.00077873	1.39E-06	2.15E-06	0.000286747	1.75E-06	4.69E-06	1.57E-06	1.30E-06	2.91E-05	2.06E-06	8.62E-05	6.16E-05	0.000147151	3.04E-06	6.23E-05	3.07E-06	1.23E-05	2.31E-06	1.57E-06	1.21E-06	1.84E-05	1.93E-06	2.54E-06	1.77E-06	6.43E-07	9.18E-06	0.000215644	1.36E-05	1.06E-05	8.22E-06	2.89E-06	4.34E-06	1.15E-05	1.74E-06	1.23E-06	1.67E-06	0.000450223	2.34E-06	7.11E-06	0.000290348	1.26E-06	1.57E-06	1.22E-06	4.42E-06	0.001648939	1.13E-05	3.28E-06	1.91E-06	0.001405544	1.45E-06	1.90E-06	0.000190662	3.21E-06	0.000115872	0.00086864	0.000333819	0.00016173	0.000489936	0.000229596	0.000321208	0.000535874	0.000203156	1.20E-05	2.27E-06	0.000422498	0.0003676	0.000135945	0.000208949	0.000516658	0.000259658	0.000360681	0.000320485	0.000188456	0.000336122	0.000265392	5.87E-05	0.00025859	4.38E-05	2.89E-05	0.000463965	0.000133962	5.38E-06	0.000250385	0.000234506	0.000387959	2.90E-05	0.00043188	0.000279356	0.000829602	0.000873645	0.000320628	0.000457073	7.79E-05	0.000366573	0.000534742	1.80E-05	0.000136163	0.000141779	1.96E-05	0.000321208	0.000298901	0.000243164	0.000285113	2.48E-05	0.00056902	1.76E-05	3.61E-05	0.000414544	8.31E-05	0.000278682	0.000265527	0.00021754	0.000800114	0.000142809	1.48E-05	0.000656614	0.000139595	0.000999531	1.03E-05	0.000216735	0.00064163	0.000154033	0.000178612	6.96E-05	0.000672205	2.51E-05	0.000457966	0.000317742	0.001474771	0.00050396	0.000555551	2.56E-05	0.000279624	0.000333321	6.71E-05	5.01E-05	0.00036145	0.000324279	0.000542819	0.000119496	0.00022929	0.000103827	0.000162424	0.000454883	0.00016792	6.05E-05	0.000471673	8.63E-05	0.000245582	0.000132648	4.53E-05	0.00037676	0.000110114	0.000169345	2.22E-05	0.000147658	0.000273149	0.00024671	0.003063414	0.000235414	0.000515565	0.000341577	0.000259658	3.54E-05	0.000398937	0.000697709	4.75E-05	0.000402686	0.000238772	0.000800527	2.90E-05	0.000322373	0.000115393	0.001583564	0.001503747	0.000178097	0.000838949	0.001430755	5.68E-05	2.75E-05	0.000145279	0.001074389	0.001198332	0.000178221	0.000262599	7.65E-05	0.00022929	0.00025173	0.000266119	0.000203849	0.000794268	0.000265923	4.96E-05	0.000107987	2.82E-05
2022MCF0013_n_3_001	3	uninfected	no	No OTI	M3	uninfected	uninfected 3	0.014547851	1.59E-05	6.06E-05	8.45E-05	0.000321546	5.53E-05	4.93E-05	0.000159435	0.000189352	0.000298019	0.000313839	7.56E-05	0.000319511	0.000201071	0.00033694	0.000220669	0.000326754	0.000299944	0.000281963	0.00025163	0.00041415	0.000154183	6.45E-05	0.000131587	0.002261911	9.10E-05	8.31E-05	2.31E-06	6.02E-05	0.000303792	5.72E-05	1.51E-05	0.000236012	8.58E-05	0.000316659	4.96E-05	9.63E-05	7.26E-05	0.000135552	0.000148216	3.03E-05	4.84E-06	6.94E-06	8.99E-05	0.000242063	0.000555507	0.000262286	4.07E-06	2.20E-06	7.03E-05	0.00026529	0.000286865	1.98E-06	2.81E-05	0.00025163	0.018825787	7.40E-06	0.00010606	0.001835244	0.000159197	6.45E-05	5.42E-06	7.01E-05	0.000253788	0.000179799	0.000297388	9.05E-05	0.00018543	0.000134119	7.05E-06	1.74E-05	0.000103025	0.000291094	4.60E-05	0.000349058	0.000371256	0.002195342	4.92E-05	6.17E-05	4.96E-05	0.000150757	0.000463222	0.000233368	0.000240686	5.72E-05	0.000863224	0.000103783	4.36E-05	0.00013846	3.13E-05	0.000296776	3.18E-06	0.000107931	9.84E-05	6.95E-05	4.21E-05	4.02E-05	0.000142483	0.00014793	0.000170438	2.75E-05	0.000339771	0.000146888	0.000180382	0.000300263	0.000104368	2.32E-05	1.54E-05	0.00013657	0.00070264	0.000182656	0.000232203	0.000177839	0.000146897	0.00022735	2.57E-05	0.000159462	0.000356471	0.00010755	0.000149738	0.00033694	0.000262286	0.000138058	3.30E-05	0.00017449	0.000436157	7.74E-05	5.45E-05	0.004859297	0.000142143	0.000158354	9.64E-05	2.60E-05	0.00036719	6.95E-05	5.49E-06	2.78E-05	0.000142143	8.39E-05	9.61E-05	0.000181582	0.000575137	0.000573595	8.65E-05	0.000271756	1.98E-05	0.000280781	0.000232203	7.07E-06	0.000265228	4.49E-06	0.000280781	0.000289891	0.000159462	0.000194227	0.001014216	0.000139799	5.11E-05	0.000185114	6.53E-05	0.000332057	0.000238953	0.000141599	7.14E-05	0.000103287	8.06E-05	0.000114738	8.58E-05	0.00018025	9.48E-06	2.66E-06	0.000874287	0.000123412	0.000190869	9.96E-05	4.62E-05	0.000172821	9.45E-06	0.000434233	0.000158246	0.000114247	3.42E-05	0.000871185	3.85E-05	0.00039346	0.000281754	3.89E-05	1.53E-05	0.000106846	0.00036244	0.000159142	3.17E-05	0.000158246	0.000106846	0.000189075	0.000465578	0.000106075	0.000248194	0.000591683	0.000934985	4.39E-05	8.56E-05	4.87E-05	0.000180005	0.000114247	0.000634049	0.000171105	0.000303255	6.38E-05	0.000217243	4.91E-05	0.000114695	9.54E-06	0.000152204	0.000100427	0.000381048	0.000290397	1.88E-05	9.89E-05	0.000285985	0.000928249	1.89E-05	0.000152846	0.00023807	5.87E-06	4.46E-05	0.00018025	0.00013444	0.000187395	3.92E-05	0.000217243	3.07E-05	0.001988182	0.000219621	0.000230643	0.000226319	0.000109501	0.000943167	5.43E-05	0.000461666	0.000726423	6.03E-05	0.00026542	0.001268036	0.000165506	2.08E-05	0.000199528	9.66E-05	4.71E-05	0.000462428	4.32E-05	2.79E-05	0.000113547	7.22E-05	0.000292656	0.001096127	1.99E-06	0.000217236	0.000299056	0.000280661	0.012218725	0.000229632	0.00016694	0.000122538	7.50E-05	4.03E-06	0.000437841	0.000172796	0.000499282	0.000132707	1.91E-05	0.000162471	4.29E-05	3.14E-05	0.00036404	0.000147171	0.000943783	0.000110374	1.98E-05	0.000296776	0.000142475	0.00021981	6.16E-05	0.000465059	0.000122421	0.000239579	0.000116897	3.32E-06	0.000207164	0.00014396	0.000401669	6.50E-05	0.000178427	4.21E-05	0.000202548	0.000908966	2.40E-05	0.000223084	4.05E-05	0.000114615	0.00018238	2.97E-05	0.000150327	6.30E-06	0.000122785	0.000100061	0.000295731	0.000156275	2.68E-06	3.67E-05	7.97E-05	2.69E-05	0.000375663	1.98E-05	0.000144404	0.000423068	0.000127685	0.000522493	0.000110307	0.004904005	4.93E-05	9.08E-05	7.11E-05	2.48E-05	7.04E-05	0.001160175	0.000541736	0.00036014	2.78E-06	7.63E-05	0.000180346	2.10E-05	0.000161764	0.000100006	3.15E-05	0.00014955	0.000103503	0.000108417	0.000124976	0.000245709	0.000172633	1.91E-05	8.39E-05	1.00E-05	0.000197776	9.97E-05	1.83E-05	3.46E-06	0.000106172	8.44E-05	0.000173857	6.39E-05	0.014244793	6.93E-06	1.16E-05	7.02E-05	0.000181418	0.000303239	4.82E-06	3.17E-05	0.000172551	1.72E-05	0.00025207	2.34E-06	4.98E-05	0.000130387	1.14E-05	0.010624146	2.79E-05	0.000543713	2.92E-05	0.000230787	0.000175169	2.00E-05	9.91E-05	0.000851287	4.70E-05	0.000114615	0.000174428	2.09E-05	0.001220217	0.000303255	0.000367273	0.000137014	0.000127675	5.12E-05	0.001254049	6.41E-06	0.0001438	0.000146482	8.58E-05	0.000223084	0.00051358	0.000218757	0.000118724	8.38E-05	7.02E-06	0.000294984	0.000342348	0.015113982	3.38E-05	2.60E-06	7.29E-05	0.000205313	2.44E-05	4.96E-05	5.28E-05	0.000206664	3.88E-05	9.13E-06	9.93E-05	0.000185782	0.000174883	4.83E-06	4.00E-05	3.88E-05	9.49E-06	0.0001146	0.003580251	6.42E-05	0.00010541	0.000184149	5.50E-06	6.79E-05	0.000196611	3.44E-05	4.95E-05	0.000202875	3.24E-05	4.30E-05	9.86E-05	0.000126666	0.000223634	1.73E-05	3.73E-05	0.000572855	9.58E-06	5.65E-06	5.08E-05	0.000186759	2.05E-05	5.72E-05	0.000241212	0.000220214	6.11E-06	5.82E-05	6.80E-05	0.012446999	0.000220225	9.65E-06	2.55E-06	1.57E-05	3.22E-05	0.000160138	4.55E-05	8.17E-05	6.23E-05	5.38E-05	1.57E-05	0.000398974	0.000342348	4.31E-06	8.79E-05	3.83E-05	1.00E-05	0.000152188	0.000113212	2.20E-05	3.44E-06	8.33E-05	0.000162832	7.26E-05	6.85E-06	0.000112382	0.000147268	2.36E-05	3.48E-05	6.47E-06	0.000989808	2.13E-05	8.33E-05	0.000185795	0.000280781	0.000622774	7.00E-06	1.60E-05	0.000249644	2.56E-05	0.000926169	8.78E-05	2.14E-05	0.000180074	2.50E-05	8.66E-05	8.75E-05	0.000202398	8.92E-06	1.03E-05	6.65E-05	3.12E-05	0.000562754	9.90E-05	0.000108302	6.33E-06	7.80E-05	8.71E-05	1.08E-05	0.000170844	5.99E-05	3.52E-05	8.13E-05	0.010418858	2.99E-05	4.17E-05	0.000114653	6.57E-05	3.62E-05	1.88E-05	1.26E-05	0.001790646	6.94E-06	2.35E-05	0.000439955	0.000123614	1.08E-05	2.43E-05	0.000148243	2.86E-05	0.000123807	3.82E-05	9.65E-05	2.18E-05	0.000254025	9.05E-05	0.000403646	8.39E-06	5.65E-05	6.18E-05	0.000272918	0.000181418	0.000561409	0.000123799	5.61E-05	0.000492088	9.90E-05	1.76E-05	2.16E-05	4.96E-05	6.12E-05	0.000208032	2.52E-05	1.73E-05	5.74E-05	0.000629889	1.72E-05	0.000124976	2.80E-06	0.000104964	0.021709495	5.69E-06	9.38E-05	1.83E-05	0.000147171	1.35E-05	0.000114048	1.50E-05	0.00014985	3.86E-05	3.20E-05	9.55E-05	8.60E-05	3.94E-05	0.000113896	0.002320645	3.05E-06	0.000205027	0.00018813	4.96E-05	0.006600232	0.000170514	0.000273169	2.29E-05	3.48E-05	7.69E-05	0.000333569	3.53E-05	5.96E-06	6.27E-06	4.12E-05	0.00021796	2.64E-06	1.37E-05	5.03E-06	7.52E-05	0.000376963	0.000101011	0.000118949	0.000215629	9.65E-05	0.000571847	0.000105875	5.03E-06	0.000277758	9.47E-05	6.59E-05	1.35E-05	0.000148531	3.61E-05	2.34E-06	0.000331748	2.05E-05	2.05E-05	6.85E-05	3.16E-05	0.000118432	3.92E-05	7.16E-05	7.16E-05	0.000112017	2.44E-05	7.70E-05	0.000157306	1.58E-06	6.01E-05	5.74E-05	4.55E-05	0.000110536	0.000106655	9.46E-05	4.03E-05	2.82E-05	6.74E-05	8.42E-05	0.007898751	7.09E-06	7.61E-05	3.97E-05	0.000176622	9.43E-05	5.31E-06	3.48E-05	4.42E-05	4.58E-05	8.50E-05	3.17E-05	6.12E-05	0.00016571	5.38E-06	8.77E-06	4.38E-05	7.38E-05	0.00011137	5.38E-05	0.00021043	1.15E-05	3.22E-05	0.000181071	3.00E-05	0.000130909	0.000249644	0.000153414	8.46E-05	0.000179982	2.75E-05	2.96E-05	5.48E-06	8.04E-05	6.05E-05	0.000171588	8.39E-05	0.000119493	6.94E-05	4.29E-05	0.000146119	0.000170222	0.000244939	2.42E-05	0.001266102	0.005690488	0.001209159	6.84E-05	2.86E-05	0.000165143	0.000104964	0.000332057	1.15E-05	7.16E-05	0.000584775	0.000121254	0.00010301	0.000170246	9.45E-05	3.58E-05	5.13E-05	5.60E-05	2.85E-06	8.70E-05	3.73E-05	3.11E-05	5.29E-06	8.22E-05	0.000170222	0.000100869	3.36E-05	0.00010301	0.00021796	0.000108197	4.81E-05	7.38E-05	4.46E-05	5.76E-05	7.54E-05	2.38E-05	6.57E-05	1.54E-05	0.000140274	9.89E-05	0.000137902	3.68E-05	8.60E-05	2.12E-06	0.000307606	8.47E-05	0.000114444	4.15E-05	5.54E-05	2.42E-05	2.34E-05	1.79E-05	2.14E-05	0.000120912	0.000183619	2.62E-06	2.61E-06	0.000152184	5.82E-05	1.10E-05	5.74E-06	8.82E-05	2.55E-06	5.32E-05	6.23E-05	0.000163044	4.16E-05	2.82E-05	0.000388484	7.03E-06	0.000244939	0.000107833	0.000112291	7.55E-05	4.88E-05	7.90E-05	0.000122066	1.54E-05	1.18E-05	2.49E-05	0.002576701	0.001842861	1.56E-05	7.80E-05	0.000146867	7.06E-05	5.53E-06	0.00014985	4.18E-05	0.00016694	6.31E-05	2.79E-05	2.20E-05	1.58E-05	7.52E-05	0.00015355	1.71E-06	0.000486018	9.86E-05	1.91E-05	0.000173289	8.31E-06	3.24E-05	5.16E-06	4.58E-05	1.74E-05	5.40E-06	1.45E-05	6.19E-05	4.17E-05	4.64E-05	0.000326837	0.00054148	0.000123453	1.57E-05	5.47E-06	2.85E-05	2.33E-05	6.11E-05	5.21E-05	1.42E-05	2.32E-05	6.62E-05	8.12E-05	9.90E-05	4.82E-05	5.51E-06	4.46E-05	8.24E-06	0.00069004	4.39E-05	3.98E-05	5.43E-05	1.26E-05	0.000125251	6.04E-05	0.000109028	5.84E-05	4.58E-05	5.58E-05	1.69E-05	2.60E-05	2.03E-05	5.70E-05	6.13E-05	0.000367273	4.86E-05	8.15E-06	3.30E-05	5.15E-05	5.87E-06	1.01E-05	0.000111551	0.000154299	7.31E-05	9.47E-05	4.64E-06	6.33E-05	6.32E-06	5.86E-05	9.37E-05	6.02E-05	5.04E-05	0.000354218	9.43E-05	3.50E-05	6.19E-05	0.00016474	6.89E-05	9.13E-05	0.000176229	3.77E-05	0.000140756	0.000106833	4.15E-05	3.64E-05	1.93E-05	0.001779647	3.88E-05	7.70E-05	0.000109028	0.000119171	0.0001438	2.69E-05	9.55E-05	0.001209764	0.000179793	0.000102253	2.17E-05	5.23E-06	0.000165231	5.11E-05	0.000161609	0.000436959	3.56E-05	0.000110536	5.99E-05	0.000210764	2.19E-05	0.000334753	3.09E-05	8.36E-05	1.77E-05	2.04E-05	7.71E-05	1.17E-05	1.89E-05	4.42E-05	1.09E-05	3.45E-05	0.000167523	2.95E-05	4.82E-06	3.60E-05	0.000162915	5.28E-05	0.000124598	0.000108528	4.15E-06	3.78E-05	5.16E-06	0.000120943	1.27E-05	9.51E-05	5.44E-05	0.000106655	7.27E-05	0.000114425	0.000241958	0.001044043	7.69E-06	2.38E-05	0.000113507	9.13E-05	7.23E-05	6.36E-05	2.59E-06	0.001280935	8.31E-05	4.07E-05	0.000101751	0.000159254	0.000106899	8.97E-06	5.13E-05	2.86E-05	0.000557129	1.31E-05	5.80E-05	0.000347224	0.000179793	6.55E-05	0.000154497	8.21E-05	0.000108751	1.81E-05	0.000285182	2.85E-06	1.55E-05	4.21E-05	1.24E-05	5.56E-05	1.14E-05	0.000241833	4.59E-05	5.16E-06	1.02E-05	3.19E-05	0.000289917	4.98E-06	9.71E-06	0.000268673	1.15E-05	4.02E-06	1.80E-05	4.47E-05	7.95E-06	5.56E-05	2.92E-06	4.30E-05	2.67E-06	2.18E-06	1.31E-05	5.65E-05	7.99E-06	2.05E-05	1.48E-05	4.06E-05	7.89E-05	5.32E-05	0.000212101	2.61E-05	1.07E-05	1.32E-05	0.000116149	0.000170246	4.94E-05	4.51E-05	0.000106172	0.000135243	3.60E-05	0.000350377	4.77E-06	0.000348996	6.47E-06	0.000187926	3.12E-06	3.75E-05	7.62E-05	0.000171588	0.000225734	0.000273684	6.39E-05	3.55E-05	0.000153677	0.000108226	0.00045851	4.37E-05	0.000195371	9.68E-05	1.47E-05	4.46E-05	7.64E-05	1.59E-05	0.000279447	0.000795415	2.29E-05	7.84E-05	6.12E-06	8.81E-05	4.25E-05	4.86E-05	9.36E-05	3.30E-05	0.00017253	7.01E-05	1.44E-05	2.25E-05	2.99E-05	1.90E-05	0.000200789	1.48E-05	0.000200731	4.59E-05	0.000166698	0.000144648	0.000105714	0.000170844	9.10E-05	8.01E-05	2.43E-05	4.47E-05	0.000223198	7.87E-06	0.007755284	5.77E-05	1.87E-05	4.15E-05	1.70E-05	7.39E-05	2.79E-05	0.007749606	2.77E-05	6.20E-05	0.000105281	2.13E-05	2.40E-05	7.76E-05	3.00E-05	0.000183924	8.13E-05	0.000581508	6.02E-05	4.99E-05	0.000108551	8.36E-06	9.69E-05	2.42E-05	6.61E-05	4.25E-05	7.82E-05	2.60E-05	0.001113421	2.19E-06	0.000133502	4.04E-05	4.91E-05	7.65E-05	1.58E-05	1.19E-05	2.67E-06	0.001067359	3.92E-05	6.66E-05	7.03E-05	5.08E-05	3.94E-05	0.000691615	2.10E-05	1.76E-05	7.39E-05	9.79E-05	9.69E-05	1.12E-05	8.01E-06	4.09E-05	1.91E-05	1.63E-05	4.51E-05	0.000517563	1.15E-05	8.67E-05	2.66E-06	8.30E-06	6.56E-06	0.000127983	0.000176221	2.46E-05	0.030699602	0.002614469	0.00010956	6.24E-06	3.47E-06	4.27E-06	6.04E-05	2.56E-05	4.17E-05	5.92E-05	6.12E-06	4.21E-06	8.50E-06	2.06E-06	2.21E-05	6.90E-05	2.15E-05	6.76E-05	5.34E-05	0.000210764	8.48E-05	1.86E-05	8.65E-05	2.49E-05	9.05E-05	2.67E-06	4.63E-06	5.32E-05	0.000592414	1.84E-05	5.00E-05	3.91E-05	1.28E-05	8.55E-06	0.005738061	9.04E-05	0.000152694	6.44E-05	4.12E-05	6.73E-05	0.000800815	1.30E-05	5.28E-05	8.10E-05	0.000137005	5.44E-06	3.40E-05	0.000777614	0.000161201	7.19E-05	6.83E-05	0.000243752	1.12E-05	0.000107914	8.86E-05	2.16E-05	1.73E-05	5.05E-05	3.98E-05	3.88E-06	3.36E-06	0.000152694	0.000137005	2.01E-05	1.05E-05	1.56E-05	7.88E-05	5.16E-06	3.56E-06	5.84E-05	2.84E-05	7.86E-06	1.14E-05	1.60E-05	2.27E-05	0.000225032	0.000215629	0.00172023	6.15E-05	0.000169161	8.36E-05	2.85E-05	5.32E-05	4.62E-06	3.95E-05	5.43E-05	2.80E-05	1.67E-05	1.12E-05	2.75E-05	3.57E-05	2.60E-05	8.28E-05	0.000200789	4.21E-05	0.000460394	8.81E-05	4.50E-05	0.000106068	0.000162079	8.02E-06	2.36E-05	0.000109385	0.001224365	9.78E-05	2.64E-06	2.76E-05	4.45E-06	2.36E-05	0.00036719	1.72E-05	1.01E-05	0.000145237	4.08E-05	7.51E-05	2.05E-06	0.00107411	5.00E-05	6.93E-05	4.70E-05	4.09E-05	0.000146912	8.26E-05	7.31E-05	0.00107411	2.18E-05	2.94E-06	6.82E-05	1.29E-05	0.000306999	2.31E-05	3.67E-05	1.50E-05	3.08E-05	3.79E-05	8.50E-06	0.00023606	2.95E-06	0.000613419	5.77E-05	4.25E-05	1.46E-05	2.45E-05	1.99E-05	3.78E-05	1.02E-05	8.04E-05	2.69E-06	2.05E-06	2.08E-05	5.85E-05	1.00E-05	7.38E-06	1.85E-06	0.002569852	5.70E-05	0.000207534	1.85E-05	3.34E-06	8.20E-06	9.89E-05	5.57E-05	9.87E-05	0.00039399	0.000274638	3.59E-05	1.41E-05	0.000152846	1.56E-05	3.86E-06	3.85E-05	2.08E-06	1.91E-06	3.18E-05	1.42E-05	1.21E-05	3.25E-06	3.70E-05	0.000142477	3.54E-05	9.68E-05	1.20E-05	0.000260016	3.70E-05	9.36E-05	3.35E-05	0.000133291	1.44E-05	6.32E-05	2.49E-06	7.02E-05	8.99E-06	9.45E-05	0.000124598	0.000587625	0.000314054	1.62E-05	4.64E-05	1.86E-05	4.62E-05	0.000102326	8.74E-06	0.001411991	4.56E-05	2.43E-05	1.24E-05	0.000217236	5.17E-05	1.24E-05	7.66E-05	0.000105281	7.13E-05	0.000118113	2.80E-05	1.07E-05	2.00E-05	5.24E-05	5.85E-05	1.50E-05	1.51E-05	1.72E-05	0.001242027	0.000180784	4.17E-06	3.95E-05	0.000132868	4.26E-05	3.89E-05	2.51E-05	3.69E-05	5.25E-06	3.98E-05	9.20E-05	4.56E-05	6.33E-05	0.000321263	5.60E-05	0.000166696	1.18E-05	1.81E-06	8.73E-05	1.42E-05	6.38E-05	2.41E-05	9.89E-05	0.000139225	1.70E-06	2.76E-05	1.29E-05	4.48E-06	2.95E-05	7.88E-06	0.000323782	0.000149615	3.69E-05	0.000115706	3.13E-06	0.000130404	5.99E-05	6.58E-05	3.15E-06	3.70E-05	0.000146767	7.06E-06	2.10E-05	0.000111996	9.20E-05	1.58E-06	9.93E-06	1.24E-05	3.95E-05	0.000166624	4.00E-06	2.00E-05	1.62E-05	3.27E-05	7.33E-05	1.19E-05	0.000111023	0.000125066	3.37E-05	2.56E-05	3.18E-05	7.39E-05	0.004969984	3.16E-06	2.10E-05	3.78E-05	3.22E-05	3.95E-06	8.81E-05	3.95E-05	1.06E-05	6.85E-05	5.60E-05	1.28E-06	6.14E-05	6.60E-05	0.000136144	7.88E-05	8.34E-06	0.000368473	7.10E-05	1.47E-05	4.31E-05	1.29E-05	0.000128395	8.52E-05	8.51E-06	0.000112042	7.65E-05	0.000113284	4.79E-05	0.000267645	6.01E-05	2.91E-06	1.27E-05	1.51E-05	5.43E-05	7.68E-06	1.16E-05	5.50E-06	6.90E-05	7.60E-05	4.42E-05	4.53E-05	0.00015519	2.03E-05	5.29E-05	4.20E-05	4.25E-06	4.23E-05	2.54E-05	6.47E-05	0.000595289	8.73E-05	3.79E-05	1.46E-05	3.86E-06	2.99E-06	0.011851347	7.43E-05	4.29E-05	2.83E-06	1.09E-05	7.87E-06	1.19E-05	3.16E-05	0.002470841	6.36E-05	3.79E-05	2.51E-06	3.89E-05	2.88E-05	0.000379336	4.70E-05	0.000243423	9.02E-06	5.13E-05	8.36E-05	1.96E-05	0.000325739	1.92E-05	3.62E-05	4.46E-06	2.33E-05	1.08E-05	1.68E-05	9.78E-05	6.83E-05	0.00020733	1.69E-05	3.67E-05	2.39E-05	4.72E-05	2.54E-05	8.63E-06	9.45E-05	4.65E-05	1.69E-05	1.87E-05	0.009982858	5.92E-05	7.73E-05	1.09E-05	2.04E-05	0.000129767	5.79E-05	4.32E-06	1.02E-05	0.000108551	6.01E-05	0.000237322	8.88E-05	7.72E-05	2.58E-06	3.94E-06	8.78E-05	6.06E-05	0.000602271	6.29E-05	6.40E-05	2.73E-06	2.16E-05	6.91E-05	0.000121496	4.60E-05	1.39E-05	0.000159254	3.32E-05	0.002185407	1.54E-05	0.000121711	7.10E-05	3.10E-06	4.28E-06	1.32E-05	3.48E-05	0.000434121	6.70E-05	6.61E-06	0.000125285	8.58E-05	3.30E-05	0.00020609	0.000225633	0.000119941	7.62E-05	7.28E-06	3.56E-05	8.34E-05	4.30E-05	0.002898106	4.00E-06	8.28E-06	6.64E-06	2.98E-05	0.000136823	5.24E-05	9.20E-05	0.002405646	4.27E-06	5.28E-05	1.90E-05	5.29E-05	7.45E-06	1.47E-05	1.42E-05	3.57E-05	1.12E-05	1.27E-05	2.45E-05	3.08E-05	3.78E-05	8.78E-05	0.001690971	0.00011579	5.01E-06	1.15E-05	5.82E-05	0.000703153	1.54E-06	1.56E-05	0.000150581	0.000171132	1.41E-05	6.35E-06	1.34E-05	0.000756748	2.57E-05	8.43E-06	4.21E-05	5.63E-05	1.02E-05	4.46E-06	0.000246266	1.70E-05	5.60E-06	4.67E-05	3.30E-05	8.28E-06	4.47E-05	3.03E-05	0.00419218	4.19E-05	4.34E-05	3.48E-05	6.53E-05	3.54E-05	3.95E-05	0.001186838	5.20E-05	3.75E-05	1.08E-05	2.13E-05	1.75E-05	0.001186838	6.91E-05	3.45E-05	1.06E-05	0.000339499	2.18E-05	4.28E-05	1.16E-05	2.10E-05	6.48E-06	1.52E-05	0.00013642	2.01E-05	4.51E-05	3.74E-05	2.83E-05	5.72E-06	0.000143021	4.73E-05	1.44E-05	1.20E-05	1.26E-05	0.006220325	4.63E-06	2.01E-05	3.44E-05	2.63E-05	2.64E-05	3.37E-06	1.77E-05	9.14E-06	2.31E-05	6.05E-05	4.61E-05	1.64E-05	0.000225592	0.000101389	2.49E-05	4.03E-05	0.00011009	3.08E-05	4.34E-05	7.51E-06	2.50E-06	3.71E-05	2.25E-05	2.47E-05	6.60E-05	6.81E-06	0.000551595	2.21E-06	2.66E-05	3.67E-05	4.83E-05	5.89E-06	1.18E-05	4.28E-05	5.36E-05	6.03E-05	3.32E-06	0.000205027	3.39E-05	0.005414322	3.88E-05	1.47E-05	2.17E-05	9.51E-06	5.40E-05	0.000134535	3.22E-05	4.09E-05	0.000240858	3.47E-05	4.53E-05	4.34E-06	2.96E-05	1.82E-05	8.87E-05	0.000275203	3.50E-06	1.74E-06	6.08E-05	9.20E-06	4.48E-06	0.000179963	2.00E-05	0.000607658	5.23E-06	6.91E-06	5.35E-05	0.000166624	4.09E-05	4.96E-06	4.11E-05	5.08E-06	4.73E-06	3.69E-05	7.45E-06	0.000507157	5.59E-05	7.75E-06	1.15E-05	3.25E-05	1.07E-05	0.000130993	0.007409248	5.17E-05	2.11E-05	1.71E-05	2.92E-05	2.94E-05	4.06E-05	2.06E-05	3.09E-05	6.15E-05	0.017274916	2.76E-06	0.000235794	4.73E-06	2.96E-06	0.000341967	2.54E-05	2.32E-05	2.24E-05	2.33E-05	5.42E-06	1.63E-06	0.008353701	4.28E-05	1.89E-05	4.91E-05	2.40E-06	0.007667435	5.28E-05	3.48E-05	8.52E-05	9.82E-05	9.91E-05	2.84E-05	0.001497231	5.20E-05	4.31E-05	1.86E-05	3.18E-05	4.34E-05	6.15E-06	8.87E-05	0.001242086	3.00E-05	2.18E-05	3.48E-05	5.42E-05	3.46E-06	0.000105409	2.98E-05	1.29E-05	6.53E-06	3.38E-05	2.78E-05	1.12E-05	0.006710195	4.10E-05	0.000134535	9.34E-05	2.76E-06	1.97E-05	5.59E-06	3.53E-05	0.000924284	5.85E-06	5.34E-06	1.85E-05	1.47E-05	1.47E-05	1.86E-05	8.18E-05	0.001506239	2.47E-06	3.99E-06	7.83E-05	4.19E-05	1.48E-05	5.75E-05	0.002660578	2.42E-05	1.44E-05	1.18E-05	9.22E-06	4.36E-05	0.000300114	2.59E-05	2.08E-05	8.79E-06	1.09E-05	1.28E-06	1.66E-06	0.001251067	4.45E-06	1.75E-05	6.85E-05	2.04E-05	0.007898751	1.52E-05	4.22E-05	4.55E-05	2.71E-05	3.70E-05	1.84E-05	0.009941109	4.19E-05	9.78E-06	6.08E-05	2.54E-06	7.94E-06	7.92E-06	3.34E-05	1.13E-05	4.03E-05	3.22E-05	3.79E-05	8.19E-06	3.65E-05	3.10E-05	1.07E-05	1.74E-05	6.46E-06	4.07E-05	1.06E-05	1.14E-05	2.12E-05	0.000726507	1.88E-05	6.28E-06	1.59E-06	1.79E-05	9.05E-06	2.04E-05	2.28E-05	1.97E-05	3.60E-05	2.37E-05	1.44E-05	3.92E-05	2.78E-06	8.19E-06	2.01E-05	2.58E-05	3.27E-05	9.13E-06	1.06E-05	5.06E-06	2.37E-05	5.59E-06	0.000176837	3.11E-05	2.98E-05	6.33E-06	5.98E-06	1.18E-05	3.55E-05	0.012560225	4.66E-06	3.31E-05	1.31E-05	8.25E-05	5.88E-06	4.07E-06	4.22E-06	1.14E-05	5.06E-05	4.89E-05	1.66E-05	3.51E-05	3.09E-05	3.71E-06	1.34E-05	1.07E-05	0.000344264	4.34E-05	1.89E-05	3.61E-05	0.00326014	8.95E-05	6.06E-05	4.38E-06	4.23E-05	2.47E-05	0.006323538	8.76E-05	6.80E-06	5.00E-05	6.65E-05	4.63E-06	0.000219527	1.24E-05	3.99E-06	2.17E-05	1.00E-05	4.10E-05	1.40E-05	4.10E-05	4.45E-06	1.91E-05	7.77E-06	0.003661599	6.57E-06	7.11E-06	2.61E-06	8.32E-06	5.10E-06	9.21E-06	0.002361327	6.27E-06	6.42E-06	3.26E-05	8.36E-06	0.002544289	3.17E-05	1.11E-05	8.53E-05	2.10E-05	4.09E-05	1.35E-05	4.50E-05	7.05E-05	6.06E-06	0.001893939	1.88E-05	1.65E-05	7.14E-06	1.52E-05	5.02E-05	4.19E-05	8.74E-06	5.07E-05	0.001826439	3.98E-05	5.39E-05	5.65E-05	9.13E-06	8.79E-06	8.06E-05	0.002925607	3.18E-05	6.91E-05	2.55E-05	1.71E-05	7.94E-05	0.001120173	4.78E-05	3.13E-06	4.30E-05	4.75E-06	1.24E-05	1.51E-05	5.12E-06	2.91E-05	7.01E-05	1.76E-05	0.004109361	1.34E-05	1.06E-05	8.03E-05	4.77E-05	1.89E-05	0.001351165	2.18E-05	1.21E-05	5.38E-06	7.59E-05	2.86E-05	1.23E-05	5.24E-05	2.83E-06	2.71E-05	3.93E-05	4.19E-05	7.61E-05	6.95E-05	3.32E-05	5.29E-05	2.87E-05	1.57E-05	2.09E-05	2.97E-05	2.51E-05	1.08E-05	9.83E-06	6.78E-06	1.85E-05	8.48E-05	1.96E-05	0.002508532	1.41E-05	3.19E-06	2.43E-05	0.000113876	0.000578556	0.001449227	1.77E-05	1.08E-05	2.42E-05	1.22E-05	4.32E-06	7.89E-06	1.98E-06	8.63E-06	8.67E-06	5.89E-06	0.003606481	1.74E-05	2.75E-06	3.89E-06	2.33E-05	4.03E-05	9.90E-06	6.32E-05	6.78E-05	0.006031911	1.58E-05	2.90E-06	0.00183798	2.29E-05	5.55E-05	3.90E-06	1.58E-05	2.16E-05	1.24E-05	1.32E-05	4.41E-05	9.59E-05	4.15E-06	2.29E-05	0.000125724	1.89E-05	0.001702866	1.08E-05	4.35E-06	7.90E-05	0.00034688	3.27E-05	1.51E-05	1.37E-05	9.46E-06	3.98E-05	3.48E-06	0.000204374	8.57E-06	2.34E-06	4.18E-05	0.003160493	5.05E-06	1.78E-05	3.45E-06	0.000480004	1.08E-05	3.82E-06	6.35E-05	6.10E-06	4.57E-06	2.22E-05	4.65E-05	6.78E-05	2.66E-06	2.61E-05	1.28E-05	9.74E-06	2.28E-05	0.002274413	2.28E-06	1.14E-05	5.13E-06	1.82E-06	3.31E-06	5.56E-06	8.14E-06	3.19E-06	3.09E-05	3.69E-06	0.002697918	8.07E-06	2.30E-06	3.67E-06	1.70E-06	1.84E-05	6.91E-05	9.49E-07	8.34E-05	1.33E-05	2.99E-05	3.41E-05	5.28E-06	1.81E-05	3.13E-05	3.69E-06	3.43E-05	2.63E-05	2.80E-06	2.19E-05	7.01E-06	3.25E-05	2.22E-05	5.90E-05	0.003906639	0.000370473	1.95E-05	4.19E-05	2.76E-06	2.47E-06	0.000617316	2.63E-05	6.10E-06	9.25E-05	9.08E-06	1.91E-05	4.09E-05	4.46E-06	1.96E-05	2.37E-05	2.28E-05	1.87E-05	4.57E-06	7.64E-06	1.41E-05	4.36E-06	3.86E-05	0.002001329	5.42E-05	4.33E-06	2.55E-05	9.03E-06	5.66E-05	1.29E-05	0.000928256	5.02E-06	9.03E-06	2.25E-05	0.004251222	3.79E-06	7.06E-05	2.29E-05	1.73E-05	7.03E-06	7.19E-06	0.000553883	7.29E-06	3.82E-06	3.23E-05	6.27E-06	3.48E-05	4.62E-05	2.17E-05	3.48E-06	0.000607033	1.52E-05	9.06E-06	4.74E-06	2.66E-05	6.02E-06	1.86E-05	4.39E-05	2.67E-06	0.004699829	1.58E-05	2.51E-06	3.79E-05	1.49E-05	1.28E-05	8.85E-06	0.000781192	3.25E-06	4.94E-06	2.74E-05	7.72E-05	1.01E-05	1.67E-05	2.47E-05	6.22E-05	8.76E-05	3.04E-05	2.42E-05	2.00E-05	6.05E-05	2.83E-06	2.89E-05	3.24E-05	1.89E-05	6.17E-06	2.55E-05	8.46E-05	0.000277566	1.44E-05	7.49E-06	0.000106784	5.38E-05	3.14E-05	1.17E-05	1.99E-05	7.21E-06	1.72E-05	4.71E-06	2.33E-05	0.000764195	8.59E-06	4.61E-06	3.33E-05	0.000943783	4.05E-06	3.31E-05	2.84E-06	2.10E-06	8.33E-06	3.31E-06	2.16E-06	6.76E-06	8.03E-06	1.25E-05	0.00076396	2.23E-05	6.01E-06	1.09E-05	3.21E-05	2.95E-06	0.066787336	0.000493083	3.10E-06	2.21E-06	5.68E-05	2.96E-06	2.66E-05	9.29E-06	4.06E-05	2.28E-06	2.86E-06	0.000125766	1.11E-05	4.45E-05	2.99E-06	1.92E-05	5.77E-05	6.07E-06	4.04E-06	0.001841844	2.08E-06	2.28E-05	5.07E-06	6.56E-06	2.50E-05	0.000815301	2.46E-05	0.000110703	1.74E-05	1.29E-05	3.29E-05	6.81E-06	1.45E-05	0.00046207	2.47E-05	2.13E-06	8.68E-06	9.16E-06	2.42E-05	9.58E-06	4.40E-06	4.75E-05	3.62E-06	2.76E-06	4.91E-05	2.39E-06	0.001056436	1.19E-05	3.14E-05	1.13E-05	2.95E-05	3.58E-05	0.000837557	7.45E-06	2.66E-05	2.33E-05	3.71E-06	1.74E-05	1.99E-05	4.15E-05	8.99E-06	3.79E-05	5.89E-06	2.44E-06	1.37E-05	1.69E-05	1.40E-05	4.57E-05	3.55E-05	2.81E-05	1.89E-05	5.20E-05	1.13E-05	0.000108545	4.28E-06	5.72E-06	1.01E-05	7.28E-05	3.92E-05	7.84E-06	3.60E-05	1.86E-05	4.69E-05	1.11E-05	1.60E-05	3.55E-06	0.000479311	2.91E-06	3.81E-05	1.86E-05	1.88E-05	3.20E-06	3.08E-06	2.76E-05	1.49E-05	1.97E-06	1.73E-05	7.25E-05	3.13E-05	3.47E-05	4.68E-06	4.11E-06	4.14E-06	0.0002551	1.79E-06	2.32E-05	1.31E-05	1.11E-05	1.17E-05	0.001142721	9.46E-06	6.18E-05	0.000110703	4.04E-05	1.36E-05	2.67E-05	8.96E-06	5.22E-06	3.95E-05	2.15E-05	0.000382914	2.40E-05	1.92E-05	1.20E-05	0.000764172	6.71E-06	6.44E-06	2.72E-05	2.40E-05	2.31E-06	0.000583779	1.68E-05	1.63E-05	2.18E-06	1.05E-05	1.46E-05	7.33E-06	2.30E-05	0.00244766	2.73E-05	1.42E-05	7.59E-05	8.28E-06	2.04E-06	1.58E-05	5.06E-05	9.24E-06	5.93E-06	5.14E-05	1.37E-05	1.77E-05	3.08E-05	4.45E-05	2.31E-06	3.72E-06	5.97E-05	6.72E-06	4.76E-05	1.39E-05	1.64E-05	9.85E-06	0.000334102	7.06E-05	1.18E-05	1.89E-05	1.29E-05	3.95E-05	3.60E-05	2.79E-05	0.00035251	1.09E-05	1.15E-05	7.29E-06	4.25E-06	5.08E-06	1.92E-05	2.88E-06	0.001569323	1.73E-05	1.17E-05	8.87E-06	1.42E-05	3.93E-06	0.000111016	2.56E-05	1.99E-05	2.42E-06	2.58E-06	2.81E-06	4.42E-06	3.87E-06	2.30E-05	3.65E-05	4.31E-05	2.36E-05	2.41E-06	0.000101583	6.77E-06	4.96E-05	1.72E-05	0.001564295	3.37E-06	8.02E-06	6.61E-06	8.45E-06	4.52E-05	1.18E-05	0.001160175	1.30E-05	4.37E-06	1.57E-05	5.06E-05	2.14E-05	0.00089725	5.09E-06	3.85E-06	1.82E-06	1.68E-05	4.45E-05	7.03E-06	1.81E-05	0.000879378	0.000266525	1.28E-05	2.04E-05	2.21E-05	0.000754943	1.12E-05	5.44E-05	3.05E-06	4.91E-06	4.48E-05	8.02E-06	6.92E-06	4.39E-06	0.000449355	3.26E-05	4.93E-06	2.94E-05	2.73E-06	2.89E-05	0.000779885	1.78E-05	0.000388377	3.44E-06	5.63E-06	4.26E-05	0.000758609	8.81E-06	2.97E-05	1.20E-05	9.69E-06	3.65E-05	2.12E-05	7.10E-06	2.95E-06	4.23E-05	6.30E-06	3.98E-05	7.29E-06	0.000622453	9.32E-06	2.65E-05	5.18E-06	3.25E-05	3.21E-05	2.28E-06	1.96E-06	1.77E-05	8.39E-05	2.21E-06	7.10E-06	9.32E-06	4.51E-06	2.24E-05	2.25E-05	6.75E-06	1.98E-05	4.66E-06	6.47E-06	2.09E-05	2.02E-05	5.07E-05	5.79E-06	2.35E-05	3.48E-05	1.46E-05	3.35E-06	1.68E-05	5.74E-06	4.25E-05	3.46E-06	7.29E-06	5.44E-05	5.47E-05	1.38E-05	7.88E-05	1.00E-05	2.16E-05	0.003143855	1.11E-05	2.16E-06	1.33E-05	2.19E-05	3.85E-05	2.76E-06	1.67E-05	2.85E-05	3.44E-05	2.23E-06	4.26E-05	2.23E-05	3.31E-05	7.19E-06	0.003143855	1.96E-05	1.81E-05	1.24E-05	2.42E-06	6.95E-06	3.15E-05	0.000547882	9.49E-06	4.01E-06	5.72E-06	4.77E-05	1.43E-05	4.62E-05	0.000780079	3.24E-06	3.93E-06	2.27E-05	2.43E-05	2.22E-05	3.69E-05	1.42E-05	9.19E-06	0.000529527	1.62E-05	1.73E-06	3.14E-05	0.000221849	1.42E-05	7.76E-05	4.75E-05	1.11E-05	3.99E-05	2.27E-05	1.70E-05	0.000308719	2.35E-05	0.005629743	2.09E-05	4.76E-06	5.09E-06	1.94E-05	0.000387366	1.07E-05	4.54E-06	4.80E-05	4.90E-05	2.80E-06	3.08E-06	0.000248035	1.50E-05	1.20E-05	4.09E-05	2.01E-06	1.70E-05	4.91E-05	4.42E-05	2.97E-05	9.59E-06	1.52E-06	9.58E-06	4.45E-05	0.002882375	2.22E-05	1.57E-05	7.69E-06	3.79E-06	3.82E-06	1.16E-05	0.000692175	1.23E-05	3.54E-05	0.000316387	5.11E-05	3.99E-05	1.02E-05	3.00E-05	2.66E-06	0.000274851	6.78E-05	4.33E-06	6.71E-05	0.00040884	1.80E-05	8.42E-06	6.91E-06	4.71E-06	3.10E-06	2.90E-05	9.87E-06	3.95E-06	0.0010304	7.18E-06	2.34E-06	4.86E-06	3.06E-06	0.000504469	8.89E-06	1.68E-05	3.60E-05	2.04E-05	0.001143022	1.17E-05	4.44E-05	4.24E-05	7.35E-06	0.000531108	2.50E-05	3.51E-05	5.30E-06	1.04E-05	1.13E-05	1.21E-05	6.86E-06	2.56E-06	3.44E-06	0.001013726	4.04E-06	2.10E-06	6.39E-06	8.72E-06	2.23E-05	2.43E-05	0.002894901	6.48E-06	5.03E-06	2.56E-05	3.10E-05	6.55E-05	1.01E-05	4.41E-06	3.71E-06	3.82E-05	2.02E-05	0.000120817	0.002298053	9.33E-06	7.22E-06	9.53E-06	1.42E-05	2.58E-06	7.77E-06	8.68E-06	7.44E-06	8.44E-05	1.02E-05	3.39E-06	6.99E-06	1.28E-05	2.63E-06	1.18E-05	0.000162095	9.49E-06	4.42E-05	3.03E-06	4.76E-05	1.89E-05	0.00024809	1.64E-05	2.31E-05	1.42E-05	0.000126349	1.13E-05	6.10E-05	3.98E-05	3.06E-05	2.51E-05	1.99E-05	1.37E-05	1.05E-05	0.0010304	4.28E-05	2.37E-05	1.78E-06	2.74E-05	0.001254049	1.22E-05	5.44E-06	5.28E-05	1.14E-05	1.22E-05	3.48E-05	8.02E-06	7.29E-06	1.07E-05	4.34E-06	6.53E-06	9.28E-06	4.46E-06	0.029564206	0.000122806	7.70E-05	1.38E-05	0.000301204	1.02E-05	0.000132971	4.20E-06	1.46E-05	8.35E-06	2.04E-06	0.000202663	1.49E-05	4.24E-05	5.78E-06	2.21E-05	7.41E-06	3.70E-06	0.00021611	1.10E-05	4.77E-06	2.56E-06	1.95E-05	2.06E-05	1.22E-05	2.24E-06	3.44E-05	3.49E-05	1.30E-06	7.96E-06	0.000221924	4.60E-05	5.22E-06	3.53E-06	1.15E-05	2.28E-05	0.000651036	1.56E-05	4.37E-06	1.53E-05	4.57E-05	3.54E-05	2.05E-06	4.00E-06	7.36E-06	0.001868407	2.16E-05	2.84E-05	5.14E-06	4.34E-06	8.26E-06	0.000392165	5.47E-06	6.24E-06	5.88E-06	5.58E-06	1.49E-05	0.000432449	2.31E-05	5.07E-05	2.58E-06	0.000125527	2.41E-05	3.33E-05	9.22E-06	0.000454008	7.91E-06	1.11E-05	1.12E-05	8.44E-06	0.000260715	2.15E-06	3.18E-05	1.11E-05	3.51E-05	1.54E-05	3.41E-06	1.84E-05	1.24E-05	5.85E-06	7.22E-06	4.70E-05	3.58E-06	4.33E-06	3.23E-06	7.25E-06	1.66E-05	2.93E-05	4.32E-06	2.00E-06	2.26E-05	9.07E-06	6.34E-06	8.02E-06	1.23E-05	0.000132971	4.43E-06	3.95E-06	3.15E-05	3.11E-06	2.45E-05	6.60E-05	5.52E-05	5.37E-05	7.03E-05	1.06E-05	3.47E-05	7.96E-06	7.31E-06	4.87E-06	0.000778198	2.23E-05	3.41E-05	2.04E-05	5.57E-06	0.000246525	4.32E-05	4.01E-06	2.65E-06	6.80E-06	2.89E-05	1.39E-05	2.93E-05	2.54E-05	8.66E-06	5.46E-06	9.49E-05	5.64E-06	1.22E-05	9.88E-06	6.19E-06	0.000852888	4.00E-06	7.77E-06	5.57E-06	4.56E-05	4.59E-06	2.78E-05	8.71E-06	2.37E-06	4.93E-06	2.77E-06	1.25E-05	1.40E-05	1.30E-05	0.000356689	4.87E-06	3.80E-05	6.63E-06	2.48E-05	0.000580598	1.12E-05	1.48E-05	3.83E-05	9.39E-06	5.55E-06	1.70E-05	0.000130562	6.83E-06	5.19E-06	7.86E-06	0.000365957	0.000572677	4.11E-06	7.94E-06	1.53E-05	3.58E-06	3.19E-06	3.06E-06	0.000934483	5.78E-06	1.23E-05	4.82E-05	3.80E-05	2.09E-06	4.23E-05	7.53E-06	3.80E-05	2.44E-05	3.11E-05	9.16E-06	0.000267941	4.52E-05	2.40E-05	3.79E-06	3.02E-05	1.30E-05	0.000380395	2.69E-06	9.19E-06	5.88E-06	3.41E-06	8.03E-06	2.02E-06	3.07E-06	1.02E-05	2.49E-05	3.41E-05	0.00109881	2.23E-05	1.74E-05	2.21E-06	8.46E-06	4.17E-06	8.26E-05	4.70E-05	2.17E-05	3.19E-06	1.87E-06	2.31E-05	0.002096968	9.63E-06	1.92E-06	4.40E-06	4.83E-05	1.57E-05	1.54E-05	6.35E-06	1.15E-05	1.86E-05	2.19E-06	7.18E-06	4.21E-05	3.94E-05	1.07E-05	1.50E-05	1.49E-05	0.000988001	1.12E-05	1.78E-05	2.00E-06	8.23E-06	1.97E-06	7.91E-06	1.24E-05	5.43E-06	8.71E-06	2.95E-05	1.45E-05	4.01E-05	1.49E-05	2.30E-06	0.000111241	2.60E-06	1.25E-05	1.97E-05	4.73E-05	2.18E-06	1.16E-05	2.65E-05	0.011325896	3.59E-05	6.08E-06	2.33E-06	7.32E-05	4.32E-05	8.65E-06	4.19E-06	8.79E-06	9.16E-06	3.39E-06	0.000181356	1.04E-05	0.000432947	3.32E-05	7.39E-06	5.59E-06	2.67E-05	3.06E-06	0.000542551	3.60E-06	3.98E-06	3.25E-05	8.32E-06	7.86E-06	2.03E-06	1.60E-05	8.88E-06	1.98E-05	2.32E-05	0.000871501	2.90E-05	4.10E-06	3.20E-06	3.55E-06	0.001083846	1.22E-05	4.20E-06	1.88E-05	1.81E-05	6.37E-06	2.76E-06	0.00079194	3.23E-06	4.48E-06	3.29E-06	2.22E-06	2.73E-05	0.014244793	0.000550566	8.06E-06	2.75E-05	2.98E-06	0.000663817	1.99E-05	7.58E-05	8.30E-06	1.81E-05	1.46E-05	3.52E-06	7.04E-06	0.000444241	1.08E-05	4.31E-05	1.26E-05	1.34E-05	4.06E-06	0.000715605	8.65E-06	1.84E-05	1.88E-05	0.000267664	5.84E-06	4.52E-06	1.93E-05	1.58E-05	3.74E-06	3.22E-06	5.02E-06	5.21E-06	1.68E-05	2.44E-06	5.29E-06	8.89E-06	1.84E-05	9.12E-06	0.000646657	1.49E-05	2.91E-06	2.17E-06	2.02E-06	3.14E-06	0.002410404	7.81E-05	1.18E-05	1.19E-05	4.42E-06	1.19E-05	3.21E-06	1.46E-05	2.40E-05	9.52E-05	8.67E-06	1.49E-05	5.90E-06	1.40E-06	0.00055154	2.41E-05	1.01E-05	1.66E-05	1.75E-05	0.000267664	3.04E-06	2.99E-05	0.000162374	8.61E-06	1.19E-05	6.50E-06	1.41E-05	0.000352539	4.26E-06	4.45E-05	1.71E-06	8.88E-06	9.74E-06	1.85E-05	0.00088059	8.08E-06	4.95E-05	2.36E-06	2.02E-05	2.90E-05	6.27E-06	0.000167247	2.52E-05	1.00E-05	3.79E-06	9.75E-06	2.56E-05	5.16E-06	8.86E-06	3.52E-06	4.23E-06	0.00073287	2.05E-05	0.001749445	3.99E-05	1.89E-06	1.09E-05	3.03E-06	8.88E-06	8.36E-06	1.32E-05	1.97E-05	1.77E-06	3.04E-05	0.000640552	3.01E-06	1.30E-05	2.85E-06	1.33E-05	7.23E-06	1.44E-05	2.34E-06	0.000128969	2.31E-05	2.39E-06	2.54E-06	2.98E-06	7.42E-06	2.31E-06	1.00E-05	7.84E-06	6.01E-06	5.24E-06	1.20E-05	1.13E-05	6.31E-06	0.000755793	2.16E-05	1.87E-06	2.26E-06	4.47E-06	6.32E-06	3.90E-06	4.85E-06	1.67E-05	2.39E-06	6.28E-06	2.30E-06	6.89E-06	1.63E-05	7.98E-06	0.000178421	0.000105493	2.02E-05	5.61E-06	1.52E-05	1.24E-05	2.74E-06	5.12E-05	4.98E-06	3.73E-06	2.82E-05	1.30E-05	1.71E-06	9.14E-06	0.001259106	2.20E-05	3.07E-06	6.63E-06	3.24E-06	0.000327517	2.81E-06	2.25E-06	2.12E-05	4.59E-06	4.26E-06	0.000494311	2.56E-05	1.57E-05	5.09E-06	3.05E-06	4.34E-06	0.000897139	7.08E-06	7.70E-06	0.000109496	4.83E-06	2.17E-05	5.63E-05	2.95E-06	9.30E-06	4.33E-06	1.91E-05	7.50E-06	9.11E-06	2.38E-06	6.93E-06	8.86E-06	6.63E-06	1.87E-05	9.11E-06	2.59E-06	0.000289399	1.49E-05	1.06E-05	2.14E-06	2.90E-06	6.13E-06	2.28E-05	2.69E-05	3.26E-06	1.11E-05	2.76E-06	1.44E-06	1.16E-05	1.86E-05	2.66E-06	7.31E-06	3.42E-06	8.25E-06	3.73E-06	8.21E-06	5.65E-06	2.24E-06	2.88E-06	9.81E-05	6.43E-06	0.000265394	3.86E-06	1.49E-05	2.99E-06	8.12E-06	0.000559579	2.12E-06	1.73E-05	1.93E-05	5.61E-06	1.24E-05	0.000171832	2.53E-06	2.75E-06	8.36E-06	5.25E-05	4.25E-06	2.36E-06	4.39E-05	3.12E-06	1.77E-05	1.32E-05	2.31E-05	6.79E-05	1.24E-05	2.40E-06	2.35E-06	1.59E-05	6.97E-05	3.88E-06	9.42E-06	0.000319063	5.58E-06	5.12E-06	2.35E-05	4.24E-05	2.00E-05	3.34E-06	6.16E-06	7.53E-06	4.03E-06	8.17E-05	5.49E-06	3.22E-06	1.05E-05	8.07E-06	9.72E-06	1.73E-06	1.64E-05	2.60E-06	3.36E-06	3.41E-06	7.98E-05	7.44E-06	3.43E-06	4.42E-05	3.74E-06	4.64E-06	0.00040136	5.07E-06	5.79E-06	2.61E-06	6.80E-06	1.49E-05	9.48E-05	1.50E-05	3.09E-06	0.000749463	1.72E-05	1.24E-05	7.45E-06	0.000213883	4.10E-06	4.41E-06	1.87E-05	7.31E-05	2.25E-06	0.00039113	4.14E-06	8.21E-06	0.000614122	0.00040666	4.54E-06	2.30E-05	8.23E-06	5.97E-06	2.89E-06	3.97E-06	5.59E-06	2.33E-05	6.74E-06	6.67E-05	2.01E-05	3.23E-06	3.92E-06	1.02E-05	4.45E-06	0.000150525	6.63E-06	2.33E-05	1.76E-05	1.86E-05	9.31E-06	0.000160845	1.56E-05	2.88E-06	1.51E-05	0.000936014	6.86E-06	2.24E-06	2.63E-06	2.48E-06	2.61E-06	3.62E-06	6.20E-06	1.93E-06	0.0010728	4.10E-06	5.89E-06	6.49E-06	9.23E-06	3.00E-06	4.16E-06	3.06E-06	4.38E-06	8.94E-06	0.00013981	2.39E-06	3.78E-05	1.87E-06	4.65E-06	5.68E-06	2.90E-06	0.000395622	8.02E-06	1.50E-05	3.77E-06	2.99E-06	1.86E-05	4.33E-05	2.99E-06	2.38E-06	0.00030031	3.94E-06	1.62E-06	0.000129767	9.77E-06	2.59E-06	0.000622548	1.03E-05	2.69E-06	4.21E-06	0.000444165	2.99E-06	3.16E-06	5.30E-06	8.11E-06	0.000134576	2.60E-06	3.39E-06	1.30E-06	2.93E-06	0.002704802	0.000320139	4.10E-06	4.00E-06	3.43E-06	2.78E-06	5.39E-06	2.57E-06	0.000450411	2.75E-06	2.01E-06	2.58E-06	2.12E-06	3.66E-06	8.86E-06	4.90E-06	2.27E-06	1.13E-05	5.08E-06	3.18E-06	4.14E-06	1.00E-05	1.71E-05	2.14E-06	1.14E-05	0.000202083	2.28E-05	7.81E-06	7.98E-05	5.25E-06	1.57E-06	0.000819214	7.13E-06	5.47E-06	6.21E-06	1.28E-05	0.017263781	0.000634396	2.79E-06	8.34E-06	9.52E-06	0.000105875	2.27E-06	4.75E-06	5.61E-06	0.00021607	3.18E-06	5.68E-06	1.47E-05	2.36E-06	4.81E-06	0.000271914	4.42E-05	4.40E-06	1.99E-05	2.96E-06	3.43E-06	6.58E-06	0.000196362	3.47E-06	5.19E-06	0.000266318	5.52E-06	0.00025849	1.59E-05	6.59E-05	0.000308746	7.76E-06	0.000168103	8.37E-06	5.47E-06	9.08E-06	1.50E-05	3.09E-06	3.25E-06	2.71E-06	2.94E-06	2.54E-06	1.25E-05	3.22E-06	3.11E-06	5.94E-06	9.25E-06	3.15E-06	1.99E-05	4.71E-06	9.80E-06	0.003345694	1.05E-05	2.11E-06	2.98E-06	7.74E-06	0.000819214	9.28E-06	2.96E-06	7.18E-05	1.39E-05	2.38E-06	1.19E-05	0.000182877	2.47E-05	4.64E-06	0.000131433	2.65E-06	2.46E-05	2.96E-06	2.95E-06	1.25E-05	1.03E-05	2.53E-06	3.12E-06	1.66E-05	2.20E-06	8.33E-06	2.04E-06	4.10E-06	0.000849244	2.70E-06	2.64E-06	5.78E-06	2.91E-06	3.37E-06	3.89E-06	0.000116014	2.63E-06	0.000320139	1.19E-05	4.07E-06	1.01E-05	0.00048742	1.13E-05	2.33E-06	3.40E-06	0.000126821	8.54E-06	8.13E-05	4.90E-06	3.97E-06	2.00E-06	0.000445665	0.000312662	6.53E-06	9.88E-06	3.34E-06	0.000563047	1.06E-05	5.42E-06	1.97E-06	0.000112866	1.34E-05	5.82E-06	0.00019936	9.53E-06	2.49E-06	2.49E-06	2.59E-06	0.000278125	2.52E-06	4.93E-06	5.44E-06	1.90E-05	1.09E-05	4.21E-06	5.18E-06	1.52E-05	0.00011849	3.98E-06	2.84E-06	3.60E-06	0.000339158	2.13E-06	1.08E-05	6.60E-06	1.27E-05	6.50E-06	7.04E-06	0.000445665	2.27E-06	4.38E-06	8.95E-06	0.000575915	2.46E-05	4.45E-06	2.41E-05	5.89E-06	3.17E-06	0.000780079	2.66E-06	3.48E-06	0.000298008	0.000372604	1.04E-05	2.67E-06	4.90E-06	1.35E-05	3.49E-06	3.65E-06	2.58E-06	3.13E-06	1.41E-05	2.20E-06	1.89E-06	9.84E-06	6.03E-06	8.11E-06	2.51E-06	5.22E-06	1.23E-05	9.78E-05	0.000651698	2.16E-06	4.22E-06	3.14E-06	1.93E-06	3.46E-06	1.42E-05	3.99E-06	2.49E-06	0.000295309	2.53E-05	2.35E-06	1.75E-06	2.85E-06	3.95E-06	6.90E-06	2.63E-06	3.64E-06	1.68E-06	8.49E-06	0.000303538	3.76E-06	1.03E-05	6.89E-06	0.000871185	2.07E-06	0.000439266	1.15E-05	2.07E-06	1.79E-06	0.001450161	3.37E-06	7.72E-06	2.62E-06	1.87E-05	5.32E-06	6.47E-06	1.25E-05	6.12E-06	2.76E-06	1.93E-06	0.000192727	5.80E-06	1.15E-05	0.000202575	5.00E-06	1.50E-05	2.64E-06	2.44E-06	8.25E-06	0.000122199	1.82E-06	3.44E-06	5.76E-06	7.79E-06	1.34E-06	2.81E-06	0.000594077	4.92E-06	1.84E-06	1.70E-06	3.08E-06	3.42E-06	6.70E-05	0.000614736	2.49E-06	6.82E-06	0.000154083	2.89E-06	2.07E-06	2.07E-06	6.18E-06	2.61E-06	2.26E-06	1.66E-06	3.27E-06	2.41E-06	3.64E-06	6.67E-06	4.48E-06	3.39E-06	1.03E-05	2.60E-06	1.32E-05	3.04E-06	6.87E-06	0.0003868	5.60E-06	1.79E-06	3.73E-06	2.21E-06	0.000128027	1.52E-06	1.33E-06	1.07E-05	1.86E-06	4.43E-06	0.000116014	5.65E-06	0.00073287	1.71E-06	2.86E-06	0.000391739	2.19E-06	5.34E-06	2.51E-06	1.48E-06	2.30E-05	7.99E-06	8.65E-05	5.33E-05	0.000196604	2.50E-06	6.95E-05	9.48E-06	1.90E-05	2.61E-06	1.75E-06	1.63E-06	5.51E-06	2.58E-06	6.77E-06	3.18E-06	8.55E-07	7.38E-06	0.000222573	5.98E-06	5.49E-06	6.23E-06	2.92E-06	6.20E-06	4.08E-06	2.56E-06	1.53E-06	2.45E-06	0.000137378	4.35E-06	2.21E-06	0.000139205	2.15E-06	2.08E-06	1.57E-06	5.05E-06	0.001528202	1.74E-05	1.60E-06	2.62E-06	0.001598922	2.23E-06	2.38E-06	0.000321263	0.000491704	0.000161764	0.00092399	3.33E-05	0.000184109	0.000335393	0.000223198	0.000290634	0.000937979	0.000182616	8.56E-05	2.98E-05	0.000345792	0.000334499	0.000205313	0.000249139	0.000316022	0.000269241	0.000520588	0.000326754	0.000224704	0.00025849	0.000227922	6.89E-05	0.000651774	3.21E-05	7.23E-05	0.000651698	0.000134578	2.89E-06	0.000273576	0.00034734	0.000310144	9.46E-05	0.000215205	0.00013289	0.000452996	0.001123653	0.000303239	0.000443138	5.63E-05	0.000391858	0.000499125	1.85E-05	0.000151288	0.00018027	2.49E-05	0.000290634	0.00022955	0.000219974	0.000125997	2.09E-05	0.000515872	0.000106314	5.14E-06	0.000444165	8.54E-05	0.000290923	0.000140703	0.000122055	0.000605786	0.000130979	4.69E-06	0.00038556	0.000111616	0.000803008	1.39E-05	0.000357926	0.000479124	8.14E-05	0.000727742	6.64E-05	0.000336865	2.78E-05	0.000514742	0.000343983	0.001638467	0.000585111	0.001003546	2.61E-05	0.000301093	0.000529752	1.70E-05	3.12E-06	0.000754943	0.000484591	0.000634396	0.00013619	0.000268184	0.000123412	0.000131433	0.000707475	0.000313175	7.55E-05	0.000634015	7.75E-05	0.000105197	0.000153705	2.95E-06	0.000131911	0.00011305	0.000172019	3.99E-05	0.000138886	0.000164231	0.000269448	0.001675852	7.56E-05	0.000450459	0.000245125	0.000269241	2.52E-05	0.00050751	0.000771321	4.14E-05	0.000206596	8.53E-05	0.000441954	2.19E-05	0.00019648	5.97E-05	4.23E-05	0.000725372	7.70E-05	0.000934985	0.001160175	5.96E-05	2.37E-05	0.00025324	0.000600173	0.001344212	0.000117476	0.000266457	6.08E-05	0.000268184	0.000298019	0.000301307	0.000276088	0.000482038	0.00027132	6.04E-05	0.000100815	4.42E-06
2022MCF0013_n_4_001	4	D5	NPS	OTI	M1	NPS_OTI	D5 NPS OT-I M1	0.011767155	2.14E-05	0.00081988	0.000127505	0.000202142	4.82E-05	6.76E-05	0.00026454	0.00022714	6.42E-05	0.000454185	0.00010319	6.72E-05	0.000171168	0.000187256	0.000317482	0.000277286	0.000419468	0.000182975	0.000291434	0.000388159	0.000177157	9.71E-05	0.000112196	0.00190509	9.95E-05	0.000123672	7.34E-05	0.00020137	0.000204476	0.00016725	0.000130936	0.000251947	0.000255876	0.000454122	3.37E-05	0.0001315	0.000104215	0.000102742	0.000391737	6.59E-05	8.16E-05	6.60E-05	6.73E-05	0.000261481	0.000734822	0.000117068	7.71E-06	1.02E-05	0.000112563	0.000473289	0.000319536	3.17E-05	0.000117263	0.000291434	0.014878993	2.10E-05	0.000265075	0.000340394	0.000152842	9.71E-05	1.41E-05	7.83E-05	0.000369377	0.00028672	0.000319536	0.000110088	6.14E-05	0.000241913	1.04E-05	6.19E-05	9.65E-05	0.000273597	4.43E-05	0.000211919	0.000276361	0.002108223	1.60E-05	5.13E-05	3.13E-05	0.000200043	0.000156662	0.000247161	0.000260487	0.000181695	0.000462505	0.00021863	0.000144087	0.00030125	6.05E-05	0.000214909	2.06E-06	0.00020036	0.000187551	0.000448424	6.28E-05	8.58E-05	0.000111756	0.000153698	2.44E-05	8.79E-05	0.000219119	0.000146098	9.29E-05	0.000249994	0.000123422	0.00014489	6.02E-05	0.000148461	0.000266045	0.000216463	0.000102547	0.000173957	0.000201341	0.00028662	0.00015333	0.000130971	0.000494334	9.05E-05	0.00018956	0.000187256	0.000117068	4.58E-05	0.000120829	8.47E-05	0.000397697	8.76E-05	9.07E-05	0.011813126	0.000147533	0.000503199	9.31E-05	0.000113442	0.001119822	0.000169262	3.83E-05	0.000187052	0.000147533	0.000148304	8.99E-05	0.000289153	0.001068389	0.00043916	0.000141264	0.000453711	2.17E-05	0.000908705	0.000102547	1.09E-05	0.000583317	5.87E-05	0.001166931	0.000232811	0.000130971	0.000113801	0.000977225	0.000160962	9.54E-05	7.28E-05	0.000179502	0.000291656	0.000130597	9.27E-05	8.21E-05	6.78E-05	7.07E-05	9.81E-05	0.000255876	0.000260986	4.54E-05	5.02E-05	0.001844028	0.000174828	8.57E-05	5.04E-05	4.20E-05	0.000258046	3.21E-05	0.00074535	0.000336096	0.000212714	0.000154749	0.002359147	4.04E-05	0.000119073	0.000202324	7.71E-05	0.000100462	0.000166378	0.000586918	9.88E-05	1.25E-05	0.000336096	0.000166378	0.00036005	0.00034442	0.000146107	0.000118957	0.000203188	0.000625714	6.90E-05	0.000164597	6.93E-05	0.000133476	0.000212714	0.000129113	0.000184816	0.000168224	0.000138676	0.000241352	3.09E-05	0.000111575	3.12E-05	0.000250974	8.99E-05	0.000438391	0.000132488	8.31E-05	7.32E-05	0.000180463	0.002224351	8.36E-06	0.000103919	0.000277312	2.64E-05	8.84E-05	0.000260986	7.63E-05	0.00033807	7.88E-05	0.000241352	4.65E-05	0.000618388	0.000201361	0.000196407	0.000224677	0.000116784	0.000321227	6.97E-05	0.000186324	0.00071531	0.000138493	6.81E-05	0.001305649	0.000262357	0.0002499	8.03E-05	5.10E-05	1.79E-05	0.00048762	0.000140544	7.10E-06	0.000107904	9.78E-05	0.000168507	8.77E-05	2.93E-05	5.74E-05	0.000266869	0.000230984	0.013066352	0.000199369	0.000181989	0.000217956	7.56E-05	2.52E-05	0.000226541	0.000159733	0.00058419	0.000288793	2.42E-05	0.000148569	8.79E-05	2.44E-05	0.000327648	0.000147174	0.000596032	0.00012322	2.91E-05	0.000214909	6.10E-05	0.000106619	0.000252653	0.000131744	0.000175132	0.000155152	0.000371836	3.09E-05	6.33E-06	0.000172198	0.000122544	0.000138407	0.000114315	7.78E-05	0.000197673	0.000505696	7.24E-05	0.000129635	9.42E-05	8.62E-05	3.34E-05	4.33E-05	0.000161018	1.57E-05	0.000104914	5.07E-05	0.000197284	0.000265224	1.95E-06	0.000229773	7.12E-05	2.29E-05	0.000311577	9.59E-05	0.000103971	0.000414291	0.000160932	0.000370978	0.000195682	0.002665559	6.76E-05	0.000133076	0.000385522	3.42E-05	7.93E-05	1.41E-05	0.000328096	0.00036091	1.95E-06	7.00E-05	0.000264091	1.99E-05	0.000131257	3.86E-05	5.29E-05	9.50E-05	7.62E-05	0.000130567	0.000102766	0.0002335	0.000255502	8.42E-06	5.17E-05	8.26E-05	0.000147829	3.12E-05	0.000166967	4.21E-05	6.11E-05	0.000128162	3.70E-05	5.46E-05	0.011138526	0.000297594	3.28E-05	0.000116236	9.29E-05	0.000186366	1.03E-05	1.25E-05	0.000152613	0.000231233	0.000187761	1.43E-05	9.58E-05	7.56E-06	2.48E-05	0.009178711	2.37E-05	0.000389147	4.26E-05	0.000209451	0.000138393	1.71E-05	6.82E-05	0.000196189	8.96E-05	8.62E-05	0.000123624	3.49E-05	0.000934671	0.000168224	9.98E-05	6.45E-05	7.44E-05	5.35E-05	0.000230372	7.25E-05	0.000140565	9.89E-05	5.87E-05	0.000129635	0.000241931	0.000141737	0.000475296	0.000108202	7.14E-05	0.000133272	0.000357057	0.016741499	3.98E-05	2.35E-05	0.000120993	0.000148716	3.40E-05	3.84E-05	8.64E-05	8.02E-05	4.97E-05	5.31E-05	9.47E-05	0.000435153	0.000127826	2.58E-05	4.72E-05	4.54E-05	0.000193462	3.46E-05	0.002910699	0.000135947	6.59E-05	0.000273855	1.96E-05	0.000153349	0.000131761	2.52E-05	6.47E-05	0.00012758	0.000126912	0.000192847	8.01E-05	8.14E-05	0.000145955	1.09E-05	0.000209552	0.000444664	5.87E-06	2.92E-05	4.56E-05	6.05E-05	4.56E-05	0.000174613	0.000147108	0.00016021	4.15E-05	0.000132821	0.000146329	0.010722187	0.000109912	7.63E-06	5.17E-05	2.38E-05	2.83E-05	6.82E-05	5.47E-05	0.000194446	9.42E-05	3.73E-05	3.01E-05	0.000162272	0.000357057	1.37E-05	0.000120317	0.000117884	2.63E-05	7.90E-05	8.26E-05	8.84E-06	4.21E-05	0.000105652	0.000107822	0.000132004	2.31E-05	0.000121692	0.000365708	4.48E-06	9.47E-05	3.49E-05	0.000670721	1.86E-05	0.000167336	0.000144172	0.000908705	0.000500871	0.00093729	8.22E-05	0.00037292	3.77E-05	0.000598176	7.66E-05	8.13E-05	0.000262007	0.000147269	0.000169872	8.20E-05	9.42E-05	4.93E-05	1.27E-05	0.000145156	4.14E-05	0.000242322	9.68E-05	9.60E-05	4.12E-05	0.000139091	0.000119344	6.08E-05	0.000109735	2.85E-05	2.71E-05	5.36E-05	0.026669762	0.000141685	0.000105206	0.000116467	7.80E-05	8.44E-05	0.000101931	2.46E-05	0.001868432	1.08E-05	7.75E-05	0.000306147	6.86E-05	0.000163343	7.50E-05	7.02E-05	0.00014975	7.33E-05	9.27E-05	8.53E-05	0.000156785	0.000160779	6.63E-05	0.000273452	9.00E-06	0.000111756	2.88E-05	0.000197418	9.29E-05	0.001132743	0.000103288	5.02E-05	0.000353616	0.000109205	3.38E-05	0.000107543	3.13E-05	8.67E-05	0.000163766	4.05E-05	4.05E-05	7.84E-05	0.00058696	7.03E-05	0.000102766	4.72E-05	0.000131686	0.023809159	2.22E-05	0.000200056	0.000166967	0.000154374	0.000140746	0.000338067	6.69E-05	0.000127088	6.20E-05	6.05E-05	9.19E-05	5.03E-05	4.18E-05	0.000131849	0.001382532	9.97E-06	0.000189451	0.000109438	3.84E-05	0.005071588	7.79E-05	0.000153956	2.88E-05	4.08E-05	6.93E-05	0.000291447	5.02E-05	1.26E-05	2.53E-05	7.51E-05	0.00015438	2.31E-06	4.99E-05	8.14E-06	0.000174409	0.000717104	0.000161041	0.000139694	0.000226412	8.53E-05	0.000467977	0.000242913	1.07E-05	9.80E-05	9.73E-05	5.91E-05	1.48E-05	8.91E-05	3.79E-05	1.43E-05	0.000104996	3.12E-05	3.05E-05	0.000107147	8.15E-06	0.000394594	9.15E-05	8.19E-05	7.31E-05	5.94E-05	7.44E-05	0.000185906	0.000394594	4.46E-05	9.79E-05	0.000139416	0.000154841	7.53E-05	8.69E-05	0.000161434	5.48E-05	6.35E-05	6.59E-05	0.000229075	0.007742208	2.35E-05	6.49E-05	7.40E-05	0.000146135	6.47E-05	2.77E-05	6.51E-05	0.000106257	6.67E-05	5.19E-05	8.06E-05	5.39E-05	0.000133459	3.32E-05	1.41E-05	7.50E-05	5.34E-05	7.60E-05	3.73E-05	0.000144557	2.36E-05	2.83E-05	9.48E-05	5.66E-05	8.67E-05	0.00037292	0.0001199	7.99E-05	0.000359946	6.32E-05	7.19E-05	2.05E-05	7.03E-05	0.000228092	0.000102933	0.000330894	0.000137818	5.58E-05	6.41E-05	0.000113813	0.000124001	0.000312404	0.000118078	0.004097838	0.005305799	0.001394414	0.000159507	8.89E-05	0.000125509	0.000131686	0.000291656	5.50E-05	7.31E-05	0.000113553	1.47E-05	0.000132977	9.33E-05	0.000150911	6.75E-05	7.95E-05	4.97E-05	1.63E-05	6.66E-05	3.15E-05	7.18E-05	1.65E-05	9.63E-05	0.000124001	7.72E-05	4.14E-05	0.000132977	0.00015438	0.00012361	0.000112606	5.34E-05	3.40E-05	0.000120683	0.000106232	2.57E-05	0.000116752	4.87E-05	0.000203399	0.000517101	0.000298152	4.10E-05	6.22E-05	3.23E-05	0.000140833	6.97E-05	5.13E-05	5.69E-05	9.79E-05	3.12E-05	6.59E-05	3.30E-05	3.75E-05	0.000238301	0.000148591	2.55E-05	1.91E-05	6.95E-05	3.74E-05	3.70E-05	1.40E-05	0.000134088	2.33E-05	5.88E-05	5.00E-05	0.000159226	2.42E-05	4.81E-05	0.000173914	1.94E-05	0.000312404	0.000104947	9.53E-05	5.93E-05	2.99E-05	0.000119963	3.75E-05	8.24E-05	2.09E-05	8.26E-06	0.002731748	0.001979998	8.87E-06	0.000335127	8.99E-05	5.02E-05	1.18E-05	0.000127088	2.64E-05	0.000181989	0.000116672	6.44E-05	3.25E-05	4.18E-06	6.84E-05	0.000141257	2.44E-05	0.000258454	8.01E-05	2.67E-05	0.000128805	2.18E-06	1.71E-05	3.18E-05	6.67E-05	3.03E-05	3.36E-05	3.04E-05	2.88E-05	7.84E-05	4.37E-05	0.00062644	0.000564105	6.66E-05	5.02E-05	6.47E-05	0.000148845	7.02E-05	3.92E-05	4.74E-05	1.44E-05	4.10E-05	5.86E-05	0.000115864	9.32E-05	4.82E-05	1.46E-05	2.61E-05	6.19E-05	0.000398215	5.05E-05	4.63E-05	3.90E-05	1.58E-05	0.000134096	5.15E-05	9.84E-05	7.12E-05	2.13E-05	1.34E-05	3.87E-05	1.08E-05	2.86E-05	8.77E-05	0.000116752	9.98E-05	1.50E-05	5.44E-05	2.94E-05	2.26E-05	2.64E-05	2.08E-05	0.000108358	8.12E-05	1.86E-05	9.73E-05	1.97E-05	6.82E-05	6.07E-06	2.00E-05	7.60E-05	7.97E-05	4.17E-05	0.000392013	5.71E-05	6.32E-05	0.000129491	8.09E-05	8.88E-05	0.000201713	0.000160245	6.41E-05	0.000106934	0.000146347	0.000110424	4.47E-05	5.59E-05	0.001138466	4.54E-05	0.000193156	9.84E-05	2.44E-05	0.000140565	1.93E-05	9.78E-05	0.000570368	0.000234238	9.12E-05	8.51E-05	3.15E-05	0.000147492	3.88E-05	0.000131179	0.000651729	4.93E-05	7.53E-05	0.000110552	0.000141723	5.49E-05	0.000207802	6.84E-05	3.93E-05	4.76E-05	1.61E-05	6.00E-05	0.000116388	3.47E-05	0.000624968	3.07E-05	1.91E-05	0.000134294	4.56E-05	5.54E-06	1.39E-05	0.000137923	3.64E-05	8.73E-05	0.000175597	1.12E-05	2.59E-05	1.84E-05	0.000120317	1.85E-05	5.21E-05	0.000121294	8.69E-05	9.93E-05	4.55E-05	0.00043561	0.000596817	1.60E-05	3.35E-05	5.49E-05	6.64E-05	3.92E-05	9.20E-05	1.33E-05	0.000736817	0.000200663	5.66E-05	3.87E-05	8.01E-05	8.88E-05	6.84E-05	7.95E-05	1.84E-05	0.000621804	2.09E-05	8.22E-05	0.000181864	0.000234238	4.73E-05	0.000108031	0.00012595	0.000264903	1.95E-05	0.00053879	1.44E-05	2.33E-05	0.000261826	6.12E-05	0.000108533	4.57E-05	0.000129895	6.18E-05	3.85E-05	2.35E-05	5.60E-05	0.000336099	0.000133184	2.60E-05	0.000266952	3.51E-05	8.20E-06	5.89E-05	0.000121266	1.79E-05	0.000628207	5.48E-05	0.000105074	2.27E-05	1.57E-06	0.000135502	0.000111756	6.65E-05	0.000122171	3.26E-05	6.47E-05	3.92E-05	4.48E-05	0.000244635	2.49E-05	1.79E-05	2.94E-05	9.60E-05	9.33E-05	0.000155568	7.58E-05	6.11E-05	0.00011216	4.54E-05	0.000288918	2.12E-05	0.000360217	5.02E-05	0.000108649	1.54E-05	0.000126561	9.63E-05	0.000102933	0.00016949	0.000102655	4.40E-05	4.88E-05	0.00010302	0.000127748	0.000328964	7.31E-05	0.000203304	6.62E-05	4.11E-05	1.40E-05	7.92E-05	1.74E-05	0.000181985	0.001354952	2.58E-05	9.68E-05	1.11E-05	6.56E-05	2.07E-05	1.50E-05	4.73E-05	6.84E-05	0.000269999	5.10E-05	2.45E-05	3.50E-05	5.98E-05	3.33E-05	0.000136304	4.63E-05	0.000122497	5.36E-05	0.000201988	0.000117131	4.85E-05	0.000109735	7.08E-05	6.81E-05	2.25E-05	0.000121266	0.000300126	6.57E-05	0.006243553	3.50E-05	1.65E-05	1.37E-05	2.76E-05	3.27E-05	3.86E-05	0.005999845	3.19E-05	6.36E-05	8.81E-05	2.09E-05	4.26E-06	0.000108473	1.71E-05	6.70E-05	5.36E-05	0.000542721	7.97E-05	4.46E-05	5.48E-05	0.000163906	6.83E-05	9.21E-05	3.55E-05	3.68E-05	4.42E-05	3.84E-05	0.000476511	1.64E-05	7.00E-05	3.04E-05	3.05E-05	0.000256305	1.44E-05	2.91E-05	2.16E-05	0.000487914	7.88E-05	5.29E-05	3.59E-05	1.73E-05	4.18E-05	0.000536538	7.12E-05	2.18E-05	8.39E-05	3.71E-05	6.83E-05	8.33E-05	4.80E-05	7.24E-05	2.03E-05	2.98E-05	5.62E-05	0.000241013	3.36E-05	5.22E-05	1.33E-05	1.54E-05	4.43E-06	0.000143133	0.000127167	5.48E-05	0.015248415	0.004270135	0.000132184	1.97E-05	1.28E-05	5.64E-05	3.03E-05	3.87E-05	4.81E-05	2.20E-05	1.72E-05	3.39E-05	2.29E-05	3.40E-06	2.92E-05	3.28E-05	3.66E-05	6.04E-05	3.23E-05	0.000141723	5.61E-05	1.30E-05	8.54E-05	1.66E-05	8.48E-05	1.89E-06	5.52E-06	6.69E-05	0.000613602	6.49E-05	3.04E-05	4.41E-05	1.61E-05	4.29E-05	0.011473903	7.42E-05	0.000109489	0.000136467	3.63E-05	1.05E-05	0.001873825	1.80E-05	4.05E-05	0.000101313	4.82E-05	1.18E-05	4.73E-05	0.000792782	0.000118382	6.43E-05	8.92E-05	0.000652753	7.54E-05	7.39E-05	0.000207228	2.95E-05	3.84E-05	0.000102237	2.04E-05	5.25E-05	1.14E-05	0.000109489	4.82E-05	2.87E-05	1.10E-05	2.42E-05	2.02E-05	3.75E-06	6.66E-06	4.99E-05	2.62E-05	3.73E-05	1.33E-05	4.25E-06	3.29E-05	0.000209697	0.000226412	0.000791217	2.22E-05	0.000237666	4.21E-05	4.03E-05	5.10E-05	3.49E-05	3.57E-05	8.10E-05	4.57E-05	3.14E-05	7.74E-06	3.32E-05	3.52E-05	4.02E-05	7.48E-05	0.000136304	4.47E-05	0.000520109	6.95E-05	1.13E-05	9.79E-05	9.78E-05	3.24E-05	3.05E-05	5.15E-05	0.00061964	3.70E-05	2.76E-05	3.04E-05	2.96E-06	4.53E-05	0.001430931	5.15E-05	0.000107987	7.44E-05	8.66E-05	5.11E-05	1.40E-05	0.001044115	4.11E-05	2.81E-05	8.31E-05	2.90E-05	9.77E-05	6.67E-05	4.13E-05	0.001044115	2.75E-05	1.84E-05	4.95E-05	3.22E-05	0.000195876	3.44E-05	3.55E-05	2.76E-05	3.64E-05	2.31E-05	2.29E-05	9.61E-05	7.83E-07	0.000294987	3.50E-05	3.68E-05	4.04E-05	2.16E-05	3.77E-05	6.59E-05	2.38E-05	6.42E-05	4.78E-06	1.67E-05	2.38E-05	5.39E-05	1.93E-05	1.55E-05	1.75E-05	0.003204447	2.24E-05	5.57E-05	2.74E-05	1.39E-05	2.01E-05	0.000161462	9.44E-05	7.79E-05	0.000334611	0.000190334	2.98E-05	5.20E-05	0.000103919	2.19E-05	1.03E-05	0.000130894	1.43E-06	2.37E-05	4.03E-05	1.13E-05	5.04E-05	2.97E-05	3.84E-05	0.000149724	6.46E-05	6.62E-05	1.75E-05	0.000213143	6.18E-05	4.73E-05	4.49E-05	0.000127748	3.18E-05	4.01E-05	6.79E-06	5.09E-05	1.51E-05	7.78E-05	8.73E-05	0.000524549	0.000233554	1.72E-05	4.37E-05	2.14E-05	2.79E-05	5.48E-05	2.22E-05	0.000580739	6.33E-05	2.92E-05	2.62E-05	5.74E-05	4.21E-05	2.62E-05	6.67E-05	8.81E-05	4.17E-05	8.63E-05	2.29E-05	9.10E-06	4.35E-05	2.00E-05	3.06E-05	8.70E-06	1.33E-05	6.78E-06	0.000993166	0.000131564	1.62E-05	3.57E-05	6.85E-05	5.44E-05	1.78E-05	5.74E-05	4.11E-05	1.79E-05	2.06E-05	2.08E-05	4.74E-05	3.63E-05	2.28E-05	2.70E-05	6.82E-05	2.63E-05	1.66E-05	3.75E-05	1.64E-05	2.26E-05	3.12E-05	2.65E-05	0.000120085	1.57E-05	3.49E-05	1.83E-05	2.52E-05	1.20E-05	3.08E-05	0.000527398	0.000143735	4.11E-05	0.000135772	1.16E-05	7.40E-05	4.85E-05	4.76E-05	8.42E-06	6.83E-05	8.06E-05	1.80E-05	1.04E-06	0.000356364	0.000118142	1.99E-05	8.59E-06	2.62E-05	0.000120364	0.000160655	2.59E-06	3.06E-05	3.05E-05	4.08E-05	4.90E-05	7.28E-06	7.28E-05	0.000143541	7.69E-05	3.81E-05	2.26E-05	5.67E-05	0.002216746	1.49E-05	2.68E-05	2.96E-05	3.52E-05	3.18E-06	6.56E-05	3.57E-05	8.31E-07	6.91E-05	4.58E-05	8.19E-07	2.29E-05	4.10E-05	9.50E-05	3.34E-05	1.42E-05	0.000230175	4.17E-05	1.41E-05	2.79E-05	2.49E-05	0.000218067	7.97E-05	1.90E-05	4.57E-05	9.11E-06	9.06E-05	5.08E-05	0.00018513	4.42E-05	9.26E-06	3.37E-05	1.84E-05	3.95E-05	1.79E-05	1.22E-05	2.73E-05	3.28E-05	6.26E-05	0.000107893	3.88E-05	0.000327306	2.77E-05	4.90E-05	1.57E-05	5.77E-06	6.21E-05	1.30E-05	8.76E-05	0.000298307	5.08E-05	2.30E-05	5.68E-05	2.28E-05	1.50E-05	0.009687255	7.36E-05	8.07E-05	1.70E-05	6.24E-05	3.94E-06	1.23E-05	1.71E-05	0.00160209	7.48E-05	4.27E-05	2.55E-05	2.56E-05	2.12E-05	0.000641119	2.83E-05	0.000228088	1.85E-05	9.13E-05	4.21E-05	3.10E-05	0.000641119	3.60E-05	7.16E-06	8.06E-06	2.67E-05	2.00E-05	1.30E-05	7.80E-05	9.04E-05	0.000123193	4.59E-05	3.72E-05	2.13E-05	4.48E-05	8.06E-06	2.61E-05	7.78E-05	3.32E-05	4.59E-05	1.65E-05	0.010095801	3.58E-05	6.48E-05	7.56E-06	8.67E-05	6.09E-05	7.58E-05	1.08E-05	1.36E-05	5.48E-05	3.99E-05	0.000556661	3.57E-05	2.97E-05	2.48E-05	6.66E-05	5.97E-05	3.68E-05	0.001954749	3.82E-05	1.49E-05	2.72E-05	3.02E-05	4.83E-05	0.000907753	3.41E-05	1.73E-05	8.01E-05	5.68E-05	0.001697966	1.03E-05	0.00013218	9.43E-05	1.96E-05	2.93E-06	3.23E-05	2.15E-05	0.00073066	4.20E-05	1.34E-05	0.000104011	6.65E-05	5.79E-05	0.000125498	0.000151396	0.000163112	1.34E-05	4.30E-05	0.000124669	6.33E-05	3.75E-05	0.007737155	7.82E-06	1.17E-05	2.18E-05	7.11E-05	5.03E-05	4.48E-05	2.08E-05	0.002997671	4.10E-06	4.05E-05	4.12E-05	4.90E-05	7.21E-06	3.36E-05	2.50E-05	3.68E-05	2.84E-05	3.15E-05	2.16E-05	6.04E-05	4.84E-05	7.63E-05	0.003314376	0.000124322	7.51E-05	2.77E-05	0.000132821	0.000360501	6.02E-06	2.25E-05	5.92E-05	2.54E-05	8.16E-06	8.89E-06	1.66E-05	0.001505714	3.05E-05	3.29E-05	4.99E-05	4.33E-05	9.91E-06	6.00E-06	0.00021709	2.46E-05	2.19E-05	3.40E-05	5.80E-05	1.28E-05	5.28E-05	1.54E-05	0.002879504	3.57E-05	1.70E-05	7.97E-05	9.63E-05	6.46E-05	3.46E-05	0.001128066	3.46E-05	5.28E-05	1.64E-05	1.38E-05	2.96E-05	0.001128066	4.83E-05	4.08E-05	4.17E-06	0.001389616	2.45E-05	0.000146068	0.000114414	1.89E-05	4.12E-06	1.83E-05	9.76E-05	2.08E-05	4.52E-05	1.97E-05	5.02E-05	9.72E-06	0.000143568	4.02E-05	6.39E-05	5.29E-06	2.39E-05	0.015128129	1.23E-05	2.52E-05	1.50E-05	8.11E-06	3.05E-05	5.91E-06	2.65E-05	6.79E-06	8.84E-06	9.94E-05	2.39E-05	1.58E-05	0.000237694	4.70E-05	1.60E-05	0.000354723	0.00012741	5.56E-05	3.33E-05	5.13E-05	4.58E-06	3.45E-05	2.93E-05	3.60E-05	4.10E-05	1.02E-05	0.000388427	1.30E-05	7.58E-05	0.000124948	9.96E-06	2.49E-05	5.40E-06	4.82E-05	3.04E-05	4.05E-05	3.78E-06	0.000189451	6.03E-05	0.004067606	3.55E-05	1.64E-05	4.79E-05	7.61E-05	8.57E-06	8.05E-05	7.08E-07	2.90E-05	0.00088494	3.93E-05	3.81E-05	3.35E-06	2.01E-05	1.95E-05	0.000111628	0.000261749	3.25E-05	5.09E-05	4.05E-05	1.71E-05	1.42E-05	5.71E-05	2.57E-05	0.000536036	2.77E-05	1.77E-05	1.21E-05	0.000160655	2.15E-05	2.71E-05	2.54E-05	1.66E-05	2.15E-05	3.34E-05	1.27E-05	0.001127404	5.91E-05	2.77E-05	2.66E-05	6.06E-06	2.63E-05	0.000134927	0.010879705	9.43E-05	2.71E-05	1.51E-05	3.62E-05	2.78E-05	6.47E-05	8.70E-06	5.36E-06	6.95E-05	0.020268607	1.31E-05	0.000110284	1.90E-05	3.23E-06	0.000270072	5.34E-05	4.17E-05	1.60E-05	4.74E-05	1.94E-06	4.88E-06	0.013743423	6.30E-05	1.69E-05	3.05E-05	1.42E-05	0.01099779	3.39E-05	3.42E-05	8.64E-05	0.000106422	0.000124351	8.32E-05	0.005443168	3.46E-05	2.79E-05	5.31E-05	0.00012978	2.91E-05	1.71E-05	0.000111628	0.005581066	5.21E-05	6.82E-06	3.35E-05	2.19E-05	1.30E-05	0.005512076	2.58E-05	2.93E-05	1.17E-05	1.43E-05	1.46E-05	1.92E-05	0.00939704	2.10E-05	8.05E-05	5.61E-05	1.11E-05	2.66E-05	5.36E-06	2.47E-05	0.004193973	2.32E-05	1.56E-05	3.64E-05	1.63E-05	2.22E-05	5.88E-05	5.10E-05	0.005475659	1.80E-06	5.03E-06	2.31E-05	2.69E-05	2.21E-05	2.80E-05	0.004280792	2.05E-05	2.61E-05	2.62E-05	1.82E-05	2.98E-05	0.000453301	3.55E-05	5.21E-05	4.51E-05	2.78E-05	6.43E-06	7.72E-06	0.001685181	4.15E-06	1.42E-05	6.91E-05	1.61E-05	0.007742208	1.83E-05	2.68E-05	3.67E-05	4.18E-05	5.30E-05	9.85E-06	0.005999874	3.41E-05	3.41E-05	3.80E-05	2.62E-05	1.97E-05	2.48E-05	3.31E-05	1.48E-05	2.57E-05	8.02E-07	4.13E-05	2.34E-05	2.38E-05	2.16E-05	1.28E-05	3.04E-05	2.73E-05	5.47E-05	9.43E-05	6.11E-06	6.56E-05	0.00345433	3.89E-05	5.19E-05	1.33E-06	1.72E-05	1.13E-05	4.46E-05	1.30E-05	3.31E-05	3.01E-05	1.88E-05	1.82E-05	4.87E-05	9.36E-06	3.18E-06	2.87E-05	1.97E-05	2.06E-05	1.15E-05	2.92E-05	1.47E-05	3.74E-05	5.93E-05	0.000100652	2.11E-05	1.62E-05	1.79E-05	2.40E-05	6.99E-06	2.20E-05	0.009185591	1.58E-05	2.64E-05	1.35E-05	4.71E-05	2.18E-05	6.25E-06	2.94E-06	3.69E-05	2.95E-05	5.15E-05	4.47E-05	3.63E-05	1.01E-05	1.88E-05	2.18E-05	1.78E-05	0.000782758	5.05E-05	2.80E-05	3.54E-05	0.001425529	2.20E-05	3.68E-05	1.67E-05	3.41E-05	3.13E-05	0.003381496	7.57E-05	1.10E-05	4.11E-05	4.10E-05	1.87E-05	0.000546424	1.46E-05	2.71E-05	2.87E-05	1.15E-05	3.65E-05	8.07E-05	1.94E-05	3.99E-06	3.83E-05	2.38E-05	0.003266246	6.48E-06	1.68E-05	3.14E-06	2.50E-05	3.49E-06	2.23E-05	0.002870348	2.99E-05	1.01E-05	1.04E-05	4.25E-05	0.00136587	4.00E-05	2.22E-05	6.01E-05	4.47E-05	5.46E-05	4.00E-06	2.51E-05	5.86E-05	1.36E-05	0.002116265	2.73E-05	5.16E-05	4.87E-06	1.78E-05	3.76E-05	2.76E-05	7.46E-06	4.80E-05	0.002140513	2.62E-05	3.28E-05	3.19E-05	1.69E-05	3.13E-05	8.99E-05	0.002453933	2.19E-05	3.07E-05	2.44E-05	1.74E-05	3.19E-05	0.000614409	1.30E-05	6.48E-06	3.62E-05	1.11E-05	3.81E-05	1.32E-05	9.76E-06	7.95E-06	5.14E-05	5.48E-05	0.002794068	1.66E-05	1.70E-05	9.34E-05	2.59E-05	2.80E-05	0.001426243	1.79E-05	8.92E-07	3.54E-06	7.02E-05	2.74E-05	0.000352867	2.91E-05	1.33E-05	4.85E-06	2.20E-05	4.34E-05	4.73E-05	0.00021123	3.01E-05	2.00E-05	3.48E-05	2.54E-05	4.08E-05	2.12E-05	0.000110493	2.37E-05	9.58E-06	1.38E-05	6.45E-06	5.61E-05	3.47E-05	0.001740568	1.42E-05	2.10E-05	2.28E-05	7.37E-05	0.002615965	0.002713307	1.02E-05	2.50E-05	2.78E-05	2.59E-05	5.17E-05	1.92E-05	1.14E-05	1.45E-05	8.08E-06	2.11E-05	0.001754608	4.38E-05	1.04E-05	1.52E-05	8.53E-06	3.00E-05	4.69E-05	2.84E-05	3.82E-05	0.005965005	5.01E-05	1.45E-05	0.002033803	9.36E-06	3.49E-05	1.32E-05	2.70E-05	7.24E-06	1.72E-05	3.36E-05	8.30E-05	2.86E-05	3.00E-05	1.92E-05	5.27E-05	3.28E-05	0.002147762	1.25E-05	1.40E-05	2.53E-05	1.02E-05	2.42E-05	5.29E-06	1.91E-05	1.34E-05	1.86E-05	6.50E-06	0.000108512	1.62E-05	4.33E-06	2.69E-05	0.001606524	5.54E-05	3.36E-05	5.13E-06	0.001344804	2.50E-05	6.93E-06	2.71E-05	1.42E-05	1.20E-05	6.44E-06	2.65E-05	3.82E-05	1.15E-05	1.82E-05	1.92E-05	1.34E-05	2.56E-05	0.001207683	1.60E-05	6.11E-06	3.02E-05	5.70E-07	6.96E-06	4.93E-06	2.06E-05	2.55E-05	1.31E-05	1.10E-05	0.002492835	1.52E-05	3.77E-06	1.31E-05	5.21E-06	4.11E-05	1.35E-05	1.00E-05	5.22E-05	8.07E-06	3.77E-05	1.17E-05	2.34E-05	2.23E-05	2.11E-05	1.04E-05	2.53E-05	3.07E-05	1.05E-05	1.16E-05	1.16E-05	1.36E-05	3.29E-05	3.51E-05	0.001239686	0.000983096	1.10E-05	1.82E-05	9.18E-06	1.43E-05	0.00068596	2.21E-05	4.83E-06	0.000142711	3.28E-05	1.31E-05	2.90E-05	1.51E-05	5.31E-05	4.71E-05	6.39E-05	2.44E-05	1.18E-05	1.47E-05	8.16E-06	2.79E-05	2.71E-05	0.001002625	2.19E-05	2.22E-05	4.10E-05	2.38E-05	2.03E-05	2.46E-05	0.000996211	4.53E-05	2.80E-05	2.68E-05	0.003058327	1.24E-06	4.67E-05	5.87E-05	2.85E-05	3.11E-05	1.44E-05	0.00063743	1.33E-05	1.30E-05	1.24E-05	1.05E-05	2.15E-05	0.000434492	3.46E-05	3.14E-06	0.001266252	6.84E-06	1.11E-05	4.19E-05	2.40E-05	1.22E-05	2.37E-05	1.60E-05	1.70E-05	0.004164322	2.68E-05	4.28E-06	2.28E-05	2.91E-05	1.77E-05	1.29E-05	0.000968079	1.55E-05	1.90E-05	3.64E-05	4.76E-05	1.39E-05	3.45E-05	2.00E-05	4.00E-05	7.57E-05	0.000424098	1.74E-05	5.15E-06	7.43E-05	4.18E-06	3.30E-05	7.18E-06	1.79E-05	1.10E-05	2.82E-05	4.16E-05	0.000103841	2.75E-05	1.74E-05	0.00011419	3.68E-05	2.04E-05	2.36E-05	2.73E-05	3.69E-05	1.71E-05	8.93E-06	2.99E-05	0.001098455	1.80E-05	2.36E-06	8.52E-06	0.000596032	9.86E-06	3.49E-05	3.97E-05	4.82E-06	2.86E-05	5.43E-06	2.80E-06	1.91E-05	2.22E-05	4.47E-06	0.001191613	4.05E-05	2.70E-05	9.33E-06	1.99E-06	1.11E-05	0.024344105	0.001051157	1.53E-05	1.60E-05	4.84E-05	2.53E-06	3.92E-05	1.67E-05	2.88E-05	1.37E-05	1.91E-05	7.26E-05	5.56E-06	0.001383411	1.71E-05	6.91E-06	3.78E-05	2.44E-05	5.30E-06	0.00173755	8.41E-06	1.76E-05	5.17E-05	1.62E-05	2.23E-05	0.001029898	2.93E-05	4.11E-05	9.36E-06	2.23E-05	7.22E-05	1.87E-05	1.35E-05	0.000702089	2.92E-05	8.58E-06	1.25E-05	1.71E-05	1.46E-05	1.03E-05	2.24E-05	4.38E-05	1.68E-05	4.12E-05	3.47E-05	6.75E-06	0.002181565	4.02E-05	2.04E-05	1.19E-05	2.62E-05	2.32E-05	0.001235695	1.34E-05	2.54E-05	2.52E-05	1.41E-05	5.48E-06	3.59E-05	9.75E-06	3.58E-05	2.28E-05	2.11E-05	9.82E-06	9.53E-06	1.40E-05	9.24E-06	0.00049995	2.50E-05	2.82E-05	1.22E-05	3.16E-05	7.57E-06	7.33E-05	9.39E-06	9.72E-06	5.77E-05	5.83E-05	3.17E-05	1.21E-05	1.39E-05	2.37E-05	3.63E-05	1.82E-05	1.88E-05	1.90E-05	0.001344928	9.88E-06	2.74E-05	4.83E-06	3.25E-05	1.03E-05	2.43E-06	5.85E-06	2.60E-05	1.42E-06	2.03E-05	2.01E-05	5.75E-05	3.93E-05	4.54E-05	4.28E-05	2.63E-06	0.000708493	2.43E-06	1.87E-05	1.77E-05	3.93E-06	8.98E-06	0.000924588	1.34E-05	2.88E-05	4.06E-05	1.87E-05	1.02E-05	2.45E-05	2.87E-05	1.08E-05	1.94E-05	4.11E-05	0.000651674	1.28E-05	5.58E-05	1.34E-05	0.001444231	0.000234064	1.10E-05	2.05E-05	4.09E-05	7.14E-06	0.000950553	7.69E-06	1.61E-05	5.31E-06	1.28E-05	3.16E-05	2.83E-06	2.26E-05	0.001513556	0.000142709	1.92E-05	7.02E-05	4.93E-05	1.02E-05	1.02E-05	1.53E-05	8.15E-06	9.32E-06	3.48E-05	1.89E-05	3.90E-05	5.56E-05	2.11E-05	1.84E-06	6.01E-06	2.90E-05	2.45E-06	5.78E-05	1.29E-05	2.41E-05	6.00E-06	0.000565642	6.49E-05	1.29E-05	1.29E-05	9.61E-06	2.20E-05	2.38E-05	2.99E-05	0.000470427	9.01E-06	6.14E-06	1.33E-05	2.95E-05	6.58E-06	2.45E-05	9.09E-06	0.00122427	1.83E-05	1.21E-05	2.33E-05	2.40E-05	5.03E-06	6.25E-05	4.99E-05	2.06E-05	4.19E-06	9.93E-06	2.23E-05	3.73E-05	6.45E-06	2.71E-05	2.89E-05	1.66E-05	1.19E-05	4.78E-05	9.62E-05	7.69E-06	1.64E-05	4.93E-05	0.001218539	2.06E-06	7.90E-05	1.95E-05	3.75E-06	1.83E-05	6.99E-06	0.001121472	1.54E-05	1.52E-05	1.13E-05	2.95E-05	2.67E-05	0.001124064	7.79E-06	5.87E-06	5.86E-06	1.81E-05	1.77E-05	1.47E-05	1.65E-05	1.13E-05	0.000512322	1.42E-05	1.46E-05	1.18E-05	0.001096659	3.26E-06	3.75E-05	8.89E-06	2.13E-05	1.51E-05	2.09E-05	5.23E-06	6.79E-06	0.001100047	2.19E-05	1.13E-05	2.37E-05	1.62E-05	1.71E-05	0.000234939	1.05E-05	0.000453534	2.60E-06	7.90E-06	3.24E-05	0.000585532	1.52E-05	2.11E-05	4.54E-06	8.18E-06	2.38E-05	2.99E-05	0.000308803	5.89E-06	6.09E-06	1.37E-05	2.79E-05	8.00E-06	0.000253671	2.21E-05	1.52E-05	1.42E-05	2.52E-05	5.20E-05	1.54E-05	1.53E-06	1.01E-05	0.000155884	5.56E-06	1.70E-05	9.90E-06	3.56E-06	1.54E-05	2.48E-05	8.74E-06	1.36E-05	7.95E-06	3.49E-05	5.10E-05	1.28E-05	2.24E-05	2.28E-06	1.97E-05	6.51E-05	1.12E-05	5.50E-06	3.11E-05	1.32E-05	2.94E-05	1.19E-05	1.20E-05	4.63E-05	4.36E-05	2.10E-05	9.53E-05	1.27E-05	1.25E-05	0.001303894	8.61E-06	1.34E-05	1.43E-05	6.98E-06	5.65E-05	2.53E-06	1.36E-05	1.81E-05	7.08E-05	7.49E-06	3.10E-05	1.46E-05	4.97E-06	1.11E-05	0.001303894	6.90E-06	2.28E-05	2.28E-05	2.44E-06	1.41E-05	1.32E-05	0.000924046	3.26E-05	1.24E-05	1.72E-06	3.74E-05	6.52E-05	5.04E-06	0.000466347	2.17E-06	1.87E-05	1.56E-05	1.66E-05	1.02E-05	2.04E-05	2.27E-05	1.23E-05	0.000743147	1.58E-05	1.30E-06	8.44E-06	0.00014612	1.18E-05	2.82E-05	3.64E-05	9.17E-06	1.20E-05	1.52E-05	1.35E-05	0.001379834	0.000419692	0.00389174	1.19E-05	6.73E-06	7.79E-06	1.04E-05	0.000905689	7.14E-06	2.95E-05	3.07E-05	2.77E-05	5.37E-05	2.16E-06	0.000295905	3.84E-05	2.74E-05	1.48E-05	7.94E-06	1.75E-05	5.54E-06	2.01E-05	1.95E-05	1.67E-05	2.18E-06	7.85E-06	2.11E-05	0.002482923	1.41E-05	1.13E-05	2.81E-05	1.57E-05	8.33E-06	4.71E-06	0.000530273	1.10E-05	2.75E-05	0.000437391	3.99E-05	1.73E-05	4.48E-06	2.12E-05	1.84E-06	0.000528658	3.82E-05	1.41E-05	9.85E-05	0.000459283	1.94E-05	3.16E-05	1.06E-05	0.000218543	2.81E-06	1.51E-05	1.66E-05	9.12E-06	0.000485704	1.11E-05	2.19E-05	9.06E-06	7.40E-06	0.000349178	2.64E-05	1.08E-05	1.07E-05	1.05E-05	0.000805968	1.49E-05	3.66E-05	4.20E-05	2.14E-05	0.00092737	3.71E-05	2.44E-05	6.50E-06	1.43E-05	1.04E-05	2.22E-05	7.04E-06	8.31E-06	4.70E-06	0.000562166	2.54E-05	4.24E-06	1.56E-05	1.34E-05	1.32E-05	3.17E-05	0.002709308	1.66E-05	7.79E-06	2.67E-06	2.22E-05	0.000189468	2.04E-05	9.18E-06	3.39E-06	6.16E-06	2.03E-05	0.000146008	0.001690241	1.25E-05	1.20E-05	2.72E-05	4.05E-05	1.93E-06	1.60E-05	1.25E-05	9.76E-06	3.75E-05	1.33E-05	1.02E-05	2.83E-06	6.46E-06	2.32E-06	1.29E-05	0.000153849	4.53E-06	0.000624968	7.10E-06	3.01E-05	9.36E-06	0.000459905	1.46E-05	1.93E-05	4.10E-05	5.29E-05	1.24E-05	0.000557042	2.04E-05	6.02E-05	2.56E-05	1.54E-05	1.74E-05	1.19E-05	0.000485704	8.95E-06	2.85E-05	1.34E-06	2.61E-05	0.000230372	1.04E-05	7.09E-06	0.000294032	1.53E-05	1.79E-05	1.32E-05	1.52E-05	1.86E-05	7.59E-06	1.56E-05	5.31E-06	1.49E-05	1.18E-05	0.027962449	0.000285886	4.34E-05	2.00E-05	3.13E-05	1.03E-05	0.000414259	7.84E-06	1.38E-05	8.86E-06	4.56E-06	0.000274871	1.13E-05	1.55E-05	9.24E-06	1.13E-05	9.75E-06	2.14E-05	0.00027795	8.33E-06	1.80E-05	7.83E-06	1.48E-05	1.93E-05	4.77E-06	6.55E-06	1.26E-05	2.18E-05	4.32E-06	3.38E-06	0.000172155	1.94E-05	4.91E-06	2.35E-06	1.71E-05	9.69E-06	0.000551218	1.55E-05	1.62E-06	2.02E-05	1.50E-05	2.75E-05	1.71E-06	1.23E-05	3.53E-05	0.002320074	3.16E-06	2.62E-05	1.43E-05	1.56E-05	1.29E-05	0.000252274	9.68E-06	1.59E-05	9.67E-06	4.40E-06	1.22E-05	0.000382033	9.70E-06	1.10E-05	5.86E-06	7.44E-05	2.16E-05	2.29E-05	1.47E-05	0.000511202	2.39E-05	6.26E-06	9.65E-06	2.53E-05	0.000338802	9.22E-06	8.58E-06	1.36E-05	2.44E-05	1.07E-05	1.44E-05	9.72E-06	3.26E-05	2.81E-05	6.75E-06	0.000483796	2.12E-05	5.58E-06	6.34E-06	9.97E-06	1.42E-05	1.08E-05	0.000437391	1.69E-05	9.84E-06	2.79E-05	5.39E-06	7.19E-06	1.47E-05	0.000414259	3.35E-06	7.27E-06	3.20E-05	1.89E-05	1.88E-05	6.65E-05	3.28E-05	2.16E-05	6.36E-05	1.54E-05	2.03E-05	4.52E-06	1.73E-05	3.05E-06	0.000911302	2.06E-05	1.17E-05	1.46E-05	1.82E-05	0.000254034	2.05E-05	1.56E-05	1.99E-06	1.45E-05	3.02E-05	8.70E-06	3.02E-05	1.63E-05	7.17E-06	6.98E-06	0.00043269	7.76E-06	1.58E-05	1.93E-05	2.13E-05	0.001834634	1.08E-05	1.60E-05	1.56E-05	2.00E-05	5.20E-06	2.59E-05	1.76E-05	7.38E-06	3.00E-06	4.79E-06	1.01E-05	1.73E-05	1.60E-05	0.000459247	2.84E-06	1.85E-05	4.47E-06	6.29E-06	0.00093747	1.67E-05	8.71E-06	3.93E-05	1.71E-06	1.32E-05	7.78E-06	0.00014966	8.48E-06	3.98E-06	1.76E-06	0.000126037	0.000392735	2.99E-06	2.24E-05	8.29E-06	2.70E-06	6.59E-06	2.20E-06	0.00031241	9.24E-06	1.05E-05	7.35E-06	1.19E-05	6.81E-06	3.14E-05	1.41E-05	1.19E-05	1.05E-05	1.87E-06	3.17E-06	0.000231554	2.64E-05	1.08E-05	8.69E-06	4.25E-06	3.78E-06	0.000619775	8.93E-06	1.23E-05	1.03E-05	6.08E-06	4.93E-05	1.46E-05	2.41E-06	1.27E-05	1.92E-05	1.11E-05	0.000184867	1.41E-05	1.30E-05	5.41E-06	1.06E-05	1.17E-05	5.81E-05	0.000191655	3.69E-06	7.48E-06	1.27E-06	2.47E-05	0.001501552	3.85E-06	2.85E-06	6.41E-06	9.96E-06	1.13E-05	5.55E-06	2.41E-05	4.10E-06	3.75E-06	1.82E-06	4.61E-06	0.00038105	1.41E-05	4.43E-06	7.62E-06	7.88E-06	0.000609899	1.89E-05	8.10E-06	4.57E-06	4.60E-06	8.93E-06	2.39E-05	9.94E-06	3.35E-05	6.25E-06	8.53E-06	7.95E-06	8.78E-05	1.43E-05	7.78E-06	3.41E-05	3.27E-06	1.01E-05	1.09E-05	4.29E-05	1.60E-06	8.94E-06	0.000104682	0.008282278	1.01E-05	6.74E-06	9.09E-06	7.18E-05	2.46E-05	5.70E-06	2.75E-06	1.01E-05	1.45E-05	4.73E-06	0.000161703	5.19E-06	0.000361423	3.53E-05	1.18E-05	5.95E-06	1.14E-05	1.36E-05	0.000667477	1.03E-05	1.51E-05	1.67E-05	1.66E-06	9.83E-06	2.24E-06	1.01E-05	1.79E-05	1.82E-05	1.87E-05	0.001037263	3.54E-05	4.36E-06	5.35E-06	1.10E-05	0.001054274	2.90E-05	2.16E-05	3.40E-05	9.83E-06	1.06E-05	1.26E-05	0.000340532	3.95E-06	1.12E-05	7.18E-06	3.41E-05	1.85E-05	0.011138526	0.000674853	9.69E-06	1.52E-05	4.78E-06	0.000677656	1.32E-05	6.05E-05	1.47E-05	1.05E-05	1.08E-05	3.54E-06	1.36E-05	0.000372644	5.60E-06	6.70E-06	2.08E-05	1.19E-05	9.34E-06	0.00092265	6.27E-06	1.29E-05	5.88E-06	0.000695587	4.19E-06	2.64E-06	7.76E-06	1.24E-05	1.38E-05	1.73E-06	1.40E-05	9.66E-06	9.60E-06	2.03E-06	8.34E-06	2.64E-05	9.98E-06	1.07E-05	0.00036179	1.13E-05	8.92E-06	3.37E-06	6.25E-06	3.02E-06	0.009378573	0.000166192	6.42E-06	4.03E-06	5.15E-06	1.05E-05	6.02E-06	2.55E-06	4.14E-06	0.000169262	9.19E-06	6.64E-06	1.53E-05	1.11E-06	0.000638007	2.16E-05	7.03E-06	1.14E-05	9.11E-06	0.000695587	2.37E-05	2.18E-05	0.000232304	7.89E-06	2.65E-06	4.48E-06	1.34E-05	0.000457212	1.02E-05	1.77E-05	1.71E-06	2.21E-05	1.04E-05	1.95E-05	0.001499697	1.61E-05	3.70E-05	7.42E-06	1.02E-05	7.77E-06	8.99E-06	0.000200537	1.78E-05	1.24E-05	3.24E-06	8.31E-06	1.88E-05	3.51E-06	1.15E-05	1.57E-05	2.92E-06	0.00048566	1.16E-05	0.001836707	1.20E-05	4.11E-06	7.56E-06	3.31E-06	8.90E-06	5.03E-05	1.15E-05	1.07E-05	2.43E-06	1.89E-05	0.000677299	5.06E-06	1.03E-05	2.13E-05	1.09E-05	5.68E-06	1.58E-05	4.94E-06	0.000387714	9.70E-06	3.59E-06	1.92E-06	7.94E-06	7.75E-06	1.74E-06	5.89E-06	3.78E-06	6.82E-06	9.42E-06	6.46E-06	3.09E-06	1.04E-05	0.000534803	8.84E-06	2.34E-06	1.79E-06	8.23E-06	2.03E-06	8.22E-06	2.54E-06	4.45E-06	2.60E-06	1.53E-05	6.76E-06	7.82E-06	5.56E-06	1.55E-05	0.000137417	0.000122354	9.78E-06	2.67E-05	1.41E-05	7.18E-06	1.62E-06	0.000233811	4.34E-06	8.00E-06	1.91E-05	9.83E-06	6.78E-06	8.65E-06	0.000523646	1.38E-05	8.42E-06	7.23E-06	1.82E-05	0.000110412	2.91E-06	3.64E-06	1.40E-05	4.36E-06	2.88E-06	0.000436193	1.34E-05	1.85E-05	3.21E-06	7.03E-06	8.74E-06	0.001689359	1.33E-05	7.34E-06	0.000298383	3.64E-06	2.89E-06	2.42E-05	9.09E-06	7.51E-06	5.84E-06	1.84E-05	4.04E-06	2.27E-05	1.71E-06	7.82E-06	4.00E-06	5.93E-06	1.47E-05	2.26E-05	1.14E-05	0.000296591	1.03E-05	1.67E-05	5.64E-06	3.24E-06	8.00E-06	3.62E-05	2.45E-05	4.63E-06	8.61E-06	1.63E-05	9.89E-07	3.20E-06	1.36E-05	2.45E-06	1.01E-05	2.92E-06	6.53E-06	3.33E-06	2.00E-06	8.38E-06	1.45E-06	1.37E-05	0.000241995	9.11E-06	0.000246803	7.85E-06	9.39E-06	1.05E-05	5.74E-06	0.000962798	9.64E-06	1.15E-05	9.85E-06	2.73E-06	9.94E-06	0.00032325	8.21E-06	3.78E-06	1.62E-05	0.00010165	5.49E-06	7.06E-06	8.73E-05	8.54E-06	7.59E-06	1.43E-05	1.16E-05	0.000193131	7.73E-06	1.54E-05	6.41E-06	2.29E-06	4.03E-05	4.31E-06	1.15E-05	0.000827032	2.15E-05	1.74E-05	1.08E-05	1.55E-05	1.52E-05	9.25E-06	1.95E-05	4.03E-06	1.01E-05	0.000708303	3.57E-06	9.25E-06	8.26E-06	3.82E-06	1.29E-05	3.83E-06	6.53E-06	2.13E-06	7.42E-06	4.31E-06	8.86E-05	5.76E-06	1.24E-05	0.000112331	4.29E-06	7.83E-06	0.000219856	5.13E-06	3.47E-06	4.77E-06	0.000105114	4.00E-06	3.85E-05	1.35E-05	4.48E-06	0.00087114	1.05E-05	7.53E-06	4.17E-06	0.000173613	4.99E-06	2.54E-06	6.41E-06	4.26E-05	2.12E-06	0.000331265	2.79E-06	6.31E-06	0.002112659	0.000379127	1.27E-05	5.02E-06	1.12E-05	9.42E-06	9.11E-06	4.71E-06	3.50E-06	1.29E-05	7.32E-06	0.000116819	5.83E-06	7.27E-06	2.24E-05	1.06E-05	1.03E-05	0.000233502	5.43E-06	1.29E-05	1.42E-05	2.21E-05	5.12E-06	0.000240068	6.39E-06	3.36E-06	8.25E-06	0.000670412	8.79E-06	2.57E-06	3.41E-05	1.90E-06	3.07E-06	1.64E-06	6.01E-06	1.27E-06	0.000759115	5.85E-06	1.87E-06	1.76E-05	7.45E-06	9.98E-06	5.90E-05	2.26E-06	1.82E-06	1.17E-05	0.000708303	6.20E-06	2.66E-05	1.02E-05	8.96E-06	7.14E-06	6.51E-06	0.00037201	6.62E-06	5.30E-06	5.29E-06	1.89E-06	2.21E-05	0.000135296	4.57E-06	1.83E-06	0.000362966	2.58E-06	1.52E-06	0.000538961	2.09E-06	2.36E-06	0.000513443	1.46E-05	6.32E-06	3.02E-06	0.000267191	6.89E-06	1.15E-05	5.13E-06	5.23E-06	0.00014113	5.87E-06	4.35E-06	7.43E-06	2.41E-06	0.002383938	0.000256592	8.90E-06	1.88E-06	3.16E-06	2.00E-06	1.01E-05	5.24E-06	0.000317842	6.80E-06	5.88E-06	1.85E-06	1.47E-06	2.00E-05	1.23E-05	7.74E-06	3.65E-06	7.57E-06	5.90E-06	2.31E-06	1.53E-06	6.16E-06	1.47E-05	8.96E-06	5.44E-06	0.000256904	1.76E-05	7.35E-06	4.85E-05	1.69E-06	1.37E-06	0.000594245	1.68E-05	8.15E-06	4.46E-06	1.21E-05	0.007522545	0.000401192	2.57E-06	4.49E-06	1.46E-05	0.000242913	8.58E-06	1.70E-05	2.67E-06	0.000307446	1.99E-06	3.48E-06	1.46E-05	5.33E-06	7.52E-06	0.000714161	6.27E-05	5.44E-06	3.02E-06	5.13E-06	3.16E-06	3.05E-06	9.16E-05	2.55E-06	2.79E-06	0.000366523	1.30E-05	0.000460037	7.19E-06	2.20E-05	0.000379265	4.22E-06	0.000169995	3.13E-06	1.10E-05	9.02E-06	2.43E-06	2.76E-06	5.13E-06	3.24E-06	2.51E-06	4.99E-06	1.93E-05	5.62E-06	0.000113885	5.57E-06	4.44E-06	2.26E-06	2.21E-05	6.13E-06	6.86E-06	0.00254325	1.62E-05	2.98E-06	4.31E-06	4.03E-06	0.000594245	1.83E-06	7.14E-06	1.64E-05	1.50E-05	5.71E-06	2.27E-06	0.000260332	2.04E-05	7.83E-06	0.000217335	0.000124785	1.42E-05	1.26E-05	1.02E-05	7.10E-06	8.55E-06	1.59E-06	5.52E-06	1.38E-05	1.76E-06	2.71E-05	2.61E-06	2.10E-06	0.000467342	2.00E-06	7.85E-06	1.92E-06	7.94E-06	6.44E-06	5.27E-06	0.000270508	4.65E-06	0.000256592	4.40E-06	2.79E-06	8.17E-06	0.000486213	5.15E-06	1.70E-06	1.54E-06	0.000423236	3.80E-06	0.000104298	1.61E-06	4.27E-06	1.73E-06	0.000571245	0.000409574	2.95E-06	9.23E-06	7.04E-06	0.000444006	4.88E-06	3.12E-06	6.69E-06	2.40E-05	5.05E-06	4.55E-06	0.000251623	9.54E-06	1.99E-06	8.55E-06	3.72E-06	0.000162101	3.39E-06	2.82E-06	6.96E-06	1.83E-05	3.36E-06	4.76E-06	1.43E-06	1.13E-05	0.000134947	3.62E-06	3.12E-06	6.19E-06	0.000312402	1.74E-06	8.46E-06	5.38E-06	2.40E-06	2.34E-05	4.30E-06	0.000571245	0.000117616	2.60E-06	3.28E-06	0.000836113	4.43E-06	6.67E-06	1.13E-05	1.12E-05	2.69E-06	0.000466347	5.94E-06	2.76E-06	0.0002006	0.000527714	1.19E-05	3.28E-06	1.77E-06	4.80E-06	4.07E-06	1.92E-06	7.42E-06	6.87E-06	8.18E-06	4.10E-06	4.00E-06	1.32E-05	3.59E-06	1.68E-06	1.19E-05	7.52E-06	2.05E-06	7.80E-05	0.000446296	1.49E-06	4.19E-06	1.52E-05	6.00E-06	2.44E-06	3.82E-06	1.10E-05	1.63E-06	0.000380147	1.42E-05	1.93E-06	1.24E-06	6.00E-06	2.09E-06	4.76E-06	8.29E-06	1.07E-05	6.77E-06	4.98E-06	0.000468216	2.97E-06	7.91E-06	1.81E-05	0.001844028	4.24E-06	0.000322347	3.22E-06	2.94E-06	3.75E-06	0.001277043	1.09E-05	5.36E-06	5.34E-06	0.000146039	2.71E-06	3.60E-06	5.86E-06	4.54E-06	5.72E-06	8.21E-06	0.000182863	2.04E-06	1.90E-05	0.000375863	3.90E-06	2.76E-05	1.68E-06	2.96E-06	3.70E-05	0.000150604	4.15E-06	4.89E-06	3.30E-05	5.73E-06	1.62E-06	1.72E-06	0.000299715	3.67E-06	1.95E-06	1.42E-06	7.88E-06	2.02E-06	4.20E-05	0.000538961	4.19E-06	5.30E-06	0.000410449	3.93E-06	3.59E-06	4.36E-06	2.68E-06	5.01E-06	1.98E-06	3.76E-06	5.07E-06	5.09E-06	3.53E-06	4.32E-06	2.48E-06	6.85E-06	9.98E-06	5.95E-06	1.40E-05	5.03E-06	1.38E-06	0.000120239	8.43E-06	1.38E-06	3.16E-06	4.10E-06	8.90E-05	1.19E-06	9.11E-07	5.29E-06	1.65E-06	1.42E-05	0.000270508	6.46E-06	0.00048566	3.07E-06	6.99E-06	0.000519678	1.53E-06	2.27E-06	1.81E-06	5.54E-06	1.30E-05	2.07E-06	0.000145817	0.000305948	0.000153859	2.18E-06	0.000169262	2.79E-06	1.26E-05	1.62E-06	1.55E-06	1.20E-06	3.22E-06	2.84E-06	2.52E-06	1.72E-06	1.18E-06	3.02E-06	0.000297971	5.71E-06	6.65E-06	7.13E-06	3.48E-06	4.33E-06	3.86E-06	1.73E-06	1.26E-06	1.88E-06	0.000347744	1.63E-06	2.44E-06	0.000476497	1.35E-06	3.77E-06	1.11E-06	7.20E-07	0.000735539	0.000115522	1.46E-06	1.68E-06	0.001035985	3.97E-06	1.76E-06	0.000375976	0.000200883	0.000131257	0.000530413	0.000244382	0.000850451	0.000420464	0.000300126	0.000198621	0.00093684	0.0002091	0.000217323	1.82E-05	0.000215077	0.000198163	0.000148716	0.000294731	0.000213855	0.000238114	0.00064361	0.000277286	0.001416696	0.000460037	0.000210596	0.000263937	0.000451297	7.72E-05	0.000484	0.000446296	7.46E-05	3.82E-05	0.000177685	0.000174177	0.000450322	9.52E-06	0.00033254	0.000409694	0.000348495	0.0004564	0.000192568	0.000822432	8.43E-05	0.000330963	0.000490311	0.000289926	0.000149668	9.89E-05	2.27E-05	0.000198621	0.000500805	0.000212533	0.000141471	4.47E-05	0.000584865	9.92E-05	0.000126223	0.000267191	8.48E-05	0.000314378	0.000111702	0.000331284	0.00035743	0.000150552	8.67E-06	0.000908705	0.000102742	0.000805577	3.03E-06	5.97E-05	0.000155268	0.000430645	0.000717531	0.000239799	0.000171484	5.18E-05	0.000638625	0.000266239	0.001123263	0.000382039	0.000982977	3.96E-05	0.000138784	0.000196715	9.36E-05	7.44E-05	0.001096659	0.000321217	0.000401192	0.000206088	0.000114594	0.000174828	0.000217335	0.000338279	0.000131241	0.000196024	0.000670568	0.000109094	0.000261477	0.000230939	7.18E-05	0.000182722	0.000171368	0.000184573	1.24E-05	0.000180696	0.000121889	0.000621536	0.002308154	0.000200808	0.000609577	0.000323122	0.000238114	2.11E-05	0.000417025	0.000793439	1.74E-05	0.000254058	0.000178546	0.000252907	2.92E-05	0.000137146	8.73E-05	0.000352366	0.000753431	0.000185906	0.000625714	0.001121472	0.000127691	6.64E-05	9.24E-05	0.000487827	0.001341132	2.19E-05	0.000313778	0.000194047	0.000114594	7.10E-05	0.000136231	0.000152988	0.001160074	0.000120581	4.71E-05	0.000127939	5.64E-06
2022MCF0013_n_5_001	5	D5	NPE	OTI	M1	NPE_OTI	D5 NPE OT-I M1	0.014299754	1.20E-05	0.000644037	0.000207787	0.00034101	4.06E-05	0.000129447	0.000294094	0.000245484	5.19E-05	0.000260402	4.46E-05	0.000220086	0.000109258	0.000123067	0.000245094	0.000288908	0.000764839	0.000265646	0.000504963	0.000380948	6.27E-05	0.000177581	0.000285577	0.002506694	8.38E-05	0.000120721	3.31E-05	0.000124059	0.000163312	0.000165667	8.38E-05	0.000174128	0.000177199	0.000308034	4.94E-05	0.000192662	0.000315907	2.51E-06	0.000497923	5.18E-05	1.01E-05	1.91E-05	0.000106892	0.000232051	0.000717444	0.000160237	4.11E-06	2.27E-05	0.000121264	0.000381627	0.000259917	3.19E-05	9.93E-05	0.000504963	0.014063585	1.99E-05	0.000341457	0.001397288	0.000193019	0.000177581	7.83E-06	0.000125613	5.51E-05	0.000220814	0.000268651	0.000130779	6.64E-05	0.000166638	7.15E-06	3.38E-05	5.87E-05	0.000283547	3.89E-05	3.66E-05	0.000296602	0.002401825	1.96E-05	3.64E-05	0.000182861	0.00014795	0.000371964	0.000320397	0.000370439	8.72E-05	0.000554415	0.000222601	0.000142141	0.000372064	7.07E-05	0.000142841	4.28E-06	0.000164751	0.00014974	0.000319446	2.38E-05	0.000116725	0.000110678	0.000149299	0.000158715	6.89E-05	0.00037804	0.000170411	8.45E-05	0.000280488	0.000158463	2.95E-05	1.82E-05	0.000141427	0.000246651	0.00015443	0.0001604	0.000104882	0.000165091	4.44E-05	8.99E-05	0.000163182	0.000229322	8.38E-05	0.000175086	0.000123067	0.000160237	3.10E-06	4.26E-05	8.46E-05	0.00044795	0.000182103	0.000112563	0.010172793	0.000129702	0.000100306	3.38E-05	1.16E-05	0.001031088	0.000127497	2.76E-05	5.86E-05	0.000129702	8.44E-05	5.87E-05	0.000281592	0.000804832	0.000491692	3.36E-05	0.000298837	1.69E-05	0.000246826	0.0001604	7.17E-06	0.000820269	4.55E-06	0.000246826	0.000186401	0.000163182	1.79E-05	0.000833852	0.000178808	9.22E-05	9.79E-05	0.000124988	0.000190385	0.000182526	4.19E-05	0.000125613	0.000115455	3.55E-05	0.000260578	0.000177199	0.0002175	2.45E-05	2.83E-06	0.001156338	0.000320708	0.000114758	9.76E-05	0.000366768	0.000344638	3.47E-05	0.000467787	0.000309311	0.000157344	7.00E-05	0.000569013	2.94E-05	0.000476825	0.00026751	8.02E-05	2.10E-06	1.23E-05	0.000362514	7.81E-05	1.54E-06	0.000309311	1.23E-05	0.000424215	0.000380771	3.82E-06	0.00018516	0.000186054	0.000394778	7.19E-05	0.000347511	7.59E-05	0.000298263	0.000157344	0.000472422	0.000127316	0.00017086	0.000161185	0.000405154	2.78E-05	5.30E-05	4.14E-05	0.000133903	5.48E-05	0.00029555	0.000196688	0.000136195	2.00E-05	0.000191243	0.001937993	1.39E-05	9.14E-05	0.000131464	8.90E-06	0.000106761	0.0002175	9.21E-05	0.000619556	3.50E-05	0.000405154	4.14E-05	0.000858936	0.000255227	0.000213959	0.000278328	1.92E-05	0.000553644	0.000268263	0.000738875	0.00082803	0.000113507	0.00015072	0.001169195	0.000168781	0.000239491	0.000147404	3.25E-05	1.27E-05	0.0004813	0.000119075	9.28E-06	0.000126732	6.61E-05	0.000143236	7.74E-05	2.98E-05	0.000103563	0.000220034	0.000277447	0.011907314	0.000253941	0.000119734	0.000125796	4.28E-05	5.71E-05	0.000240071	0.00020086	0.000648894	0.00018625	1.81E-05	0.000168906	4.55E-05	1.15E-05	0.000245338	0.000182457	0.00103853	0.000116784	2.80E-05	0.000142841	0.000156786	0.00017777	0.000258118	0.000379593	0.000330305	0.000164049	0.000412959	3.82E-06	0.0001943	0.000146215	0.000134658	9.55E-05	0.000175862	1.14E-05	0.000126816	0.00069756	5.32E-05	0.000135324	0.000126979	0.000104154	0.000235406	2.85E-05	0.00012063	1.59E-05	0.000130471	0.000107047	0.00010411	0.000120306	0.000296594	3.14E-05	4.65E-05	3.89E-05	0.000382379	3.89E-05	7.62E-05	0.000431218	8.50E-05	0.000274111	0.000173565	0.002261825	0.000129447	0.000118643	0.000285481	6.61E-05	6.91E-05	0.000652997	0.000234742	0.000359262	0.000159251	9.77E-05	0.00015072	1.39E-05	0.000188716	2.86E-05	5.47E-05	0.000150219	0.000228353	3.06E-05	8.15E-05	0.000257869	0.000222753	1.83E-05	9.55E-05	9.25E-06	0.000192008	9.96E-05	0.000105752	2.84E-05	8.63E-05	0.000299849	4.47E-06	3.92E-05	0.01064087	0.000260462	4.00E-05	0.000106953	2.49E-05	0.000123406	1.88E-05	1.56E-06	0.000161457	0.000248854	0.000194462	2.60E-06	0.000171513	1.22E-05	1.67E-05	0.009259791	1.37E-05	0.000453316	3.77E-05	0.000220725	7.56E-05	3.36E-05	9.89E-05	0.000179894	5.15E-05	0.000104154	0.000127169	1.65E-05	0.000461273	0.00017086	0.00026535	9.90E-05	0.000252899	5.22E-05	0.001036724	7.43E-06	5.46E-05	7.61E-05	4.22E-05	0.000135324	0.000243853	0.000102554	0.000106355	0.00013291	6.85E-06	0.00018757	0.000383112	0.01744395	4.01E-05	6.93E-06	5.15E-05	0.0001943	1.91E-06	4.65E-05	4.96E-05	1.34E-05	6.21E-05	8.23E-06	5.04E-05	0.000285135	0.00021878	8.27E-06	3.56E-05	6.21E-05	6.17E-05	8.91E-05	0.002291194	7.04E-05	8.16E-06	0.000356011	2.07E-05	0.000113721	2.16E-05	2.15E-05	6.43E-05	0.000176648	0.000193606	6.56E-05	8.87E-05	0.000106993	0.000102015	2.93E-05	0.000202441	0.000509754	9.94E-06	2.07E-05	1.75E-06	1.28E-05	1.72E-05	0.000268636	0.000295904	0.000231434	7.85E-05	8.09E-05	9.47E-05	0.009318501	8.76E-05	8.71E-06	1.50E-05	1.45E-05	1.64E-05	0.000114206	5.67E-05	6.20E-05	0.000105838	1.26E-05	2.33E-05	0.000100761	0.000383112	3.42E-05	5.66E-05	9.72E-05	1.26E-05	6.98E-05	8.40E-05	1.03E-05	2.84E-05	6.44E-05	8.63E-05	0.000133216	5.71E-05	0.000133357	0.000141455	1.81E-06	6.79E-05	9.53E-06	0.00071314	4.43E-05	0.000231139	0.000204013	0.000246826	0.00019963	8.75E-05	0.000102389	0.000412942	1.45E-05	0.000714175	3.12E-05	1.40E-05	0.000322479	3.49E-05	0.00020707	4.90E-05	9.65E-06	1.16E-05	4.63E-05	5.77E-05	1.86E-05	0.000396591	0.000131609	0.000135125	3.10E-05	8.85E-05	0.00013336	1.05E-05	0.000125037	5.03E-05	9.33E-06	1.40E-05	0.032949019	7.85E-05	0.000107105	7.60E-05	6.59E-05	0.000147498	8.54E-05	2.70E-05	0.000434842	3.30E-05	0.000229549	0.000441971	7.40E-05	0.000346987	2.65E-05	2.32E-05	5.87E-05	0.000115472	7.39E-05	9.31E-05	0.000138046	0.000122842	5.29E-05	0.000413413	2.76E-05	0.000110678	6.37E-05	0.000203547	2.49E-05	0.001953208	4.65E-05	5.75E-05	0.000488461	0.000111482	3.01E-05	8.20E-05	0.000182861	9.97E-05	9.58E-05	1.48E-05	2.51E-05	8.74E-05	0.000635183	8.67E-05	5.41E-06	2.28E-06	0.000112294	0.023109048	3.25E-05	0.000131407	1.86E-05	0.000182457	6.32E-05	0.000331392	4.13E-05	0.00017177	9.90E-05	6.04E-05	0.000130275	4.27E-05	2.67E-05	0.000174181	0.00149723	3.61E-06	2.93E-05	0.000177777	4.65E-05	0.006704186	8.53E-05	0.000208329	4.89E-05	2.12E-05	5.06E-05	0.000225426	1.33E-05	1.36E-05	3.96E-06	4.19E-05	0.000128462	2.25E-06	3.14E-05	6.46E-06	0.000115651	0.001158217	0.000224892	0.000107702	9.93E-05	9.31E-05	0.000220019	0.000369848	5.06E-06	0.000220456	5.68E-05	6.10E-05	1.11E-05	9.25E-05	2.66E-05	2.60E-06	0.000126293	9.80E-06	1.47E-05	0.000135795	6.83E-06	0.000333174	5.53E-05	7.25E-05	4.48E-05	4.99E-05	5.20E-05	6.11E-05	0.000333174	1.09E-05	7.28E-05	3.08E-05	7.36E-06	0.000105497	7.32E-05	0.000303824	3.82E-06	0.000123596	7.04E-06	0.000297486	0.008401045	2.80E-05	6.46E-05	5.04E-05	0.000130338	3.89E-05	8.01E-05	2.58E-05	0.000101363	0.000122438	3.64E-05	2.47E-05	6.36E-05	8.89E-05	3.62E-05	1.57E-05	4.83E-05	8.10E-05	9.79E-05	1.33E-05	0.000161696	1.20E-05	1.64E-05	0.000118432	2.84E-05	9.99E-05	0.000412942	0.000192441	8.80E-05	0.00039977	1.24E-05	1.57E-05	1.46E-05	7.04E-05	0.000300592	4.42E-05	0.000197298	0.00015763	4.67E-05	5.15E-05	0.000108215	0.000148683	0.000415862	5.79E-05	0.006189323	0.004291014	0.001516034	0.000203268	5.87E-05	0.000104302	0.000112294	0.000190385	3.07E-05	4.48E-05	0.000525417	0.000148655	0.000208672	3.19E-05	0.000285091	1.71E-05	9.79E-05	5.88E-05	2.61E-06	0.000122055	1.66E-05	8.75E-05	5.33E-06	0.000159769	0.000148683	2.75E-05	1.78E-05	0.000208672	0.000128462	0.000142343	9.60E-05	8.10E-05	5.41E-06	0.000156147	0.000101854	2.78E-05	9.75E-05	1.80E-05	0.000171504	0.000897301	0.000405428	3.03E-05	6.17E-05	1.73E-06	0.000185665	4.89E-05	6.87E-05	0.000103848	4.31E-05	4.27E-05	3.75E-05	3.66E-05	9.45E-06	0.000192202	0.000204567	2.14E-06	1.58E-05	1.90E-05	5.58E-05	1.81E-05	6.17E-06	9.15E-05	2.58E-06	7.67E-05	3.87E-05	0.000199924	4.37E-05	5.00E-05	0.00068829	9.95E-06	0.000415862	0.00010308	0.000100587	4.84E-05	1.33E-05	9.89E-05	5.72E-05	5.58E-06	2.29E-05	1.37E-06	2.62E-06	0.001802041	0.000169641	0.000302122	6.48E-05	5.71E-05	1.58E-05	0.00017177	3.73E-05	0.000119734	4.17E-05	5.16E-05	1.45E-05	1.73E-05	1.02E-05	6.99E-05	1.66E-06	0.000224842	8.87E-05	3.09E-05	0.000182606	3.35E-06	4.41E-05	3.05E-06	0.000122438	5.20E-05	1.03E-05	1.02E-05	2.36E-05	6.22E-05	4.78E-05	0.000377989	0.000525502	0.000123839	1.20E-05	1.10E-05	0.000193373	0.000162994	2.60E-05	2.11E-05	3.28E-05	0.000108706	3.56E-05	0.000138435	0.000123592	5.16E-05	4.80E-06	3.51E-05	3.16E-05	9.09E-05	6.12E-06	3.93E-05	4.85E-05	3.19E-06	0.000117518	4.80E-05	0.00011659	3.47E-05	3.74E-05	3.53E-05	7.43E-06	8.20E-06	3.64E-05	4.84E-05	9.75E-05	0.00026535	2.06E-05	1.74E-05	1.48E-05	3.94E-05	8.90E-06	4.31E-05	1.17E-05	3.69E-05	1.70E-05	7.01E-05	2.80E-05	2.77E-05	1.37E-05	1.66E-06	4.89E-05	5.59E-05	1.68E-05	0.00013723	9.27E-06	2.03E-05	0.000159241	8.25E-05	0.000141181	8.78E-05	4.68E-05	5.61E-05	0.000142335	9.20E-05	0.000198252	3.84E-05	6.61E-05	0.001586389	6.21E-05	5.80E-05	0.00011659	0.000187739	5.46E-05	4.79E-05	6.85E-05	0.000781386	0.000315525	7.46E-05	3.43E-05	2.49E-05	0.000227682	4.28E-05	0.000170795	0.000696335	5.53E-05	0.000105497	0.000103938	0.000158288	0.000107853	0.000239988	0.000175557	5.52E-05	2.03E-05	1.50E-05	7.55E-05	1.21E-05	5.32E-05	0.000651726	3.07E-05	1.66E-06	0.000202239	3.65E-05	9.19E-06	2.15E-05	4.92E-05	2.84E-05	7.34E-05	0.000332607	5.36E-06	1.61E-05	1.94E-05	8.42E-05	2.58E-05	6.99E-05	7.62E-05	7.32E-05	6.15E-05	5.61E-05	0.000297554	0.00067529	2.09E-05	1.82E-05	2.20E-05	4.42E-05	3.22E-05	4.75E-05	2.42E-05	0.00069322	0.000270495	2.53E-05	6.15E-05	6.08E-05	6.81E-05	2.58E-06	7.24E-05	2.35E-06	0.000642955	3.19E-05	0.000109917	6.35E-05	0.000315525	4.13E-05	0.000114674	6.00E-05	0.000132263	1.80E-05	0.000542492	6.27E-06	3.39E-05	8.21E-05	3.52E-05	6.98E-06	2.29E-05	0.000102816	6.47E-05	5.62E-05	6.41E-06	2.86E-05	0.0004688	0.000138922	8.00E-06	0.000231741	3.62E-05	5.87E-06	3.97E-05	0.000118649	6.72E-06	0.000741168	4.57E-05	5.07E-05	2.16E-05	1.90E-06	6.44E-05	0.000110678	2.69E-05	0.000133336	4.35E-05	3.85E-05	3.95E-05	6.68E-05	0.000260417	9.15E-06	7.44E-06	2.44E-05	0.000127047	3.19E-05	9.84E-05	3.98E-05	8.63E-05	0.000104552	3.78E-05	0.000294728	1.59E-05	0.000378579	3.20E-05	0.000105708	2.82E-06	1.14E-05	5.21E-05	4.42E-05	0.000247285	7.03E-05	3.55E-05	6.27E-05	7.98E-05	0.00017707	0.000321003	2.17E-05	0.000213562	7.22E-05	4.04E-05	8.86E-06	8.73E-05	2.32E-05	0.000198593	0.001782656	1.28E-05	6.62E-05	1.09E-05	2.12E-05	3.14E-05	2.06E-05	5.94E-05	4.11E-05	0.000392355	2.48E-05	3.28E-06	9.44E-06	4.31E-05	6.35E-06	0.000106935	3.28E-05	0.000205708	7.03E-05	0.000125876	9.99E-05	0.00010585	0.000125037	3.92E-05	6.14E-05	1.86E-05	0.000118649	9.94E-05	5.38E-05	0.004141043	5.14E-05	4.05E-05	7.73E-06	2.66E-05	2.20E-05	9.30E-06	0.004470868	3.64E-05	4.56E-05	9.91E-05	3.98E-05	1.96E-05	0.000243477	6.88E-06	0.000112734	1.40E-05	0.000410232	5.59E-05	3.94E-05	7.68E-05	0.000160989	6.57E-05	0.000112307	2.58E-05	5.39E-05	4.93E-05	3.68E-05	0.000552424	8.98E-06	0.000103937	5.94E-06	5.53E-05	9.08E-05	2.14E-05	1.17E-05	1.26E-05	0.000490937	3.44E-05	2.01E-05	3.20E-05	1.66E-05	2.67E-05	0.000708757	2.37E-05	0.000113014	7.23E-05	7.09E-05	6.57E-05	0.000113586	4.41E-05	0.000128741	1.58E-05	3.57E-05	3.70E-05	0.000346366	0.000366768	5.20E-05	3.04E-05	2.90E-05	1.45E-05	0.000117448	0.000143425	5.14E-05	0.022335076	0.010654591	7.96E-05	8.37E-06	2.40E-05	6.28E-05	2.40E-05	3.11E-05	5.24E-05	4.57E-05	1.48E-05	3.42E-05	2.70E-05	1.76E-06	1.50E-05	3.37E-05	3.23E-05	4.77E-05	6.47E-06	0.000158288	1.82E-05	2.88E-05	9.18E-05	1.02E-05	5.33E-05	2.71E-06	1.18E-05	2.45E-05	0.000531278	5.28E-05	3.86E-05	2.10E-05	8.83E-06	6.48E-05	0.013713245	5.57E-05	0.000181103	0.000136338	1.28E-05	0.000172234	0.002717875	3.89E-05	2.92E-05	0.000152541	7.44E-05	4.79E-06	0.000104322	0.000139738	0.000177526	9.24E-05	0.000132862	0.000540722	9.41E-06	0.000103582	0.000279142	1.60E-05	3.39E-05	5.29E-05	3.65E-05	3.37E-06	1.88E-05	0.000181103	7.44E-05	3.28E-05	9.21E-06	3.19E-05	2.23E-05	9.23E-05	1.88E-05	4.18E-05	2.42E-05	0.000102385	9.74E-06	3.22E-05	4.22E-05	0.000236703	9.93E-05	2.86E-05	2.18E-05	0.000161659	3.95E-05	5.41E-05	3.91E-05	4.83E-06	4.10E-05	1.43E-05	4.12E-05	3.92E-05	1.08E-05	1.42E-05	1.43E-05	3.68E-05	0.000124506	0.000106935	4.57E-05	0.000432894	5.22E-05	1.00E-05	0.000119039	0.000122529	2.63E-05	7.22E-05	7.36E-05	0.000690821	3.16E-05	3.83E-05	1.61E-05	3.83E-06	8.12E-05	0.001031088	4.22E-05	2.46E-05	9.67E-05	3.59E-05	6.47E-05	1.00E-05	0.000661816	3.27E-06	2.92E-05	8.52E-05	3.20E-05	0.000172039	4.50E-05	1.75E-05	0.000661816	1.14E-05	1.77E-05	3.17E-05	9.43E-06	0.000203132	3.13E-05	3.65E-05	2.46E-05	4.57E-05	3.64E-05	2.70E-05	0.000110265	9.34E-06	0.000381294	5.14E-05	5.39E-05	1.17E-05	1.20E-05	1.65E-05	2.12E-05	9.47E-06	8.04E-05	4.05E-06	1.13E-05	2.37E-05	5.07E-05	1.47E-06	1.45E-06	1.81E-06	0.003045298	2.19E-05	5.59E-05	1.50E-05	1.87E-05	1.60E-05	0.000202287	8.36E-05	5.91E-05	0.000181505	0.000152911	3.76E-05	1.20E-05	9.14E-05	2.34E-05	1.79E-05	6.54E-05	1.70E-06	1.15E-05	4.81E-05	9.13E-06	1.89E-05	1.15E-05	4.08E-05	0.000157012	3.60E-05	7.22E-05	5.95E-06	0.000153585	6.98E-05	5.94E-05	4.18E-05	0.00017707	2.09E-05	6.97E-05	7.64E-06	3.91E-05	9.35E-06	5.03E-05	7.34E-05	0.000933305	0.000229917	2.84E-05	4.78E-05	2.31E-05	1.86E-05	1.15E-05	4.36E-05	0.000196244	3.40E-05	3.41E-05	2.44E-05	0.000103563	4.22E-05	2.44E-05	8.14E-05	9.91E-05	4.66E-05	8.38E-05	2.33E-05	1.38E-05	4.06E-05	1.31E-05	6.68E-05	1.29E-05	2.73E-05	5.13E-06	0.000969801	0.000226659	1.26E-05	4.10E-05	8.12E-05	2.95E-06	2.47E-05	5.30E-05	4.20E-05	1.60E-05	4.42E-05	4.38E-05	3.25E-05	5.69E-05	2.83E-05	5.88E-05	7.38E-05	7.52E-06	1.85E-06	5.13E-05	3.15E-06	3.34E-05	2.88E-05	3.65E-05	9.19E-05	1.04E-05	2.84E-05	1.33E-05	1.42E-05	1.88E-05	3.04E-05	0.000798017	0.00013676	4.20E-05	0.000125025	7.54E-06	7.13E-05	6.21E-05	4.45E-05	4.10E-06	1.80E-05	8.82E-05	6.63E-06	3.70E-05	9.21E-05	9.34E-05	1.89E-06	8.72E-06	2.44E-05	6.34E-05	0.000184884	3.32E-06	2.21E-05	6.54E-06	4.25E-05	5.06E-05	6.41E-06	6.59E-05	0.0002228	9.06E-05	3.11E-05	3.20E-05	9.76E-05	0.002384391	3.25E-05	3.01E-05	3.24E-05	7.51E-05	4.24E-06	2.12E-05	4.10E-05	3.02E-06	3.37E-05	6.98E-05	2.57E-06	7.15E-05	3.53E-05	8.82E-05	4.08E-05	7.63E-06	0.000325113	2.97E-05	1.19E-05	2.49E-05	1.81E-05	0.000187045	5.82E-05	2.42E-05	3.10E-05	8.00E-05	0.000125055	0.000114669	0.000119637	2.01E-05	3.91E-06	1.33E-05	9.65E-06	0.000109492	1.17E-05	4.37E-05	3.01E-05	3.37E-05	9.19E-05	1.20E-05	2.31E-05	0.000364282	1.41E-05	2.65E-05	1.83E-05	5.07E-06	2.35E-05	1.59E-05	3.15E-05	0.000304071	3.87E-05	3.64E-05	3.49E-05	6.75E-06	7.26E-06	0.015167715	4.66E-05	0.000129757	3.63E-06	3.26E-05	2.85E-06	1.95E-05	1.94E-05	0.002787566	6.20E-05	7.01E-06	2.30E-06	1.90E-05	3.16E-05	0.000439809	3.03E-06	0.000286346	2.24E-05	4.64E-05	3.95E-05	2.00E-05	0.000389939	5.47E-05	1.50E-06	6.51E-06	1.82E-05	1.66E-05	2.88E-05	0.000113221	1.55E-05	0.000146755	5.69E-05	4.96E-05	1.99E-05	5.62E-05	9.95E-05	3.75E-05	5.03E-05	2.84E-05	5.69E-05	4.05E-05	0.012111221	4.71E-05	5.15E-05	8.42E-06	0.000113233	5.19E-05	9.04E-05	5.31E-06	4.90E-06	7.68E-05	3.87E-05	0.000383442	1.50E-05	9.06E-06	6.91E-06	2.92E-05	8.25E-05	3.70E-05	0.001783496	3.11E-05	1.77E-05	2.46E-06	2.51E-05	7.80E-05	0.000853509	2.02E-05	2.21E-05	6.08E-05	2.13E-05	0.001333729	1.29E-05	0.000182031	4.42E-05	1.15E-05	1.03E-05	3.16E-05	1.95E-05	0.001201397	8.07E-05	5.59E-06	8.84E-05	4.75E-05	6.43E-05	0.000164079	0.000136218	0.000175236	4.01E-05	2.23E-05	0.000105593	0.00010176	4.69E-05	0.00834288	3.88E-06	4.36E-06	2.71E-05	0.000106877	0.000129329	5.62E-05	4.38E-05	0.002797287	1.65E-06	2.92E-05	5.19E-05	2.65E-05	8.75E-06	2.63E-05	1.73E-05	1.87E-05	2.06E-05	1.67E-05	1.38E-05	3.58E-05	5.89E-05	8.25E-05	0.002917903	6.95E-05	8.85E-05	2.29E-05	8.09E-05	0.000617581	3.95E-06	2.45E-05	8.73E-05	7.01E-05	7.19E-06	1.68E-05	1.38E-05	0.001456226	1.11E-05	3.85E-06	5.23E-05	4.28E-05	1.07E-05	4.03E-06	0.000193924	8.98E-06	2.24E-05	1.40E-05	4.62E-05	7.56E-06	1.98E-05	1.60E-05	0.003109674	1.73E-05	6.59E-06	6.79E-05	1.78E-05	3.60E-05	3.32E-05	0.00054287	9.71E-06	5.61E-05	1.54E-05	1.22E-05	9.33E-06	0.00054287	7.80E-05	5.31E-05	6.54E-06	0.001040801	1.15E-05	9.75E-05	4.19E-05	3.07E-05	6.74E-06	2.62E-05	9.32E-05	2.01E-05	2.42E-05	9.76E-06	4.05E-05	9.45E-06	0.000100116	4.64E-05	4.04E-05	1.13E-05	1.15E-05	0.017424851	1.30E-05	8.31E-06	4.75E-06	2.95E-06	3.24E-05	3.55E-06	2.53E-05	1.54E-05	5.23E-05	0.000173868	2.75E-05	7.83E-06	0.000276797	1.19E-05	1.15E-05	0.000459692	5.60E-05	1.93E-05	2.49E-05	5.62E-05	7.17E-06	3.25E-05	1.71E-05	7.43E-05	3.53E-05	2.86E-06	0.000236205	2.00E-05	9.04E-05	2.64E-05	5.57E-05	2.41E-05	1.40E-06	2.57E-05	2.54E-05	4.01E-05	3.10E-06	2.93E-05	3.59E-05	0.002794084	2.64E-05	2.80E-05	3.96E-05	0.000103563	1.79E-06	6.80E-05	1.46E-05	3.20E-05	0.000675353	5.01E-05	5.48E-05	7.07E-06	1.78E-05	1.51E-05	0.000115969	0.000212491	4.11E-05	2.96E-06	4.45E-05	6.00E-06	1.06E-05	4.42E-05	2.11E-05	0.000177168	3.52E-05	3.78E-06	2.52E-05	0.000184884	3.95E-05	2.67E-05	1.71E-05	1.22E-05	3.91E-06	5.51E-05	6.27E-06	0.001374796	3.83E-05	3.02E-05	2.20E-05	8.93E-06	2.58E-05	0.000134489	0.011272415	0.000104484	2.96E-05	2.23E-05	3.26E-05	3.53E-05	3.85E-05	1.62E-06	3.30E-05	5.22E-05	0.014101779	2.22E-06	0.00011703	1.33E-05	2.26E-06	0.000342403	5.39E-05	2.33E-05	1.73E-06	2.54E-05	2.33E-06	1.45E-06	0.019852726	3.91E-05	1.71E-05	5.53E-05	9.28E-06	0.011318529	1.70E-05	3.17E-05	6.57E-05	0.000103247	0.000130653	1.10E-05	0.000726502	9.71E-06	2.49E-05	2.39E-05	0.000111484	2.51E-05	5.17E-06	0.000115969	0.007339475	9.89E-05	8.16E-06	1.58E-05	4.26E-05	7.10E-06	2.49E-05	1.10E-05	1.09E-05	1.62E-05	7.65E-06	1.81E-05	7.09E-06	0.007184623	2.00E-05	8.51E-05	5.75E-05	9.25E-06	2.19E-05	1.24E-05	2.30E-06	0.004165656	4.16E-05	1.73E-05	6.60E-06	6.41E-06	1.74E-05	2.54E-05	8.17E-05	0.006356443	4.80E-05	4.03E-06	2.03E-05	4.50E-05	2.26E-05	2.84E-05	0.003750431	2.85E-05	2.06E-05	3.77E-05	2.92E-06	1.83E-05	0.000263527	2.43E-05	1.78E-05	1.71E-05	2.67E-06	2.95E-06	1.47E-06	7.12E-06	4.71E-06	7.52E-05	3.37E-05	1.50E-05	0.008401045	2.62E-05	4.15E-05	1.91E-05	2.33E-05	3.58E-05	1.50E-06	0.005225157	5.98E-05	1.49E-05	3.72E-05	2.12E-06	7.60E-06	2.10E-05	2.11E-05	8.21E-06	4.27E-05	1.46E-05	1.27E-05	3.88E-05	1.43E-05	2.52E-05	1.34E-05	2.80E-05	1.96E-05	2.12E-05	7.52E-05	7.60E-06	3.39E-05	0.002153116	2.50E-05	5.87E-06	1.58E-06	1.16E-05	2.36E-05	4.64E-05	1.35E-05	2.01E-05	5.22E-05	1.16E-05	1.02E-05	4.63E-05	1.10E-05	1.64E-06	3.28E-05	1.72E-05	4.65E-06	1.82E-05	9.04E-06	3.49E-06	4.43E-05	2.10E-05	0.000123048	1.68E-05	1.36E-05	1.60E-05	2.03E-05	6.80E-06	3.97E-05	0.005880012	4.25E-06	2.22E-05	9.63E-06	5.27E-05	1.02E-05	5.58E-06	3.69E-06	6.25E-06	2.29E-05	4.22E-05	4.44E-05	1.29E-05	1.05E-05	1.81E-05	4.86E-05	4.77E-06	0.00091595	7.35E-06	4.10E-05	3.76E-06	0.002403685	4.37E-06	3.70E-05	9.05E-06	3.38E-05	2.58E-05	0.002658174	9.97E-05	1.47E-05	2.04E-05	4.66E-05	4.02E-06	0.000351874	7.17E-06	5.30E-06	3.40E-05	9.32E-06	7.07E-05	2.19E-05	1.21E-05	1.57E-06	1.45E-05	1.24E-05	0.001798322	3.98E-06	1.63E-05	2.94E-06	3.38E-05	7.86E-06	3.92E-05	0.002861197	3.70E-05	5.60E-06	8.50E-06	1.94E-05	0.001436754	2.50E-05	2.45E-05	9.62E-05	2.99E-05	4.15E-05	6.54E-06	2.22E-05	2.48E-05	5.05E-06	0.001752861	1.85E-05	2.31E-05	7.57E-06	1.00E-05	1.56E-05	3.10E-05	8.95E-06	3.32E-05	0.002491758	5.12E-05	2.53E-05	3.23E-05	4.22E-06	7.15E-06	6.64E-05	0.00193713	2.38E-05	3.71E-05	2.91E-05	9.60E-06	2.81E-05	0.000747428	1.09E-05	3.98E-06	4.55E-05	5.77E-06	1.06E-05	8.04E-06	1.37E-05	8.22E-06	4.02E-05	2.14E-05	0.003678655	1.38E-05	6.02E-06	0.000125472	2.49E-05	4.10E-05	0.001348581	1.65E-05	1.24E-06	5.23E-06	7.70E-05	1.63E-05	1.74E-05	5.32E-05	1.66E-05	1.64E-05	2.28E-05	2.48E-05	7.00E-05	0.000125823	2.42E-05	1.76E-05	2.18E-05	1.92E-05	6.28E-05	1.49E-05	0.000145643	1.70E-05	1.30E-05	1.71E-05	1.26E-05	1.82E-05	1.02E-05	0.002119853	1.46E-05	1.62E-05	2.57E-05	8.90E-05	0.001933426	0.004704368	1.12E-05	3.74E-06	1.31E-05	7.79E-06	5.57E-05	1.57E-05	1.85E-06	9.06E-06	1.04E-05	9.70E-05	0.003061529	7.28E-05	1.02E-05	9.96E-06	7.39E-06	3.29E-05	1.77E-05	6.97E-05	1.73E-05	0.006119724	1.48E-05	1.88E-05	0.002402393	2.41E-06	4.02E-05	4.38E-06	7.28E-06	1.59E-06	1.14E-05	2.63E-05	1.11E-05	6.19E-05	1.06E-05	1.76E-05	5.03E-05	3.67E-05	0.00191002	1.42E-05	2.52E-06	1.52E-05	0.000456828	9.67E-06	6.66E-06	5.26E-06	1.50E-05	2.28E-05	9.99E-06	0.000135372	1.29E-05	9.14E-06	3.53E-05	0.002807627	5.60E-05	3.13E-05	3.10E-06	0.00049478	4.22E-06	4.36E-06	3.15E-05	8.57E-06	2.84E-06	8.29E-06	3.06E-05	1.73E-05	4.88E-06	1.05E-05	2.92E-05	1.05E-05	9.10E-06	0.00186925	1.24E-05	7.60E-06	1.87E-05	1.59E-06	2.72E-06	1.39E-05	1.80E-05	1.08E-05	2.03E-05	3.03E-06	0.002363722	8.76E-06	2.42E-06	1.42E-05	7.27E-06	7.40E-05	5.42E-05	1.87E-05	5.20E-05	3.76E-06	2.46E-05	6.44E-06	3.41E-05	1.47E-05	1.13E-05	3.69E-06	2.09E-05	3.75E-05	2.37E-06	1.34E-05	2.14E-06	1.05E-05	4.22E-05	8.65E-06	0.001562505	0.001525447	1.50E-05	3.58E-05	3.17E-05	3.59E-06	0.002106233	1.77E-05	6.16E-06	0.000167511	1.55E-05	2.68E-06	3.20E-05	1.43E-05	8.09E-05	6.25E-05	1.82E-05	2.09E-05	7.72E-06	8.86E-06	7.48E-06	1.00E-05	8.22E-06	0.00152479	4.26E-05	1.14E-05	6.59E-05	1.06E-05	2.87E-05	8.74E-06	0.000513041	5.50E-05	1.48E-05	3.36E-05	0.002510497	1.62E-06	2.53E-05	7.42E-05	2.41E-05	7.66E-06	1.85E-05	0.000342343	8.26E-06	3.17E-06	1.43E-05	2.07E-06	1.95E-05	0.000116334	1.26E-05	8.74E-06	0.001176909	1.66E-05	5.09E-06	5.49E-05	3.03E-05	2.95E-06	1.63E-05	1.96E-05	1.01E-05	0.003376411	7.62E-06	3.70E-06	3.64E-05	3.86E-05	1.40E-05	6.47E-06	0.001107353	3.25E-06	1.74E-05	1.45E-05	5.27E-05	8.84E-06	5.52E-05	7.70E-06	4.59E-05	9.97E-05	0.00020736	1.28E-05	4.32E-06	6.98E-05	2.83E-06	6.43E-06	5.87E-06	1.71E-05	7.04E-06	1.75E-05	3.52E-05	0.000265802	2.00E-05	6.54E-06	0.000104989	3.91E-05	1.78E-05	1.49E-05	1.02E-05	1.04E-05	6.55E-06	3.82E-05	1.30E-05	0.000744538	2.30E-05	2.97E-06	1.07E-05	0.00103853	8.28E-06	3.08E-05	1.11E-05	1.17E-05	2.71E-05	1.18E-05	3.09E-06	4.07E-05	2.07E-05	4.97E-06	0.001119172	2.92E-05	7.72E-06	8.52E-06	4.01E-06	6.60E-06	0.012615348	0.000671179	1.70E-05	7.97E-06	3.76E-05	3.50E-06	3.84E-05	1.60E-05	4.33E-05	1.43E-05	1.71E-05	0.000107656	9.45E-06	0.000106484	1.51E-05	1.53E-06	2.29E-05	2.73E-05	1.28E-05	0.002364953	1.06E-05	1.24E-05	5.57E-05	2.08E-05	1.81E-05	0.001143608	1.08E-05	6.94E-05	1.96E-06	6.99E-05	9.42E-05	8.84E-06	1.64E-05	0.000887577	2.27E-05	8.56E-06	7.06E-06	1.76E-05	1.64E-05	2.67E-06	6.67E-06	3.44E-05	3.65E-06	1.01E-05	4.63E-05	8.84E-06	0.003602428	2.27E-05	1.78E-05	4.48E-06	2.17E-05	3.56E-06	0.001760786	8.75E-06	2.21E-05	1.78E-05	2.36E-05	4.54E-06	1.62E-05	4.43E-05	1.94E-05	3.64E-05	9.26E-06	2.21E-06	1.15E-05	9.63E-06	9.40E-06	0.000460936	3.97E-05	1.75E-05	4.37E-05	3.76E-05	1.07E-05	2.94E-05	2.93E-05	9.45E-06	9.48E-05	2.57E-05	2.72E-05	5.51E-06	2.15E-05	1.63E-05	0.000124184	1.67E-05	1.90E-05	2.34E-05	0.002231213	6.65E-06	3.20E-05	9.13E-06	3.43E-05	1.06E-05	3.64E-06	1.78E-06	9.26E-06	4.29E-06	2.31E-05	5.24E-05	9.60E-05	5.01E-05	5.13E-05	3.45E-05	4.21E-06	0.000976092	1.72E-06	2.60E-05	5.76E-06	5.89E-06	8.12E-06	0.000696484	1.50E-05	5.35E-05	6.55E-05	1.17E-05	1.62E-05	2.19E-05	2.81E-05	3.88E-06	2.46E-05	2.43E-05	0.001216322	2.97E-05	3.70E-05	5.63E-06	0.001867872	6.88E-06	1.11E-05	1.70E-05	1.22E-05	2.24E-06	0.000960967	1.85E-06	8.58E-06	2.42E-06	1.99E-05	5.96E-05	3.34E-06	1.98E-05	0.001249084	0.000316323	6.10E-06	7.70E-05	1.11E-05	2.27E-05	1.07E-05	3.09E-06	4.84E-06	3.86E-06	3.02E-05	1.11E-05	4.61E-05	1.93E-05	5.75E-06	2.09E-06	1.86E-06	1.20E-05	2.47E-06	5.59E-05	5.87E-06	5.65E-06	9.76E-06	0.000695905	3.56E-05	8.93E-06	1.18E-05	1.43E-05	2.50E-05	0.000124184	2.45E-06	0.001083162	1.06E-05	2.25E-06	8.26E-06	2.43E-05	2.59E-06	1.11E-05	3.91E-06	0.000268262	1.38E-05	1.79E-05	1.60E-05	1.50E-05	3.96E-06	7.38E-05	3.44E-05	1.66E-05	2.18E-06	8.84E-06	3.15E-05	4.05E-05	8.99E-06	5.00E-05	2.70E-05	1.71E-05	1.76E-05	6.13E-06	0.00010676	5.35E-06	1.24E-05	3.67E-05	0.00123486	2.95E-06	2.23E-05	2.56E-05	1.61E-05	1.08E-05	6.80E-06	0.000613124	7.18E-06	4.73E-06	1.11E-05	2.29E-05	8.35E-06	0.001198741	3.08E-06	7.59E-06	3.85E-06	2.52E-06	2.09E-05	6.05E-06	1.31E-05	1.32E-05	0.000768742	2.11E-05	1.21E-05	1.33E-05	0.001193749	4.17E-06	4.01E-05	5.83E-06	9.97E-06	3.18E-05	1.92E-05	7.51E-06	8.64E-06	0.001399958	2.85E-05	6.47E-06	1.97E-05	8.97E-06	1.45E-05	1.50E-05	8.36E-06	0.000406643	3.47E-06	1.16E-05	5.34E-05	0.000710322	1.21E-05	1.90E-05	1.72E-06	8.93E-06	1.43E-05	1.75E-05	0.00023194	2.46E-05	2.35E-05	5.99E-06	3.10E-05	7.45E-06	0.000379652	1.89E-05	1.09E-05	8.05E-06	1.78E-05	6.07E-05	2.87E-06	3.04E-05	3.98E-06	9.65E-05	2.10E-06	1.41E-05	9.13E-06	8.45E-06	1.75E-06	1.97E-05	3.25E-06	1.54E-05	1.44E-05	9.53E-06	1.02E-05	7.83E-06	2.26E-05	8.48E-06	1.70E-05	2.58E-05	6.00E-06	2.99E-06	2.18E-05	1.54E-05	4.83E-05	1.16E-05	7.21E-06	5.48E-05	3.93E-05	5.51E-05	0.000100587	1.68E-05	2.10E-05	0.001877178	9.38E-06	2.31E-05	8.50E-06	2.85E-05	1.24E-05	1.81E-06	5.78E-06	3.31E-05	2.65E-05	3.34E-06	4.83E-05	1.81E-05	7.51E-06	7.54E-06	0.001877178	1.18E-05	2.62E-05	9.45E-06	2.30E-06	9.01E-06	1.05E-05	0.001406414	7.82E-06	4.75E-06	1.37E-06	1.94E-05	4.95E-05	1.43E-05	0.000497687	8.12E-06	1.95E-05	9.55E-06	2.09E-05	6.95E-06	2.42E-05	9.27E-06	4.83E-06	0.000772937	2.41E-05	1.62E-06	3.10E-06	3.79E-05	9.01E-06	6.26E-05	2.20E-05	8.27E-06	2.14E-05	2.65E-06	1.65E-05	0.002455169	0.000145506	0.0043147	8.53E-06	9.40E-06	3.08E-06	1.39E-05	0.000107107	2.10E-05	2.43E-05	7.30E-06	3.94E-05	3.37E-05	2.52E-06	0.000720376	1.96E-05	7.80E-06	2.24E-05	2.01E-06	1.21E-05	5.29E-06	2.24E-05	3.58E-05	1.15E-05	2.14E-06	2.44E-06	5.75E-06	0.00313968	1.57E-05	1.11E-05	3.43E-05	5.57E-06	9.85E-06	1.30E-06	0.000917588	1.48E-05	8.09E-06	0.000644067	5.75E-05	1.32E-05	9.73E-06	2.68E-05	3.05E-06	0.000861882	1.73E-05	4.07E-06	7.96E-05	0.001377407	2.48E-05	1.13E-05	3.32E-06	5.32E-05	8.17E-06	4.23E-06	8.72E-06	8.47E-06	0.000789771	7.70E-06	2.47E-05	6.51E-06	7.48E-06	0.000488932	1.26E-05	6.86E-06	1.28E-05	3.94E-06	0.001307308	2.14E-05	1.15E-05	5.45E-05	4.95E-06	0.001054523	3.84E-05	3.78E-05	8.29E-06	8.50E-06	1.37E-05	1.86E-05	1.38E-05	2.04E-06	6.08E-06	0.000627557	4.00E-05	5.08E-06	5.66E-06	7.81E-06	2.12E-05	3.76E-05	0.002913823	6.18E-06	7.45E-06	5.06E-06	1.41E-05	0.000128251	1.60E-05	2.01E-05	3.95E-06	6.25E-06	2.04E-05	8.27E-05	0.001216022	2.32E-05	2.24E-05	2.20E-05	1.51E-05	2.72E-06	7.94E-06	7.06E-06	1.26E-05	1.99E-05	1.39E-05	7.50E-06	2.40E-05	6.50E-06	4.19E-06	8.93E-06	9.02E-05	7.40E-06	0.000651726	2.15E-06	2.01E-05	7.27E-06	0.000470954	8.31E-06	1.90E-05	0.000149891	1.94E-05	6.48E-06	0.00065905	3.65E-05	5.23E-05	2.07E-05	3.38E-06	1.11E-05	3.61E-06	0.000789771	3.62E-06	4.43E-05	2.85E-06	2.69E-05	0.001036724	1.37E-05	8.68E-06	0.000536848	5.29E-06	7.29E-06	1.19E-05	1.26E-05	4.21E-05	2.53E-06	2.13E-05	5.73E-06	1.41E-05	8.14E-06	0.027302356	8.68E-05	6.03E-05	1.22E-05	2.28E-05	7.02E-06	0.00027292	1.21E-05	7.52E-06	2.86E-06	4.67E-06	0.000449168	9.74E-06	2.56E-05	1.25E-05	6.29E-06	4.23E-06	3.32E-06	0.000353179	1.08E-06	1.18E-05	6.48E-06	9.69E-06	1.69E-05	3.45E-06	2.42E-06	2.87E-06	2.84E-05	1.07E-06	2.81E-06	0.000256316	2.08E-05	4.81E-06	3.03E-06	8.81E-06	7.92E-06	0.000864857	1.58E-05	2.10E-06	1.31E-05	2.35E-05	8.09E-06	2.16E-06	4.24E-06	8.84E-06	0.002649126	5.76E-06	2.42E-05	7.31E-06	2.13E-05	5.87E-06	0.000188023	3.43E-06	5.64E-06	2.21E-06	5.34E-06	1.20E-05	0.000303048	1.24E-05	2.15E-05	5.32E-06	2.31E-05	3.80E-05	5.38E-05	9.42E-06	0.000648041	1.34E-05	8.82E-06	8.26E-06	1.04E-05	0.000286992	1.24E-05	1.17E-05	6.72E-06	4.57E-06	4.86E-06	1.57E-05	1.53E-05	2.08E-05	2.28E-05	5.95E-06	0.000449214	3.28E-06	8.24E-06	7.94E-06	8.72E-06	1.34E-05	1.73E-05	2.41E-06	2.43E-05	6.89E-06	2.51E-05	3.20E-06	6.76E-06	1.66E-05	0.00027292	8.79E-06	7.80E-06	2.50E-05	6.33E-06	7.53E-06	6.76E-05	4.00E-05	2.45E-05	2.34E-05	1.35E-05	1.27E-05	2.42E-06	4.29E-06	2.71E-05	0.000749379	1.71E-05	6.44E-06	1.21E-05	4.16E-06	0.000214799	2.26E-05	1.19E-05	4.35E-06	3.12E-05	2.09E-05	8.32E-06	3.99E-05	1.63E-05	8.42E-06	5.82E-06	2.47E-06	7.01E-06	9.14E-06	8.93E-06	7.32E-06	0.001850633	9.82E-06	7.94E-06	2.02E-05	2.13E-05	7.81E-06	2.48E-05	1.51E-05	2.19E-06	1.23E-05	3.80E-06	1.26E-05	1.22E-05	1.04E-05	0.00037485	4.33E-06	4.06E-06	1.42E-05	1.03E-05	0.001177508	7.79E-06	8.04E-06	4.42E-05	2.05E-06	7.39E-06	2.25E-06	0.000215236	6.61E-06	4.74E-06	2.48E-06	0.00023488	0.000242252	4.26E-06	3.51E-05	9.34E-06	3.61E-06	2.66E-06	2.61E-06	0.000414009	1.25E-05	6.60E-06	1.39E-05	2.25E-05	1.74E-06	3.00E-05	1.02E-05	2.25E-05	1.13E-05	2.28E-06	5.56E-06	0.00024556	1.06E-05	4.45E-06	6.12E-06	1.03E-05	7.38E-06	0.000820895	2.83E-06	4.83E-06	7.00E-06	3.73E-06	1.10E-05	1.83E-06	3.15E-06	1.21E-05	1.09E-05	7.08E-06	0.000182074	2.02E-05	5.99E-06	2.30E-06	1.22E-05	3.94E-06	7.39E-05	3.33E-05	1.37E-05	3.39E-06	1.83E-06	1.02E-05	0.002283506	5.33E-06	1.92E-06	1.13E-05	5.57E-05	1.11E-05	1.69E-05	2.24E-05	3.60E-06	2.64E-06	2.17E-06	2.67E-06	0.000230832	2.54E-05	1.56E-06	1.36E-05	4.74E-06	0.00075671	7.41E-06	6.21E-06	2.14E-06	9.68E-06	4.95E-06	1.34E-05	1.39E-05	8.60E-06	7.73E-06	7.11E-06	6.71E-06	6.80E-05	6.68E-06	2.23E-06	5.15E-05	1.55E-06	1.26E-05	6.81E-06	3.70E-05	1.83E-06	2.69E-06	4.16E-05	0.013430541	1.59E-05	2.14E-06	2.30E-06	7.84E-05	2.68E-05	4.50E-06	3.48E-06	6.99E-06	3.30E-06	6.98E-06	0.000225796	3.76E-06	0.000245172	3.37E-05	7.99E-06	7.73E-06	1.08E-05	4.36E-06	0.000641332	1.79E-05	4.12E-06	1.32E-05	1.81E-06	1.30E-05	2.08E-06	7.51E-06	7.64E-06	6.07E-06	2.60E-05	0.000841564	4.66E-05	7.87E-06	4.44E-06	3.59E-06	0.000617077	9.77E-06	3.01E-05	3.66E-05	1.27E-05	1.48E-05	2.31E-05	0.000494963	4.85E-06	2.96E-06	1.80E-06	2.01E-06	2.81E-05	0.01064087	0.00066344	4.11E-06	3.16E-05	2.81E-06	0.00082107	1.54E-05	6.00E-05	8.79E-06	1.30E-05	8.03E-06	3.64E-06	2.86E-06	0.000571309	1.10E-05	4.82E-06	5.88E-06	2.58E-05	6.79E-06	0.001993321	4.50E-06	6.30E-06	7.73E-06	0.000294917	8.49E-06	3.81E-06	1.97E-06	2.53E-05	2.91E-06	2.38E-06	6.93E-05	1.62E-05	8.75E-06	2.84E-06	7.45E-06	1.26E-05	6.68E-06	1.26E-05	0.001952604	9.73E-06	8.44E-06	2.26E-06	1.14E-05	3.91E-06	0.006028343	9.01E-05	4.34E-06	2.10E-06	1.19E-05	5.71E-06	1.09E-05	5.94E-06	4.68E-06	9.85E-05	3.58E-06	2.79E-06	2.47E-06	1.49E-06	0.000256894	3.80E-05	7.42E-06	1.45E-05	2.99E-06	0.000294917	2.24E-05	2.87E-05	0.000405773	1.68E-06	3.21E-06	5.49E-06	1.02E-05	0.000412296	7.24E-06	2.09E-05	1.68E-06	4.11E-06	7.70E-06	2.29E-05	0.001612377	3.10E-06	3.64E-05	4.96E-06	2.63E-06	7.15E-06	5.01E-06	0.000148878	2.11E-05	5.59E-06	3.84E-06	1.19E-05	1.73E-05	6.67E-06	9.97E-06	5.57E-06	3.72E-06	0.000359952	7.07E-06	0.004692823	2.14E-05	2.02E-06	5.22E-06	2.94E-06	1.04E-05	7.30E-06	4.11E-06	4.55E-06	1.61E-06	6.43E-06	0.000486273	3.56E-06	2.04E-06	5.24E-06	1.05E-05	9.68E-06	1.48E-05	4.46E-06	0.000290194	4.07E-06	2.05E-06	4.71E-06	8.01E-06	6.94E-06	2.19E-06	2.04E-06	2.42E-06	3.39E-06	1.15E-05	7.74E-06	5.66E-06	7.77E-06	0.000824494	1.35E-05	1.69E-06	2.08E-06	6.36E-06	3.02E-06	1.82E-06	4.71E-06	7.92E-06	1.64E-06	6.25E-06	5.34E-06	6.23E-06	3.69E-06	2.31E-05	0.000146771	2.48E-05	1.29E-05	4.71E-06	8.36E-06	3.86E-06	2.33E-06	1.53E-05	4.13E-06	2.73E-06	9.24E-06	1.27E-05	4.12E-06	3.22E-06	0.000585068	7.62E-06	3.79E-06	1.77E-06	3.22E-06	0.00021194	1.72E-06	5.46E-06	7.27E-06	7.81E-06	1.15E-05	0.000575408	1.73E-05	1.72E-05	3.99E-06	5.85E-06	4.99E-06	2.47E-06	2.86E-06	5.98E-06	0.000102699	4.86E-06	2.49E-05	3.50E-05	1.33E-05	5.16E-06	3.80E-06	2.20E-05	2.53E-06	8.57E-06	2.07E-06	5.68E-06	6.89E-06	4.85E-06	2.16E-05	1.59E-05	6.08E-06	3.93E-05	7.17E-06	1.36E-05	7.90E-06	2.78E-06	2.63E-06	1.94E-05	1.85E-05	3.21E-06	9.38E-06	4.05E-06	1.42E-06	5.57E-06	8.26E-06	3.14E-06	6.39E-06	4.04E-06	3.58E-06	4.42E-06	2.63E-06	6.10E-06	2.11E-06	1.01E-05	0.000319321	1.08E-05	0.000372265	2.67E-06	6.60E-06	3.66E-06	3.31E-06	0.000658609	3.04E-06	1.28E-05	6.53E-06	8.79E-06	1.39E-05	0.000423293	4.62E-06	1.96E-06	7.40E-06	0.000140748	1.68E-06	2.49E-06	0.000381871	5.26E-06	6.63E-06	1.92E-05	2.32E-05	0.000172025	7.07E-06	2.98E-06	3.74E-06	2.78E-06	4.56E-05	4.53E-06	2.16E-06	0.000568797	8.71E-06	1.25E-05	4.45E-06	2.56E-05	3.81E-06	7.15E-06	1.44E-05	3.45E-06	4.03E-06	0.000102221	4.56E-06	7.15E-06	5.83E-06	5.32E-06	7.34E-06	3.99E-06	9.16E-06	2.78E-06	2.83E-06	4.53E-06	8.24E-05	3.30E-06	1.02E-05	1.20E-05	2.27E-06	2.25E-06	0.000206969	2.89E-06	1.70E-06	1.03E-05	8.43E-05	2.23E-06	5.62E-05	2.61E-06	9.71E-06	0.00105728	1.16E-05	2.33E-06	3.18E-06	0.000123392	9.58E-06	2.31E-06	1.18E-05	3.25E-05	2.37E-06	0.00018407	3.92E-06	6.52E-06	0.000972222	0.000287831	3.25E-05	1.02E-05	3.81E-06	2.98E-06	7.61E-06	2.65E-06	2.56E-06	7.07E-06	3.50E-06	9.12E-05	4.02E-06	5.60E-06	1.07E-05	8.69E-06	4.00E-06	0.00036481	6.80E-06	7.07E-06	1.29E-05	7.80E-06	2.59E-06	0.000332262	1.20E-05	2.37E-06	1.30E-05	0.000349719	7.41E-06	2.07E-06	2.34E-06	2.46E-06	3.45E-06	5.92E-06	1.96E-06	2.69E-06	0.001230668	5.23E-06	2.03E-06	3.55E-06	3.14E-06	4.48E-06	2.39E-05	2.47E-06	3.78E-06	2.10E-05	0.000132637	4.78E-06	3.09E-05	3.04E-06	8.91E-06	3.84E-06	4.12E-06	0.000356354	5.39E-06	5.25E-06	3.47E-06	2.56E-06	6.93E-06	0.000182448	3.22E-06	2.31E-06	0.000364295	3.18E-06	4.51E-06	0.000363793	2.49E-06	3.00E-06	0.000383815	2.54E-06	2.57E-06	3.68E-06	0.00020907	3.16E-06	8.33E-06	3.24E-06	1.44E-05	0.00022897	4.49E-06	1.28E-05	1.74E-06	2.76E-06	0.002490492	0.00025731	7.77E-06	2.32E-06	1.72E-06	2.42E-06	1.01E-05	3.11E-06	0.000186063	2.89E-06	4.22E-06	5.42E-06	2.09E-06	1.05E-05	5.15E-06	4.34E-06	3.91E-06	1.02E-05	5.00E-06	2.84E-06	7.60E-06	2.74E-06	1.88E-05	4.57E-06	2.65E-06	0.00035807	1.24E-05	8.39E-06	5.82E-05	2.99E-06	1.91E-06	0.000541059	4.49E-06	1.16E-05	6.43E-06	1.99E-05	0.011243063	0.000409391	1.59E-06	4.41E-06	1.43E-05	0.000369848	7.27E-06	1.72E-05	8.61E-06	0.00036453	2.91E-06	5.52E-06	2.23E-05	2.52E-06	9.95E-06	0.000124598	6.25E-05	2.49E-06	1.94E-06	2.82E-06	1.78E-06	2.79E-06	8.52E-05	3.47E-06	3.08E-06	0.000458275	1.41E-05	0.000517132	1.23E-05	5.41E-06	0.000454997	5.27E-06	0.000167548	3.76E-06	4.16E-06	6.76E-06	2.73E-06	3.86E-06	3.11E-06	2.81E-06	2.97E-06	4.89E-06	2.46E-05	3.13E-06	2.22E-05	7.22E-06	2.91E-06	2.74E-06	1.78E-05	3.64E-06	4.26E-06	0.003436027	1.93E-05	2.06E-06	3.52E-06	4.67E-06	0.000541059	2.00E-06	8.11E-06	0.001878276	1.69E-05	3.33E-06	4.68E-06	0.000163558	2.91E-05	2.81E-06	0.000256293	2.69E-05	9.31E-06	2.88E-06	2.69E-06	3.81E-06	1.77E-05	3.37E-06	6.27E-06	1.37E-05	2.33E-06	5.80E-06	2.21E-06	6.47E-06	0.000578147	6.26E-06	2.66E-06	6.96E-06	1.37E-06	8.97E-06	5.12E-06	0.000273365	2.03E-06	0.00025731	1.07E-05	4.23E-06	3.25E-06	0.000477447	1.41E-06	3.03E-06	1.60E-06	0.000820991	3.44E-06	8.24E-05	1.76E-06	1.78E-06	2.08E-06	0.000827549	0.000683364	7.14E-06	5.27E-06	2.81E-06	0.000731683	3.11E-06	2.84E-06	3.86E-06	3.45E-06	7.41E-06	3.01E-06	6.14E-05	5.55E-06	3.67E-06	2.44E-06	5.30E-06	0.0003337	2.23E-06	8.83E-06	2.56E-06	5.47E-06	7.72E-06	4.71E-06	4.79E-06	1.48E-05	0.000250595	3.51E-06	5.17E-06	7.47E-06	0.000249571	1.00E-05	1.36E-05	3.17E-06	3.78E-06	5.00E-06	7.77E-06	0.000827549	6.41E-06	3.29E-06	6.11E-06	0.000461048	9.58E-06	3.29E-06	6.64E-06	3.84E-06	6.01E-06	0.000497687	2.49E-06	4.34E-06	0.000104505	0.000413344	1.00E-05	2.28E-06	1.89E-06	5.42E-06	3.41E-06	2.36E-06	4.55E-06	2.58E-06	9.09E-06	1.74E-06	6.07E-06	8.16E-06	1.19E-05	2.04E-06	2.19E-06	4.16E-06	2.48E-06	0.000113221	0.000758107	2.06E-06	4.82E-06	8.73E-06	1.88E-06	4.15E-06	3.22E-06	6.93E-06	1.94E-06	0.000567214	8.68E-06	3.17E-06	1.56E-06	2.53E-06	2.20E-06	5.67E-06	3.87E-06	2.17E-06	3.94E-06	2.21E-06	0.000379109	3.60E-06	6.88E-06	4.79E-06	0.000569013	3.85E-06	9.32E-05	2.94E-06	2.43E-06	4.36E-06	0.001454633	4.76E-06	4.91E-06	1.56E-05	3.25E-05	2.25E-06	3.69E-06	3.81E-06	1.06E-05	8.22E-06	3.01E-06	7.52E-05	4.74E-06	1.41E-05	0.000435053	3.12E-06	2.46E-05	2.19E-06	2.21E-06	3.75E-06	0.000113444	1.89E-06	3.05E-06	5.08E-05	5.47E-06	1.27E-06	2.61E-06	0.000507612	8.15E-06	5.42E-06	1.77E-06	8.64E-06	5.84E-06	8.07E-05	0.000363793	3.33E-06	3.83E-06	0.000217019	8.75E-06	2.24E-06	2.15E-06	3.14E-06	1.86E-06	2.38E-06	2.49E-06	3.52E-06	2.79E-06	5.10E-06	2.49E-06	4.45E-06	3.83E-06	2.88E-06	2.46E-06	1.26E-05	4.25E-06	1.93E-06	0.000176514	3.15E-06	1.85E-06	3.29E-06	1.88E-06	0.00014146	1.42E-06	1.38E-06	6.21E-06	1.99E-06	7.95E-06	0.000273365	2.75E-06	0.000359952	3.10E-06	3.85E-06	0.000697941	2.08E-06	6.36E-06	2.02E-06	1.53E-06	1.63E-05	2.27E-06	0.000162996	0.000233014	0.0002817	2.15E-06	0.000327037	3.28E-06	1.74E-05	2.38E-06	1.87E-06	1.52E-06	5.18E-06	2.54E-06	6.47E-06	2.40E-06	3.17E-06	1.28E-05	0.000208356	8.59E-06	3.85E-06	5.47E-06	2.79E-06	5.96E-06	1.96E-06	2.20E-06	1.49E-06	2.49E-06	0.000348131	1.64E-06	4.24E-06	0.000461035	2.47E-06	1.91E-06	1.25E-06	1.07E-06	0.000984263	0.000193346	1.85E-06	3.81E-06	0.000829163	2.41E-06	4.64E-06	0.000255721	4.86E-05	0.000188716	0.000414347	0.000282165	0.000565288	0.000425766	9.94E-05	0.000126	0.000810345	0.000182787	0.000350089	2.87E-06	0.000744492	0.000300322	0.0001943	0.00034439	2.99E-05	0.000283533	0.000512153	0.00025812	0.000460245	0.000517132	0.000142775	0.000453963	0.000752272	6.07E-05	0.000342269	0.000758107	0.000122605	1.97E-05	0.000187666	0.000254395	0.000242148	5.31E-05	0.000267964	0.00011929	0.000306301	0.00072838	0.000123406	0.0008007	0.000104162	0.000343954	0.000514706	1.67E-05	0.000212948	0.000181053	2.76E-05	0.000126	0.000128314	0.000113597	0.000278777	3.12E-05	0.000494363	7.60E-06	2.72E-05	0.00020907	0.000108784	0.000303388	0.000109055	0.000237188	0.000341764	0.000133919	2.77E-06	0.000246826	0.000132439	0.000661712	3.64E-06	6.61E-05	0.000250271	0.000442263	0.000539643	0.00012885	0.000131724	3.44E-05	0.000858099	0.000398471	0.001278005	0.000432432	0.001093689	4.30E-05	0.000142832	0.000258448	8.63E-05	1.99E-05	0.001193749	0.000338868	0.000409391	0.000252793	0.000120939	0.000320708	0.000256293	0.000231523	0.00011568	0.000166481	0.000470712	0.000107701	0.000155711	0.000232182	2.53E-05	9.44E-05	0.000140674	3.70E-05	8.05E-06	0.00013518	6.92E-05	0.000658054	0.002421558	0.00012998	0.000370124	0.000417905	0.000283533	1.69E-05	0.000451438	0.000634333	2.10E-05	8.94E-05	9.99E-05	4.37E-05	3.22E-05	5.06E-05	3.16E-05	1.90E-05	0.000346649	6.11E-05	0.000394778	0.000613124	0.000113217	5.82E-05	0.000189722	0.000870226	0.001360896	1.37E-06	0.000542754	0.000317373	0.000120939	5.19E-05	3.72E-05	0.000246514	0.000491334	3.66E-05	4.75E-05	0.000114132	9.01E-05
2022MCF0013_n_6_001	6	D5	NPS	OTI	M2	NPS_OTI	D5 NPS OT-I M2	0.012854794	1.83E-05	0.000434721	0.000215443	0.000326432	5.20E-05	0.000103572	0.00031005	0.000223439	7.99E-05	0.000273318	6.64E-05	0.00012127	0.000167792	0.000173163	0.000262256	0.00091876	0.00061117	0.000209408	0.000364316	0.000417464	0.000172812	0.000154752	0.000200116	0.002205135	6.25E-05	0.000122099	3.93E-05	0.000179904	0.000156414	0.000127102	6.82E-05	0.000310946	0.000291336	0.000358537	5.59E-05	0.000225363	1.70E-05	2.04E-06	0.000430643	6.77E-05	2.08E-06	6.87E-05	0.000104513	0.000244825	0.00092355	0.000188221	5.43E-06	1.81E-05	0.000156944	0.000151264	0.000299503	3.44E-05	0.000136074	0.000364316	0.015713226	2.93E-05	0.000303689	0.001537748	0.000155206	0.000154752	5.94E-06	8.38E-05	0.000348879	0.000240157	0.000299503	0.00014489	7.91E-05	0.000341937	1.52E-05	2.29E-05	9.05E-05	0.000288446	3.78E-05	0.000139016	0.00026275	0.002565898	1.70E-05	6.63E-05	8.45E-06	0.000138485	0.000371769	0.00023514	0.000311789	7.17E-05	0.000455266	0.000227612	0.000113482	0.000280993	6.14E-05	0.000265221	3.24E-06	0.000123466	0.000181372	0.000197845	1.78E-05	6.13E-05	0.000128824	9.12E-05	7.89E-05	6.03E-05	0.00033787	0.000158234	0.000129936	8.04E-05	0.000115608	0.000124543	3.75E-05	0.00011853	0.000389326	0.000270916	0.00016294	0.000176888	0.000187473	7.74E-05	8.83E-05	0.000140091	0.000314403	9.73E-05	0.000173733	0.000173163	2.45E-05	5.30E-05	0.000198748	0.000114795	0.000546955	8.87E-06	0.000108951	0.011468765	0.000156627	0.000508957	5.83E-05	1.61E-05	0.000190418	0.000113997	1.61E-05	7.79E-05	0.000156627	0.000181467	8.56E-05	0.000314203	0.001014592	0.000456739	9.23E-06	0.000388525	1.48E-05	0.000308698	0.00016294	9.29E-06	0.000935161	3.57E-06	0.000308698	0.00025884	0.000140091	1.32E-05	0.000549573	0.000167741	9.43E-05	0.000135739	0.00012425	0.000254607	0.000175579	0.000136751	8.60E-05	9.48E-05	3.87E-05	9.10E-05	0.000291336	0.00026774	3.41E-05	2.49E-05	0.000894299	0.000355079	0.000125686	8.01E-05	1.20E-05	0.000320966	2.98E-05	0.000365781	0.000339304	0.000290498	5.28E-05	0.000570783	4.19E-05	0.000504939	0.000192029	7.07E-05	0.000100558	2.15E-05	0.000691283	0.000147065	1.37E-05	0.000339304	2.15E-05	0.000371483	0.000371769	9.53E-05	0.000192725	0.000256556	0.000927134	9.37E-05	5.10E-05	7.50E-05	7.25E-05	0.000290498	0.000374409	0.000221637	0.000150107	9.51E-05	0.00037551	3.78E-05	7.28E-05	3.07E-05	0.000243812	8.42E-05	0.000363859	0.000138259	0.000147817	7.90E-05	0.000205102	0.002242107	1.06E-05	9.85E-05	0.000268803	1.65E-05	8.55E-05	0.00026774	0.000133087	0.00049621	8.04E-05	0.00037551	5.87E-05	0.000966768	0.000257697	0.00010626	0.000199757	0.000142812	0.000450225	1.32E-05	0.00017861	0.000752115	0.000111648	0.000211906	0.001415907	0.000235866	0.000245964	0.000137964	6.84E-05	2.93E-05	0.000495571	0.000139507	2.06E-05	0.000135874	7.88E-05	0.000271687	8.75E-05	3.09E-05	7.06E-05	0.000301243	0.000409744	0.012752056	0.000167823	0.000192138	0.000236483	5.97E-05	1.16E-05	0.000212187	0.000197522	0.000715264	0.000345955	3.58E-05	0.000165513	0.000109816	1.61E-05	0.000282875	0.000163246	0.000900925	0.000148186	2.39E-05	0.000265221	0.000120747	0.000170734	0.000292172	0.000405473	5.38E-05	0.000158827	0.000393052	8.39E-06	0.000170525	0.000145269	0.000150487	0.000127915	0.000156718	5.36E-05	0.000291744	0.000628787	8.70E-05	0.000166591	8.87E-05	8.42E-05	0.000250073	4.20E-05	0.000108347	1.39E-05	0.000131539	0.00010055	0.000308503	0.00028083	0.000149035	3.39E-05	7.62E-05	3.38E-05	0.000377652	9.54E-05	7.61E-05	0.000458739	2.46E-05	0.000309183	0.000167343	0.003879662	0.000103572	9.68E-05	0.00037432	4.44E-05	6.18E-05	0.001441324	0.00033121	0.00035164	4.04E-05	8.42E-05	0.000296761	2.66E-05	0.000142929	3.76E-05	5.63E-05	0.000105253	1.02E-05	2.60E-05	8.69E-05	0.000314219	0.000253919	1.94E-05	8.91E-05	1.09E-05	0.000168535	0.000234392	0.000122238	6.89E-05	9.43E-05	0.000205908	3.92E-05	2.31E-05	0.010736909	0.000291156	1.95E-05	9.96E-05	8.49E-05	0.000161949	3.56E-05	1.37E-05	0.000190529	0.000398567	0.000175178	1.29E-05	0.000164656	8.15E-05	1.79E-05	0.009260998	2.74E-05	0.000384434	2.83E-05	0.000206325	2.93E-05	1.79E-05	9.85E-05	0.000180132	0.000135579	8.42E-05	0.00012122	2.53E-05	0.001147992	0.000150107	0.000338785	7.04E-05	2.66E-05	5.95E-05	0.000906923	1.48E-05	9.18E-05	6.80E-05	5.75E-05	0.000166591	0.00041659	0.000104095	0.000107772	8.59E-05	2.01E-05	0.000216726	0.000464842	0.021264857	4.58E-05	2.57E-05	0.000181471	0.000170525	2.13E-05	4.62E-05	9.76E-05	1.21E-05	5.08E-05	1.57E-05	0.000108213	0.000566464	0.00018775	2.39E-05	4.32E-05	5.08E-05	9.75E-06	7.00E-05	0.002984977	0.000116006	7.20E-06	0.000659233	2.04E-05	0.000174373	5.33E-05	2.68E-05	6.13E-05	0.000134039	0.000210373	7.11E-05	7.80E-05	8.84E-05	0.000143619	4.24E-05	0.000202462	0.000403169	1.04E-05	1.07E-05	3.02E-05	1.42E-05	2.70E-05	0.00021384	0.000247655	0.00022611	5.85E-05	0.00012912	8.76E-05	0.010625725	0.000134421	7.30E-06	1.96E-05	3.31E-05	2.63E-05	0.000118216	6.69E-05	7.70E-05	9.15E-05	4.92E-05	3.86E-05	0.000153537	0.000464842	2.36E-05	7.52E-05	0.000111447	1.54E-05	2.53E-05	9.71E-05	9.46E-06	6.89E-05	9.05E-05	0.000139372	0.000122847	6.80E-05	0.000119249	0.000162604	2.13E-05	2.01E-05	1.86E-05	0.000736405	2.21E-05	0.000169195	0.000184005	0.000308698	0.000518819	9.19E-05	6.55E-05	0.000484389	2.09E-05	0.000628715	2.38E-05	5.16E-05	0.000249033	7.03E-05	0.000185582	8.43E-05	1.36E-05	3.31E-05	9.74E-06	4.02E-05	6.93E-05	0.0003731	8.48E-05	0.000116951	2.27E-05	9.86E-05	0.000117418	1.76E-05	0.000130382	4.16E-05	2.76E-05	5.29E-05	0.028858677	0.000173755	0.000113018	0.000148519	4.67E-05	0.000115312	0.000135098	2.89E-05	0.000317568	5.29E-06	0.000230156	0.0003886	6.92E-05	7.75E-05	5.13E-05	7.89E-05	8.87E-05	9.54E-05	6.56E-05	7.40E-05	7.89E-05	6.68E-05	6.60E-05	0.000365219	5.48E-06	0.000128824	4.46E-05	0.00020531	8.49E-05	0.001399051	9.42E-05	3.21E-05	0.000420616	0.000107163	3.56E-05	0.000114726	6.75E-06	0.0001092	0.000137175	1.82E-05	1.60E-05	5.92E-05	0.00058948	5.92E-05	6.86E-06	1.67E-05	0.000137249	0.023919273	3.03E-05	0.000234789	3.84E-05	0.000163246	2.59E-05	0.000369331	5.88E-05	0.000152968	6.31E-05	8.64E-05	8.47E-05	5.72E-05	5.35E-05	3.74E-05	0.001449906	2.48E-06	0.000174722	0.00017432	4.62E-05	0.005593111	0.000106403	0.00015851	4.53E-05	3.63E-05	5.93E-05	0.000246248	7.14E-05	9.59E-06	3.64E-05	0.00013915	0.000169562	1.84E-06	3.19E-05	4.42E-06	0.000216978	0.000997999	0.000193243	0.00011644	0.000119788	7.40E-05	0.000405973	0.000333979	7.95E-06	0.000177724	7.53E-05	6.00E-05	1.07E-05	0.000104228	4.34E-05	1.29E-05	0.000107314	4.03E-05	3.82E-05	2.47E-05	8.10E-06	0.000333979	0.000114368	7.51E-05	5.35E-05	7.21E-05	3.29E-05	0.000119964	0.000402238	2.07E-05	9.89E-05	0.000314533	6.39E-05	8.14E-05	9.18E-05	0.000254039	4.84E-06	0.000114613	3.07E-05	0.00024967	0.008624141	2.56E-05	7.51E-05	6.10E-05	0.000149926	4.72E-05	5.12E-05	3.46E-05	0.000116495	8.06E-05	6.40E-05	7.79E-05	6.81E-05	0.000120282	3.84E-05	1.84E-05	6.08E-05	7.66E-05	0.000116715	4.92E-05	0.000136337	2.20E-05	2.63E-05	0.000102964	2.23E-05	8.83E-05	0.000484389	0.000155628	6.52E-05	9.14E-05	5.95E-05	3.49E-05	1.91E-05	9.18E-05	0.000307732	6.56E-05	0.0002264	0.000186857	6.64E-05	4.76E-05	9.18E-05	0.000165894	0.00044403	7.73E-05	0.008499269	0.004281966	0.001556206	0.000187187	8.87E-05	0.000114608	0.000137249	0.000254607	0.000108004	5.35E-05	0.000396573	5.19E-05	0.000152735	0.00011483	0.000182871	2.64E-05	6.72E-05	5.02E-05	2.37E-06	0.000112349	3.72E-05	7.44E-05	9.91E-06	0.000127514	0.000165894	5.82E-05	2.69E-05	0.000152735	0.000169562	0.000187864	6.62E-05	7.66E-05	9.34E-06	9.88E-05	0.000120906	3.26E-05	0.000174034	1.91E-05	0.000132493	0.001129381	0.000333272	2.62E-05	6.69E-05	2.73E-05	0.000140245	5.46E-05	5.52E-05	3.65E-05	8.10E-05	3.61E-05	7.15E-05	1.68E-05	1.22E-05	0.000251622	0.00016728	2.00E-05	1.29E-05	0.000113567	6.40E-05	2.32E-05	8.44E-06	0.000131792	2.37E-06	6.77E-05	3.88E-05	0.000193942	2.71E-05	5.88E-05	0.000299418	2.30E-05	0.00044403	0.000126968	7.83E-05	5.72E-05	7.91E-06	8.17E-05	7.15E-05	5.37E-05	1.74E-05	7.90E-06	2.05E-05	0.001941507	1.43E-05	1.14E-05	0.000141849	5.68E-05	1.09E-05	0.000152968	3.24E-05	0.000192138	8.81E-05	5.74E-05	2.06E-05	2.14E-05	3.52E-06	0.00014523	1.30E-05	0.000275867	7.80E-05	3.86E-05	0.00015562	2.45E-06	3.64E-05	1.34E-05	8.06E-05	3.75E-05	1.00E-05	2.45E-05	2.87E-05	1.59E-05	4.48E-05	0.000468977	0.000585286	0.000127317	7.00E-05	1.11E-05	5.33E-05	4.81E-05	7.80E-06	6.15E-05	2.11E-05	6.30E-06	8.54E-05	0.000145361	0.000162975	5.56E-05	3.86E-06	3.71E-05	3.77E-05	0.000302107	5.62E-05	4.21E-05	5.05E-05	5.32E-06	0.000128746	5.33E-05	0.00012973	5.25E-05	3.22E-05	2.51E-05	1.33E-05	5.01E-06	3.63E-05	4.89E-05	0.000174034	0.000191488	5.76E-05	6.49E-06	3.08E-05	2.80E-05	1.65E-05	2.94E-05	0.000122405	4.60E-05	2.32E-05	6.59E-05	1.94E-05	7.86E-05	1.74E-05	2.03E-05	7.73E-05	0.000105622	2.26E-06	0.000208485	0.000122678	1.43E-05	0.000136344	9.44E-05	2.59E-05	0.000194626	0.000177677	3.77E-05	0.000131106	0.000100688	0.000105393	3.91E-05	7.32E-05	0.001514375	5.08E-05	0.000279441	0.00012973	2.46E-05	9.18E-05	5.34E-05	0.000103405	0.000761086	0.000353783	0.000141201	5.01E-05	3.39E-05	0.000205176	3.67E-05	0.000150259	0.000665635	8.49E-05	8.14E-05	0.000104123	0.000122034	7.09E-05	0.000261739	0.000126261	4.29E-05	2.45E-05	1.84E-05	9.48E-05	1.04E-05	2.58E-05	0.000125143	2.31E-05	1.36E-05	0.000180271	3.62E-05	6.45E-06	2.41E-05	0.000123244	3.15E-05	8.38E-05	0.000265149	4.09E-06	2.61E-05	2.74E-05	0.000101346	2.64E-05	6.20E-05	8.84E-05	9.18E-05	8.99E-05	7.23E-05	0.000423131	0.000636493	1.92E-05	1.13E-05	4.13E-05	8.52E-05	3.29E-05	6.82E-05	7.29E-06	0.000899008	0.000224407	1.55E-05	6.94E-05	8.34E-05	0.000102563	1.02E-05	6.72E-05	1.33E-05	0.000615766	2.04E-05	0.000118562	0.000186731	0.000353783	4.86E-05	0.000107386	0.000108202	0.00017727	2.53E-05	0.00054039	6.68E-06	2.99E-05	0.000295628	3.36E-05	0.000749133	4.13E-05	8.57E-05	9.34E-05	4.13E-05	5.42E-06	5.83E-05	0.000513447	0.000224556	6.87E-06	0.000322421	4.66E-05	3.31E-06	3.84E-05	0.00011506	1.35E-05	0.000749133	4.61E-05	8.58E-05	2.44E-05	1.68E-06	8.99E-05	0.000128824	0.000191205	0.000108117	3.04E-05	9.50E-05	5.05E-05	6.27E-05	0.000250641	1.94E-05	1.60E-05	1.22E-05	0.000105876	0.00011483	0.000109923	1.57E-05	9.43E-05	0.00011997	6.95E-05	0.000329829	2.32E-05	0.000384679	4.79E-05	0.000122831	2.29E-06	2.19E-05	2.38E-05	6.56E-05	0.000210339	0.000125804	4.62E-05	2.47E-05	9.04E-05	0.000230488	0.000321823	4.58E-05	0.000250353	7.67E-05	5.06E-05	7.20E-05	7.73E-05	2.77E-05	0.000223329	0.001460326	2.70E-05	8.17E-05	7.86E-06	8.47E-05	3.59E-05	5.76E-05	5.64E-05	5.20E-05	0.000412915	6.79E-06	3.41E-05	2.94E-05	5.08E-05	2.38E-05	0.000135237	2.50E-05	0.000186068	7.84E-05	8.74E-05	0.000133208	7.47E-05	0.000130382	6.65E-05	0.000124528	1.38E-05	0.00011506	0.000106681	0.00020938	0.004282908	5.94E-05	3.23E-05	1.87E-05	3.03E-05	1.17E-05	9.59E-06	0.00299571	4.03E-05	2.00E-05	9.16E-05	2.14E-05	1.94E-06	0.000259476	3.66E-05	8.53E-05	5.29E-05	0.000450447	0.000105622	5.48E-05	7.49E-05	2.05E-05	7.75E-05	5.12E-05	3.05E-05	3.91E-05	9.04E-05	5.33E-05	0.000558864	1.51E-05	8.15E-05	4.96E-06	5.71E-05	0.000192702	2.12E-05	1.65E-05	1.35E-05	0.000484492	8.04E-05	5.55E-05	3.11E-05	2.49E-05	5.35E-05	0.00059428	3.61E-05	3.32E-05	7.88E-05	3.19E-05	7.75E-05	8.90E-05	5.96E-05	1.97E-05	2.65E-05	2.45E-05	3.41E-05	0.000295998	8.20E-06	6.19E-05	1.99E-05	2.36E-05	8.33E-06	0.000114454	0.00012444	3.10E-05	0.01954008	0.002250474	0.000113479	1.97E-05	2.82E-05	3.69E-05	2.73E-05	3.09E-05	6.89E-05	4.28E-05	3.63E-05	1.27E-05	2.65E-05	5.32E-06	4.62E-05	3.69E-05	3.67E-05	4.50E-05	1.17E-05	0.000122034	5.61E-05	2.21E-05	8.10E-05	2.02E-05	8.40E-05	2.54E-06	1.09E-05	7.94E-06	0.000245483	4.57E-05	4.36E-05	4.26E-05	1.03E-05	8.52E-05	0.012649736	5.64E-05	0.000152967	0.000141315	3.66E-05	0.000153868	0.002400377	3.53E-05	3.66E-05	2.38E-05	8.86E-05	3.82E-06	8.32E-05	0.000103371	0.000146356	8.40E-05	9.49E-05	0.00065153	3.31E-05	8.29E-05	0.000226041	3.37E-05	3.69E-05	7.89E-05	3.61E-05	2.74E-06	4.87E-06	0.000152967	8.86E-05	2.65E-05	7.07E-06	2.06E-05	3.17E-05	0.000122104	1.03E-05	3.83E-05	3.38E-05	3.28E-05	7.37E-06	3.24E-05	2.89E-05	0.000267647	0.000118572	2.55E-05	2.42E-06	0.000198815	5.72E-05	2.33E-05	3.92E-05	4.17E-06	3.66E-05	1.06E-05	4.06E-05	5.10E-05	8.21E-06	2.84E-05	1.85E-05	3.14E-05	2.05E-05	0.000135237	4.20E-05	0.000577193	7.86E-05	1.56E-05	0.000138668	0.000113912	2.55E-05	8.03E-05	6.71E-05	0.000632275	4.81E-05	4.92E-05	2.60E-05	3.19E-06	5.66E-05	0.000876253	5.83E-05	2.57E-05	0.000105618	8.61E-05	7.86E-05	1.71E-06	0.000997787	3.70E-05	3.67E-05	5.18E-05	3.91E-05	0.000150297	3.11E-05	4.19E-05	0.000997787	1.23E-05	1.29E-05	3.12E-05	1.85E-05	0.000187996	2.57E-05	4.37E-05	3.17E-05	4.32E-05	2.95E-05	2.65E-05	0.000184656	2.16E-06	0.000360638	5.94E-05	3.91E-05	1.82E-05	2.15E-05	3.20E-05	1.31E-05	3.26E-05	7.87E-05	2.00E-06	3.52E-05	2.85E-05	4.75E-05	5.02E-06	2.67E-06	1.27E-05	0.003535557	1.33E-05	6.92E-05	1.33E-05	2.49E-05	1.94E-05	0.000197104	7.87E-05	9.07E-05	0.000252869	0.000251814	3.84E-05	1.89E-05	9.85E-05	1.92E-05	1.10E-05	0.000147096	3.27E-06	1.76E-05	4.45E-05	1.12E-05	7.40E-06	1.27E-05	2.29E-06	0.000170125	5.56E-05	7.67E-05	3.16E-06	0.000188812	9.26E-05	5.64E-05	4.45E-05	0.000230488	3.76E-05	7.11E-05	2.08E-06	4.56E-05	8.57E-06	0.000103452	8.38E-05	0.000148929	0.000217127	8.30E-06	4.48E-05	2.26E-05	2.94E-05	4.79E-05	4.25E-05	0.00060898	0.00011359	3.70E-05	2.10E-05	7.06E-05	5.47E-05	2.10E-05	7.91E-05	9.16E-05	5.06E-05	9.73E-05	2.76E-05	1.73E-05	2.39E-05	2.36E-05	4.26E-05	9.34E-06	1.54E-05	6.45E-06	0.001078844	0.000199801	1.27E-05	3.66E-05	7.36E-05	2.47E-06	3.51E-05	0.00010316	5.30E-05	1.16E-05	3.53E-05	3.05E-05	3.85E-05	4.02E-05	0.00025182	5.02E-05	9.29E-05	1.43E-05	1.53E-06	5.71E-05	2.16E-05	6.13E-05	3.03E-05	3.74E-05	9.46E-05	1.75E-05	2.68E-05	1.15E-05	4.37E-05	2.04E-05	3.32E-05	0.000577023	0.000133961	5.30E-05	0.000139503	2.13E-06	9.13E-05	6.56E-05	4.75E-05	5.49E-06	5.51E-05	7.69E-05	1.47E-05	3.89E-05	0.000109832	0.000107949	6.56E-06	2.88E-05	2.10E-05	8.30E-05	0.000174779	5.39E-06	2.25E-05	5.85E-06	5.56E-05	7.23E-05	7.36E-06	6.20E-05	0.000249785	8.03E-05	3.09E-05	2.57E-05	8.64E-05	0.002125133	2.13E-05	2.22E-05	3.16E-05	3.12E-05	3.47E-06	8.47E-05	3.66E-05	1.11E-05	3.39E-05	5.54E-05	1.69E-05	4.84E-05	4.09E-05	0.000105854	4.48E-05	6.39E-06	0.000310138	2.53E-05	1.31E-05	3.52E-05	1.27E-05	0.000230508	7.43E-05	9.72E-06	7.67E-05	2.79E-05	0.000113563	5.92E-05	0.000496034	5.90E-05	9.85E-06	2.59E-05	1.24E-05	9.05E-05	1.60E-05	4.64E-05	4.62E-05	3.69E-05	6.97E-05	3.22E-05	1.89E-05	0.000368663	2.80E-05	3.91E-05	2.76E-05	5.37E-06	2.88E-05	1.60E-05	3.52E-05	0.000334751	3.77E-05	2.95E-05	6.33E-05	1.67E-05	1.56E-05	0.013981838	5.92E-05	6.64E-05	1.03E-05	4.46E-05	3.53E-06	5.77E-06	5.40E-05	0.002792115	6.29E-05	2.48E-05	2.00E-05	4.12E-05	2.63E-05	0.000479896	2.66E-05	0.000298001	9.86E-06	3.15E-05	5.72E-05	3.19E-05	0.000479896	6.65E-05	5.11E-06	7.09E-06	8.33E-06	2.28E-05	1.94E-05	0.000104119	5.60E-05	0.000157234	4.68E-05	2.34E-05	2.21E-05	5.57E-05	7.62E-05	4.89E-05	0.000103452	2.49E-05	4.68E-05	3.23E-05	0.012035694	2.07E-05	7.53E-05	7.59E-06	9.31E-05	0.000104131	7.15E-05	6.53E-06	4.16E-06	7.49E-05	4.54E-05	0.000393486	3.79E-05	3.20E-05	2.75E-05	3.42E-05	9.32E-05	4.65E-05	0.001760851	3.31E-05	1.46E-05	2.18E-05	3.10E-05	5.56E-05	0.000917976	2.38E-05	2.08E-05	8.34E-05	2.79E-05	0.000770811	6.29E-06	0.000247339	6.18E-05	2.29E-05	3.40E-06	1.31E-05	3.08E-05	0.001350724	8.82E-05	4.72E-06	0.000103976	5.77E-05	7.50E-05	0.000258503	0.000152013	2.85E-05	7.44E-05	3.15E-05	7.22E-05	8.01E-05	3.83E-05	0.006622535	1.31E-05	1.32E-05	3.70E-05	9.98E-05	0.000125522	5.25E-05	3.05E-05	0.003157608	2.05E-06	3.66E-05	4.74E-05	3.91E-05	6.54E-06	2.58E-05	2.45E-05	4.20E-05	1.92E-05	1.57E-05	2.59E-05	4.12E-05	7.70E-05	9.32E-05	0.00350352	0.000102746	0.000134311	2.28E-05	0.00012912	0.000534019	1.69E-05	1.91E-05	6.84E-05	3.26E-05	1.11E-05	1.07E-05	1.97E-05	0.001310952	1.56E-05	3.56E-06	5.55E-05	4.31E-05	1.32E-05	6.02E-06	0.000203942	2.11E-05	2.02E-05	4.01E-05	4.02E-05	1.26E-05	2.71E-05	2.81E-05	0.002618582	4.01E-05	1.74E-05	2.01E-05	0.000127514	5.56E-05	4.32E-05	0.000892365	2.59E-05	7.24E-05	1.55E-05	5.89E-06	2.21E-05	0.000892365	5.56E-05	6.77E-05	8.16E-06	0.00037886	2.22E-05	4.62E-05	5.54E-05	1.70E-05	4.61E-06	2.71E-05	7.81E-05	1.82E-05	5.39E-05	1.61E-05	4.72E-05	1.08E-05	0.000155958	4.36E-05	7.50E-05	2.02E-05	2.13E-05	0.01469291	2.03E-05	3.73E-05	8.37E-06	3.86E-06	3.58E-05	6.33E-06	2.27E-05	1.01E-05	7.23E-05	0.000136146	2.76E-05	1.16E-05	0.000340111	5.51E-05	1.60E-05	0.00029484	0.000108063	2.41E-05	2.88E-05	7.85E-05	2.66E-06	3.49E-05	3.24E-05	8.41E-05	4.09E-05	2.34E-06	0.000395806	1.89E-05	7.15E-05	3.39E-05	1.63E-05	3.94E-05	4.41E-06	3.90E-05	4.68E-05	5.87E-05	2.42E-06	0.000174722	6.60E-05	0.005103818	3.65E-05	8.60E-06	3.04E-05	5.13E-05	1.50E-05	6.42E-05	2.18E-05	3.91E-05	0.000180415	4.66E-05	7.41E-05	9.49E-06	2.25E-05	1.65E-05	0.000134227	5.87E-05	3.72E-05	2.70E-06	4.62E-05	1.16E-05	1.27E-05	8.47E-05	1.88E-05	0.000165416	2.84E-05	1.33E-05	2.55E-05	0.000174779	4.02E-05	1.69E-05	2.72E-05	1.39E-05	3.47E-06	5.74E-05	5.30E-06	0.0012342	5.08E-05	1.53E-05	3.01E-05	1.23E-05	2.21E-05	0.000128858	0.007953928	0.000105788	3.48E-05	1.43E-05	1.07E-05	1.02E-05	9.50E-05	1.42E-06	8.43E-06	7.86E-05	0.019481434	2.76E-06	0.000157175	1.00E-05	2.03E-06	0.00043477	3.21E-05	6.43E-05	1.15E-05	6.98E-05	2.21E-06	2.12E-06	0.010271058	5.22E-05	2.14E-05	5.71E-05	1.26E-05	0.008369929	2.93E-05	2.26E-05	9.46E-05	5.87E-05	0.000154421	4.99E-05	0.000698864	2.59E-05	3.52E-05	1.84E-05	0.000118559	2.97E-05	5.07E-06	0.000134227	0.005118624	5.17E-05	3.64E-05	3.85E-05	4.89E-05	1.31E-05	0.000203526	1.60E-05	2.18E-05	1.56E-05	9.73E-06	2.11E-05	2.44E-05	0.007885611	2.93E-05	6.42E-05	7.01E-05	3.22E-06	2.12E-05	7.24E-06	1.25E-05	0.004576124	2.76E-05	1.67E-05	5.52E-06	1.36E-05	1.81E-05	6.79E-05	4.38E-05	0.00534892	2.80E-05	3.28E-06	2.32E-05	3.71E-05	2.91E-05	4.50E-05	0.004178857	4.21E-05	2.27E-05	3.56E-05	1.13E-05	2.65E-05	0.000890822	3.74E-05	8.10E-05	2.65E-05	2.37E-06	1.13E-05	3.93E-06	1.13E-05	3.75E-06	6.73E-06	3.39E-05	1.84E-05	0.008624141	2.71E-05	2.86E-05	3.25E-05	8.35E-06	4.20E-05	1.06E-05	0.006791205	3.90E-05	9.98E-06	3.95E-05	1.38E-05	2.14E-05	2.78E-05	3.01E-05	1.23E-05	4.04E-05	2.18E-05	2.04E-05	3.48E-05	1.92E-05	2.71E-05	1.20E-05	2.39E-05	1.93E-05	3.43E-05	7.46E-05	6.69E-06	7.38E-05	0.002420333	7.01E-05	4.79E-05	1.43E-06	1.43E-05	1.03E-05	6.11E-05	1.91E-05	2.61E-05	3.60E-05	1.82E-05	1.32E-05	5.73E-05	7.64E-06	4.58E-06	2.65E-05	2.49E-05	3.82E-05	1.24E-05	1.25E-05	3.21E-06	4.67E-05	8.83E-05	0.000129089	2.81E-05	2.40E-05	1.16E-05	3.82E-05	1.01E-05	3.60E-05	0.009367355	3.33E-06	2.34E-05	1.56E-05	4.02E-05	1.24E-05	1.29E-05	3.09E-06	4.18E-05	2.47E-05	5.83E-05	3.15E-05	3.03E-05	9.90E-06	1.00E-05	9.33E-05	1.46E-05	0.00075808	2.89E-05	3.83E-05	4.06E-06	0.00127949	4.52E-05	4.65E-05	1.34E-05	2.88E-05	3.60E-05	0.005344152	0.00010506	1.25E-05	3.70E-05	5.27E-05	3.37E-06	0.000398227	1.44E-05	5.45E-06	3.28E-05	1.12E-05	3.33E-05	6.28E-05	1.86E-05	1.42E-06	6.54E-05	2.26E-05	0.001375996	7.89E-06	2.04E-05	1.95E-06	2.01E-05	3.98E-06	3.40E-05	0.00306692	3.09E-05	4.56E-06	1.61E-05	2.18E-05	0.001122645	5.19E-05	2.07E-05	2.21E-05	8.27E-06	4.98E-05	1.12E-05	3.42E-05	7.35E-05	5.64E-06	0.001662171	4.17E-05	3.48E-05	8.81E-06	1.60E-05	2.04E-05	1.02E-05	1.02E-05	4.57E-05	0.002232325	3.38E-05	2.90E-05	4.28E-05	3.32E-05	1.71E-05	7.63E-05	0.002687641	2.42E-05	4.86E-05	2.28E-05	1.58E-05	4.24E-05	0.000801149	1.31E-05	5.00E-06	4.75E-05	1.25E-05	4.72E-05	1.19E-05	2.09E-05	1.41E-05	5.88E-05	2.94E-05	0.00394342	1.97E-05	1.29E-05	0.000136704	2.81E-05	3.83E-05	0.001253585	2.69E-05	9.91E-07	4.28E-06	8.72E-05	2.62E-05	1.51E-05	5.42E-05	1.28E-05	1.33E-05	2.09E-05	5.54E-05	7.27E-05	0.000114825	2.58E-05	2.41E-05	3.06E-05	1.59E-05	2.34E-05	1.70E-05	0.000116245	2.33E-05	1.66E-05	1.36E-05	1.23E-05	5.61E-05	2.13E-05	0.002304579	1.77E-05	1.09E-05	1.77E-05	9.71E-05	0.004686551	0.003974442	6.01E-06	2.27E-05	2.97E-05	1.38E-05	8.82E-05	1.20E-05	5.03E-06	5.75E-06	9.01E-06	0.000116715	0.002739252	5.75E-05	1.11E-05	2.02E-05	1.59E-05	8.84E-06	9.62E-05	7.11E-05	3.27E-05	0.005976322	2.22E-05	1.67E-05	0.002896716	1.17E-05	3.70E-05	8.26E-06	1.03E-05	4.01E-06	1.65E-05	2.58E-05	8.50E-05	4.03E-05	1.30E-05	1.48E-05	4.83E-05	5.15E-05	0.002382093	1.01E-05	9.35E-06	4.86E-05	0.000419911	4.70E-05	1.13E-05	1.63E-05	1.24E-05	1.68E-05	9.61E-06	0.000116772	2.34E-05	6.51E-06	3.12E-05	0.00255053	8.94E-05	3.50E-05	6.27E-06	0.000414487	2.27E-05	1.10E-05	3.32E-05	7.36E-06	3.93E-06	8.84E-06	3.33E-05	3.27E-05	1.56E-05	1.45E-05	1.73E-05	6.40E-06	9.05E-06	0.001561922	1.75E-05	6.69E-06	4.72E-05	4.41E-06	3.04E-06	6.62E-06	1.55E-05	1.65E-05	2.26E-05	3.39E-06	0.002769424	1.01E-05	2.47E-06	1.89E-05	5.26E-06	4.85E-05	9.82E-05	1.98E-05	6.19E-05	6.25E-06	3.20E-05	9.61E-06	2.68E-05	2.17E-05	2.45E-05	3.03E-06	2.20E-05	3.80E-05	3.53E-06	1.19E-05	1.44E-05	2.00E-05	2.89E-05	3.83E-05	0.001659759	0.001257658	1.95E-05	2.91E-05	1.51E-05	1.43E-05	0.000220327	1.41E-05	4.61E-06	0.000158815	5.12E-05	2.01E-06	3.91E-05	2.03E-05	5.81E-05	8.86E-05	7.28E-05	3.02E-05	1.33E-05	3.03E-06	1.11E-05	1.93E-05	2.68E-05	0.001518577	4.89E-05	1.50E-05	5.03E-05	2.26E-05	3.64E-05	2.29E-05	0.001131804	8.65E-05	1.98E-05	9.42E-06	0.00331792	4.30E-06	5.89E-05	5.99E-05	1.43E-05	1.94E-05	2.72E-05	0.000456978	1.60E-05	4.14E-06	1.73E-05	4.87E-06	3.08E-05	2.85E-05	9.01E-05	5.12E-06	0.000829829	1.16E-05	1.18E-05	8.74E-05	3.43E-05	6.09E-06	2.21E-05	2.40E-05	1.34E-05	0.003541432	1.03E-05	5.14E-06	2.94E-05	1.19E-05	1.19E-05	5.47E-06	0.001014349	2.58E-06	3.44E-05	1.18E-05	6.09E-05	9.59E-06	4.69E-05	1.12E-05	3.68E-05	0.00010506	0.000165126	1.79E-05	1.31E-05	9.28E-05	4.43E-06	1.73E-05	6.62E-06	2.18E-05	1.66E-05	2.09E-05	2.17E-05	0.00028343	1.06E-05	1.27E-05	0.000108727	4.45E-05	2.23E-05	9.41E-06	1.77E-05	2.40E-05	9.34E-06	2.93E-05	1.18E-05	0.000678879	1.41E-05	2.93E-06	7.01E-06	0.000900925	8.83E-06	4.10E-05	3.00E-05	9.06E-06	3.58E-05	4.75E-06	3.54E-06	7.26E-06	2.36E-05	8.61E-06	0.001238712	3.66E-05	1.96E-05	1.46E-05	3.77E-06	8.68E-06	0.013704938	0.001125818	1.46E-05	6.91E-06	4.21E-05	2.41E-06	3.49E-05	2.43E-05	3.82E-05	8.62E-06	2.28E-05	8.02E-05	1.05E-05	7.98E-05	1.35E-05	9.36E-06	7.20E-05	2.93E-05	1.51E-05	0.002064944	9.29E-06	1.79E-05	8.82E-05	1.31E-05	3.63E-05	0.000780722	1.68E-05	5.24E-05	1.02E-05	1.21E-05	7.83E-05	3.05E-05	1.50E-05	0.000672947	1.98E-05	9.30E-06	2.11E-05	1.35E-05	2.24E-05	6.21E-06	4.82E-06	5.29E-05	3.02E-06	2.93E-05	5.19E-05	9.58E-06	0.003119366	5.62E-05	2.23E-05	1.01E-05	3.22E-05	1.19E-05	0.000904059	6.54E-06	3.58E-05	2.37E-05	8.23E-06	1.06E-05	3.58E-05	2.18E-05	4.30E-05	2.94E-05	1.52E-05	6.13E-06	1.60E-05	1.34E-05	1.61E-05	0.000404778	3.60E-05	2.09E-05	4.64E-05	3.41E-05	1.45E-05	8.50E-05	1.26E-05	1.08E-05	2.35E-05	2.21E-05	3.32E-05	4.50E-06	2.41E-05	2.21E-05	1.84E-05	1.25E-05	1.56E-05	1.28E-05	0.0017318	6.75E-06	2.63E-05	9.13E-06	4.61E-05	1.79E-05	2.50E-06	3.98E-06	8.76E-06	1.53E-06	2.27E-05	3.06E-05	7.88E-05	4.66E-05	8.08E-05	4.46E-05	4.29E-06	0.001112337	1.50E-06	2.99E-05	1.54E-05	5.40E-06	8.11E-06	0.001056202	1.24E-05	4.46E-05	3.40E-05	3.20E-05	9.01E-06	2.05E-05	3.95E-05	1.34E-05	2.17E-05	2.63E-05	0.001367689	2.94E-05	7.08E-05	6.72E-06	0.001099114	9.11E-06	1.08E-05	2.53E-05	1.48E-05	1.94E-06	0.000806791	1.33E-06	1.87E-05	5.61E-06	2.15E-05	2.51E-05	2.76E-06	2.26E-05	0.001371449	0.000301049	1.68E-05	0.000119556	3.24E-05	1.81E-05	1.58E-05	1.73E-05	4.43E-06	1.30E-05	3.98E-05	1.58E-05	5.02E-05	2.41E-05	1.60E-05	3.50E-06	1.87E-06	3.42E-05	4.89E-06	5.71E-05	8.06E-06	1.14E-05	9.56E-06	0.000470605	3.38E-05	1.77E-05	2.20E-05	1.39E-05	2.39E-05	2.00E-05	2.02E-06	0.000262612	1.03E-05	6.74E-06	1.60E-05	2.86E-05	6.67E-06	1.81E-05	3.44E-06	0.000246539	2.06E-05	2.03E-05	8.71E-06	1.98E-05	3.23E-06	8.01E-05	5.27E-05	2.62E-05	3.03E-06	7.67E-06	2.38E-05	6.98E-05	1.03E-05	3.56E-05	2.70E-05	3.17E-05	1.78E-05	9.31E-06	0.000113296	4.75E-06	2.04E-05	5.59E-05	0.001134075	2.36E-06	1.43E-05	3.15E-05	1.05E-05	1.69E-05	1.01E-05	0.001449326	1.41E-05	4.22E-06	1.10E-05	2.47E-05	1.00E-05	0.000874806	5.20E-06	8.52E-06	5.85E-06	1.84E-05	1.16E-05	1.05E-05	1.50E-05	1.26E-05	0.000552475	1.89E-05	1.51E-05	1.84E-05	0.000861984	3.09E-06	3.68E-05	6.84E-06	2.00E-05	2.85E-05	2.34E-05	7.81E-06	8.66E-06	0.001301487	3.51E-05	8.38E-06	2.37E-05	8.15E-06	1.64E-05	0.000233742	1.69E-05	0.000553666	2.83E-06	9.79E-06	3.72E-05	0.000848233	1.61E-05	2.70E-05	5.12E-06	1.15E-05	1.92E-05	2.65E-05	0.00032261	2.57E-05	2.88E-05	2.36E-05	2.60E-05	1.01E-05	0.000488644	2.24E-05	1.17E-05	7.36E-06	2.37E-05	6.89E-05	6.94E-06	6.44E-06	1.34E-05	8.76E-05	1.62E-05	1.58E-05	7.29E-06	9.00E-06	1.15E-05	2.79E-05	8.02E-06	2.15E-05	7.95E-06	1.86E-05	5.33E-05	1.49E-05	1.76E-05	2.32E-06	2.93E-05	3.46E-05	5.95E-06	8.30E-06	3.05E-05	1.60E-05	3.37E-05	8.40E-06	6.51E-06	5.31E-05	3.92E-05	2.17E-05	7.80E-05	1.84E-05	2.17E-05	0.001432592	1.62E-05	1.96E-05	1.02E-05	2.22E-05	2.82E-05	2.65E-06	1.23E-05	2.89E-05	1.31E-05	2.43E-06	4.07E-05	2.47E-05	7.70E-06	8.32E-06	0.001432592	1.18E-05	3.02E-05	1.58E-05	2.26E-06	8.47E-06	2.00E-05	0.001224393	1.50E-05	6.32E-06	1.66E-06	4.24E-05	2.08E-05	1.39E-05	0.000611855	9.09E-06	1.83E-05	1.50E-05	1.96E-05	9.63E-06	2.62E-05	1.51E-05	7.19E-06	0.00069581	2.08E-05	1.51E-06	1.45E-05	0.000162742	1.37E-05	1.94E-05	2.90E-05	1.44E-05	1.97E-05	1.52E-05	1.83E-05	0.002910901	0.000286526	0.004182377	1.35E-05	8.63E-06	5.20E-06	1.26E-05	0.000258062	0.00016212	2.86E-05	2.32E-05	4.02E-05	4.35E-05	2.52E-06	0.000512916	3.77E-05	1.28E-05	2.44E-05	1.75E-06	1.84E-05	3.21E-06	1.58E-05	3.46E-05	2.18E-05	1.87E-06	1.91E-06	1.60E-05	0.003747588	2.09E-05	1.15E-05	5.05E-06	9.23E-06	9.69E-06	6.61E-06	0.001047468	1.13E-05	2.04E-05	0.000517354	4.44E-05	2.16E-05	1.27E-05	3.26E-05	3.90E-06	0.000537037	3.27E-05	1.32E-05	5.41E-05	0.00022291	1.48E-05	3.18E-05	8.10E-06	0.000168463	2.86E-06	2.15E-05	1.19E-05	9.05E-06	0.000684897	8.58E-06	1.44E-05	1.12E-05	1.17E-05	0.000357466	2.10E-05	9.64E-06	1.82E-05	9.18E-06	0.001230288	1.84E-05	2.03E-05	6.63E-05	6.20E-06	0.001229411	3.30E-05	3.49E-05	1.51E-05	8.93E-06	9.22E-06	2.88E-05	8.45E-06	2.79E-06	5.95E-06	0.000696802	6.13E-05	6.43E-06	4.48E-06	6.92E-06	2.13E-05	5.53E-05	0.002703269	7.33E-06	6.23E-06	4.77E-06	2.07E-05	1.16E-05	1.41E-05	6.73E-06	6.80E-06	6.13E-06	3.48E-05	0.000121958	0.001701624	2.00E-05	2.30E-05	2.71E-05	2.27E-05	1.88E-06	2.02E-05	2.11E-05	1.27E-05	1.92E-05	1.26E-05	5.50E-06	2.12E-05	8.77E-06	2.10E-06	1.77E-05	0.000135437	5.35E-06	0.000253975	5.11E-06	3.34E-05	5.26E-06	0.000358219	1.94E-05	1.60E-05	0.000223756	4.76E-05	1.07E-05	0.000583747	3.61E-05	5.50E-05	3.39E-05	1.47E-05	2.03E-05	3.12E-06	0.000684897	1.77E-05	4.67E-05	2.93E-06	3.24E-05	0.000906923	1.14E-05	5.85E-06	0.000464003	1.77E-05	1.49E-05	1.84E-05	1.46E-05	2.20E-05	8.52E-06	2.17E-05	4.93E-06	1.56E-05	4.61E-06	0.030153497	0.00042978	7.13E-05	8.19E-06	2.62E-05	1.27E-05	0.000494102	1.60E-05	1.66E-05	1.44E-05	4.77E-06	0.00020999	1.05E-05	1.85E-05	2.22E-05	7.04E-06	1.55E-05	2.88E-06	0.000309627	6.74E-06	1.40E-05	4.52E-06	5.56E-05	1.59E-05	4.67E-06	7.95E-06	1.31E-05	2.76E-05	5.79E-06	3.16E-06	9.61E-05	1.37E-05	3.68E-06	2.93E-06	1.59E-05	8.62E-06	0.000559778	1.39E-05	1.68E-06	1.48E-05	1.61E-05	2.04E-05	2.13E-06	1.85E-05	5.64E-06	0.001466472	5.82E-06	3.38E-05	1.74E-05	2.17E-05	8.06E-06	0.000263121	7.35E-06	1.51E-05	7.27E-06	4.92E-06	1.19E-05	0.000678002	5.79E-06	1.16E-05	1.16E-05	9.85E-05	3.21E-05	4.08E-05	1.19E-05	0.000634777	2.16E-05	2.05E-05	6.23E-06	3.11E-05	0.000348757	7.89E-06	1.50E-05	1.76E-05	3.12E-05	6.06E-06	1.81E-05	1.77E-05	2.48E-05	2.38E-05	4.98E-06	0.000388833	3.12E-06	1.44E-05	9.58E-06	1.53E-05	1.55E-05	1.42E-05	2.12E-06	1.92E-05	1.73E-05	2.70E-05	4.85E-06	5.63E-06	1.30E-05	0.000494102	1.03E-05	7.64E-06	2.55E-05	1.20E-05	1.37E-05	7.59E-05	3.07E-05	1.94E-05	7.62E-05	2.14E-05	3.03E-05	4.90E-06	1.35E-05	2.18E-05	0.000832382	2.35E-05	9.61E-06	1.51E-05	1.13E-05	0.000260999	2.07E-05	3.26E-06	6.06E-06	2.08E-05	2.14E-05	8.46E-06	2.75E-05	2.23E-05	1.07E-05	9.69E-06	2.01E-06	6.06E-06	1.37E-05	3.05E-05	5.04E-06	0.000519335	1.85E-06	2.02E-05	1.50E-05	2.36E-05	6.70E-06	3.49E-05	8.21E-06	1.72E-05	3.54E-06	5.59E-06	1.47E-05	1.26E-05	1.18E-05	0.00040994	3.38E-06	1.46E-05	4.79E-06	1.18E-05	0.000943231	1.62E-05	8.23E-06	5.67E-05	1.91E-06	1.41E-05	1.09E-05	6.55E-05	9.68E-06	3.71E-06	1.97E-06	0.00025558	0.000264951	3.98E-06	3.08E-05	2.73E-05	2.94E-06	6.72E-06	2.70E-06	0.000506305	2.22E-05	1.16E-05	1.39E-05	1.31E-05	1.51E-06	2.84E-05	2.71E-05	1.31E-05	1.70E-05	1.94E-06	7.99E-06	0.000203952	3.96E-05	1.06E-05	9.27E-06	5.19E-06	7.24E-06	0.000789241	8.50E-06	7.35E-06	8.42E-06	3.98E-06	3.23E-05	4.44E-06	2.35E-06	1.10E-05	1.40E-05	1.96E-05	0.000235655	2.02E-05	8.75E-06	2.20E-06	2.33E-05	4.44E-06	6.05E-05	0.000116926	3.69E-06	2.84E-06	1.28E-05	2.62E-05	0.001888636	7.69E-06	1.57E-06	5.83E-06	1.63E-05	1.15E-05	4.35E-06	2.61E-05	4.02E-06	7.66E-06	1.96E-06	7.45E-06	0.00011764	1.32E-05	1.34E-06	1.76E-05	6.72E-06	0.000716159	1.09E-05	7.52E-06	2.05E-06	3.87E-06	5.86E-06	2.16E-05	1.35E-05	4.24E-06	7.82E-06	1.40E-05	6.82E-06	5.42E-05	9.44E-06	1.42E-05	4.62E-05	2.75E-06	1.47E-05	5.07E-06	6.43E-05	1.72E-06	7.91E-06	6.78E-05	0.0126589	1.67E-05	3.21E-06	2.02E-06	6.93E-05	2.09E-05	4.70E-06	5.00E-06	6.30E-06	3.68E-06	9.54E-06	0.00020841	4.65E-06	0.000344387	2.00E-05	1.49E-05	8.90E-06	8.02E-06	1.90E-05	0.000543587	1.10E-05	6.71E-06	1.40E-05	1.52E-06	1.14E-05	1.62E-06	6.21E-06	6.81E-06	1.85E-05	2.99E-05	0.00092225	5.76E-05	4.40E-06	4.70E-06	8.43E-06	0.000927335	1.69E-05	3.49E-05	4.81E-05	1.18E-05	1.71E-05	1.96E-05	0.000577893	5.31E-06	1.03E-05	1.57E-06	1.88E-06	2.08E-05	0.010736909	0.000710365	6.79E-06	2.48E-05	8.63E-06	0.0007917	1.60E-05	0.00016212	1.63E-05	1.26E-05	9.97E-06	6.98E-06	2.29E-05	0.000570711	5.85E-06	1.15E-05	1.16E-05	2.21E-05	2.94E-06	0.002760562	4.70E-06	1.07E-05	2.05E-05	0.000526287	8.49E-06	4.73E-06	6.70E-06	1.77E-05	2.84E-06	1.98E-06	6.37E-05	1.16E-05	1.88E-05	7.47E-06	6.27E-06	2.10E-05	1.00E-05	1.26E-05	0.001567496	1.05E-05	8.32E-06	2.40E-06	1.17E-05	5.57E-06	0.008251812	9.90E-05	3.86E-06	6.86E-06	7.80E-06	4.93E-06	2.01E-05	1.16E-05	4.62E-06	4.02E-05	2.08E-05	5.78E-06	3.21E-06	1.43E-06	0.000335882	3.21E-05	5.36E-06	1.38E-05	1.02E-05	0.000526287	1.83E-05	3.34E-05	0.000224248	2.62E-06	4.82E-06	4.75E-06	7.29E-06	0.000495307	1.08E-05	1.16E-05	4.05E-06	2.24E-05	1.45E-05	1.63E-05	0.001664411	5.37E-06	4.12E-05	5.91E-06	2.73E-06	9.20E-06	4.51E-06	0.000168217	1.83E-05	9.31E-06	5.85E-06	1.44E-05	1.60E-05	1.09E-05	6.46E-06	9.23E-06	3.38E-06	0.000643591	1.81E-05	0.003483031	1.97E-05	1.93E-06	7.59E-06	3.43E-06	9.97E-06	9.59E-06	1.06E-05	1.10E-05	1.65E-06	1.73E-05	0.000841325	3.95E-06	1.46E-05	1.48E-05	1.50E-05	3.55E-05	1.27E-05	5.75E-06	0.000313805	5.79E-06	7.45E-06	2.67E-06	1.08E-05	4.57E-06	2.16E-06	7.29E-06	3.22E-06	1.74E-06	1.46E-05	1.13E-05	8.39E-06	1.10E-05	0.000721219	1.26E-05	4.44E-06	1.94E-06	1.36E-05	6.32E-06	1.78E-06	3.39E-06	5.22E-06	3.60E-06	6.43E-06	1.04E-05	6.42E-06	1.00E-05	3.04E-05	0.000156235	2.40E-05	2.76E-05	6.98E-06	1.25E-05	7.41E-06	2.01E-06	0.000126154	5.08E-06	5.88E-06	2.30E-05	1.18E-05	5.42E-06	2.56E-06	0.000692569	1.21E-05	7.69E-06	3.64E-06	6.62E-06	0.000191984	2.47E-06	2.71E-06	1.31E-05	6.70E-06	3.85E-06	0.00056149	1.60E-05	2.65E-05	3.61E-06	4.80E-06	5.13E-06	4.82E-06	5.77E-06	1.17E-05	0.000122285	3.96E-06	1.84E-05	3.70E-05	1.30E-05	5.63E-06	5.01E-06	1.60E-05	4.55E-06	1.39E-05	1.84E-06	6.42E-06	5.89E-06	1.22E-05	2.00E-05	1.62E-05	8.81E-06	0.000350884	7.89E-06	1.76E-05	1.23E-05	2.67E-06	5.88E-06	3.53E-05	9.28E-06	2.61E-06	1.62E-05	6.68E-06	1.25E-06	3.12E-06	1.24E-05	2.04E-06	7.42E-06	2.72E-06	1.25E-05	6.27E-06	3.70E-06	5.57E-06	1.63E-06	9.11E-06	0.000362506	1.74E-05	0.000270995	4.07E-06	1.17E-05	1.14E-05	4.52E-06	0.000856995	6.19E-06	1.12E-05	1.26E-05	2.61E-06	1.35E-05	0.00036741	2.64E-06	1.87E-06	9.36E-06	0.000109136	4.15E-06	4.33E-06	2.13E-05	3.30E-06	1.10E-05	2.10E-05	8.04E-06	3.10E-05	5.97E-06	1.02E-05	5.17E-06	3.90E-06	3.82E-05	8.30E-06	4.89E-06	0.000634259	1.19E-05	3.72E-06	1.06E-05	1.85E-05	3.26E-06	1.00E-05	1.51E-05	7.53E-06	5.88E-06	7.72E-05	4.72E-06	1.00E-05	7.91E-06	4.35E-06	8.61E-06	3.96E-06	8.36E-06	2.49E-06	4.34E-06	8.30E-06	9.02E-05	5.00E-06	3.09E-05	3.22E-05	5.45E-06	7.16E-06	0.000249238	7.09E-06	4.10E-06	8.83E-06	6.24E-05	4.46E-06	4.13E-05	2.06E-06	7.60E-06	0.000765496	1.31E-05	1.28E-05	6.42E-06	0.000162016	9.10E-06	2.48E-06	1.02E-05	3.48E-05	3.88E-06	0.000269577	3.08E-06	1.12E-05	0.000860505	0.000311973	4.71E-06	1.41E-05	6.63E-06	2.63E-06	3.60E-06	6.33E-06	1.50E-06	1.45E-05	7.22E-06	7.81E-05	1.06E-05	7.62E-06	1.31E-05	1.13E-05	1.10E-05	0.000433284	6.38E-06	1.45E-05	1.71E-05	9.23E-06	5.37E-06	0.000237553	1.25E-05	6.86E-06	1.45E-05	0.000790971	1.17E-05	3.76E-06	2.23E-06	2.28E-06	3.16E-06	5.64E-06	3.23E-06	3.27E-06	0.001132821	8.31E-06	1.71E-06	4.39E-06	5.65E-06	4.16E-06	2.88E-05	1.99E-06	3.17E-06	1.40E-05	9.91E-05	3.95E-06	3.17E-05	6.19E-06	9.17E-06	1.46E-05	4.39E-06	0.000389615	6.94E-06	4.15E-06	5.18E-06	2.15E-06	9.23E-06	0.00024749	1.49E-06	1.99E-06	0.000450393	2.60E-06	8.09E-06	0.000661419	2.43E-06	1.78E-06	0.00041176	8.90E-06	3.94E-06	9.17E-06	0.000365966	2.51E-06	5.77E-06	5.99E-06	5.79E-06	0.00015982	1.80E-05	3.47E-06	0.000142667	2.68E-06	0.002715339	0.000188133	1.16E-05	2.80E-06	2.74E-06	2.15E-06	4.25E-06	3.11E-06	0.000287001	5.24E-06	8.82E-06	2.87E-06	1.71E-06	1.60E-05	1.16E-05	5.00E-06	9.85E-06	5.37E-06	3.60E-06	2.58E-06	4.48E-06	5.73E-06	3.71E-06	4.42E-06	5.61E-06	0.000239542	1.66E-05	7.18E-06	4.37E-05	3.18E-06	1.57E-06	0.000714856	8.60E-06	6.01E-06	3.43E-06	7.45E-06	0.008397708	0.000506509	3.76E-06	5.00E-06	1.51E-05	0.000333979	7.11E-06	9.01E-06	4.08E-06	0.000243245	2.24E-06	7.25E-06	2.85E-05	3.46E-06	6.73E-06	0.000620271	6.93E-05	4.69E-06	1.94E-06	2.70E-06	2.74E-06	2.90E-06	9.97E-05	2.75E-06	3.23E-06	0.00030397	2.03E-05	0.000677933	1.48E-05	3.01E-05	0.000325603	3.26E-06	0.00017567	2.72E-06	4.68E-06	1.53E-05	3.28E-06	2.54E-06	2.98E-06	2.70E-06	2.33E-06	4.41E-06	2.83E-05	8.91E-06	0.000100662	7.54E-06	5.67E-06	2.43E-06	1.66E-05	2.88E-06	6.14E-06	0.002557618	5.61E-06	2.10E-06	2.42E-06	3.86E-06	0.000714856	1.65E-06	5.48E-06	1.61E-05	1.59E-05	5.08E-06	3.58E-06	0.000199463	1.68E-05	7.35E-06	0.00028635	0.00010904	1.69E-05	9.22E-06	2.35E-06	5.86E-06	4.40E-06	5.75E-06	2.87E-06	1.29E-05	1.86E-06	4.71E-06	1.75E-06	3.91E-06	0.000558782	2.74E-06	2.08E-06	3.33E-06	1.05E-06	8.08E-06	1.70E-06	0.000274254	3.19E-06	0.000188133	2.53E-05	3.00E-06	9.32E-06	0.000484288	3.27E-06	2.36E-06	4.36E-06	0.000893531	5.41E-06	9.37E-05	3.01E-06	3.93E-06	1.99E-06	0.000844206	0.000327089	3.48E-06	1.51E-05	4.12E-06	0.000574855	3.33E-06	2.72E-06	4.43E-06	6.02E-05	8.87E-06	2.46E-06	0.000129336	9.74E-06	2.26E-06	6.12E-06	5.55E-06	0.000118575	2.03E-06	3.13E-06	8.49E-06	3.81E-05	3.83E-06	2.77E-06	6.91E-06	1.20E-05	0.000154966	3.66E-06	4.79E-06	5.93E-06	0.000258434	2.22E-06	1.14E-05	9.56E-06	3.49E-06	3.08E-05	1.04E-05	0.000844206	5.14E-05	3.67E-06	4.00E-06	0.000668317	7.45E-06	6.34E-06	3.55E-06	4.01E-06	4.31E-06	0.000611855	4.67E-06	6.79E-06	0.000173269	0.000426778	1.16E-05	3.94E-06	1.96E-06	4.00E-06	3.04E-06	1.86E-06	9.65E-06	4.45E-06	3.86E-06	1.74E-06	1.90E-06	1.19E-05	7.00E-06	2.02E-06	2.28E-06	3.89E-06	2.81E-06	0.000104119	0.000684526	2.15E-06	3.47E-06	2.95E-05	8.12E-06	2.91E-06	6.66E-06	3.42E-06	1.79E-06	0.000420396	1.37E-05	2.16E-06	2.66E-06	2.67E-06	3.44E-06	4.08E-06	1.30E-05	6.02E-06	2.33E-05	4.51E-06	0.000484244	3.43E-06	8.35E-06	1.21E-05	0.000570783	3.20E-06	0.000139477	2.62E-06	2.20E-06	1.31E-06	0.001290345	3.75E-06	5.91E-06	8.80E-06	0.000103991	5.84E-06	8.88E-06	5.86E-06	5.88E-06	1.67E-06	4.50E-06	0.000172554	3.83E-06	1.37E-05	0.00043119	2.75E-06	3.17E-05	3.48E-06	1.90E-06	3.37E-05	0.00021163	1.53E-06	2.69E-06	4.21E-05	6.26E-06	9.69E-07	2.70E-06	0.000390127	6.10E-06	1.62E-06	3.20E-06	7.66E-06	3.33E-06	8.82E-05	0.000661419	3.02E-06	6.07E-06	0.000336587	3.61E-06	2.00E-06	2.81E-06	3.20E-06	4.99E-06	2.18E-06	5.84E-06	3.06E-06	3.62E-06	5.22E-06	2.70E-06	4.16E-06	4.60E-06	8.01E-06	5.86E-06	1.93E-05	7.47E-06	1.52E-06	0.00017464	1.87E-05	1.78E-06	3.43E-06	1.62E-06	0.000125246	1.19E-06	1.32E-06	8.31E-06	1.90E-06	1.60E-05	0.000274254	5.65E-06	0.000643591	2.79E-06	4.44E-06	0.000576462	1.68E-06	4.40E-06	1.67E-06	1.34E-06	1.81E-05	1.85E-06	0.000161305	0.000272072	0.000179494	4.25E-06	0.000293092	3.23E-06	1.30E-05	2.16E-06	1.79E-06	1.24E-06	2.24E-05	3.48E-06	6.52E-06	2.49E-06	2.45E-06	2.15E-06	0.000275954	2.74E-06	7.37E-06	2.73E-06	2.26E-06	4.64E-06	2.37E-06	1.87E-06	1.30E-06	2.05E-06	0.000367829	1.41E-06	2.14E-06	0.000536309	5.67E-06	2.02E-06	1.14E-06	6.68E-06	0.000816774	0.00024879	2.75E-06	3.41E-06	0.001305561	9.01E-06	2.56E-06	0.00025182	6.81E-05	0.000142929	0.000420893	0.000268214	0.000424574	0.000303719	0.000105532	0.000224748	2.98E-05	0.000229933	0.000201046	3.64E-06	0.000219278	0.000430588	0.000170525	0.000318044	7.60E-05	0.00028979	0.000636087	0.000318051	0.000179389	0.000677933	0.000163428	0.000279782	0.000660416	8.06E-05	0.000534117	0.000684526	8.43E-05	2.98E-05	0.000196987	0.000221226	0.000429049	2.03E-05	0.000206865	0.00013039	0.000324958	0.00052063	0.000161949	0.000611241	0.000120341	0.000403304	0.000398914	1.37E-05	0.000158752	0.000138198	3.02E-05	0.000224748	0.000506078	0.000245195	0.000116532	2.98E-05	0.000613774	7.71E-06	8.02E-05	0.000365966	0.000112748	0.000291589	6.61E-05	0.000474252	0.000361367	0.000145811	9.06E-06	0.000402565	0.000153066	0.000963551	3.46E-06	8.12E-05	0.000185553	0.000374654	0.000575849	0.00016408	0.00025077	5.47E-05	0.000790001	0.00025966	0.001229972	0.000403051	0.00125966	4.57E-05	0.000167588	0.000331728	8.86E-05	8.34E-05	0.000861984	0.000490955	0.000506509	0.000178778	0.000171924	0.000355079	0.00028635	0.000154689	0.000573544	0.000155971	0.00068737	0.000136366	0.000253823	0.000184212	7.91E-05	0.000175648	0.000148738	0.000133046	1.27E-05	0.000155368	0.000109376	0.000551319	0.001681029	0.000224147	0.000402894	0.000268487	0.00028979	1.99E-05	0.000312758	0.000755176	1.04E-05	0.000297265	0.000143984	0.000262559	4.72E-05	1.99E-05	4.98E-05	4.02E-05	0.000540857	0.000119964	0.000927134	0.001449326	0.000137069	6.47E-05	0.000183733	0.000967284	0.001338352	2.13E-05	0.000214053	0.000333736	0.000171924	7.99E-05	0.000147204	0.00019997	0.001030692	0.000531634	4.54E-05	0.000128499	6.22E-06
2022MCF0013_n_7_001	7	D5	NPE	OTI	M2	NPE_OTI	D5 NPE OT-I M2	0.013800041	2.51E-05	0.001322249	0.000250692	0.000182656	6.47E-05	7.77E-05	0.000265863	0.000266711	3.77E-05	7.49E-05	5.37E-05	0.00021919	0.000147149	0.00015408	0.000262348	0.000271522	0.000642945	0.000205165	0.000449632	0.000356736	9.35E-05	9.72E-05	0.000101195	0.002186924	8.04E-05	0.000128314	3.61E-05	5.90E-06	0.000131834	0.000303651	9.67E-05	0.00035639	0.000266742	0.000341672	4.92E-05	0.000230895	8.97E-05	6.11E-05	0.000649287	5.85E-05	3.11E-05	0.000160883	0.000137941	0.000229375	0.000763742	0.000149868	7.79E-06	1.61E-05	0.000122767	0.000314227	0.000234649	5.26E-05	0.000117971	0.000449632	0.012366113	4.68E-05	0.000209512	0.000147583	0.000149468	9.72E-05	5.96E-06	9.80E-05	0.000205531	0.000310032	0.000234649	0.000128892	4.97E-05	0.000229331	1.29E-05	2.16E-05	5.88E-05	0.000257201	4.14E-05	0.000191307	0.000268912	0.002713115	1.53E-05	4.57E-05	8.13E-06	0.000144422	0.000246743	0.000255173	0.000307898	0.000203665	0.000378639	0.000184842	0.000136993	0.000313019	8.24E-05	0.000234637	3.49E-06	0.000442007	0.000150803	0.000590245	1.64E-05	5.46E-05	0.000121839	0.000121345	7.32E-05	6.67E-05	0.000416692	0.000217239	0.000100271	0.000130647	0.000114706	1.52E-05	4.71E-05	7.98E-05	0.000330151	0.00028749	0.000141561	0.000110115	0.000138574	4.03E-05	0.000111926	0.000131929	0.000248652	0.00014636	0.000195634	0.00015408	0.000149868	6.51E-05	0.000100965	9.37E-05	0.00042084	3.03E-05	0.000129237	0.008445229	9.82E-05	0.000416853	4.75E-05	1.71E-05	0.000759223	0.000171173	3.63E-05	4.53E-05	9.82E-05	0.000227314	5.80E-05	0.000239635	0.00122428	0.000499877	8.85E-06	0.000333539	2.17E-05	0.000301695	0.000141561	7.74E-06	0.000636212	3.88E-06	0.000388177	0.000181062	0.000131929	2.42E-05	0.000467118	0.000165092	9.64E-05	9.30E-05	0.000137373	0.000172565	0.000155187	0.000159152	9.80E-05	0.000103876	3.06E-05	9.39E-06	0.000266742	0.000311137	1.96E-05	1.91E-05	0.00073301	0.00030392	0.000115609	8.30E-05	5.47E-05	0.000403105	4.73E-05	0.000252124	0.000305177	0.000103369	0.000175279	0.000572326	3.15E-05	0.000594458	0.000180195	9.50E-05	0.000125835	6.95E-06	0.000408235	0.000169671	2.84E-05	0.000305177	6.95E-06	0.000495926	0.000240209	0.000187422	0.000119268	0.000209078	0.000810979	7.52E-05	8.15E-05	8.30E-05	7.39E-05	0.000123244	0.00021688	0.000152531	0.000191955	0.000128084	0.000269423	3.84E-05	5.45E-05	9.48E-06	0.000128024	5.45E-05	0.00049636	0.000163315	0.000129106	9.16E-05	0.000184429	0.002220751	1.36E-05	0.000103762	0.000199562	3.44E-05	0.00010016	0.000311137	8.84E-05	0.000735818	6.99E-05	0.000269423	9.62E-05	0.000824605	0.000222815	7.83E-05	0.000209487	3.58E-05	0.000491888	5.97E-05	0.000179062	0.000677396	8.74E-05	0.000364096	0.001213292	0.000202082	0.000217724	9.65E-05	4.90E-05	8.02E-05	0.000447996	0.000123274	2.50E-05	9.63E-05	8.45E-05	0.000241496	8.50E-05	4.45E-05	0.000117255	0.000249831	0.000185223	0.01366857	0.000168011	0.000207014	0.000226575	5.48E-05	5.65E-05	0.000282896	0.000235076	0.000833878	0.000241444	6.62E-05	0.000163811	3.87E-05	1.96E-05	0.000261385	0.000155955	0.001066828	0.000134988	1.86E-05	0.000234637	0.000144464	0.000117138	0.000303426	0.000395683	0.000194668	0.000136183	0.000386881	3.93E-06	0.000161521	0.000108949	0.000130956	9.12E-05	0.000160027	3.72E-05	0.00017398	0.000566233	0.000102327	0.000134886	7.08E-05	0.000102252	0.000234428	4.40E-05	0.000146965	1.58E-05	0.000110023	8.21E-05	0.000151729	0.000302674	2.12E-06	6.47E-05	4.88E-05	4.52E-05	0.000321983	0.000205957	4.30E-05	0.00042637	0.000217685	0.00021997	0.000169245	0.002581105	7.77E-05	0.00016786	0.000303965	4.75E-05	6.28E-05	0.001268485	0.000215184	0.000329733	2.32E-06	7.80E-05	0.00024169	0.000123664	0.000146861	2.30E-05	6.45E-05	5.69E-05	1.72E-05	7.64E-05	8.09E-05	0.000229348	0.000217123	2.23E-05	9.94E-05	2.12E-05	0.000182012	0.000159288	0.000121386	3.07E-05	9.01E-05	8.68E-05	6.41E-05	2.79E-05	0.009160384	0.000212731	3.66E-05	0.000110743	9.64E-05	0.00015775	7.30E-05	2.84E-05	0.000153981	0.000200062	0.000167857	2.40E-05	0.00017758	7.54E-06	1.71E-05	0.008444349	2.52E-05	0.000374888	4.13E-05	0.00019097	0.000106291	2.07E-05	0.000100712	0.000101569	0.000195081	0.000102252	0.000155186	1.02E-05	0.000800216	0.000191955	0.000368045	4.48E-05	8.62E-05	5.78E-05	0.000812556	1.34E-05	0.000133399	4.72E-05	5.12E-05	0.000134886	0.000389169	9.96E-05	9.56E-05	9.57E-05	1.37E-05	0.000155974	0.000224739	0.01381592	3.84E-05	4.14E-05	0.000169953	0.000161521	2.47E-05	4.33E-05	3.87E-05	3.28E-05	5.95E-05	2.19E-05	9.61E-05	0.000228434	0.000238314	2.49E-05	4.07E-05	5.95E-05	8.60E-05	5.80E-05	0.002121248	0.000159314	1.15E-05	0.000248101	5.59E-05	0.000188149	2.55E-05	2.76E-05	6.58E-05	0.000126767	0.000150717	4.87E-05	8.12E-05	9.12E-05	0.000117832	3.04E-05	0.000179282	0.000372335	1.84E-05	6.39E-05	3.86E-05	1.05E-05	1.91E-05	0.000284462	0.00030508	0.000202972	8.27E-05	5.70E-05	8.34E-05	0.009838954	0.000105066	7.61E-06	2.26E-05	2.53E-05	2.28E-05	0.000142466	5.84E-05	1.57E-05	0.000102212	1.82E-05	2.90E-05	5.77E-05	0.000224739	1.92E-05	0.00010809	7.23E-05	2.51E-05	5.73E-05	6.55E-05	1.11E-05	3.07E-05	7.45E-05	9.66E-05	0.000283901	0.000109686	0.000117668	0.000165049	2.47E-05	2.08E-05	2.02E-05	0.000674	2.67E-05	0.000169244	0.000190141	0.000157375	0.00050391	8.11E-05	3.37E-05	0.000322848	1.62E-05	0.000568656	2.45E-05	2.37E-05	0.000276889	7.09E-05	0.000149098	5.14E-05	2.07E-05	3.94E-05	2.04E-05	0.000112476	6.51E-05	0.00040579	8.83E-05	0.000105021	0.000103573	7.51E-05	0.000116209	1.42E-05	9.58E-05	4.04E-05	2.14E-05	5.36E-05	0.044181759	9.78E-05	0.000143689	0.000162493	6.23E-05	0.000108818	4.80E-05	3.54E-05	0.002293322	1.47E-05	0.000132742	0.000371978	7.21E-05	0.000222783	5.54E-05	8.52E-05	0.000177576	7.08E-05	9.79E-05	9.05E-05	6.95E-05	3.80E-05	8.85E-05	0.000346602	1.01E-05	0.000121839	3.33E-05	0.000178195	9.64E-05	0.001738463	8.82E-05	8.64E-05	0.000401387	0.00010865	4.67E-05	5.73E-05	6.32E-06	7.79E-05	1.81E-05	1.94E-05	2.16E-05	7.13E-05	0.000577039	6.48E-05	8.09E-05	1.44E-05	9.69E-05	0.021886915	4.84E-05	0.000176707	1.66E-05	0.000155955	4.15E-05	0.000323158	2.51E-05	0.000189492	1.88E-05	7.75E-05	0.000102301	4.49E-05	3.01E-05	0.000130683	0.001333462	2.63E-06	0.000167345	0.000150631	4.33E-05	0.005223297	8.19E-05	0.000187429	5.67E-05	2.12E-05	4.60E-05	0.000180628	3.24E-05	1.10E-05	4.13E-05	9.55E-05	0.000131698	1.81E-06	1.06E-05	2.19E-05	0.000129144	0.001214807	0.000262858	0.000121787	0.000110355	9.05E-05	0.000390061	0.00037691	2.17E-05	0.000221962	7.17E-05	4.41E-05	1.58E-05	7.41E-05	2.70E-05	2.40E-05	0.000220273	2.55E-05	2.58E-05	4.33E-05	7.77E-06	0.000372073	9.75E-05	7.21E-05	4.97E-05	5.76E-05	3.87E-05	0.000128118	0.000374864	1.43E-06	0.000110905	0.000222807	3.79E-05	8.54E-05	8.90E-05	0.000289291	1.53E-05	0.000133268	4.19E-05	0.000379853	0.007194278	3.06E-05	6.36E-05	5.85E-05	0.00013832	2.23E-05	6.09E-06	4.09E-05	9.50E-05	0.000108309	2.09E-05	5.23E-05	6.88E-05	0.000111387	8.63E-05	1.02E-05	4.29E-05	8.09E-05	0.000102421	1.82E-05	0.000137558	2.96E-05	2.28E-05	0.000115711	2.56E-05	0.00012061	0.000248164	0.00013361	7.36E-05	0.000318303	2.63E-05	7.56E-05	1.65E-05	8.10E-05	0.000279446	6.53E-05	0.000215083	0.000147088	3.95E-05	5.77E-05	0.000114035	0.000138843	0.000318258	4.64E-05	0.007950888	0.004176981	0.001386953	0.000285141	0.000177576	8.62E-05	9.69E-05	0.000172565	7.95E-05	4.97E-05	0.000309162	8.33E-05	0.000180206	0.000149607	0.000277716	2.93E-05	8.73E-05	5.17E-05	2.28E-05	0.000121904	5.72E-05	0.000144612	1.22E-05	0.000130418	0.000138843	2.88E-05	2.25E-05	0.000180206	0.000131698	0.000142416	8.68E-05	8.09E-05	1.71E-05	0.00012576	0.000134527	4.32E-05	7.94E-05	1.90E-05	0.000133549	0.000290193	0.000454689	2.47E-05	0.000108068	6.05E-05	0.000184978	4.24E-05	7.12E-05	8.66E-05	4.79E-05	4.79E-05	1.53E-05	2.56E-05	1.19E-05	0.000109343	0.000152333	3.67E-05	1.98E-05	9.89E-05	5.71E-05	8.05E-06	1.13E-05	0.000198926	2.26E-06	7.02E-05	4.35E-05	0.000209178	2.49E-05	5.13E-05	0.000312939	1.97E-05	0.000318258	0.000110259	0.000113076	5.87E-05	1.37E-05	7.31E-05	5.80E-05	6.14E-05	1.85E-05	1.09E-05	0.002984515	0.002107399	1.28E-05	0.000225727	0.000147812	5.58E-05	8.76E-06	0.000189492	2.97E-05	0.000207014	5.74E-05	3.57E-05	1.38E-05	5.02E-06	7.55E-05	0.00011651	2.18E-05	0.000265137	8.12E-05	2.41E-05	0.000167692	4.74E-06	4.25E-05	1.37E-05	0.000108309	4.36E-05	6.23E-06	7.22E-06	2.11E-05	4.92E-05	4.54E-05	0.00044991	0.000585629	0.00011733	1.11E-05	2.56E-05	0.000229715	0.000119749	3.54E-05	3.75E-05	2.11E-05	2.27E-05	4.48E-05	0.000114484	0.000120589	4.65E-05	4.00E-06	3.38E-05	3.13E-05	0.000378129	5.68E-05	3.47E-05	4.95E-05	8.14E-06	0.000143241	4.42E-05	0.000109144	1.72E-05	3.15E-05	2.27E-05	1.12E-05	1.70E-05	4.26E-05	6.70E-05	5.70E-05	0.000285643	1.73E-05	1.67E-05	3.35E-05	4.66E-05	3.44E-05	9.84E-06	0.000143846	7.75E-05	1.80E-05	7.17E-05	2.16E-05	6.00E-05	2.00E-05	2.52E-05	7.28E-05	9.29E-05	2.39E-05	0.0001354	6.95E-05	7.18E-06	0.000183054	2.34E-05	4.13E-05	9.64E-05	4.96E-05	2.86E-05	0.000153328	8.10E-05	0.000132961	3.88E-05	4.63E-05	0.001175127	5.95E-05	0.000315611	0.000109144	0.000206573	0.000135537	4.48E-05	7.40E-05	0.000574705	0.00024468	0.000113836	2.20E-05	3.79E-05	0.000269215	3.27E-05	0.000103298	0.000567147	9.64E-06	8.54E-05	7.52E-05	9.75E-05	8.47E-05	0.000207005	0.00011557	5.97E-05	2.23E-05	8.64E-06	7.79E-05	0.00068037	1.83E-05	0.000178442	7.88E-06	2.21E-05	0.000243315	4.03E-05	1.11E-05	1.59E-05	0.000148881	3.02E-05	5.39E-05	0.000362627	7.11E-06	1.97E-05	2.70E-05	0.000128699	2.10E-05	5.82E-05	8.12E-05	8.90E-05	7.02E-05	5.04E-05	0.00042832	0.000536785	2.69E-05	1.83E-05	2.12E-05	7.75E-05	1.74E-05	4.05E-05	1.03E-05	0.000697862	0.000305798	3.65E-05	4.82E-05	6.93E-05	6.96E-05	2.87E-05	7.98E-05	1.33E-05	0.000601422	2.59E-05	0.000117659	0.000129188	0.00024468	4.20E-05	9.04E-05	0.000148205	0.00015879	3.04E-05	0.000496096	6.46E-06	4.08E-05	0.00023614	3.33E-05	0.000994115	5.42E-05	5.73E-05	0.00012259	6.02E-05	5.14E-06	2.31E-05	0.000524189	0.000104064	2.18E-05	0.000276306	4.04E-05	1.41E-05	2.22E-05	0.000109835	6.08E-06	0.000994115	3.68E-05	5.94E-05	1.48E-05	1.40E-06	8.34E-05	0.000121839	0.00017401	0.00014247	4.01E-05	0.000107392	4.44E-05	7.52E-05	0.000219384	1.53E-05	1.14E-05	9.34E-06	0.000111835	0.000149607	8.02E-05	1.08E-05	9.01E-05	9.50E-05	4.40E-05	0.000309594	5.79E-05	0.000509216	7.57E-05	0.000117414	1.25E-05	3.40E-05	4.74E-05	6.53E-05	0.00021256	0.000122806	3.67E-05	2.88E-05	6.52E-05	9.52E-05	0.0002757	4.11E-05	0.000127687	6.90E-05	3.56E-05	2.36E-05	6.90E-05	1.82E-05	0.000175188	0.001394181	1.26E-05	7.23E-05	6.30E-06	7.62E-05	3.10E-05	1.73E-05	5.72E-05	7.02E-05	0.000456388	1.58E-05	2.31E-05	1.31E-05	6.05E-05	2.61E-05	0.000180155	2.41E-05	0.000238885	8.77E-05	0.000160746	0.000175784	9.01E-05	9.58E-05	4.94E-05	0.000111206	1.13E-05	0.000109835	8.73E-05	0.000228779	0.003763108	5.78E-05	2.48E-05	1.46E-05	2.66E-05	1.34E-05	4.40E-06	0.003674405	4.45E-05	1.61E-05	0.00010005	2.74E-05	2.09E-05	0.000238166	5.53E-06	0.000128306	5.36E-05	0.000207922	9.29E-05	3.98E-05	6.66E-05	3.38E-05	6.09E-05	3.68E-05	2.92E-05	4.52E-05	3.29E-05	3.95E-05	0.000457224	3.16E-05	0.000176024	6.08E-06	4.61E-05	9.63E-05	2.17E-05	7.36E-06	1.00E-05	0.000457304	6.99E-05	5.33E-05	2.22E-05	1.86E-05	3.01E-05	0.000461392	8.86E-05	3.49E-05	6.76E-05	6.59E-05	6.09E-05	6.83E-05	5.32E-05	6.49E-05	3.61E-05	3.08E-05	2.85E-05	0.000284784	5.47E-05	4.97E-05	3.17E-05	2.59E-05	8.68E-06	0.00011092	0.00011459	4.13E-05	0.018010858	0.002796893	8.46E-05	3.08E-05	3.30E-05	3.57E-05	2.31E-05	3.39E-05	6.23E-05	3.23E-05	1.99E-05	1.93E-05	2.60E-05	5.51E-06	2.51E-05	3.30E-05	4.35E-05	6.16E-05	5.49E-06	9.75E-05	2.71E-05	2.51E-05	7.86E-05	1.46E-05	7.61E-05	8.57E-06	3.88E-05	1.07E-05	0.000220446	4.74E-05	3.95E-05	2.91E-05	4.40E-06	9.28E-05	0.018374126	2.49E-05	0.000201074	0.000137102	3.01E-05	0.000219691	0.001361712	8.50E-06	3.84E-05	0.000181784	2.47E-05	3.95E-06	8.61E-05	0.0009925	0.00016829	8.19E-05	0.000119796	0.00058638	2.03E-05	7.93E-05	0.000314314	1.96E-05	4.19E-05	6.68E-05	3.62E-05	1.39E-05	1.17E-05	0.000201074	2.47E-05	1.93E-05	9.33E-06	3.01E-05	2.77E-05	4.08E-06	1.10E-05	3.91E-05	2.71E-05	4.60E-05	7.67E-06	2.94E-05	3.33E-05	0.000119047	0.000110355	0.001143805	1.69E-05	0.000323084	3.98E-05	0.000100122	3.96E-05	3.46E-06	3.52E-05	2.75E-05	4.70E-05	5.35E-05	8.15E-06	1.47E-05	1.23E-05	4.03E-05	6.88E-05	0.000180155	3.10E-05	0.000475084	5.39E-05	1.58E-05	7.57E-05	0.000115006	4.67E-05	8.76E-05	6.71E-05	0.000668727	9.01E-05	3.93E-05	1.85E-05	3.45E-06	2.12E-05	0.000759223	5.28E-05	7.27E-05	9.09E-05	4.10E-05	5.94E-05	1.40E-05	0.000906941	3.22E-05	3.62E-05	5.23E-05	2.45E-05	0.000172781	4.25E-05	3.59E-05	0.000906941	2.09E-05	1.75E-05	2.05E-05	1.91E-05	0.000210519	4.29E-05	3.71E-05	3.18E-05	4.09E-05	3.50E-05	2.60E-05	0.000141167	9.85E-07	0.000425925	5.78E-05	4.52E-05	9.45E-06	2.05E-05	1.43E-05	2.36E-05	1.56E-05	5.84E-05	4.08E-06	3.83E-06	2.69E-05	4.52E-05	9.89E-06	4.65E-06	8.88E-06	0.003112041	2.22E-05	9.23E-05	1.24E-05	2.22E-05	1.61E-05	0.000191441	8.00E-05	7.01E-05	0.000279988	0.000193621	3.69E-05	1.14E-05	0.000103762	1.10E-05	1.30E-05	5.92E-05	4.43E-06	2.52E-06	5.09E-05	1.40E-05	1.05E-05	1.41E-05	3.78E-05	0.000168206	3.77E-05	6.73E-05	3.45E-06	0.000139753	4.74E-05	5.72E-05	4.06E-05	8.68E-05	4.16E-05	6.60E-05	6.06E-06	4.05E-05	1.16E-05	0.000106427	5.39E-05	0.000579426	0.000199908	7.33E-06	4.54E-05	1.99E-05	2.41E-05	2.68E-05	1.98E-05	0.000739173	8.10E-05	3.89E-05	2.66E-05	0.000117255	5.50E-05	2.66E-05	6.02E-05	0.00010005	4.96E-05	8.51E-05	2.26E-05	2.12E-05	2.84E-05	2.01E-05	3.19E-05	1.48E-05	1.26E-05	6.32E-06	0.000851444	9.54E-05	1.88E-05	3.52E-05	9.56E-05	1.90E-05	3.11E-05	7.47E-05	3.86E-05	2.49E-05	4.32E-05	5.12E-05	3.81E-05	3.60E-05	0.000257426	5.17E-05	9.12E-05	4.62E-06	2.38E-06	4.53E-05	1.95E-05	3.64E-05	2.77E-05	2.13E-05	8.15E-05	1.82E-05	2.60E-05	0.000124029	2.51E-05	2.49E-05	3.06E-05	0.000699871	9.95E-05	3.86E-05	0.000122363	1.71E-05	5.03E-05	6.10E-05	3.97E-05	7.60E-06	2.62E-05	5.53E-05	7.25E-06	4.28E-05	0.000111083	8.90E-05	2.72E-06	1.41E-05	2.66E-05	8.24E-05	0.000168181	3.90E-06	2.81E-05	3.73E-06	4.68E-05	6.84E-05	5.16E-06	6.70E-05	0.000180321	4.33E-05	3.39E-05	2.16E-05	0.000110841	0.001695394	3.02E-05	2.15E-05	3.19E-05	4.11E-05	4.37E-06	7.62E-05	3.52E-05	1.27E-05	3.53E-05	7.01E-05	9.07E-07	6.15E-05	3.02E-05	6.36E-05	3.90E-05	8.63E-06	0.000253602	8.85E-06	2.47E-05	2.53E-05	2.44E-05	0.000200867	7.50E-05	1.83E-05	8.54E-05	2.51E-05	7.08E-05	2.24E-05	0.00046501	3.20E-05	6.23E-06	2.61E-05	1.06E-05	6.91E-05	5.58E-06	4.06E-05	6.37E-05	3.30E-05	8.05E-05	1.86E-05	3.27E-05	0.000324346	5.24E-05	4.18E-05	2.10E-05	2.92E-05	2.97E-05	1.61E-05	4.22E-05	0.000272123	3.31E-05	3.50E-05	9.84E-05	1.60E-05	2.10E-05	0.017479838	3.32E-05	8.70E-05	5.58E-06	1.58E-05	2.48E-06	7.83E-06	1.69E-05	0.00353636	5.86E-05	2.93E-05	3.67E-05	3.44E-05	3.58E-05	0.000582296	2.66E-05	0.00024272	7.23E-06	7.98E-05	3.98E-05	2.62E-05	0.000507992	3.78E-05	1.06E-05	2.06E-05	9.34E-06	1.56E-05	2.51E-05	0.000126991	3.15E-05	0.000124517	5.94E-05	2.74E-05	1.53E-05	5.28E-05	7.68E-05	2.87E-05	0.000106427	2.94E-05	5.94E-05	2.48E-05	0.01567751	4.02E-05	5.30E-05	1.23E-05	6.72E-05	7.87E-05	7.60E-05	7.95E-06	1.27E-05	6.66E-05	4.17E-05	0.000412584	4.71E-05	3.87E-05	1.94E-06	3.72E-05	7.73E-05	3.82E-05	0.001655591	3.12E-05	2.33E-05	2.51E-05	2.73E-05	6.67E-05	0.000806776	1.43E-05	1.84E-05	6.93E-05	2.78E-05	0.00101652	1.10E-05	0.000102111	3.94E-05	1.08E-05	3.03E-06	1.62E-05	1.55E-05	0.001178605	8.35E-05	5.05E-06	8.21E-05	3.83E-05	3.87E-05	0.000174129	0.000140253	0.000124728	3.45E-05	2.31E-05	6.77E-05	9.54E-05	3.54E-05	0.005541858	1.48E-05	5.28E-06	3.15E-05	0.000141789	7.60E-05	5.28E-05	5.12E-05	0.002701396	1.20E-06	3.84E-05	4.61E-05	4.18E-05	5.16E-06	2.39E-05	2.35E-05	3.53E-05	2.25E-05	3.54E-05	2.05E-05	2.13E-05	8.36E-05	2.49E-05	0.002310434	0.000152665	6.23E-05	2.88E-05	5.70E-05	0.000588324	2.11E-06	2.71E-05	3.42E-05	3.45E-05	1.07E-05	1.65E-05	1.71E-05	0.000915936	1.73E-05	5.46E-06	5.38E-05	3.43E-05	7.84E-06	4.38E-06	0.000209741	9.10E-06	2.05E-05	2.48E-05	4.36E-05	7.44E-06	2.08E-05	1.89E-05	0.0018486	4.40E-05	1.24E-05	2.08E-05	0.000130418	3.77E-05	2.31E-05	0.000633216	3.59E-05	5.36E-05	1.83E-05	1.31E-05	1.65E-05	0.000633216	6.67E-05	3.15E-05	9.50E-06	0.000491088	1.29E-05	7.65E-05	9.69E-05	5.43E-06	5.11E-06	3.55E-05	7.01E-05	2.31E-05	5.48E-05	1.36E-05	2.78E-05	5.51E-06	6.00E-05	3.56E-05	7.04E-05	7.90E-06	1.34E-05	0.018136489	1.98E-05	2.12E-05	2.27E-06	4.19E-06	3.52E-05	6.24E-06	2.96E-05	1.15E-05	5.21E-05	0.000189576	2.99E-05	1.61E-05	0.000207098	3.36E-05	2.19E-05	0.000386695	0.000118373	2.63E-05	2.83E-05	7.47E-05	4.16E-06	3.73E-05	1.21E-05	9.94E-05	3.02E-05	1.91E-05	0.000371594	2.13E-05	7.60E-05	3.33E-05	2.64E-05	3.94E-05	9.21E-06	1.97E-05	3.19E-05	2.88E-05	2.30E-06	0.000167345	3.45E-05	0.004570026	3.18E-05	2.38E-05	6.05E-05	0.000110793	2.34E-05	6.71E-05	1.82E-05	2.45E-05	0.000216034	4.61E-05	7.31E-05	1.33E-05	2.61E-05	1.42E-05	0.000126551	0.00013112	4.45E-05	8.01E-06	3.97E-05	6.56E-06	2.43E-05	4.91E-05	3.41E-05	0.000276892	1.35E-05	1.16E-05	2.10E-05	0.000168181	5.14E-05	1.37E-05	1.73E-05	1.56E-05	3.15E-06	4.61E-05	5.02E-06	0.00125421	3.87E-05	2.05E-05	3.24E-05	2.08E-05	3.12E-05	9.73E-05	0.006642989	5.33E-05	3.49E-05	1.30E-05	1.93E-05	1.78E-05	0.000107392	7.58E-06	1.08E-05	5.39E-05	0.019991296	2.89E-06	6.78E-05	9.68E-06	1.91E-06	0.000355206	4.05E-05	1.75E-05	1.39E-05	9.00E-05	2.11E-06	2.78E-06	0.009583289	3.54E-05	1.63E-05	4.61E-05	1.81E-05	0.006951388	3.11E-05	4.38E-05	7.85E-05	4.21E-05	0.000168525	4.24E-05	0.006952548	3.59E-05	2.53E-05	2.34E-05	0.000102641	2.76E-05	4.29E-06	0.000126551	0.007881756	4.19E-05	6.64E-06	3.28E-05	3.81E-05	2.12E-05	0.000607572	1.39E-05	5.54E-05	1.56E-05	1.97E-05	2.01E-05	1.68E-05	0.007292757	2.19E-05	6.71E-05	7.28E-05	4.76E-06	1.63E-05	1.33E-05	1.63E-05	0.005488109	1.39E-05	1.23E-05	6.13E-06	9.67E-06	1.35E-05	8.83E-06	8.14E-05	0.006981672	1.96E-06	7.74E-06	1.69E-05	3.80E-05	3.18E-05	4.18E-05	0.002550307	2.03E-05	2.08E-05	2.65E-05	6.05E-06	2.73E-05	0.00079416	2.80E-05	3.74E-05	1.72E-05	2.46E-06	8.07E-06	3.28E-06	0.002976509	5.95E-06	6.19E-06	3.53E-05	8.64E-06	0.007194278	3.55E-05	6.16E-05	1.72E-05	1.59E-05	3.47E-05	1.37E-05	0.006494148	2.59E-05	5.72E-06	2.56E-05	2.62E-05	1.06E-05	1.93E-05	2.82E-05	9.65E-06	3.80E-05	1.82E-05	1.96E-05	2.79E-05	2.10E-05	2.76E-05	1.38E-05	1.86E-05	5.80E-05	4.31E-05	9.32E-05	2.90E-06	8.42E-05	0.001966243	2.68E-05	4.99E-05	2.24E-06	1.31E-05	7.79E-06	4.83E-05	1.74E-05	1.88E-05	4.89E-05	2.35E-05	1.22E-05	4.19E-05	9.85E-06	5.64E-06	1.99E-05	3.39E-05	2.93E-05	1.41E-05	2.40E-05	3.42E-06	4.29E-05	7.97E-05	0.000106635	1.89E-05	2.01E-05	2.49E-05	2.88E-05	1.11E-05	5.06E-05	0.008801053	3.96E-06	2.08E-05	9.86E-06	5.77E-05	1.29E-05	1.29E-05	3.12E-06	3.59E-05	2.65E-05	5.28E-05	3.33E-05	4.20E-05	2.18E-05	4.83E-05	6.37E-05	1.34E-05	0.000992709	7.76E-05	3.24E-05	3.30E-05	0.002746189	1.53E-05	3.82E-05	9.79E-06	2.97E-05	2.61E-05	0.005650198	8.69E-05	1.46E-05	1.20E-06	4.96E-05	6.11E-06	0.000260997	1.46E-05	2.24E-05	3.49E-05	1.15E-05	1.71E-05	5.19E-05	1.92E-05	1.14E-06	3.50E-05	2.23E-05	0.002045362	1.22E-05	1.93E-05	4.74E-06	2.51E-05	3.41E-06	2.40E-05	0.002867875	7.57E-05	6.82E-06	8.67E-06	1.66E-05	0.00159137	5.01E-05	1.89E-05	0.000114485	1.77E-05	3.72E-05	1.04E-05	3.03E-05	8.24E-05	4.52E-06	0.001611211	3.86E-05	2.14E-05	7.28E-06	1.86E-05	1.37E-05	2.49E-05	1.24E-05	3.62E-05	0.00247027	3.20E-05	2.15E-05	2.79E-05	2.62E-05	5.64E-06	6.49E-05	0.001877506	2.68E-05	6.54E-05	2.78E-05	1.00E-05	3.61E-05	0.000629759	1.25E-05	3.48E-06	4.56E-05	9.66E-06	9.50E-06	1.19E-05	1.56E-05	9.47E-06	3.97E-05	1.29E-05	0.003332433	1.71E-05	1.00E-05	9.93E-05	4.13E-05	3.24E-05	0.001265411	1.49E-05	2.41E-06	4.63E-06	7.76E-05	1.52E-05	9.41E-06	7.48E-05	1.77E-05	1.24E-05	1.74E-05	4.84E-05	6.00E-05	5.68E-05	3.90E-05	6.69E-06	2.30E-05	1.69E-05	1.91E-05	1.48E-05	0.00016368	1.24E-05	1.26E-05	1.35E-05	1.26E-05	2.71E-05	1.21E-05	0.002446822	1.37E-05	2.20E-05	2.99E-05	7.82E-05	0.000970804	0.006002669	1.06E-05	1.92E-05	2.28E-05	1.66E-05	2.24E-05	1.10E-05	6.73E-06	6.58E-06	8.45E-06	1.41E-05	0.002568753	6.55E-05	1.58E-05	1.28E-05	1.21E-05	3.42E-05	1.65E-05	6.60E-05	2.48E-05	0.005577777	1.85E-05	2.34E-05	0.00231225	1.24E-05	3.33E-05	7.84E-06	8.01E-06	8.32E-06	1.02E-05	2.39E-05	2.28E-05	5.67E-05	6.68E-06	2.00E-05	2.93E-05	2.89E-05	0.001923809	1.33E-05	2.01E-06	2.93E-05	0.000816387	4.25E-05	9.38E-06	2.06E-05	1.45E-05	1.35E-05	1.18E-05	0.000152227	1.62E-05	5.53E-06	3.56E-05	0.002366337	4.32E-05	2.99E-05	2.50E-06	0.00198654	1.92E-05	7.88E-06	4.00E-05	8.43E-06	3.52E-06	1.13E-05	2.68E-05	2.48E-05	1.25E-05	1.55E-05	1.32E-05	6.10E-06	2.09E-05	0.001596796	1.63E-05	2.90E-06	2.96E-05	2.56E-06	2.48E-06	8.59E-06	2.22E-05	1.44E-05	2.29E-05	2.80E-06	0.001823996	8.17E-06	3.85E-06	2.04E-05	9.61E-06	6.38E-05	8.11E-05	1.49E-05	4.97E-05	4.56E-06	2.03E-05	6.19E-06	4.84E-05	1.96E-05	1.39E-05	6.85E-06	2.06E-05	4.26E-05	6.31E-06	1.38E-05	1.69E-05	1.56E-05	3.33E-05	4.04E-05	0.001000899	0.001352543	1.72E-05	2.92E-05	9.66E-06	7.72E-06	0.000559915	1.26E-05	4.41E-06	6.33E-05	2.21E-05	1.00E-05	2.45E-05	1.87E-05	4.51E-05	4.03E-05	4.11E-05	2.54E-05	4.27E-05	2.65E-06	1.07E-05	1.20E-05	2.61E-05	0.001468965	3.81E-05	1.80E-05	6.01E-05	2.23E-05	2.53E-05	9.50E-06	0.000954138	4.08E-05	2.68E-05	1.53E-05	0.003289524	8.68E-06	4.36E-05	2.94E-05	6.35E-06	5.80E-06	3.73E-06	0.000434125	1.20E-05	2.59E-06	1.13E-05	6.39E-06	1.55E-05	0.000380008	3.81E-05	4.05E-06	0.001350367	1.26E-05	7.23E-06	2.29E-05	3.15E-05	8.84E-06	1.72E-05	1.86E-05	2.46E-06	0.003497007	8.36E-06	3.34E-06	3.50E-05	3.04E-05	1.20E-05	4.92E-06	0.001108777	2.81E-06	3.49E-05	1.19E-05	5.45E-05	1.13E-05	4.79E-05	1.00E-05	3.44E-05	8.69E-05	0.000300857	3.02E-05	2.97E-06	6.06E-05	2.44E-06	2.43E-05	7.32E-06	1.63E-05	9.94E-06	2.05E-05	3.41E-05	0.000206124	1.26E-05	7.25E-06	0.000101764	3.46E-05	1.54E-05	1.53E-05	1.18E-05	1.03E-05	8.71E-06	1.56E-05	7.19E-06	0.000787666	2.23E-05	2.85E-06	1.41E-05	0.001066828	1.11E-05	2.61E-05	1.33E-05	4.17E-06	1.51E-05	6.99E-06	3.09E-06	5.39E-06	1.93E-05	4.66E-06	0.00091779	3.84E-05	1.11E-05	1.35E-05	2.07E-06	8.82E-06	0.008625005	0.001348087	1.48E-05	9.72E-06	3.66E-05	2.55E-06	3.27E-05	1.93E-05	4.86E-05	9.02E-06	1.93E-05	9.49E-05	6.56E-06	0.000255829	2.17E-05	1.65E-05	4.85E-05	2.07E-05	5.88E-06	0.002553722	1.65E-05	8.87E-06	2.24E-05	1.54E-05	3.97E-05	0.000665812	1.34E-05	7.79E-05	1.19E-05	1.92E-05	0.000101554	1.24E-05	1.34E-05	0.000766384	1.53E-05	1.13E-05	1.70E-05	1.70E-05	1.99E-05	3.44E-06	8.43E-06	3.68E-05	6.01E-06	1.34E-05	4.00E-05	6.77E-06	0.004855953	9.07E-06	1.54E-05	4.76E-06	2.09E-05	1.53E-05	0.001103541	5.16E-06	3.13E-05	2.04E-05	1.05E-05	6.33E-06	1.69E-05	2.62E-05	1.88E-05	3.50E-05	1.41E-05	9.60E-06	1.30E-05	1.10E-05	2.02E-05	0.000591184	2.58E-05	2.05E-05	4.06E-05	3.37E-05	1.07E-05	6.71E-05	2.98E-06	5.51E-06	0.00013437	1.79E-05	2.61E-05	2.93E-06	1.58E-05	1.72E-05	2.92E-05	1.74E-05	1.49E-05	8.77E-06	0.001971315	8.96E-06	1.27E-05	1.48E-05	3.70E-05	1.07E-05	2.42E-06	7.56E-06	6.85E-06	1.56E-06	2.18E-05	4.31E-05	0.000110266	5.86E-05	2.68E-05	3.40E-05	3.88E-06	0.000987962	2.05E-06	6.39E-06	9.11E-06	4.50E-06	9.83E-06	0.000861296	1.45E-05	3.33E-05	7.79E-05	2.76E-05	4.80E-06	1.88E-05	4.73E-06	9.06E-06	2.88E-05	1.87E-05	0.000614326	1.61E-05	5.17E-05	5.61E-06	0.001178979	7.94E-05	8.77E-06	2.37E-05	2.23E-05	2.45E-06	0.000916702	2.77E-06	1.84E-05	4.45E-06	5.03E-06	1.30E-05	2.69E-06	1.38E-05	0.001012182	0.000339867	8.06E-06	7.76E-05	1.87E-05	1.61E-05	1.82E-05	1.89E-05	5.86E-06	1.07E-05	2.33E-05	1.78E-05	4.24E-05	2.63E-05	2.93E-05	1.72E-06	3.15E-06	2.66E-05	2.73E-06	5.13E-05	8.51E-06	6.79E-06	6.73E-06	0.000292803	3.25E-05	1.65E-05	1.37E-05	1.22E-05	2.04E-05	3.25E-05	6.70E-06	0.000422893	1.39E-05	4.19E-06	1.20E-05	2.17E-05	2.24E-06	3.94E-05	8.83E-06	0.001085009	1.93E-05	1.44E-05	1.43E-05	2.78E-05	7.75E-06	6.70E-05	2.83E-05	1.81E-05	1.68E-06	1.36E-05	1.01E-05	3.33E-05	1.16E-05	4.26E-05	1.81E-05	2.22E-05	2.19E-05	5.76E-05	8.31E-05	4.51E-06	4.69E-05	7.43E-05	0.001081299	2.35E-06	2.58E-05	2.66E-05	1.36E-05	1.18E-05	1.11E-05	0.00130007	6.94E-06	3.66E-06	1.37E-05	2.65E-05	8.35E-06	0.000780617	3.90E-06	8.65E-06	7.43E-06	1.72E-05	1.95E-05	8.38E-06	1.45E-05	2.98E-05	0.000606481	1.42E-05	1.03E-05	2.61E-05	0.001336196	6.43E-06	3.78E-05	7.71E-06	1.99E-05	3.87E-05	1.65E-05	1.37E-05	9.32E-06	0.001164536	2.29E-05	1.32E-05	1.79E-05	1.23E-05	1.26E-05	0.000333909	1.76E-05	0.000474716	6.84E-06	1.24E-05	4.06E-05	0.000741163	5.53E-06	2.29E-05	6.87E-06	8.75E-06	2.10E-05	3.34E-05	0.00015575	7.27E-05	2.97E-05	8.76E-06	2.64E-05	6.47E-06	0.000435493	2.23E-05	9.49E-06	8.43E-06	2.04E-05	4.43E-05	1.58E-06	1.47E-06	1.05E-05	4.19E-05	2.82E-06	1.29E-05	7.22E-06	1.66E-05	1.39E-05	1.40E-05	1.00E-05	2.49E-05	2.15E-06	2.02E-05	4.11E-05	1.58E-05	1.92E-05	9.04E-06	1.52E-05	4.09E-05	6.62E-06	3.84E-06	2.23E-05	1.78E-05	4.40E-05	8.88E-06	1.03E-05	5.83E-05	3.28E-05	2.28E-05	5.38E-05	1.31E-05	2.44E-05	0.001729131	8.24E-06	2.37E-05	8.37E-06	1.38E-05	3.76E-05	1.96E-05	1.25E-05	1.87E-05	1.57E-05	5.45E-06	4.08E-05	1.41E-05	8.52E-06	9.92E-06	0.001729131	1.51E-05	2.90E-05	1.69E-05	1.98E-06	9.94E-06	1.56E-05	0.001777174	1.96E-05	7.18E-06	5.97E-06	3.99E-05	1.70E-05	2.80E-05	0.000414961	7.53E-06	3.28E-06	9.31E-06	1.71E-05	1.33E-05	2.10E-05	1.33E-05	6.60E-06	0.000798736	2.29E-05	1.44E-06	1.32E-05	0.00024135	6.98E-06	4.80E-05	1.61E-05	8.72E-06	2.60E-05	2.00E-05	1.66E-05	0.00286122	0.000255606	0.003630675	1.09E-05	5.53E-06	3.90E-06	9.84E-06	0.001161015	0.000155535	2.17E-05	2.11E-05	3.74E-05	5.39E-05	2.57E-06	0.000201249	4.48E-05	1.66E-05	2.22E-05	1.67E-06	1.37E-05	3.42E-06	1.06E-05	3.40E-05	9.60E-06	5.79E-06	5.45E-06	2.93E-05	0.002511629	1.11E-05	1.37E-05	5.41E-05	1.15E-05	1.09E-05	1.09E-05	0.000868203	1.46E-05	2.36E-05	0.000605787	5.40E-05	3.08E-05	4.61E-06	3.41E-05	4.40E-06	0.000676204	2.48E-05	9.05E-06	6.90E-05	0.000157266	2.69E-05	3.36E-05	6.63E-06	0.000133644	8.63E-06	1.57E-05	8.39E-06	1.24E-05	0.000662618	7.40E-06	2.61E-05	8.75E-06	6.06E-06	0.000357311	1.13E-05	1.02E-05	1.23E-05	4.65E-06	0.001568164	1.62E-05	7.73E-06	4.42E-05	1.30E-05	0.001494131	3.11E-05	2.24E-05	1.06E-05	7.96E-06	1.12E-05	2.42E-05	1.34E-05	2.52E-06	6.04E-06	0.000524328	2.71E-05	6.77E-06	4.64E-06	6.33E-06	2.36E-05	3.46E-05	0.002582251	1.63E-05	6.17E-06	5.61E-06	1.64E-05	0.000280757	5.46E-06	8.23E-06	1.22E-05	7.01E-06	2.34E-05	0.000160625	0.001523568	1.73E-05	2.87E-05	2.64E-05	2.43E-05	2.58E-06	1.88E-05	1.70E-05	1.43E-05	1.89E-05	1.32E-05	1.05E-05	7.71E-06	7.21E-06	3.48E-06	1.65E-05	0.000142132	5.68E-06	0.000438941	1.71E-06	3.52E-05	9.61E-06	0.000571576	1.44E-05	2.13E-05	0.000182649	3.53E-05	1.08E-05	0.000377884	3.62E-05	2.09E-05	4.16E-05	1.23E-05	1.60E-05	7.62E-06	0.000662618	1.35E-05	4.29E-05	1.48E-06	2.59E-05	0.000812556	1.09E-05	2.79E-06	0.000589348	1.88E-05	6.43E-06	1.15E-05	1.77E-05	3.29E-05	8.92E-06	2.47E-05	5.32E-06	1.53E-05	1.05E-05	0.025850499	0.000296186	5.38E-05	8.26E-06	2.18E-05	1.24E-05	0.000546715	1.70E-05	9.46E-06	1.40E-05	5.81E-06	0.000265889	9.93E-06	3.23E-05	1.49E-05	5.64E-06	1.44E-05	9.09E-06	0.000382237	4.03E-06	1.41E-05	2.58E-06	3.18E-05	1.40E-05	2.68E-06	6.02E-06	1.57E-05	2.06E-05	1.80E-06	6.95E-06	0.000251556	3.10E-05	3.83E-06	5.42E-06	1.81E-05	3.10E-05	0.000557367	1.12E-05	1.62E-06	1.14E-05	2.41E-05	2.36E-05	3.64E-06	1.23E-05	5.24E-06	0.002272415	8.83E-06	2.71E-05	1.05E-05	2.47E-05	5.97E-06	0.000268668	2.93E-06	1.07E-05	8.17E-06	6.14E-06	1.12E-05	0.00035348	3.77E-06	2.72E-05	6.68E-06	5.32E-05	1.97E-06	5.39E-05	9.83E-06	0.000679807	6.32E-06	1.16E-05	8.11E-06	8.04E-06	0.000314852	7.63E-06	2.21E-05	5.40E-06	2.49E-05	7.82E-06	1.42E-05	1.37E-05	2.33E-05	1.48E-05	4.90E-06	0.000365239	3.02E-06	1.39E-05	8.99E-06	1.42E-05	7.85E-06	2.14E-05	1.62E-05	4.82E-06	1.28E-05	2.85E-05	5.11E-06	7.94E-06	1.65E-05	0.000546715	3.49E-06	6.53E-06	3.31E-05	1.01E-05	1.07E-05	5.16E-05	3.49E-05	2.87E-05	7.02E-05	1.08E-05	4.39E-05	3.32E-06	9.36E-06	3.50E-06	0.000657844	1.92E-05	5.97E-06	1.03E-05	6.05E-06	0.000266087	2.13E-05	8.99E-06	5.84E-06	2.75E-05	2.76E-05	6.96E-06	3.61E-05	1.96E-05	1.04E-05	9.48E-06	4.12E-06	6.92E-06	6.58E-06	2.36E-05	5.34E-06	0.001416134	6.20E-06	1.88E-05	1.96E-05	1.69E-05	9.24E-06	2.23E-05	1.20E-05	1.62E-06	1.69E-05	3.55E-06	1.20E-05	1.60E-05	1.22E-05	0.000618571	3.51E-06	2.11E-05	6.94E-06	6.32E-06	0.00086023	2.09E-05	1.04E-05	3.44E-05	1.74E-06	8.73E-06	1.29E-05	5.16E-05	4.30E-06	4.41E-06	2.99E-06	0.000171885	0.000145898	5.08E-06	2.71E-05	2.08E-05	3.49E-06	6.35E-06	3.09E-06	0.000401469	1.49E-05	1.27E-05	1.44E-05	8.74E-06	1.93E-06	2.34E-05	1.91E-05	8.74E-06	1.47E-05	0.000122585	1.02E-05	0.000144954	6.31E-06	1.10E-05	7.52E-06	4.51E-06	3.03E-06	0.000763403	5.23E-06	6.60E-06	6.22E-06	9.88E-06	1.87E-05	2.65E-06	2.49E-06	1.50E-05	1.03E-05	1.10E-05	0.000124276	2.27E-05	5.05E-06	1.83E-06	5.15E-06	3.91E-06	4.52E-05	0.000133795	3.46E-05	7.81E-06	1.41E-05	1.80E-05	0.001902112	8.44E-06	2.01E-06	4.88E-06	2.64E-05	1.37E-05	2.36E-06	1.80E-05	1.77E-06	6.05E-06	1.82E-06	2.20E-06	0.000274807	1.84E-05	3.68E-06	1.43E-05	5.67E-06	0.00062828	6.71E-06	5.76E-06	1.70E-06	1.49E-05	3.39E-06	6.32E-06	1.56E-05	1.30E-05	1.10E-05	5.12E-06	2.40E-06	5.68E-05	1.39E-05	1.68E-06	7.08E-05	5.70E-06	1.20E-05	6.40E-06	8.53E-05	1.64E-06	8.98E-06	5.03E-05	0.017383903	1.29E-05	2.92E-06	1.81E-06	8.00E-05	2.09E-05	6.00E-06	4.40E-06	5.84E-06	4.11E-06	9.67E-06	0.000268365	3.27E-06	0.000227992	2.67E-05	1.32E-05	5.56E-06	1.20E-05	2.07E-05	0.000667018	1.30E-05	7.07E-06	9.79E-06	1.86E-06	1.38E-05	1.89E-06	3.09E-06	8.71E-06	1.03E-05	6.39E-06	0.000650862	3.87E-05	3.15E-06	5.91E-06	1.27E-05	0.000517536	2.48E-05	2.13E-05	3.55E-05	7.33E-06	1.46E-05	2.37E-05	0.000631718	6.25E-06	5.48E-06	1.50E-06	1.71E-06	2.56E-05	0.009160384	0.000688123	7.05E-06	3.15E-05	7.41E-06	0.001063488	1.78E-05	0.000155535	1.18E-05	1.03E-05	1.24E-05	3.56E-06	2.86E-06	0.000748015	6.75E-06	2.45E-06	5.26E-06	1.85E-05	8.76E-06	0.001493782	6.00E-06	9.61E-06	8.09E-06	0.000715554	8.73E-06	4.01E-06	6.36E-06	2.35E-05	1.06E-05	3.17E-06	5.41E-05	1.38E-05	1.39E-05	1.73E-05	9.35E-06	1.13E-05	1.01E-05	5.69E-06	0.00228016	9.93E-06	8.34E-06	2.88E-06	8.48E-06	5.58E-06	0.007144103	0.000177228	2.91E-06	1.03E-05	1.31E-05	6.18E-06	1.56E-05	4.10E-06	5.91E-06	0.000595758	7.10E-06	3.76E-06	2.23E-06	1.18E-06	0.000303736	3.27E-05	3.77E-06	9.89E-06	1.10E-05	0.000715554	4.02E-06	2.17E-05	0.000158263	6.21E-06	2.65E-06	4.65E-06	1.33E-05	0.000461921	1.05E-05	1.95E-05	3.54E-06	2.01E-05	1.64E-05	2.24E-05	0.001243139	3.12E-06	3.25E-05	6.37E-06	4.92E-06	6.28E-06	4.94E-06	0.000167676	1.95E-05	8.00E-06	8.28E-06	9.82E-06	1.18E-05	4.24E-06	5.59E-06	1.15E-05	2.79E-06	0.000566156	7.74E-06	0.001267996	2.60E-05	1.61E-06	4.51E-06	9.53E-06	1.18E-05	1.49E-05	5.39E-06	1.22E-05	1.95E-06	2.43E-05	0.000569637	2.60E-06	9.59E-06	7.44E-06	1.21E-05	6.78E-06	4.49E-06	4.18E-06	0.000350463	3.77E-06	5.34E-06	4.14E-06	8.61E-06	5.84E-06	1.88E-06	6.66E-06	2.28E-06	2.75E-06	1.01E-05	3.84E-06	7.14E-06	8.72E-06	0.000750692	1.17E-05	3.48E-06	1.61E-06	7.41E-06	4.48E-06	2.51E-06	1.03E-05	7.74E-06	5.14E-06	7.13E-06	9.94E-06	7.03E-06	6.77E-06	2.66E-05	0.000131378	0.000184962	2.06E-05	1.90E-05	1.24E-05	5.83E-06	1.88E-06	9.51E-05	3.84E-06	2.17E-06	1.65E-05	7.33E-06	5.95E-06	1.65E-06	0.000556035	1.15E-05	2.26E-06	2.90E-06	3.96E-06	0.000167139	1.51E-06	2.12E-06	7.52E-06	9.24E-06	1.08E-05	0.000482701	1.18E-05	2.25E-05	1.15E-05	3.42E-06	7.11E-06	0.001523568	7.33E-06	8.44E-06	4.65E-05	6.58E-06	2.35E-05	3.34E-05	4.59E-06	6.02E-06	4.94E-06	1.89E-05	1.98E-06	7.02E-06	1.53E-06	7.24E-06	2.38E-06	7.17E-06	2.21E-05	2.42E-05	3.67E-06	8.57E-05	5.93E-06	2.64E-05	2.02E-06	2.21E-06	2.14E-06	2.13E-05	6.98E-06	5.27E-06	8.24E-06	4.79E-06	1.20E-06	7.56E-06	1.01E-05	2.30E-06	6.94E-06	2.95E-06	8.83E-06	3.90E-06	4.70E-06	4.30E-06	1.74E-06	5.08E-06	0.000397659	1.22E-05	0.000269054	2.13E-06	9.06E-06	2.08E-06	2.97E-06	0.001293541	9.52E-06	1.17E-05	6.25E-06	4.89E-06	1.56E-05	0.000348743	2.09E-06	1.82E-06	6.37E-06	0.000151103	3.02E-06	2.82E-06	1.82E-05	3.60E-06	7.25E-06	1.68E-05	2.29E-05	0.000280757	4.98E-06	1.63E-06	4.59E-06	2.20E-06	3.88E-05	5.55E-06	2.79E-06	0.000531709	8.06E-06	4.02E-06	1.10E-05	3.23E-05	5.92E-06	1.29E-05	1.33E-05	8.44E-06	8.37E-06	3.44E-05	1.20E-05	1.29E-05	9.35E-06	4.49E-06	1.06E-05	4.23E-06	6.77E-06	2.43E-06	2.85E-06	4.95E-06	0.000139345	3.72E-06	5.14E-06	1.86E-05	3.56E-06	4.74E-06	0.000219377	3.49E-06	5.80E-06	1.13E-05	0.000118894	1.87E-06	6.02E-05	8.90E-06	4.90E-06	0.000918466	9.23E-06	1.33E-05	5.88E-06	9.37E-05	5.56E-06	1.98E-06	8.66E-06	3.06E-05	2.28E-06	0.000285361	4.54E-06	1.31E-05	0.00057966	0.000299214	1.07E-05	1.23E-05	1.09E-05	2.82E-06	1.19E-05	5.64E-06	4.50E-06	1.42E-05	4.54E-06	0.000149477	4.29E-06	6.22E-06	6.49E-06	7.92E-06	4.86E-06	0.000252471	5.19E-06	1.42E-05	1.10E-05	2.25E-05	3.39E-06	0.000170227	1.24E-05	5.98E-06	7.95E-06	0.00069532	9.94E-06	2.63E-06	2.17E-06	2.36E-06	3.53E-06	3.05E-06	1.70E-06	5.51E-06	0.000813717	4.76E-06	2.01E-06	4.31E-06	5.33E-06	2.29E-06	3.86E-06	2.60E-06	2.55E-06	1.82E-05	0.00032132	5.09E-06	2.73E-05	9.52E-06	8.62E-06	6.67E-06	5.65E-06	0.000370187	8.74E-06	3.36E-06	3.37E-06	2.04E-06	1.32E-05	0.00026206	2.74E-06	2.36E-06	0.000363055	5.03E-06	1.14E-05	0.000521686	3.04E-06	4.43E-06	7.06E-05	1.25E-05	2.05E-06	6.66E-06	0.00023336	2.73E-06	1.24E-05	3.49E-06	5.80E-06	6.78E-05	1.54E-05	1.96E-06	2.37E-06	2.61E-06	0.002639365	0.000252326	1.25E-05	2.00E-06	2.91E-06	2.18E-06	3.77E-06	2.47E-06	0.000295454	5.66E-06	9.15E-06	5.15E-06	1.85E-06	1.06E-05	8.05E-06	5.32E-06	1.94E-05	1.00E-05	3.68E-06	2.45E-06	8.17E-06	2.06E-06	7.17E-06	1.42E-06	2.36E-06	0.000269703	8.87E-06	7.06E-06	6.08E-05	5.94E-06	1.32E-06	0.000512448	5.98E-06	1.98E-05	6.78E-06	5.39E-06	0.011120974	0.00038474	2.80E-06	7.43E-06	9.49E-06	0.00037691	7.15E-06	1.32E-05	4.98E-06	0.000304497	2.25E-06	3.05E-06	5.54E-06	2.01E-06	8.89E-06	0.000527366	5.80E-05	2.15E-06	4.61E-06	2.31E-06	2.91E-06	2.37E-06	8.84E-05	2.58E-06	2.59E-06	0.000299994	1.03E-05	0.000492193	1.98E-05	2.49E-05	0.000292447	3.34E-06	0.000162423	3.09E-06	2.61E-06	7.94E-06	2.27E-06	3.02E-06	2.48E-06	2.15E-06	2.54E-06	4.94E-06	1.27E-05	2.43E-06	7.66E-05	1.02E-05	7.56E-06	2.17E-06	2.11E-05	5.25E-06	7.90E-06	0.002964265	9.33E-06	3.65E-06	3.61E-06	7.63E-06	0.000512448	2.10E-06	7.14E-06	2.74E-05	1.63E-05	5.57E-06	3.40E-06	0.000195879	5.92E-06	4.93E-06	0.000239681	8.27E-05	1.33E-05	2.02E-06	2.42E-06	5.86E-06	1.24E-05	4.86E-06	1.44E-05	1.65E-05	1.86E-06	7.95E-06	1.90E-06	4.56E-06	0.000465528	2.21E-06	2.42E-06	5.85E-06	3.30E-06	3.62E-06	3.76E-06	0.000215078	2.79E-06	0.000252326	3.13E-06	2.99E-06	1.01E-05	0.000402317	4.10E-06	3.87E-06	1.49E-06	0.000840362	2.25E-06	0.000143668	2.58E-06	4.49E-06	1.66E-06	0.000980909	0.000318339	8.69E-06	3.71E-06	2.63E-06	0.000552764	2.55E-06	3.09E-06	6.41E-06	4.38E-06	9.15E-06	3.14E-06	8.27E-05	5.39E-06	6.09E-06	2.21E-06	4.36E-06	7.12E-05	2.32E-06	3.33E-06	4.69E-06	5.62E-06	4.58E-06	4.17E-06	6.14E-06	1.46E-05	0.000167546	3.03E-06	1.43E-05	5.90E-06	0.000248712	2.43E-06	1.24E-05	9.27E-06	8.07E-06	8.16E-06	7.86E-06	0.000980909	2.59E-05	3.39E-06	3.06E-06	0.000817018	5.07E-06	8.35E-06	6.52E-06	7.72E-06	4.84E-06	0.000414961	1.90E-06	5.21E-06	0.000162303	0.000415022	1.22E-05	1.97E-06	1.81E-06	4.70E-06	2.81E-06	1.91E-06	5.46E-06	3.77E-06	9.33E-06	3.93E-06	3.38E-06	3.85E-06	1.25E-05	2.69E-06	5.06E-06	5.76E-06	5.00E-06	0.000126991	0.000804723	7.11E-06	2.13E-06	7.01E-06	6.64E-06	3.59E-06	1.11E-05	1.11E-05	1.74E-06	0.000448161	2.32E-06	1.76E-06	1.44E-06	2.01E-06	4.56E-06	5.27E-06	8.55E-06	3.81E-06	1.02E-05	5.49E-06	0.000485524	3.35E-06	1.13E-05	2.58E-06	0.000572326	5.91E-06	5.94E-05	5.68E-06	2.59E-06	2.63E-06	0.001212815	3.60E-06	5.77E-06	2.01E-06	0.000120916	1.96E-06	5.00E-06	5.86E-06	3.18E-06	2.58E-06	1.28E-06	0.0001422	4.73E-06	7.93E-06	0.000431025	6.11E-06	3.18E-05	1.81E-06	2.42E-06	3.28E-06	0.000104963	4.05E-06	3.07E-06	9.19E-05	5.77E-06	9.69E-07	2.27E-06	0.000352389	8.19E-06	1.66E-06	8.99E-06	8.35E-06	7.45E-06	8.35E-05	0.000521686	3.42E-06	8.12E-06	0.000206394	5.06E-06	1.62E-06	1.70E-06	2.71E-06	2.83E-06	1.89E-06	1.69E-06	2.53E-06	2.75E-06	5.52E-06	1.74E-06	3.28E-06	8.10E-06	2.19E-06	4.57E-06	3.38E-05	2.76E-06	1.55E-06	0.000173407	2.71E-06	1.47E-06	1.68E-05	4.03E-06	0.000118404	1.40E-06	1.09E-06	5.54E-06	1.58E-06	9.93E-06	0.000215078	4.10E-06	6.88E-06	3.53E-06	7.69E-06	0.000679679	1.54E-06	4.52E-06	2.25E-06	1.34E-06	9.88E-06	2.38E-06	0.000166626	0.000266536	0.000185381	5.07E-06	0.000171173	2.84E-06	1.36E-05	2.11E-06	1.48E-06	1.16E-06	1.46E-05	3.35E-06	8.11E-06	1.87E-06	6.32E-07	6.52E-06	0.000181379	2.20E-06	1.14E-05	4.24E-06	2.10E-06	4.64E-06	1.34E-06	1.86E-06	1.23E-06	2.43E-06	0.000313386	2.34E-06	1.46E-06	0.000577621	1.46E-06	6.35E-06	1.24E-06	4.19E-06	0.001070065	0.000209611	1.26E-06	2.29E-06	0.001253786	5.02E-06	2.10E-06	0.000257426	1.60E-05	0.000146861	0.00021479	0.000258704	0.000439101	0.000250856	8.87E-05	0.000217457	0.000427226	0.000209938	0.000252428	2.52E-06	6.95E-05	0.000364261	0.000161521	0.000335172	0.000162138	0.000246725	0.00067877	0.000271522	0.000429225	0.000492193	0.000158034	0.000293605	0.00091637	7.59E-05	0.000679679	0.000804723	7.41E-05	4.03E-05	0.000178254	0.00021396	0.000254242	4.40E-05	0.000183617	0.000127405	0.000202584	0.000632162	0.00015775	0.000819584	7.65E-05	0.000336501	0.00044523	1.55E-05	0.000169071	0.000148356	2.69E-05	0.000217457	0.000587997	0.000222717	6.04E-05	3.07E-05	0.00052878	6.09E-05	6.65E-05	0.00023336	0.000106532	0.000266137	6.71E-05	0.000200607	0.000462803	0.000113385	2.31E-06	0.000301695	0.000114001	0.000887347	3.30E-06	3.19E-05	0.000317878	0.000419031	0.000610368	0.000215097	0.000198362	7.38E-05	0.00072302	0.000303602	0.001065348	0.000212278	0.000849717	3.53E-05	0.000132	0.000137777	0.000112039	5.65E-05	0.001336196	0.00067233	0.00038474	0.000250732	0.000134776	0.00030392	0.000239681	0.000325573	0.000774242	0.000189242	0.000662947	0.000128388	0.000205698	0.000206373	5.42E-05	0.00010387	0.000168637	0.00014397	2.07E-05	0.000137935	9.70E-05	0.000774158	0.001974046	0.000433391	0.000468003	0.000313311	0.000246725	2.22E-05	0.000353305	0.000759523	2.72E-05	0.000238151	0.000151897	0.000196557	6.40E-05	0.000154449	4.50E-05	5.77E-05	0.001196256	0.000128118	0.000810979	0.00130007	0.000131878	5.80E-05	0.000147977	0.000706267	0.001250344	3.85E-05	0.000307395	0.000341448	0.000134776	3.77E-05	0.000173083	0.00019476	0.001368011	0.00036322	4.40E-05	0.000116371	1.45E-05
2022MCF0013_n_8_001	8	D5	NPS	OTI	M3	NPS_OTI	D5 NPS OT-I M3	0.014300917	1.48E-05	0.000719273	0.000229275	0.000430681	3.16E-05	5.43E-05	0.000245947	0.000279046	6.78E-05	0.000218547	4.85E-05	0.001014767	0.000108205	0.000160856	0.000230336	0.000273213	0.000601132	0.000294764	0.000550675	0.000385428	0.000106648	7.04E-05	0.000321838	0.002600186	9.68E-05	0.000113418	3.34E-05	0.000172896	0.000196085	0.000240126	8.48E-05	0.000381261	0.00018492	0.000341557	3.41E-05	0.000211554	0.000160409	8.56E-05	0.000589975	2.91E-05	3.48E-06	8.73E-05	0.000130092	0.000211997	0.000809613	0.00018737	1.84E-05	1.97E-05	0.000152594	0.000288539	0.000174463	2.39E-05	0.000131845	0.000550675	0.013185794	3.15E-05	0.000185411	0.00128055	0.000331823	7.04E-05	1.84E-05	0.000113065	6.62E-05	0.000313975	0.000174463	0.000122791	0.000115763	0.000131164	1.18E-05	0.000141619	5.80E-05	0.00034065	4.45E-05	2.65E-05	0.000298972	0.002089879	2.33E-05	4.82E-05	4.50E-05	0.000155595	0.000122915	0.000419094	0.000397142	0.000103809	0.000711145	0.000148418	0.00011423	0.00019261	8.06E-05	0.000176435	4.90E-06	0.000169298	0.000100825	0.000192469	2.36E-05	5.93E-05	0.000124327	0.000111716	1.61E-05	6.79E-05	0.000464546	0.000206663	0.000104671	8.22E-05	0.000140885	8.25E-05	1.94E-05	0.000303747	0.000133225	0.000182057	0.000170792	0.000105237	0.000116785	0.000109051	5.60E-05	0.000181997	0.0001806	0.000104353	0.000136587	0.000160856	0.00018737	7.42E-05	9.17E-05	0.000102196	0.000430597	6.38E-05	0.000136883	0.006396072	0.00012056	0.000140227	1.43E-05	8.54E-06	0.000741811	3.25E-06	1.07E-05	4.82E-05	0.00012056	3.85E-05	6.10E-05	0.000225429	0.000456021	0.00054852	1.97E-05	0.000216247	2.09E-05	0.000237094	0.000170792	5.05E-06	0.00071776	5.34E-06	0.000238662	0.000184972	0.000181997	2.62E-05	0.000576724	0.00016189	7.91E-05	0.000120002	0.000102927	0.000217444	0.000233945	1.82E-05	0.00011064	0.000119138	4.50E-05	1.35E-05	0.00018492	0.000213936	3.08E-05	2.89E-06	0.001605452	0.00022909	0.000149344	0.000104393	0.000135838	0.000427655	4.12E-05	0.000299319	0.000302754	0.000128547	0.000115187	0.000404325	5.23E-05	0.000488061	0.000283924	9.44E-05	1.33E-05	1.55E-05	0.000176999	0.000198175	1.52E-05	0.000302754	1.55E-05	0.000469467	0.000114806	6.68E-05	0.000169814	0.000271594	0.000612889	5.84E-05	0.00020188	8.33E-05	0.000184284	0.000128547	0.000206499	0.00011756	0.000101134	7.17E-05	0.000531318	2.69E-05	4.07E-05	9.38E-06	0.000213461	5.63E-05	0.000483976	2.30E-05	7.26E-05	6.94E-05	0.000208975	0.001711424	8.52E-06	9.04E-05	0.000204586	1.63E-05	7.50E-05	0.000213936	7.36E-05	0.000714209	3.32E-05	0.000531318	3.62E-05	0.001282263	0.000101142	0.000118459	0.00016764	1.09E-05	0.00065372	0.000117522	0.000278232	0.000801408	9.89E-05	0.000168942	0.001266387	0.000197386	0.000282639	0.000163241	2.77E-05	1.20E-05	0.000447085	0.000120576	2.04E-05	9.75E-05	8.91E-05	0.000174271	7.90E-05	2.59E-05	7.50E-05	7.47E-05	6.04E-05	0.01133311	0.000262414	0.000162603	9.65E-05	4.83E-05	3.14E-05	0.000130887	0.000241745	0.000558734	0.000163205	4.43E-05	0.000166949	3.06E-05	2.14E-05	0.000100259	0.000178739	0.001113588	0.000157243	2.05E-05	0.000176435	0.00016604	8.65E-05	0.000294785	0.000335856	0.000170427	0.000173754	0.00037962	2.87E-06	0.000255122	4.46E-05	0.000108928	7.45E-05	0.00014776	2.96E-05	0.000164153	0.000824357	4.52E-05	0.000144514	7.36E-05	0.00010883	0.000141731	3.70E-05	0.000139273	9.86E-06	0.000158512	0.000134171	0.000107364	5.94E-05	2.60E-06	3.17E-05	5.35E-05	4.38E-05	0.000378076	3.13E-05	8.52E-05	0.000431088	0.000225659	0.00026352	7.81E-05	0.003381164	5.43E-05	0.000142598	0.000236979	4.17E-05	4.85E-05	0.000644304	0.000256794	0.000200058	2.90E-06	9.30E-05	0.000225006	2.50E-05	0.000184654	5.50E-05	5.99E-05	0.000186762	0.000115328	3.44E-05	8.62E-05	0.000244788	0.000183968	1.49E-05	0.00010149	1.17E-05	0.000196609	7.37E-05	4.08E-05	4.99E-05	0.000101973	2.17E-05	0.000105816	7.49E-05	0.011305267	0.000309286	5.29E-05	9.16E-05	0.00011893	0.000169861	8.04E-06	1.52E-05	0.000163734	0.000315835	0.00020256	1.31E-05	0.000174329	2.71E-05	9.02E-06	0.009813163	2.64E-05	0.000483864	5.19E-05	0.000198026	8.81E-05	2.69E-05	5.75E-05	5.26E-05	4.04E-05	0.00010883	8.07E-05	2.60E-05	0.000336383	0.000101134	0.000343119	0.000102736	0.000555945	5.52E-05	0.001307606	1.01E-05	0.000200854	8.95E-05	5.36E-05	0.000144514	0.000315963	0.000139861	0.000123046	0.000125037	4.55E-06	0.000138633	0.000331232	0.01477408	3.97E-05	4.08E-05	0.000160035	0.000254053	1.61E-05	4.62E-05	4.31E-05	1.00E-05	6.30E-05	1.28E-05	5.90E-05	0.000211135	0.000242941	1.16E-05	3.84E-05	6.30E-05	7.49E-06	0.000124554	0.00231321	4.26E-05	2.47E-05	0.000230809	1.16E-05	6.93E-05	3.00E-05	2.40E-05	5.79E-05	0.000199286	0.000148831	2.08E-05	0.00011507	0.000103979	0.000114874	9.75E-06	0.000101464	0.000559749	2.05E-05	4.12E-05	1.63E-05	2.22E-05	4.53E-06	0.000231839	0.000357269	0.000239298	8.04E-05	4.22E-05	8.42E-05	0.009381752	9.95E-05	1.10E-05	9.79E-06	1.50E-05	3.91E-05	0.000115415	4.81E-05	1.77E-05	9.73E-05	1.45E-05	1.79E-05	0.000173694	0.000331232	1.46E-05	4.64E-05	7.94E-05	5.31E-05	6.93E-05	0.000142881	1.59E-05	4.99E-05	6.39E-05	0.000136481	0.00019929	3.46E-05	0.000121159	0.000136835	2.72E-06	5.23E-05	1.60E-06	0.000906462	3.02E-05	0.000160312	0.000212348	0.000237094	0.000528206	8.24E-05	9.08E-05	0.000356526	1.71E-05	0.000686939	3.68E-05	3.08E-05	9.73E-05	8.28E-05	0.000234767	4.65E-05	1.75E-05	5.79E-06	1.19E-05	0.000141295	0.000103623	0.000467445	0.000142914	0.000139609	3.81E-05	7.92E-05	0.000140746	1.34E-05	0.000183724	5.32E-05	9.85E-06	6.25E-05	0.03672063	4.77E-05	0.000105611	9.91E-05	3.99E-05	0.000125838	0.000121827	2.42E-05	0.002673859	1.23E-05	0.000240769	0.000440405	9.65E-05	9.56E-05	1.49E-05	0.000105508	4.46E-05	0.000132884	9.36E-05	9.60E-05	0.000133364	3.87E-05	6.40E-05	0.000428065	1.11E-05	6.86E-05	6.94E-05	0.000217426	0.00011893	0.002221236	9.18E-05	8.65E-05	0.000527913	0.000107744	1.50E-05	6.93E-05	4.50E-05	0.000101528	9.50E-05	2.11E-05	5.89E-05	6.29E-05	0.000609688	9.31E-05	8.62E-05	2.42E-06	0.000114406	0.02157059	3.14E-05	0.000107844	4.08E-05	0.000178528	1.84E-05	0.000360285	3.99E-05	0.000199933	5.79E-05	8.01E-05	0.000128712	5.02E-05	3.12E-05	0.000101068	0.001760141	3.63E-06	5.27E-05	0.000192566	4.62E-05	0.007412537	0.000130623	0.000136976	5.87E-05	2.18E-05	6.30E-05	0.000266503	2.71E-05	6.70E-06	1.15E-05	8.01E-05	0.000137365	2.81E-06	3.57E-05	6.75E-06	0.00014406	0.001152515	0.000248935	9.74E-05	5.91E-05	9.75E-05	0.000332742	0.000491551	1.75E-05	0.000152081	7.69E-05	7.44E-05	1.89E-05	0.000102669	2.92E-05	1.31E-05	0.000121031	1.55E-05	9.98E-05	7.64E-05	1.33E-05	0.000495083	5.19E-05	7.94E-05	4.68E-05	6.71E-05	3.61E-05	9.83E-05	0.000267067	1.93E-06	8.44E-05	0.000152542	8.11E-05	0.000114059	8.18E-05	0.000277309	8.23E-06	0.000139949	3.23E-05	0.000333679	0.009724219	3.34E-05	6.71E-05	2.97E-05	0.000125455	5.84E-05	4.09E-06	2.96E-05	6.38E-05	9.10E-05	4.30E-05	2.11E-05	5.55E-05	0.000109345	3.34E-05	1.21E-05	3.00E-05	9.90E-05	0.000128082	1.46E-05	0.000175626	1.44E-05	3.91E-05	0.000159468	4.87E-05	7.23E-05	0.000280133	0.000266213	9.91E-05	5.15E-05	3.55E-05	4.52E-05	7.49E-06	6.50E-05	0.000315389	4.29E-05	0.000150639	0.000184277	5.30E-05	4.77E-05	0.000101038	0.000151894	0.000353865	3.08E-05	0.005598596	0.004352643	0.001754562	0.000212146	4.46E-05	9.15E-05	0.000114406	0.000217444	0.000112987	4.69E-05	0.000665841	1.78E-05	0.000229307	0.00011539	0.000298603	5.61E-06	7.75E-05	5.63E-05	8.55E-06	0.000122878	4.08E-05	5.95E-05	9.50E-06	0.000171615	0.000151894	5.08E-05	1.62E-05	0.000229307	0.000137365	0.000139049	8.26E-05	9.90E-05	1.92E-05	8.45E-05	0.000109477	1.90E-05	7.31E-05	2.32E-05	0.000165926	0.000692236	0.00047033	2.93E-05	0.000125316	3.54E-05	0.000158248	5.41E-05	6.23E-05	8.81E-05	7.15E-05	1.95E-05	2.60E-05	2.59E-05	1.21E-05	0.000185831	0.000213356	2.60E-05	1.15E-05	2.31E-05	6.05E-05	5.99E-05	1.21E-05	8.71E-05	2.86E-06	4.59E-05	3.92E-05	0.000231932	4.62E-05	6.47E-05	0.000341651	2.83E-06	0.000353865	0.000102406	7.02E-05	7.27E-05	8.19E-06	0.000129074	7.35E-05	7.32E-06	1.90E-05	1.03E-05	0.003010575	0.001711189	2.24E-05	0.00027056	0.000110643	5.98E-05	9.25E-06	0.000199933	3.28E-05	0.000162603	5.34E-05	3.91E-05	2.11E-05	1.29E-05	5.50E-05	8.11E-05	6.55E-06	0.000227335	0.00011507	3.65E-05	0.000205051	4.49E-06	5.79E-05	4.51E-06	9.10E-05	2.32E-05	6.33E-06	1.28E-05	2.92E-05	6.56E-05	6.78E-05	0.000347683	0.000470589	7.72E-05	1.57E-05	2.85E-05	0.000205502	4.93E-05	3.34E-05	4.40E-05	2.93E-05	9.69E-05	0.00010547	8.74E-05	0.000127717	5.06E-05	5.98E-06	4.79E-05	2.42E-05	0.000427181	3.97E-05	5.15E-05	5.88E-05	6.09E-06	0.000111824	4.05E-05	0.000119538	7.13E-05	4.60E-05	3.10E-05	7.55E-06	1.33E-05	4.60E-05	2.56E-05	7.31E-05	0.000343119	2.07E-05	9.94E-06	1.76E-05	3.23E-05	1.63E-05	4.21E-06	5.17E-05	9.05E-05	2.46E-05	7.69E-05	2.87E-05	3.16E-05	1.65E-05	3.39E-05	4.63E-05	7.11E-05	2.19E-05	0.000155461	3.12E-05	1.38E-05	0.000130298	6.99E-05	7.57E-05	0.000111723	2.86E-05	4.41E-05	0.00018729	8.33E-05	0.000119565	3.84E-05	3.14E-05	0.001902143	6.30E-05	0.000139906	0.000119538	1.77E-05	0.000200854	3.84E-05	6.04E-05	0.000924842	0.000279518	6.17E-05	3.22E-05	2.63E-05	0.00025897	5.10E-05	0.000207539	0.000709893	3.35E-05	0.000114059	7.06E-05	0.000159443	0.000104554	0.00022117	5.82E-05	4.08E-05	1.08E-05	1.08E-05	0.000100482	3.33E-05	3.63E-05	1.16E-05	3.53E-05	2.07E-05	0.000247764	3.59E-05	1.61E-05	2.74E-05	8.37E-05	5.13E-05	7.38E-05	0.000393462	5.36E-06	1.50E-05	1.57E-05	4.26E-05	2.88E-05	8.07E-05	7.63E-05	8.18E-05	7.64E-05	6.97E-05	0.000423186	0.000862157	2.92E-05	1.96E-05	3.82E-05	9.83E-05	4.48E-05	3.44E-05	4.73E-05	0.00072254	0.000323579	2.88E-05	3.45E-05	8.75E-05	6.31E-05	1.27E-05	5.54E-05	3.90E-06	0.00050693	3.44E-05	9.24E-05	0.00017819	0.000279518	3.91E-05	0.000116886	5.56E-05	3.79E-05	2.98E-05	0.00051444	3.01E-06	3.28E-05	0.000121794	3.22E-05	0.000657569	4.09E-05	0.000115455	9.40E-05	4.93E-05	8.03E-06	2.16E-05	0.000521766	0.00019542	1.48E-05	0.000254273	6.04E-05	1.13E-05	2.83E-05	0.000130653	8.89E-06	0.000659711	6.86E-05	2.93E-05	3.74E-05	2.36E-06	4.86E-05	6.86E-05	6.55E-05	9.73E-05	7.31E-05	1.48E-05	4.91E-05	5.84E-05	0.000234768	1.03E-05	6.97E-06	2.41E-05	0.000169007	0.00011539	5.32E-05	1.56E-05	0.000101973	0.000101697	4.08E-05	0.00031631	1.47E-05	0.000448251	5.08E-05	0.000120323	4.90E-06	1.40E-05	1.82E-05	4.29E-05	0.000308993	8.82E-05	4.15E-05	1.24E-05	9.39E-05	0.000220841	0.000335838	3.79E-05	0.000182276	7.30E-05	5.05E-05	1.14E-05	8.95E-05	2.54E-05	0.00018535	0.001819743	1.71E-05	5.75E-05	2.06E-05	0.000125772	2.96E-05	2.07E-05	7.91E-05	3.44E-05	0.00040766	1.03E-05	4.23E-06	1.23E-05	2.30E-05	2.19E-05	0.000121915	3.65E-05	0.000252328	8.62E-05	0.0001141	0.000113982	0.000144907	0.000183724	4.60E-05	9.66E-05	1.55E-05	0.000130653	8.35E-05	0.000140965	0.002333743	6.33E-05	1.41E-05	1.72E-05	2.84E-05	2.66E-05	8.34E-06	0.002333743	3.77E-05	7.58E-05	0.000105799	2.76E-05	9.58E-06	4.93E-05	1.70E-05	9.50E-05	6.25E-05	0.000105976	7.11E-05	1.51E-05	9.40E-05	7.40E-05	6.73E-05	8.47E-05	3.30E-05	6.89E-05	4.19E-05	3.59E-05	0.00061945	1.88E-05	0.000194034	1.70E-05	6.79E-05	0.000109978	2.63E-05	9.97E-06	5.36E-06	0.000702247	3.32E-05	7.59E-05	4.43E-05	2.64E-05	3.12E-05	0.000771796	3.52E-05	8.11E-05	6.36E-05	1.97E-05	6.73E-05	0.000119127	4.64E-05	7.07E-05	2.13E-05	2.67E-05	2.92E-05	0.000446949	3.65E-05	5.08E-05	3.41E-06	4.12E-05	1.06E-05	0.000103847	0.000164663	4.16E-05	0.030282638	0.007456693	7.97E-05	2.42E-05	7.05E-06	5.34E-05	4.49E-05	3.55E-05	4.49E-05	4.26E-05	7.94E-06	2.11E-05	2.66E-05	5.81E-06	1.51E-05	3.47E-05	2.21E-05	2.44E-05	1.57E-05	0.000159443	3.92E-05	3.79E-05	8.55E-05	1.64E-05	0.000118869	3.37E-06	6.32E-06	5.93E-05	0.000346871	3.17E-05	4.99E-05	1.63E-05	7.69E-06	6.95E-05	0.014489497	6.79E-05	0.000226805	0.000107635	1.99E-05	0.000189809	0.001077681	8.38E-06	3.18E-05	0.000205045	9.67E-05	5.91E-06	0.000102776	0.000658038	0.000212569	0.00010008	0.000146261	0.000486519	1.08E-05	9.84E-05	0.000310821	8.03E-06	3.80E-05	4.97E-05	3.80E-05	5.31E-05	1.06E-05	0.000226805	9.67E-05	3.60E-05	1.02E-05	2.65E-05	2.33E-05	5.00E-06	8.04E-06	3.81E-05	3.14E-05	2.65E-05	1.10E-05	3.15E-05	1.93E-05	0.000207265	5.91E-05	0.001387943	1.99E-05	0.00017244	6.83E-05	4.51E-05	3.87E-05	5.34E-06	4.84E-05	1.55E-05	3.73E-05	4.61E-05	1.22E-05	1.41E-05	1.16E-05	3.59E-05	7.28E-05	0.000121915	3.09E-05	0.000448632	5.54E-05	9.50E-06	0.000137809	0.000128025	3.51E-05	5.78E-05	9.77E-05	0.000609677	1.66E-05	4.56E-05	1.47E-05	5.01E-06	3.36E-05	0.000253223	3.14E-05	9.37E-06	0.000107774	6.57E-05	4.65E-05	8.00E-06	0.000675182	2.31E-05	4.56E-05	4.41E-05	3.79E-05	0.000195155	5.97E-05	2.82E-05	0.000675182	1.00E-05	1.16E-05	4.00E-05	1.57E-05	0.000223412	3.95E-05	3.84E-05	9.48E-06	3.77E-05	4.70E-05	2.66E-05	0.000153835	4.49E-06	0.000343072	6.33E-05	6.89E-05	1.72E-05	2.50E-05	1.77E-05	3.09E-05	1.49E-05	8.35E-05	8.89E-06	3.37E-05	1.46E-05	4.73E-05	3.91E-06	2.77E-06	9.72E-06	0.002760672	3.77E-05	5.87E-05	1.79E-05	1.33E-05	5.37E-06	0.000141946	7.19E-05	0.000125901	0.000232615	0.000136579	4.14E-05	1.65E-05	9.04E-05	3.55E-05	1.30E-05	5.11E-05	2.15E-06	2.57E-06	4.35E-05	1.13E-05	1.96E-05	9.82E-06	4.15E-05	0.000154777	4.47E-05	7.30E-05	1.60E-05	0.000151869	6.06E-05	7.91E-05	4.48E-05	0.000126275	2.03E-05	4.53E-05	1.07E-05	4.09E-05	1.21E-05	5.37E-05	7.38E-05	0.000492008	0.000250442	2.31E-05	6.78E-05	1.77E-05	2.77E-05	5.80E-05	1.55E-05	0.001050448	0.000103459	3.55E-05	2.57E-05	7.50E-05	6.55E-05	2.57E-05	7.64E-05	0.000105799	6.18E-05	0.000114437	2.83E-05	9.27E-06	3.53E-05	2.27E-05	5.39E-05	1.49E-05	3.99E-05	8.40E-06	0.000906324	0.000218649	1.26E-05	4.84E-05	6.12E-05	6.44E-06	3.35E-05	6.67E-05	4.14E-05	1.79E-05	4.36E-05	3.30E-05	2.80E-05	5.67E-05	0.000278346	1.97E-05	8.20E-05	1.78E-05	2.07E-06	6.93E-05	4.17E-06	4.47E-05	3.09E-05	5.46E-05	9.39E-05	6.55E-06	2.96E-05	1.48E-05	1.18E-05	2.10E-05	1.13E-05	0.000806759	0.000190672	4.14E-05	0.000124121	8.15E-06	8.24E-05	6.40E-05	4.57E-05	4.99E-06	4.11E-05	9.29E-05	8.86E-06	4.43E-05	5.61E-05	8.14E-05	2.00E-06	9.58E-06	2.57E-05	4.98E-05	0.000166062	4.61E-06	2.51E-05	4.23E-06	2.59E-05	6.16E-05	3.44E-06	7.58E-05	0.000205145	4.78E-05	3.55E-05	2.73E-05	8.98E-05	0.00307288	4.32E-05	2.93E-05	2.85E-05	0.000119236	5.30E-06	0.000125772	4.84E-05	1.59E-05	2.45E-05	5.88E-05	1.42E-06	7.99E-05	3.77E-05	3.56E-05	5.15E-05	9.82E-06	0.000352861	3.88E-05	1.51E-05	2.53E-05	2.62E-05	0.000188106	3.24E-05	1.91E-05	5.60E-05	6.60E-05	0.000147646	0.000160995	0.000158976	2.55E-05	3.10E-06	1.96E-05	5.58E-06	5.00E-05	6.97E-06	2.67E-05	2.47E-05	3.47E-05	9.17E-05	2.14E-05	5.10E-05	0.000305617	3.24E-05	2.51E-05	2.17E-05	5.03E-06	1.34E-05	2.33E-05	6.72E-05	5.56E-05	4.77E-05	4.69E-05	7.10E-05	4.95E-06	3.83E-06	0.017172095	4.58E-05	7.64E-05	3.61E-06	1.89E-05	5.66E-06	9.91E-06	2.01E-05	0.003619498	5.48E-05	1.53E-05	2.60E-05	2.30E-05	3.39E-05	0.000467446	2.25E-05	0.000216389	1.05E-05	2.13E-05	6.83E-05	2.53E-05	0.000467446	4.27E-05	1.53E-05	5.99E-06	3.76E-05	1.86E-05	3.46E-05	0.000141353	3.66E-05	0.000130634	4.46E-05	1.86E-05	2.89E-05	6.38E-05	9.73E-05	2.98E-05	5.37E-05	3.32E-05	4.46E-05	1.41E-05	0.014545734	5.28E-05	4.36E-05	1.41E-05	0.00011426	4.74E-05	1.95E-05	9.47E-06	5.16E-06	9.40E-05	4.07E-05	0.000368932	7.75E-05	5.13E-05	5.01E-06	1.48E-05	7.14E-05	3.82E-05	0.000499353	4.76E-05	1.46E-05	1.64E-05	2.46E-05	7.02E-05	0.000712995	2.55E-05	2.10E-05	8.75E-05	2.80E-05	0.001841418	1.14E-05	0.00024222	2.77E-05	6.27E-06	5.20E-06	3.42E-05	1.83E-05	0.000894428	6.09E-05	7.40E-06	8.37E-05	4.93E-05	5.79E-05	0.000156125	0.0002821	6.14E-05	3.71E-05	5.34E-06	3.86E-05	0.000116306	3.53E-05	0.004454225	4.84E-06	6.05E-06	2.04E-05	0.000118412	0.000129731	6.55E-05	3.30E-05	0.002657755	2.38E-06	3.18E-05	5.07E-05	2.51E-05	5.06E-06	2.56E-05	1.15E-05	2.31E-05	1.53E-05	1.22E-05	2.50E-05	4.02E-05	5.01E-05	7.14E-05	0.003411893	5.48E-05	0.000111861	1.48E-05	4.22E-05	2.53E-05	6.21E-06	2.65E-05	7.94E-05	9.63E-05	9.56E-06	9.65E-06	1.53E-05	0.000845224	1.33E-05	4.30E-06	3.36E-05	4.29E-05	1.21E-05	2.86E-06	2.40E-05	8.39E-06	1.07E-05	2.95E-05	4.42E-05	7.36E-06	1.13E-05	2.14E-05	0.003390642	1.52E-05	1.19E-05	5.23E-05	0.000171615	4.47E-05	2.61E-05	0.000268429	2.98E-05	5.30E-05	1.85E-05	1.33E-05	1.44E-05	0.00174709	7.02E-05	4.28E-05	7.25E-06	0.000725245	3.03E-05	2.29E-05	5.94E-05	1.87E-05	6.43E-06	2.78E-05	0.000113191	2.29E-05	1.98E-05	1.08E-05	2.84E-05	1.51E-05	0.000115122	5.09E-05	7.20E-05	8.94E-06	1.27E-05	0.017584092	1.69E-05	1.13E-05	3.19E-06	5.87E-06	3.92E-05	6.56E-06	3.31E-05	7.12E-06	4.59E-05	0.000204803	3.36E-05	1.74E-05	0.000175599	1.10E-05	1.61E-05	0.00027434	7.70E-05	3.65E-05	2.41E-05	7.68E-05	1.68E-05	4.76E-05	2.41E-05	7.88E-05	3.77E-05	5.27E-06	0.000297064	1.82E-05	1.95E-05	2.16E-05	4.64E-05	3.06E-05	3.55E-06	2.06E-05	3.65E-05	3.52E-05	3.22E-06	5.27E-05	2.18E-05	0.00337597	2.92E-05	2.13E-05	2.83E-05	0.000107272	3.31E-05	0.000115335	1.87E-05	3.79E-05	0.000284085	3.50E-05	3.59E-05	1.00E-05	1.89E-05	1.53E-05	9.07E-05	4.36E-05	4.89E-05	2.24E-06	4.30E-05	6.87E-06	1.38E-05	5.80E-05	3.57E-05	0.000217945	1.25E-05	8.10E-06	2.98E-05	0.000166062	3.93E-05	7.20E-06	2.64E-05	5.85E-06	4.37E-06	2.98E-05	7.86E-06	0.001166897	3.57E-05	9.73E-06	3.15E-05	9.35E-06	1.63E-05	0.000116517	0.008738711	0.000107327	2.33E-05	1.91E-05	4.71E-05	3.29E-05	1.48E-05	2.12E-06	8.52E-06	5.54E-05	0.013350722	6.26E-06	0.000142467	4.62E-06	9.15E-06	0.000350977	2.32E-05	2.30E-05	5.49E-06	2.93E-05	2.58E-06	1.55E-06	0.015518909	2.94E-05	1.66E-05	6.79E-05	6.06E-06	0.009326012	2.49E-05	1.19E-05	7.31E-05	9.42E-05	0.000131953	1.85E-05	0.006467441	2.98E-05	2.53E-05	3.01E-05	2.71E-05	2.66E-05	7.39E-06	9.07E-05	0.007709506	5.47E-05	9.31E-06	1.85E-05	3.93E-05	6.82E-06	0.000479337	5.06E-06	2.34E-05	1.41E-05	5.56E-06	2.27E-05	9.63E-06	0.006804522	2.96E-05	0.000115335	7.04E-05	2.26E-05	2.16E-05	1.56E-05	5.40E-06	0.004278148	1.45E-05	1.94E-05	8.69E-06	7.70E-06	2.30E-05	8.67E-06	0.000100334	0.006536112	2.40E-06	7.23E-06	2.64E-05	4.16E-05	1.52E-05	3.83E-05	0.003580283	2.70E-05	1.86E-05	1.38E-05	3.18E-06	2.22E-05	0.000142372	2.16E-05	3.20E-05	7.31E-06	3.24E-06	1.45E-06	1.77E-06	0.002795251	5.34E-06	3.22E-05	2.45E-05	3.89E-05	0.009724219	2.78E-05	3.17E-05	2.37E-05	4.39E-05	2.70E-05	9.75E-06	0.006873388	2.05E-05	9.39E-06	4.41E-05	3.07E-06	1.09E-05	2.56E-05	2.33E-05	1.50E-05	3.29E-05	1.87E-05	1.01E-05	3.40E-05	1.96E-05	2.61E-05	1.28E-05	2.05E-05	1.25E-05	1.10E-05	5.47E-05	1.01E-05	3.86E-05	0.000659038	2.03E-05	9.75E-06	2.09E-06	1.34E-05	1.09E-05	3.81E-05	1.62E-05	2.44E-05	4.02E-05	1.99E-05	1.03E-05	4.37E-05	3.79E-06	8.30E-06	3.60E-05	2.32E-05	2.55E-05	1.54E-05	1.57E-05	4.99E-06	3.97E-05	3.32E-05	0.000109302	1.42E-05	3.01E-05	1.79E-05	2.08E-05	8.14E-06	4.80E-05	0.005749383	4.79E-06	2.19E-05	1.24E-05	2.65E-05	5.48E-06	7.19E-06	4.88E-06	1.92E-05	2.53E-05	3.14E-05	2.78E-05	1.66E-05	2.74E-06	1.38E-05	7.48E-05	8.20E-06	0.000997479	1.49E-05	2.38E-05	3.25E-05	2.64E-05	8.91E-06	3.82E-05	8.81E-06	3.81E-05	2.44E-05	0.002545574	9.01E-05	1.59E-05	2.41E-06	5.78E-05	5.98E-06	0.000320003	1.22E-05	1.51E-05	3.19E-05	1.14E-05	8.37E-05	6.06E-05	2.27E-05	2.25E-06	1.16E-05	1.38E-05	0.000370876	8.72E-06	2.14E-05	1.14E-05	1.09E-05	5.67E-06	2.47E-05	0.002654142	1.53E-05	7.21E-06	1.15E-05	1.07E-05	2.10E-05	3.80E-05	1.62E-05	0.000124276	3.50E-05	3.99E-05	1.53E-05	3.84E-05	5.74E-05	6.79E-06	0.001713352	1.65E-05	1.56E-05	8.37E-06	6.72E-06	1.88E-05	2.54E-05	1.08E-05	3.65E-05	0.002764736	4.87E-05	3.26E-05	3.41E-05	5.73E-06	1.10E-05	5.45E-05	0.001893851	2.43E-05	3.02E-05	3.27E-05	1.42E-05	2.30E-05	0.000999862	8.65E-06	4.85E-06	4.26E-05	4.79E-06	1.39E-05	7.65E-06	2.46E-05	1.36E-05	3.97E-05	3.22E-05	0.003777502	1.53E-05	7.17E-06	0.0001037	3.72E-05	2.38E-05	0.001653326	1.77E-05	1.72E-06	6.25E-06	6.59E-05	1.35E-05	2.20E-05	5.72E-05	1.12E-05	1.57E-05	2.73E-05	3.42E-05	6.16E-05	0.000139578	2.61E-05	1.85E-05	1.89E-05	2.09E-05	4.93E-05	1.56E-05	0.000173683	1.21E-05	1.41E-05	2.72E-05	1.10E-05	3.92E-05	9.51E-06	0.000875801	1.34E-05	2.00E-05	3.16E-05	7.94E-05	0.003271261	0.005292105	1.51E-05	7.58E-06	1.12E-05	3.59E-06	7.44E-05	7.36E-06	2.68E-06	1.33E-05	9.90E-06	0.000128082	0.003720385	9.15E-05	7.58E-06	1.34E-05	1.23E-05	3.73E-05	1.36E-05	4.53E-05	1.97E-05	0.005855501	1.57E-05	1.92E-05	0.002279734	1.71E-05	3.98E-05	5.00E-06	3.58E-06	1.73E-06	5.50E-06	2.56E-05	7.07E-05	5.13E-05	1.20E-05	8.37E-06	6.37E-05	3.88E-05	0.001881769	1.20E-05	4.14E-06	3.74E-05	0.00058618	1.95E-05	1.24E-05	6.21E-06	1.69E-05	2.73E-05	1.30E-05	9.26E-05	1.31E-05	5.25E-06	2.82E-05	0.003474041	7.89E-05	2.88E-05	3.86E-06	0.00211885	7.58E-06	4.72E-06	1.91E-05	3.57E-06	3.46E-06	1.04E-05	3.35E-05	1.97E-05	3.41E-06	1.70E-05	2.89E-05	1.01E-05	1.17E-05	0.00186483	8.53E-06	1.01E-05	1.67E-05	2.97E-06	2.91E-06	8.05E-06	1.04E-05	5.03E-06	2.50E-05	3.24E-06	0.002582062	1.56E-05	2.94E-06	1.14E-05	2.78E-06	6.84E-05	2.53E-05	1.05E-06	5.08E-05	2.80E-06	3.19E-05	1.02E-05	3.78E-05	2.05E-05	1.64E-05	7.19E-06	2.23E-05	3.33E-05	2.94E-06	1.54E-05	1.17E-05	1.23E-05	1.93E-05	3.32E-05	0.001912688	0.001439312	8.91E-06	2.83E-05	1.30E-05	2.68E-06	0.001487491	2.07E-05	7.05E-06	0.000158181	1.80E-05	1.38E-05	3.79E-05	3.42E-06	3.05E-05	6.71E-05	2.17E-05	2.14E-05	6.90E-06	1.27E-05	9.56E-06	3.38E-06	2.05E-05	0.001841141	3.93E-05	2.51E-05	7.62E-05	1.20E-05	4.27E-05	1.86E-05	0.000552157	8.30E-05	1.44E-05	3.56E-05	0.001702945	6.01E-06	5.02E-05	7.47E-05	3.37E-05	7.23E-06	1.61E-05	0.000348661	7.90E-06	3.54E-06	1.28E-05	4.85E-06	1.83E-05	0.000197075	2.34E-05	3.58E-06	0.001133015	1.70E-05	7.22E-06	7.89E-05	1.12E-05	3.66E-06	1.56E-05	3.14E-05	2.93E-06	0.002200409	2.34E-06	5.13E-06	4.67E-05	3.66E-05	1.15E-05	8.41E-06	0.001141347	3.86E-06	4.17E-05	3.85E-05	5.69E-05	5.32E-06	4.90E-05	1.05E-05	4.45E-05	9.01E-05	0.000308643	2.51E-05	6.99E-06	3.99E-05	3.36E-06	1.16E-05	9.78E-06	1.66E-05	5.10E-06	9.33E-06	1.04E-05	0.000298474	2.89E-05	9.10E-06	0.000109793	3.84E-05	1.43E-05	1.12E-05	7.40E-06	1.99E-05	3.18E-06	3.43E-05	1.10E-05	0.000824368	1.55E-05	3.61E-06	1.98E-05	0.001113588	8.83E-06	3.78E-05	2.96E-06	6.52E-06	1.38E-05	2.05E-05	2.89E-06	7.18E-06	2.25E-05	7.95E-06	0.001125483	3.18E-05	6.79E-06	5.22E-06	1.47E-05	4.15E-06	0.013054238	0.00047934	3.95E-06	6.98E-06	2.53E-05	3.52E-06	2.44E-05	1.85E-05	6.13E-05	5.04E-06	1.22E-05	0.000109664	9.03E-06	4.72E-05	2.73E-05	1.30E-05	5.14E-05	3.39E-05	8.17E-06	0.002704387	6.57E-06	1.57E-05	7.44E-05	1.50E-05	5.02E-05	0.000884381	5.45E-06	5.24E-05	1.25E-05	1.17E-05	0.000113264	9.26E-06	1.57E-05	0.000646877	2.53E-05	8.50E-06	1.71E-05	1.09E-05	1.80E-05	3.17E-06	5.55E-06	4.02E-05	4.06E-06	2.88E-06	4.38E-05	1.95E-05	0.003991786	1.66E-05	1.43E-05	5.09E-06	2.19E-05	1.58E-05	0.001405774	5.03E-06	2.00E-05	7.42E-06	1.97E-05	7.57E-06	2.08E-05	1.08E-05	1.59E-05	4.67E-05	0.000128082	2.47E-06	1.04E-05	9.97E-06	1.02E-05	0.000258381	4.80E-05	9.33E-06	2.67E-05	4.04E-05	2.06E-05	7.07E-05	5.93E-06	1.51E-05	9.37E-06	5.76E-05	2.35E-05	3.38E-06	2.74E-05	1.56E-05	4.94E-05	1.76E-05	1.63E-05	1.48E-05	0.002120182	3.15E-06	2.88E-05	9.75E-06	3.80E-05	3.59E-06	3.27E-06	8.78E-06	7.85E-06	3.67E-06	2.18E-05	4.26E-05	0.000119482	5.48E-05	7.37E-05	2.95E-05	5.13E-06	0.000851491	2.26E-06	2.21E-05	3.44E-06	6.15E-06	8.85E-06	0.000676497	1.69E-05	5.89E-05	5.24E-05	1.18E-05	1.31E-05	1.49E-05	2.01E-05	1.49E-05	8.31E-06	1.64E-05	0.000792889	1.20E-05	5.89E-05	9.09E-06	0.001180463	1.91E-05	1.53E-05	1.26E-05	2.53E-05	2.81E-06	0.000816625	5.29E-06	1.53E-05	4.56E-06	1.60E-05	6.09E-05	4.03E-06	2.78E-05	0.001441334	6.97E-05	7.41E-06	6.59E-05	4.70E-06	1.97E-05	1.65E-05	2.50E-05	7.10E-06	3.62E-06	4.88E-05	1.44E-05	3.00E-05	3.65E-05	1.29E-05	2.62E-06	5.36E-06	2.41E-05	2.57E-06	7.01E-05	4.59E-06	3.56E-06	1.08E-05	0.000516792	2.81E-05	1.73E-05	1.63E-05	1.39E-05	2.54E-05	1.96E-05	2.87E-06	0.0007766	7.79E-06	2.38E-06	7.90E-06	1.61E-05	3.08E-06	2.34E-05	2.03E-05	0.001248966	7.36E-06	1.60E-05	5.37E-06	2.00E-05	7.23E-06	7.01E-05	3.81E-05	2.14E-05	2.95E-06	1.70E-05	6.68E-06	6.61E-05	1.75E-05	6.05E-05	2.59E-05	1.62E-05	2.47E-05	2.87E-06	9.04E-05	7.05E-06	1.56E-05	6.68E-05	0.001248315	3.76E-06	1.01E-05	1.47E-05	1.44E-05	1.51E-05	8.14E-06	0.000642452	7.15E-06	5.03E-06	1.07E-05	2.53E-05	6.16E-06	0.00099912	2.45E-06	7.29E-06	4.51E-06	9.07E-06	2.31E-05	6.78E-06	8.75E-06	4.73E-05	0.000843925	1.77E-05	1.32E-05	1.86E-05	0.001392857	7.33E-06	2.71E-05	3.63E-06	1.82E-05	2.03E-05	7.35E-06	3.05E-05	1.05E-05	0.001569919	2.70E-05	5.18E-06	2.16E-05	3.79E-06	1.60E-05	0.000389668	8.02E-06	0.00040644	4.38E-06	1.30E-05	5.55E-05	0.000849713	4.80E-06	2.50E-05	5.53E-06	1.08E-05	1.96E-05	2.87E-05	0.000157285	9.37E-06	1.73E-05	7.22E-06	3.11E-05	9.03E-06	0.000481635	1.78E-05	1.06E-05	3.07E-06	1.75E-05	5.18E-05	2.83E-06	2.14E-06	7.50E-06	3.14E-05	2.44E-06	9.28E-06	1.15E-05	1.32E-05	5.49E-06	1.20E-05	6.55E-06	2.37E-05	1.25E-05	1.73E-06	6.38E-06	9.85E-06	2.05E-05	7.94E-06	2.19E-05	2.96E-05	7.54E-06	3.35E-06	3.51E-05	1.58E-05	5.39E-05	2.13E-05	9.40E-06	4.14E-05	3.82E-05	1.46E-05	7.02E-05	1.17E-05	2.40E-05	0.001648943	8.47E-06	2.00E-05	8.78E-06	2.97E-05	1.94E-05	3.56E-06	7.25E-06	3.69E-05	2.94E-05	2.70E-06	5.55E-05	1.97E-05	1.14E-05	9.86E-06	0.001648943	5.06E-06	2.95E-05	1.60E-05	2.67E-06	8.45E-06	1.23E-05	0.001466817	1.01E-05	4.27E-06	1.60E-06	2.71E-05	7.08E-05	4.29E-06	0.000387862	3.35E-06	9.58E-06	1.10E-05	2.03E-05	7.10E-06	2.92E-05	1.26E-05	6.89E-06	0.000747251	2.25E-05	2.10E-06	5.83E-06	0.000192359	1.54E-05	3.51E-05	2.25E-05	7.26E-06	1.61E-05	1.41E-05	2.13E-05	0.0021318	0.000122401	0.00413509	1.86E-05	7.79E-06	2.83E-06	1.63E-05	0.000165949	1.74E-05	1.61E-05	7.45E-06	4.24E-05	9.85E-06	3.21E-06	0.000425385	9.07E-06	1.06E-05	2.60E-05	2.44E-06	9.47E-06	1.13E-05	2.87E-05	3.92E-05	1.14E-05	4.60E-06	3.42E-06	1.29E-05	0.002697493	1.86E-05	1.07E-05	4.67E-05	3.32E-06	1.19E-05	4.96E-06	0.00069045	1.26E-05	1.80E-05	0.000644715	6.21E-05	7.86E-06	7.03E-06	3.51E-05	2.70E-06	0.00107432	1.97E-05	1.32E-05	6.10E-05	0.000312558	2.41E-05	1.22E-05	4.22E-06	0.00014765	6.26E-06	1.70E-05	9.24E-06	5.33E-06	0.000791167	3.27E-06	2.24E-05	7.14E-06	2.79E-06	0.000468679	6.41E-06	2.41E-05	2.32E-05	3.08E-06	0.001605314	1.48E-05	5.78E-06	9.80E-06	7.96E-06	0.001374762	2.36E-05	3.03E-05	1.33E-05	8.78E-06	1.12E-05	4.79E-05	1.33E-05	2.79E-06	6.01E-06	0.00087617	5.80E-05	4.29E-06	7.65E-06	1.01E-05	2.01E-05	2.29E-05	0.002822921	3.94E-06	4.13E-06	1.35E-05	1.63E-05	0.000204907	1.45E-05	3.25E-06	5.43E-06	1.12E-05	2.56E-05	6.82E-05	0.001616467	2.18E-05	3.19E-05	2.18E-05	3.67E-05	3.02E-06	1.48E-05	1.71E-05	9.46E-06	1.91E-05	1.26E-05	4.36E-06	9.32E-06	4.06E-06	2.96E-06	1.73E-05	8.04E-05	7.66E-06	0.000188134	2.65E-06	2.67E-05	2.78E-06	0.00058417	9.72E-06	3.99E-05	2.95E-05	1.37E-05	6.97E-06	0.000589106	3.80E-05	5.21E-05	2.43E-05	6.49E-06	1.05E-05	1.19E-05	0.000791167	9.82E-06	3.89E-05	2.55E-06	2.92E-05	0.001307606	1.37E-05	9.66E-06	0.000560389	1.38E-05	2.11E-05	1.92E-05	1.74E-05	4.32E-05	3.57E-06	2.58E-05	7.55E-06	2.09E-05	7.03E-06	0.027274465	5.47E-05	6.29E-05	5.88E-06	2.63E-05	9.31E-06	0.000238163	1.83E-05	6.52E-06	3.20E-06	2.70E-06	0.000611391	9.69E-06	1.62E-05	1.35E-05	7.33E-06	4.57E-06	4.34E-06	0.000340997	8.76E-06	1.49E-05	3.02E-06	1.61E-05	1.86E-05	6.70E-06	3.44E-06	2.94E-05	3.05E-05	1.41E-06	5.13E-06	0.000353356	2.94E-05	5.26E-06	3.75E-06	1.48E-05	3.15E-05	0.000467645	1.84E-05	2.18E-06	1.85E-05	2.42E-05	1.80E-05	2.63E-06	4.64E-06	4.69E-05	0.000365713	7.51E-06	3.14E-05	1.07E-05	2.58E-05	4.59E-06	0.000219464	4.03E-06	6.00E-06	5.43E-06	6.89E-06	9.23E-06	0.000519386	1.56E-05	2.81E-05	2.86E-06	6.12E-05	3.19E-05	4.43E-05	8.84E-06	0.00067194	1.35E-05	5.73E-06	1.17E-05	1.59E-05	0.000297926	1.71E-05	1.09E-05	5.25E-06	3.31E-05	7.18E-06	9.54E-06	1.44E-05	6.23E-06	1.91E-05	7.85E-06	0.000370223	4.11E-06	4.82E-06	3.85E-06	8.35E-06	1.57E-05	6.69E-06	4.43E-06	3.10E-05	8.49E-06	1.85E-05	3.41E-06	4.87E-06	1.97E-05	0.000238163	1.05E-05	7.32E-06	2.96E-05	3.04E-06	7.06E-06	4.57E-05	2.94E-05	1.99E-05	9.71E-05	1.21E-05	1.75E-05	2.70E-06	7.42E-06	4.12E-06	0.000497338	1.51E-05	1.02E-05	1.32E-05	3.12E-06	0.000254497	1.31E-05	8.05E-06	6.10E-06	2.71E-05	2.44E-05	9.75E-06	4.07E-05	1.61E-05	9.37E-06	4.41E-06	3.16E-06	1.00E-05	1.20E-05	1.74E-05	7.36E-06	0.001746986	7.10E-06	1.48E-05	1.15E-05	1.79E-05	1.02E-05	2.45E-05	1.34E-05	5.95E-06	1.68E-05	3.30E-06	1.84E-05	1.11E-05	1.05E-05	0.000357174	4.82E-06	9.71E-06	8.81E-06	1.61E-05	0.000751296	3.85E-05	9.83E-06	3.80E-05	1.21E-05	4.90E-06	1.54E-05	0.000270799	3.52E-06	5.34E-06	1.95E-06	0.000311741	0.000313625	4.88E-06	3.74E-05	7.80E-06	4.85E-06	3.30E-06	3.30E-06	0.000576768	1.43E-05	1.04E-05	2.08E-05	2.73E-05	2.53E-06	2.91E-05	1.64E-05	2.73E-05	1.53E-05	2.56E-06	9.87E-06	7.27E-05	2.27E-05	2.26E-05	4.02E-06	2.80E-05	7.70E-06	0.000775386	3.44E-06	6.89E-06	9.12E-06	4.17E-06	4.61E-06	3.08E-06	5.03E-06	7.30E-06	1.58E-05	1.59E-05	0.000231835	2.03E-05	5.55E-06	2.82E-06	5.14E-06	5.34E-06	4.88E-05	1.66E-05	8.56E-06	4.25E-06	1.78E-06	1.07E-05	0.002654145	7.27E-06	2.63E-06	2.36E-05	4.64E-05	1.07E-05	5.28E-06	9.67E-06	2.50E-06	3.06E-06	2.74E-06	7.29E-06	0.000186043	3.02E-05	1.69E-06	1.65E-05	8.30E-06	0.00090703	5.65E-06	9.47E-06	2.63E-06	1.66E-05	5.07E-06	1.35E-05	1.42E-05	1.06E-05	6.27E-06	1.70E-05	6.14E-06	4.71E-05	3.12E-06	6.75E-06	3.34E-05	1.67E-06	1.84E-05	1.17E-05	7.30E-05	2.01E-06	1.11E-05	1.98E-05	0.016338198	1.58E-05	2.42E-06	2.59E-06	8.15E-05	4.31E-05	5.36E-06	9.76E-06	9.69E-06	4.48E-06	9.66E-06	0.000291926	4.93E-06	0.000251584	4.85E-05	7.36E-06	6.21E-06	7.59E-06	4.82E-06	0.000623664	1.30E-05	3.87E-06	1.43E-05	2.13E-06	1.09E-05	2.39E-06	8.79E-06	9.95E-06	9.60E-06	2.21E-05	0.000831281	4.00E-05	1.08E-05	2.73E-06	4.22E-06	0.000630531	6.65E-06	4.18E-05	3.12E-05	1.29E-05	1.36E-05	2.00E-05	0.000459703	3.49E-06	4.53E-06	2.19E-06	2.14E-06	2.81E-05	0.011305267	0.000622837	4.54E-06	3.12E-05	3.21E-06	0.001036339	1.58E-05	6.35E-05	1.08E-05	1.61E-05	1.16E-05	4.20E-06	3.84E-06	0.000686427	1.54E-05	4.03E-06	5.47E-06	1.63E-05	4.91E-06	0.000932321	5.36E-06	7.92E-06	8.00E-06	0.000179604	6.04E-06	3.33E-06	7.72E-06	2.22E-05	5.89E-06	3.01E-06	6.89E-05	1.10E-05	2.13E-05	3.17E-06	1.09E-05	6.41E-06	1.08E-05	5.62E-06	0.002196473	9.69E-06	1.10E-05	3.10E-06	1.17E-05	5.17E-06	0.010529027	0.000133044	6.33E-06	3.25E-06	1.04E-05	6.87E-06	1.01E-05	4.01E-06	8.17E-06	0.000345541	4.90E-06	4.17E-06	3.00E-06	1.83E-06	0.000147417	3.19E-05	4.83E-06	1.31E-05	1.89E-05	0.000179604	3.59E-05	2.23E-05	0.000251172	5.23E-06	5.16E-05	7.12E-06	1.35E-05	0.000380119	7.18E-06	2.31E-05	2.18E-06	1.61E-05	1.53E-05	1.58E-05	0.001494362	3.89E-06	3.45E-05	3.88E-06	6.38E-06	5.90E-06	8.17E-06	0.000166448	2.08E-05	3.42E-06	4.51E-06	1.39E-05	1.30E-05	6.63E-06	6.11E-06	3.32E-06	4.89E-06	0.000445634	8.62E-06	0.000465366	1.61E-05	2.48E-06	6.94E-06	4.42E-06	1.54E-05	1.15E-05	4.38E-06	1.80E-05	2.39E-06	1.16E-05	0.000470424	3.58E-06	1.15E-05	2.97E-06	7.88E-06	1.02E-05	6.90E-06	2.37E-06	0.000183302	1.56E-05	2.54E-06	5.61E-06	3.08E-06	3.51E-06	2.55E-06	4.96E-06	2.27E-06	3.00E-06	9.39E-06	5.47E-06	9.07E-06	1.24E-05	0.000899473	1.18E-05	1.97E-06	2.71E-06	6.35E-06	4.98E-06	2.35E-06	6.38E-06	9.21E-06	2.65E-06	1.14E-05	3.63E-06	4.08E-06	8.25E-06	2.57E-05	0.000136496	0.000145474	2.99E-05	5.82E-06	2.04E-05	5.86E-06	3.00E-06	5.88E-05	8.34E-06	3.35E-06	1.48E-05	1.29E-05	1.67E-06	2.04E-06	0.000481585	1.28E-05	3.83E-06	2.19E-06	3.41E-06	0.000259669	2.01E-06	1.23E-05	1.13E-05	1.02E-05	4.52E-06	0.000599715	1.30E-05	2.37E-05	5.24E-06	1.12E-05	4.51E-06	0.00093161	3.03E-06	6.83E-06	0.000101242	6.18E-06	3.06E-05	3.59E-05	3.42E-06	3.91E-06	4.61E-06	2.11E-05	4.96E-06	1.11E-05	2.57E-06	4.08E-06	3.97E-06	4.37E-06	2.17E-05	1.05E-05	6.28E-06	3.36E-05	1.07E-05	1.43E-05	4.25E-06	3.42E-06	3.23E-06	2.66E-05	2.45E-05	4.40E-06	8.47E-06	8.06E-06	1.38E-06	1.86E-05	6.48E-06	3.16E-06	7.06E-06	4.07E-06	3.74E-06	4.44E-06	8.54E-06	1.97E-05	2.41E-06	1.06E-05	0.000296839	5.79E-06	0.000331416	3.85E-06	9.99E-06	4.47E-06	3.15E-06	0.000784279	2.32E-06	6.76E-06	6.06E-06	4.00E-06	1.42E-05	0.000344649	5.07E-06	2.13E-06	8.62E-06	0.000113186	2.13E-06	3.03E-06	0.000130702	9.93E-06	7.20E-06	1.54E-05	1.84E-05	0.000204907	7.47E-06	2.48E-06	7.81E-06	4.13E-06	4.26E-05	5.96E-06	4.49E-06	0.000657277	1.02E-05	6.26E-06	2.26E-05	1.62E-05	3.49E-06	8.58E-06	2.54E-05	3.64E-06	4.79E-06	0.000658038	6.33E-06	8.58E-06	7.58E-06	2.38E-06	6.40E-06	4.35E-06	1.01E-05	3.81E-06	4.19E-06	4.53E-06	0.000104416	5.14E-06	3.38E-05	4.12E-05	5.78E-06	3.21E-06	0.000274106	3.24E-06	3.08E-06	7.46E-06	0.000100786	8.15E-06	4.93E-05	8.10E-06	1.77E-05	0.001161185	1.43E-05	3.71E-06	3.48E-06	0.000181215	6.70E-06	2.39E-06	1.33E-05	4.68E-05	2.88E-06	0.000226472	5.03E-06	6.66E-06	0.00078111	0.000298901	1.45E-05	1.50E-05	4.06E-06	4.05E-06	1.75E-05	3.37E-06	2.74E-06	1.06E-05	4.00E-06	9.92E-05	4.31E-06	3.50E-06	4.14E-06	9.15E-06	9.04E-06	0.000298533	3.96E-06	1.06E-05	1.30E-05	5.90E-06	4.64E-06	6.63E-05	1.43E-05	3.06E-06	1.13E-05	0.000510173	6.67E-06	2.66E-06	2.54E-06	3.18E-06	2.77E-06	2.33E-06	2.53E-06	2.22E-06	0.001534638	3.58E-06	2.39E-06	1.86E-05	5.64E-06	4.23E-06	2.22E-05	3.12E-06	7.05E-06	1.59E-05	0.000658038	2.73E-06	3.03E-05	2.36E-06	5.89E-06	9.20E-06	5.06E-06	0.00034711	6.00E-06	5.17E-06	3.88E-06	4.26E-06	5.90E-06	0.000153673	7.95E-06	3.11E-06	0.000355346	1.05E-05	8.91E-06	0.000421087	5.10E-06	2.45E-06	0.000247987	4.19E-06	3.16E-06	4.48E-06	0.000286235	3.53E-06	7.47E-06	3.63E-06	8.92E-06	0.00023004	1.11E-05	4.30E-06	6.89E-05	3.75E-06	0.001725497	0.000244671	6.78E-06	2.46E-06	2.55E-06	3.59E-06	1.74E-05	3.04E-06	0.000238492	6.74E-06	7.67E-06	2.79E-06	2.60E-06	8.22E-06	5.21E-06	5.00E-06	2.77E-05	1.10E-05	5.23E-06	3.03E-06	5.92E-06	8.70E-06	2.14E-05	3.34E-06	2.97E-06	0.0002842	1.57E-05	1.01E-05	5.69E-05	4.25E-06	3.06E-06	0.000527544	4.78E-06	2.50E-05	9.36E-06	1.32E-05	0.00897204	0.000415988	2.21E-06	2.85E-06	1.48E-05	0.000491551	1.52E-05	1.13E-05	4.13E-06	0.00030911	3.43E-06	6.23E-06	1.90E-05	3.10E-06	7.30E-06	0.000129329	4.44E-05	2.96E-06	4.32E-06	3.46E-06	2.55E-06	1.07E-05	0.000137053	3.43E-06	3.57E-06	0.000268063	1.67E-05	0.000487808	1.61E-05	1.68E-05	0.000425177	4.66E-06	3.88E-05	2.30E-06	4.29E-06	4.87E-06	4.47E-06	3.97E-06	3.82E-06	3.46E-06	3.50E-06	4.99E-06	1.53E-05	3.55E-06	3.96E-06	7.93E-06	1.14E-05	5.06E-06	2.38E-05	4.39E-06	9.34E-06	0.003172995	1.65E-05	2.27E-06	3.54E-06	3.02E-06	0.000527544	2.54E-06	9.32E-06	8.86E-05	1.57E-05	2.82E-06	3.67E-06	0.000195591	3.19E-05	3.82E-06	0.000267341	3.38E-06	9.29E-06	3.15E-06	3.12E-06	5.12E-06	1.84E-05	2.24E-06	9.96E-06	1.05E-05	2.64E-06	5.89E-06	2.47E-06	5.37E-06	0.000637624	1.20E-05	3.06E-06	5.62E-06	2.47E-06	5.78E-06	6.45E-06	0.00015021	5.05E-06	0.000244671	1.30E-05	5.22E-06	3.62E-06	0.000519064	3.65E-06	3.03E-06	2.57E-06	0.000708777	6.52E-06	1.83E-05	3.81E-06	2.70E-06	2.55E-06	0.001053568	0.000523773	4.72E-06	2.12E-05	3.82E-06	0.00089065	4.22E-06	2.66E-06	5.01E-06	9.61E-06	8.25E-06	4.12E-06	0.00028819	3.98E-06	2.94E-06	2.58E-06	2.62E-06	0.000166833	2.47E-06	4.87E-06	3.81E-06	9.91E-06	6.40E-06	3.81E-06	6.81E-06	1.42E-05	0.000247699	3.92E-06	3.79E-06	5.43E-06	0.000251924	2.85E-06	1.36E-05	5.67E-06	1.95E-06	5.61E-06	8.34E-06	0.001053568	2.47E-06	3.99E-06	4.42E-06	0.000443808	1.63E-05	3.01E-06	7.04E-06	2.54E-06	2.72E-06	0.000387862	2.77E-06	6.70E-06	0.000144309	0.000258823	5.15E-06	2.71E-06	2.67E-06	6.46E-06	3.59E-06	2.55E-06	2.60E-06	3.17E-06	1.49E-05	1.98E-06	3.06E-06	4.44E-06	9.70E-06	2.29E-06	2.43E-06	4.37E-06	2.92E-06	0.000141353	0.000909797	2.35E-06	4.08E-06	2.24E-05	2.11E-06	4.47E-06	1.23E-05	6.43E-06	2.35E-06	0.00048423	1.32E-05	2.02E-06	2.29E-06	3.11E-06	2.39E-06	4.50E-06	7.49E-06	2.94E-06	1.13E-05	3.18E-06	0.000133234	4.81E-06	7.41E-06	4.17E-06	0.000404325	1.05E-05	0.000109448	9.37E-06	4.90E-06	3.76E-06	0.001463441	6.61E-06	5.95E-06	9.38E-06	1.10E-05	2.70E-06	7.36E-06	4.49E-06	4.79E-06	4.72E-06	3.40E-06	8.84E-05	6.26E-06	1.25E-05	0.000304724	5.32E-06	9.48E-06	2.73E-06	2.67E-06	9.90E-06	0.00011586	2.16E-06	4.34E-06	4.15E-05	6.40E-06	1.39E-06	3.04E-06	0.000592152	6.64E-06	1.95E-06	2.00E-06	5.29E-06	5.62E-06	6.09E-05	0.000421087	2.58E-06	7.38E-06	9.55E-05	3.71E-06	2.32E-06	2.64E-06	4.22E-06	2.02E-06	2.33E-06	3.56E-06	3.90E-06	6.17E-06	6.45E-06	3.60E-06	6.82E-06	5.60E-06	3.66E-06	2.82E-06	2.60E-05	1.16E-05	2.08E-06	0.000219221	5.01E-06	2.28E-06	3.27E-06	2.05E-06	0.000153051	1.67E-06	1.70E-06	7.40E-06	2.44E-06	2.03E-06	0.00015021	4.30E-06	0.000445634	2.00E-06	4.26E-06	0.000741145	2.38E-06	5.82E-06	2.68E-06	1.85E-06	1.37E-05	4.28E-06	0.000178771	0.000142784	0.000191424	2.40E-06	0.000192469	3.67E-06	2.03E-05	2.97E-06	2.29E-06	1.85E-06	9.53E-06	4.57E-06	9.60E-06	2.61E-06	5.92E-06	4.30E-06	0.000152626	4.02E-06	1.07E-05	5.06E-06	3.16E-06	6.80E-06	4.60E-06	2.73E-06	1.82E-06	3.20E-06	6.81E-05	2.34E-06	2.25E-06	0.000360882	3.04E-06	3.81E-06	1.92E-06	1.56E-06	0.000746222	6.67E-05	1.86E-06	3.21E-06	0.000970119	3.85E-06	2.64E-06	0.000278346	1.27E-05	0.000184654	0.000493999	0.000249451	0.000521527	0.000262871	8.35E-05	0.000163988	0.000531031	0.000183746	0.000330752	3.53E-06	0.000373884	0.000369974	0.000254053	0.000397556	6.61E-05	0.000345927	0.000680223	0.000273213	0.000420528	0.000487808	0.000148972	0.000299303	0.000938665	3.85E-05	0.000733876	0.000909797	0.000118266	1.75E-05	0.000222549	0.000291049	0.000197677	5.25E-05	0.00024063	7.95E-05	0.000278257	0.000672686	0.000169861	0.000239382	7.37E-05	0.00041363	0.000364143	2.24E-05	0.00020122	0.000179737	2.76E-05	0.000163988	5.96E-05	0.000118737	0.000208333	1.93E-05	0.00048904	7.70E-05	6.55E-06	0.000286235	7.37E-05	0.00034634	0.000184124	0.000192448	0.000177142	0.00017433	3.19E-06	0.000237094	0.000127959	0.000569456	4.04E-06	7.23E-05	0.000173402	0.00025479	0.000515434	9.77E-05	0.000191473	3.73E-05	0.000678146	0.000330048	0.001201583	0.000612749	0.000935515	4.99E-05	0.000158117	0.000304057	1.98E-05	3.97E-06	0.001392857	0.000280984	0.000415988	0.000206077	0.000157656	0.00022909	0.000267341	7.76E-05	0.000454264	0.000113862	0.000592656	0.000136963	0.00021614	0.000201022	3.76E-06	0.000101627	0.000107129	7.14E-05	2.19E-05	0.000167246	7.72E-05	0.000567172	0.002242349	9.08E-05	0.00038924	0.000259711	0.000345927	1.55E-05	0.000283822	0.000732497	1.21E-05	0.000227016	0.000132193	4.78E-05	3.88E-05	1.89E-05	3.12E-05	2.81E-05	0.000314507	9.83E-05	0.000612889	0.000642452	0.000117468	4.57E-05	0.000205884	0.002863862	0.001308324	4.12E-05	0.000299231	0.000197516	0.000157656	6.78E-05	0.000213661	0.000294174	0.000514817	0.000155638	5.17E-05	0.000116801	5.55E-06
[truncated: 2,049,744 more chars]
