# Supplementary material for: Profiling whole-tissue metabolic reprogramming during cutaneous poxvirus infection and clearance
Source: J Virol. 2023 Nov 27;97(12):e01272-23. doi: 10.1128/jvi.01272-23 (PMC10734417; doi:10.1128/jvi.01272-23)
Supplement: Table S2_negative mode — Metabolite annotations for negative mode. [file jvi.01272-23-s0002.txt]

Name	MSILevel	feature_index	m/z	RT [min]	Formula	Calc. MW	Annotation MW	Annot. DeltaMass [Da]	Annot. DeltaMass [ppm]	InChI	InChIKey	ID_PubchemCID	ID_KEGG	ID_HMDB	mode	flag_masserror	flag_guidance
2'-Deoxyadenosine-5'-monophosphate	1|MS/MS match, RT match	321|330.06076|1.497	330.06076	1.497	C10 H14 N5 O6 P	331.06804	331.06817	-0.00013	-0.39	InChI=1S/C10H14N5O6P/c11-9-8-10(13-3-12-9)15(4-14-8)7-1-5(16)6(21-7)2-20-22(17,18)19/h3-7,16H,1-2H2,(H2,11,12,13)(H2,17,18,19)/t5-,6+,7+/m0/s1	KHWCHTKSEGGWEX-RRKCRQDMSA-N	12599	C00360	HMDB0000905	negative
2'-Deoxyadenosine-5'-monophosphate	1|MS/MS match, RT match	322|661.12926|1.503	661.12926	1.503	C10 H14 N5 O6 P	662.13653	331.06817	331.06836	1000000.58	InChI=1S/C10H14N5O6P/c11-9-8-10(13-3-12-9)15(4-14-8)7-1-5(16)6(21-7)2-20-22(17,18)19/h3-7,16H,1-2H2,(H2,11,12,13)(H2,17,18,19)/t5-,6+,7+/m0/s1	KHWCHTKSEGGWEX-RRKCRQDMSA-N	12599	C00360	HMDB0000905	negative	exceeds +/-5 ppm error	suspect [2M] species
2'-Deoxycytidine-5'-monophosphate	1|MS/MS match, RT match	316|306.04977|0.624	306.04977	0.624	C9 H14 N3 O7 P	307.05705	307.05694	0.00011	0.37	InChI=1S/C9H14N3O7P/c10-7-1-2-12(9(14)11-7)8-3-5(13)6(19-8)4-18-20(15,16)17/h1-2,5-6,8,13H,3-4H2,(H2,10,11,14)(H2,15,16,17)/t5-,6+,8+/m0/s1	NCMVOABPESMRCP-SHYZEUOFSA-N	13945	C00239	HMDB0001202	negative
2'-Deoxycytidine-5'-monophosphate	1|MS/MS match, RT match	317|306.05003|0.674	306.05003	0.674	C9 H14 N3 O7 P	307.05731	307.05694	0.00037	1.21	InChI=1S/C9H14N3O7P/c10-7-1-2-12(9(14)11-7)8-3-5(13)6(19-8)4-18-20(15,16)17/h1-2,5-6,8,13H,3-4H2,(H2,10,11,14)(H2,15,16,17)/t5-,6+,8+/m0/s1	NCMVOABPESMRCP-SHYZEUOFSA-N	13945	C00239	HMDB0001202	negative
2'-Deoxycytidine-5'-monophosphate	1|MS/MS match, RT match	318|306.04997|0.671	306.04997	0.671	C9 H14 N3 O7 P	307.05725	307.05694	0.00031	1.01	InChI=1S/C9H14N3O7P/c10-7-1-2-12(9(14)11-7)8-3-5(13)6(19-8)4-18-20(15,16)17/h1-2,5-6,8,13H,3-4H2,(H2,10,11,14)(H2,15,16,17)/t5-,6+,8+/m0/s1	NCMVOABPESMRCP-SHYZEUOFSA-N	13945	C00239	HMDB0001202	negative
2'-Deoxyguanosine 5'-monophosphate	1|MS/MS match, RT match	315|346.05569|1.459	346.05569	1.459	C10 H14 N5 O7 P	347.06297	347.06308	-0.00011	-0.33	InChI=1S/C10H14N5O7P/c11-10-13-8-7(9(17)14-10)12-3-15(8)6-1-4(16)5(22-6)2-21-23(18,19)20/h3-6,16H,1-2H2,(H2,18,19,20)(H3,11,13,14,17)/t4-,5+,6+/m0/s1	LTFMZDNNPPEQNG-KVQBGUIXSA-N	135398597	C00362	HMDB0001044	negative
2'-Deoxyguanosine-5'-diphosphate	1|MS/MS match, RT match	314|426.0223|1.091	426.0223	1.091	C10 H15 N5 O10 P2	427.02958	427.02941	0.00016	0.38	InChI=1S/C10H15N5O10P2/c11-10-13-8-7(9(17)14-10)12-3-15(8)6-1-4(16)5(24-6)2-23-27(21,22)25-26(18,19)20/h3-6,16H,1-2H2,(H,21,22)(H2,18,19,20)(H3,11,13,14,17)/t4-,5+,6+/m0/s1	CIKGWCTVFSRMJU-KVQBGUIXSA-N	135398595	C00361	HMDB0000960	negative
2-Hydroxy-3-(4-hydroxyphenyl)propanoic acid	1|MS/MS match, RT match	304|181.0507|3.804	181.0507	3.804	C9 H10 O4	182.05797	182.05791	6e-05	0.35	InChI=1S/C9H10O4/c10-7-3-1-6(2-4-7)5-8(11)9(12)13/h1-4,8,10-11H,5H2,(H,12,13)	JVGVDSSUAVXRDY-UHFFFAOYSA-N	9378	C03672	HMDB0000755	negative
3-Hydroxymethylglutaric acid	1|MS/MS match, RT match	299|161.04561|1.287	161.04561	1.287	C6 H10 O5	162.05288	162.05282	6e-05	0.36	InChI=1S/C6H10O5/c1-6(11,2-4(7)8)3-5(9)10/h11H,2-3H2,1H3,(H,7,8)(H,9,10)	NPOAOTPXWNWTSH-UHFFFAOYSA-N	1662	C03761	HMDB0000355	negative
6-Phosphogluconic acid	1|MS/MS match, RT match	283|275.01728|0.55	275.01728	0.55	C6 H13 O10 P	276.02455	276.02463	-8e-05	-0.29	InChI=1S/C6H13O10P/c7-2(1-16-17(13,14)15)3(8)4(9)5(10)6(11)12/h2-5,7-10H,1H2,(H,11,12)(H2,13,14,15)/t2-,3-,4+,5-/m1/s1	BIRSGZKFKXLSJQ-SQOUGZDYSA-N	91493	C00345	HMDB0001316	negative
Ac-Asp-Glu	1|MS/MS match, RT match	276|303.08352|1.251	303.08352	1.251	C11 H16 N2 O8	304.09078	304.09067	0.00012	0.39	NA	NA	NA	NA	NA	negative
Adenosine	1|MS/MS match, RT match	272|266.08935|3.483	266.08935	3.483	C10 H13 N5 O4	267.09663	267.09675	-0.00013	-0.48	InChI=1S/C10H13N5O4/c11-8-5-9(13-2-12-8)15(3-14-5)10-7(18)6(17)4(1-16)19-10/h2-4,6-7,10,16-18H,1H2,(H2,11,12,13)/t4-,6-,7-,10-/m1/s1	OIRDTQYFTABQOQ-KQYNXXCUSA-N	60961	C00212	HMDB0000050	negative
Adenosine 2',3'-cyclic phosphate	1|MS/MS match, RT match	271|328.04536|2.488	328.04536	2.488	C10 H12 N5 O6 P	329.05263	329.05252	0.00011	0.34	InChI=1S/C10H12N5O6P/c11-8-5-9(13-2-12-8)15(3-14-5)10-7-6(4(1-16)19-10)20-22(17,18)21-7/h2-4,6-7,10,16H,1H2,(H,17,18)(H2,11,12,13)	KMYWVDDIPVNLME-UHFFFAOYSA-N	2024	C02353	HMDB0011616	negative
Adenosine 2'-monophosphate	1|MS/MS match, RT match	269|693.1189|1.456	693.1189	1.456	C10 H14 N5 O7 P	694.12618	347.06308	347.06309	1000000.02	NA	NA	NA	NA	NA	negative	exceeds +/-5 ppm error	suspect [2M] species
Adenosine 2'-monophosphate	1|MS/MS match, RT match	270|693.11893|1.728	693.11893	1.728	C10 H14 N5 O7 P	694.12621	347.06308	347.06313	1000000.12	NA	NA	NA	NA	NA	negative	exceeds +/-5 ppm error	suspect [2M] species
Adenosine 5'-monophosphate	1|MS/MS match, RT match	265|346.05573|1.725	346.05573	1.725	C10 H14 N5 O7 P	347.063	347.06308	-8e-05	-0.23	InChI=1S/C10H14N5O7P/c11-8-5-9(13-2-12-8)15(3-14-5)10-7(17)6(16)4(22-10)1-21-23(18,19)20/h2-4,6-7,10,16-17H,1H2,(H2,11,12,13)(H2,18,19,20)/t4-,6-,7-,10-/m1/s1	UDMBCSSLTHHNCD-KQYNXXCUSA-N	6083	C00020	HMDB0000045	negative
Adenosine 5'-monophosphate	1|MS/MS match, RT match	267|346.0558|3.446	346.0558	3.446	C10 H14 N5 O7 P	347.06308	347.06308	0	-0.01	InChI=1S/C10H14N5O7P/c11-8-5-9(13-2-12-8)15(3-14-5)10-7(17)6(16)4(22-10)1-21-23(18,19)20/h2-4,6-7,10,16-17H,1H2,(H2,11,12,13)(H2,18,19,20)/t4-,6-,7-,10-/m1/s1	UDMBCSSLTHHNCD-KQYNXXCUSA-N	6083	C00020	HMDB0000045	negative
Adenosine-5'-diphosphate	1|MS/MS match, RT match	264|426.02228|0.818	426.02228	0.818	C10 H15 N5 O10 P2	427.02956	427.02941	0.00014	0.33	InChI=1S/C10H15N5O10P2/c11-8-5-9(13-2-12-8)15(3-14-5)10-7(17)6(16)4(24-10)1-23-27(21,22)25-26(18,19)20/h2-4,6-7,10,16-17H,1H2,(H,21,22)(H2,11,12,13)(H2,18,19,20)/t4-,6-,7-,10-/m1/s1	XTWYTFMLZFPYCI-KQYNXXCUSA-N	6022	C00008	HMDB0001341	negative
Asparagine	1|MS/MS match, RT match	258|131.04629|0.429	131.04629	0.429	C4 H8 N2 O3	132.05358	132.05349	8e-05	0.63	InChI=1S/C4H8N2O3/c5-2(4(8)9)1-3(6)7/h2H,1,5H2,(H2,6,7)(H,8,9)/t2-/m0/s1	DCXYFEDJOCDNAF-REOHCLBHSA-N	6267	C00152	HMDB0000168	negative
Carnosine	1|MS/MS match, RT match	254|225.09949|0.423	225.09949	0.423	C9 H14 N4 O3	226.10677	226.10659	0.00018	0.79	InChI=1S/C9H14N4O3/c10-2-1-8(14)13-7(9(15)16)3-6-4-11-5-12-6/h4-5,7H,1-3,10H2,(H,11,12)(H,13,14)(H,15,16)/t7-/m0/s1	CQOVPNPJLQNMDC-ZETCQYMHSA-N	439224	C00386	HMDB0000033	negative
Citicoline	1|MS/MS match, RT match	248|523.07658|0.518	523.07658	0.518	C14 H26 N4 O11 P2	524.08388	488.10733	35.97655	73706.22	InChI=1S/C14H26N4O11P2/c1-18(2,3)6-7-26-30(22,23)29-31(24,25)27-8-9-11(19)12(20)13(28-9)17-5-4-10(15)16-14(17)21/h4-5,9,11-13,19-20H,6-8H2,1-3H3,(H3-,15,16,21,22,23,24,25)/t9-,11-,12-,13-/m1/s1	RZZPDXZPRHQOCG-OJAKKHQRSA-N	13804	C00307	HMDB0001413	negative	exceeds +/-5 ppm error	suspect annotation + chloride
Citicoline	1|MS/MS match, RT match	249|547.12132|0.534	547.12132	0.534	C14 H26 N4 O11 P2	488.10741	488.10733	8e-05	0.16	InChI=1S/C14H26N4O11P2/c1-18(2,3)6-7-26-30(22,23)29-31(24,25)27-8-9-11(19)12(20)13(28-9)17-5-4-10(15)16-14(17)21/h4-5,9,11-13,19-20H,6-8H2,1-3H3,(H3-,15,16,21,22,23,24,25)/t9-,11-,12-,13-/m1/s1	RZZPDXZPRHQOCG-OJAKKHQRSA-N	13804	C00307	HMDB0001413	negative
Cytidine 2',3'-cyclic phosphate	1|MS/MS match, RT match	240|304.03424|0.594	304.03424	0.594	C9 H12 N3 O7 P	305.04154	305.04129	0.00025	0.82	InChI=1S/C9H12N3O7P/c10-5-1-2-12(9(14)11-5)8-7-6(4(3-13)17-8)18-20(15,16)19-7/h1-2,4,6-8,13H,3H2,(H,15,16)(H2,10,11,14)/t4-,6-,7-,8?/m1/s1	NMPZCCZXCOMSDQ-ZRTZXPPTSA-N	53481030	C02354	HMDB0011691	negative
Cytidine 3'-monophosphate	1|MS/MS match, RT match	239|645.09644|0.686	645.09644	0.686	C9 H14 N3 O8 P	646.10371	323.05185	323.05186	1000000.04	NA	NA	NA	NA	NA	negative	exceeds +/-5 ppm error	suspect [2M] species
Cytidine-5'-diphosphate	1|MS/MS match, RT match	236|402.01105|0.578	402.01105	0.578	C9 H15 N3 O11 P2	403.01833	403.01818	0.00015	0.37	InChI=1S/C9H15N3O11P2/c10-5-1-2-12(9(15)11-5)8-7(14)6(13)4(22-8)3-21-25(19,20)23-24(16,17)18/h1-2,4,6-8,13-14H,3H2,(H,19,20)(H2,10,11,15)(H2,16,17,18)/t4-,6-,7-,8-/m1/s1	ZWIADYZPOWUWEW-XVFCMESISA-N	6132	C00112	HMDB0001546	negative
Cytidine-5'-monophosphate	1|MS/MS match, RT match	235|322.04469|0.591	322.04469	0.591	C9 H14 N3 O8 P	323.05205	323.05185	2e-04	0.61	InChI=1S/C9H14N3O8P/c10-5-1-2-12(9(15)11-5)8-7(14)6(13)4(20-8)3-19-21(16,17)18/h1-2,4,6-8,13-14H,3H2,(H2,10,11,15)(H2,16,17,18)/t4-,6-,7-,8-/m1/s1	IERHLVCPSMICTF-XVFCMESISA-N	6131	C00055	HMDB0000095	negative
D-Arabinonic acid	1|MS/MS match, RT match	232|165.04049|0.457	165.04049	0.457	C5 H10 O6	166.04778	166.04774	4e-05	0.27	NA	NA	NA	NA	NA	negative
D-Ribose 5-phosphate	1|MS/MS match, RT match	225|229.01196|0.481	229.01196	0.481	C5 H11 O8 P	230.01925	230.01915	1e-04	0.44			439167	C00117	HMDB01548	negative
Ethylmalonic acid	1|MS/MS match, RT match	217|131.03507|1.947	131.03507	1.947	C5 H8 O4	132.04235	132.04226	9e-05	0.68	InChI=1S/C5H8O4/c1-2-3(4(6)7)5(8)9/h3H,2H2,1H3,(H,6,7)(H,8,9)	UKFXDFUAPNAMPJ-UHFFFAOYSA-N	11756	not applicable	HMDB0000622	negative
Flavin adenine dinucleotide	1|MS/MS match, RT match	215|784.14992|4.082	784.14992	4.082	C27 H33 N9 O15 P2	785.15719	785.15713	6e-05	0.07	InChI=1S/C27H33N9O15P2/c1-10-3-12-13(4-11(10)2)35(24-18(32-12)25(42)34-27(43)33-24)5-14(37)19(39)15(38)6-48-52(44,45)51-53(46,47)49-7-16-20(40)21(41)26(50-16)36-9-31-17-22(28)29-8-30-23(17)36/h3-4,8-9,14-16,19-21,26,37-41H,5-7H2,1-2H3,(H,44,45)(H,46,47)(H2,28,29,30)(H,34,42,43)/t14-,15+,16+,19-,20+,21+,26+/m0/s1	VWWQXMAJTJZDQX-UYBVJOGSSA-N	643975	C00016	HMDB0001248	negative
Fructose	1|MS/MS match, RT match	213|179.05618|0.496	179.05618	0.496	C6 H12 O6	180.06346	180.06339	7e-05	0.41	InChI=1S/C6H12O6/c7-2-6(11)5(10)4(9)3(8)1-12-6/h3-5,7-11H,1-2H2/t3-,4-,5+,6?/m1/s1	LKDRXBCSQODPBY-VRPWFDPXSA-N	2723872	C02336	HMDB0000660	negative
Galactitol	1|MS/MS match, RT match	208|217.0484|0.442	217.0484	0.442	C6 H14 O6	218.05568	182.07904	35.97664	197588.06	InChI=1S/C6H14O6/c7-1-3(9)5(11)6(12)4(10)2-8/h3-12H,1-2H2/t3-,4+,5+,6-	FBPFZTCFMRRESA-GUCUJZIJSA-N	11850	C01697	HMDB0000107	negative	exceeds +/-5 ppm error	suspect annotation + chloride
Glucaric acid	1|MS/MS match, RT match	201|209.03024|0.468	209.03024	0.468	C6 H10 O8	210.03753	210.03757	-4e-05	-0.2	InChI=1S/C6H10O8/c7-1(3(9)5(11)12)2(8)4(10)6(13)14/h1-4,7-10H,(H,11,12)(H,13,14)/t1-,2-,3-,4+/m0/s1	DSLZVSRJTYRBFB-LLEIAEIESA-N	33037	C00818	HMDB0000663	negative
Gluconic acid	1|MS/MS match, RT match	200|195.05101|0.448	195.05101	0.448	C6 H12 O7	196.05829	196.0583	-2e-05	-0.08	InChI=1S/C6H12O7/c7-1-2(8)3(9)4(10)5(11)6(12)13/h2-5,7-11H,1H2,(H,12,13)/t2-,3-,4+,5-/m1/s1	RGHNJXZEOKUKBD-SQOUGZDYSA-N	10690	C00257	HMDB0000625	negative
Glucose 6-phosphate	1|MS/MS match, RT match	193|259.02231|0.468	259.02231	0.468	C6 H13 O9 P	260.0296	260.02972	-0.00012	-0.46	InChI=1S/C6H13O9P/c7-3-2(1-14-16(11,12)13)15-6(10)5(9)4(3)8/h2-10H,1H2,(H2,11,12,13)/t2-,3-,4+,5-,6?/m1/s1	NBSCHQHZLSJFNQ-GASJEMHNSA-N	5958	C00092	HMDB0001401	negative
Glucuronolactone	1|MS/MS match, RT match	188|211.00132|0.687	211.00132	0.687	C6 H8 O6	212.0086	176.03209	35.97651	204374.72	InChI=1S/C6H8O6/c7-1-2(8)5-3(9)4(10)6(11)12-5/h1-5,8-10H/t2-,3+,4-,5+/m0/s1	UYUXSRADSPPKRZ-SKNVOMKLSA-N	92283	C02670	HMDB0006355	negative	exceeds +/-5 ppm error	suspect annotation + chloride
Glucuronolactone	1|MS/MS match, RT match	190|211.00132|0.757	211.00132	0.757	C6 H8 O6	212.00859	176.03209	35.97651	204374.7	InChI=1S/C6H8O6/c7-1-2(8)5-3(9)4(10)6(11)12-5/h1-5,8-10H/t2-,3+,4-,5+/m0/s1	UYUXSRADSPPKRZ-SKNVOMKLSA-N	92283	C02670	HMDB0006355	negative	exceeds +/-5 ppm error	suspect annotation + chloride
Glucuronolactone	1|MS/MS match, RT match	191|211.00133|0.756	211.00133	0.756	C6 H8 O6	230.01917	176.03209	53.98709	306688.9	InChI=1S/C6H8O6/c7-1-2(8)5-3(9)4(10)6(11)12-5/h1-5,8-10H/t2-,3+,4-,5+/m0/s1	UYUXSRADSPPKRZ-SKNVOMKLSA-N	92283	C02670	HMDB0006355	negative	exceeds +/-5 ppm error	questionable annotation
Glutamic acid	1|MS/MS match, RT match	185|146.04595|0.446	146.04595	0.446	C5 H9 N O4	147.05322	147.05316	7e-05	0.45	InChI=1S/C5H9NO4/c6-3(5(9)10)1-2-4(7)8/h3H,1-2,6H2,(H,7,8)(H,9,10)/t3-/m0/s1	WHUUTDBJXJRKMK-VKHMYHEASA-N	33032	C00025	HMDB0000148	negative
Glutamic acid	1|MS/MS match, RT match	186|146.04596|0.597	146.04596	0.597	C5 H9 N O4	147.05324	147.05316	8e-05	0.55	InChI=1S/C5H9NO4/c6-3(5(9)10)1-2-4(7)8/h3H,1-2,6H2,(H,7,8)(H,9,10)/t3-/m0/s1	WHUUTDBJXJRKMK-VKHMYHEASA-N	33032	C00025	HMDB0000148	negative
Glutamine	1|MS/MS match, RT match	184|145.06196|0.435	145.06196	0.435	C5 H10 N2 O3	146.06924	146.06914	1e-04	0.65	InChI=1S/C5H10N2O3/c6-3(5(9)10)1-2-4(7)8/h3H,1-2,6H2,(H2,7,8)(H,9,10)/t3-/m0/s1	ZDXPYRJPNDTMRX-VKHMYHEASA-N	5961	C00064	HMDB0000641	negative
Histidine	1|MS/MS match, RT match	169|154.06229|0.423	154.06229	0.423	C6 H9 N3 O2	155.06956	155.06948	9e-05	0.55	InChI=1S/C6H9N3O2/c7-5(6(10)11)1-4-2-8-3-9-4/h2-3,5H,1,7H2,(H,8,9)(H,10,11)/t5-/m0/s1	HNDVDQJCIGZPNO-YFKPBYRVSA-N	6274	C00135	HMDB0000177	negative
Hypoxanthine	1|MS/MS match, RT match	164|135.03129|1.045	135.03129	1.045	C5 H4 N4 O	136.03856	136.03851	5e-05	0.39	InChI=1S/C5H4N4O/c10-5-3-4(7-1-6-3)8-2-9-5/h1-2H,(H2,6,7,8,9,10)	FDGQSTZJBFJUBT-UHFFFAOYSA-N	135398638	C00262	HMDB0000157	negative
Hypoxanthine	1|MS/MS match, RT match	165|135.03134|1.18	135.03134	1.18	C5 H4 N4 O	136.03861	136.03851	1e-04	0.76	InChI=1S/C5H4N4O/c10-5-3-4(7-1-6-3)8-2-9-5/h1-2H,(H2,6,7,8,9,10)	FDGQSTZJBFJUBT-UHFFFAOYSA-N	135398638	C00262	HMDB0000157	negative
Isocitric acid	1|MS/MS match, RT match	154|191.01978|0.742	191.01978	0.742	C6 H8 O7	192.02706	192.027	6e-05	0.3	InChI=1S/C6H8O7/c7-3(8)1-2(5(10)11)4(9)6(12)13/h2,4,9H,1H2,(H,7,8)(H,10,11)(H,12,13)	ODBLHEXUDAPZAU-UHFFFAOYSA-N	1198	C00311	HMDB0000193	negative
Isocitric acid	1|MS/MS match, RT match	156|191.01979|0.593	191.01979	0.593	C6 H8 O7	192.02706	192.027	6e-05	0.31	InChI=1S/C6H8O7/c7-3(8)1-2(5(10)11)4(9)6(12)13/h2,4,9H,1H2,(H,7,8)(H,10,11)(H,12,13)	ODBLHEXUDAPZAU-UHFFFAOYSA-N	1198	C00311	HMDB0000193	negative
Malic acid	1|MS/MS match, RT match	138|133.01427|0.576	133.01427	0.576	C4 H6 O5	134.02155	134.02152	3e-05	0.22	InChI=1S/C4H6O5/c5-2(4(8)9)1-3(6)7/h2,5H,1H2,(H,6,7)(H,8,9)/t2-/m0/s1	BJEPYKJPYRNKOW-REOHCLBHSA-N	222656	C00149	HMDB0000156	negative
Maltose	1|MS/MS match, RT match	136|377.08558|0.472	377.08558	0.472	C12 H22 O11	378.09285	342.11621	35.97664	105159.13	NA	NA	NA	NA	NA	negative	exceeds +/-5 ppm error	suspect annotation + chloride
Maltotetraose	1|MS/MS match, RT match	135|701.1915|0.544	701.1915	0.544	C24 H42 O21	702.19877	666.22186	35.97692	54001.41	NA	NA	NA	NA	NA	negative	exceeds +/-5 ppm error	suspect annotation + chloride
Maltotriose	1|MS/MS match, RT match	134|539.1384|0.505	539.1384	0.505	C18 H32 O16	540.14567	504.16903	35.97664	71358.29	NA	NA	NA	NA	NA	negative	exceeds +/-5 ppm error	suspect annotation + chloride
Methionine	1|MS/MS match, RT match	111|148.04387|0.624	148.04387	0.624	C5 H11 N O2 S	149.05115	149.05105	1e-04	0.68	InChI=1S/C5H11NO2S/c1-9-3-2-4(6)5(7)8/h4H,2-3,6H2,1H3,(H,7,8)/t4-/m0/s1	FFEARJCKVFRZRR-BYPYZUCNSA-N	6137	C00073	HMDB0000696	negative
N-Acetyl-D-glucosamine 6-phosphate	1|MS/MS match, RT match	105|318.05966|0.5	318.05966	0.5	C8 H16 N O9 P	319.06713	301.05627	18.01086	59825.57	NA	NA	NA	NA	NA	negative	exceeds +/-5 ppm error	questionable annotation
N-Acetylalanine	1|MS/MS match, RT match	101|130.05106|1.049	130.05106	1.049	C5 H9 N O3	131.05834	131.05824	1e-04	0.74	InChI=1S/C5H9NO3/c1-3(5(8)9)6-4(2)7/h3H,1-2H3,(H,6,7)(H,8,9)/t3-/m0/s1	KTHDTJVBEPMMGL-VKHMYHEASA-N	88064	not applicable	HMDB0000766	negative
N-Acetylglutamatic acid	1|MS/MS match, RT match	98|188.0565|0.994	188.0565	0.994	C7 H11 N O5	189.06378	189.06372	6e-05	0.31	InChI=1S/C7H11NO5/c1-4(9)8-5(7(12)13)2-3-6(10)11/h5H,2-3H2,1H3,(H,8,9)(H,10,11)(H,12,13)/t5-/m0/s1	RFMMMVDNIPUKGG-YFKPBYRVSA-N	70914	C00624	HMDB0001138	negative
N-Acetylleucine	1|MS/MS match, RT match	95|172.09799|4.468	172.09799	4.468	C8 H15 N O3	173.10527	173.10519	7e-05	0.42	InChI=1S/C8H15NO3/c1-5(2)4-7(8(11)12)9-6(3)10/h5,7H,4H2,1-3H3,(H,9,10)(H,11,12)/t7-/m0/s1	WXNXCEHXYPACJF-ZETCQYMHSA-N	70912	C02710	HMDB0011756	negative
N-Acetylneuraminic acid	1|MS/MS match, RT match	93|308.09887|0.505	308.09887	0.505	C11 H19 N O9	309.10615	309.10598	0.00016	0.53	InChI=1S/C11H19NO9/c1-4(14)12-7-5(15)2-11(20,10(18)19)21-9(7)8(17)6(16)3-13/h5-9,13,15-17,20H,2-3H2,1H3,(H,12,14)(H,18,19)/t5-,6+,7+,8+,9+,11?/m0/s1	SQVRNKJHWKZAKO-LUWBGTNYSA-N	439197	C00270	HMDB0000230	negative
Oleic acid	1|MS/MS match, RT match	59|180.06665|0.982	180.06665	0.982	C18 H34 O2	199.08449	282.25588	-83.17139	-294666.63	NA	NA	NA	NA	NA	negative	exceeds +/-5 ppm error	questionable annotation
Oleic acid	1|MS/MS match, RT match	63|218.10348|3.552	218.10348	3.552	C18 H34 O2	159.08962	282.25588	-123.16626	-436363.82	NA	NA	NA	NA	NA	negative	exceeds +/-5 ppm error	questionable annotation
Oleic acid	1|MS/MS match, RT match	68|346.05584|3.478	346.05584	3.478	C18 H34 O2	365.07368	282.25588	82.8178	293413.92	NA	NA	NA	NA	NA	negative	exceeds +/-5 ppm error	questionable annotation
Oleic acid	1|MS/MS match, RT match	69|184.98576|0.542	184.98576	0.542	C18 H34 O2	185.99303	282.25588	-96.26285	-341048.15	NA	NA	NA	NA	NA	negative	exceeds +/-5 ppm error	questionable annotation
Oleic acid	1|MS/MS match, RT match	70|308.09891|0.508	308.09891	0.508	C18 H34 O2	249.08505	282.25588	-33.17083	-117520.42	NA	NA	NA	NA	NA	negative	exceeds +/-5 ppm error	questionable annotation
Oleic acid	1|MS/MS match, RT match	72|213.01704|0.516	213.01704	0.516	C18 H34 O2	214.0243	282.25588	-68.23158	-241736.62	NA	NA	NA	NA	NA	negative	exceeds +/-5 ppm error	questionable annotation
Oleic acid	1|MS/MS match, RT match	73|289.03316|0.471	289.03316	0.471	C18 H34 O2	290.04043	282.25588	7.78455	27579.76	NA	NA	NA	NA	NA	negative	exceeds +/-5 ppm error	questionable annotation
Oleic acid	1|MS/MS match, RT match	74|289.03313|0.471	289.03313	0.471	C18 H34 O2	308.05097	282.25588	25.79509	91389.03	NA	NA	NA	NA	NA	negative	exceeds +/-5 ppm error	questionable annotation
Ornithine	1|MS/MS match, RT match	56|131.08269|0.419	131.08269	0.419	C5 H12 N2 O2	132.08996	132.08988	9e-05	0.65	InChI=1S/C5H12N2O2/c6-3-1-2-4(7)5(8)9/h4H,1-3,6-7H2,(H,8,9)/t4-/m0/s1	AHLPHDHHMVZTML-BYPYZUCNSA-N	6262	C00077	HMDB0000214	negative
Pantothenic acid	1|MS/MS match, RT match	52|218.10348|3.528	218.10348	3.528	C9 H17 N O5	219.11076	219.11067	9e-05	0.41	InChI=1S/C9H17NO5/c1-9(2,5-11)7(14)8(15)10-4-3-6(12)13/h7,11,14H,3-5H2,1-2H3,(H,10,15)(H,12,13)/t7-/m0/s1	GHOKWGTUZJEAQD-ZETCQYMHSA-N	6613	C00864	HMDB0000210	negative
Riboflavin	1|MS/MS match, RT match	39|375.13092|4.249	375.13092	4.249	C17 H20 N4 O6	376.1382	376.13828	-8e-05	-0.21	InChI=1S/C17H20N4O6/c1-7-3-9-10(4-8(7)2)21(5-11(23)14(25)12(24)6-22)15-13(18-9)16(26)20-17(27)19-15/h3-4,11-12,14,22-25H,5-6H2,1-2H3,(H,20,26,27)/t11-,12+,14-/m0/s1	AUNGANRZJHBGPY-SCRDCRAPSA-N	493570	C00255	HMDB0000244	negative
Taurine	1|MS/MS match, RT match	26|124.00741|0.434	124.00741	0.434	C2 H7 N O3 S	125.01469	125.01466	2e-05	0.17	InChI=1S/C2H7NO3S/c3-1-2-7(4,5)6/h1-3H2,(H,4,5,6)	XOAAWQZATWQOTB-UHFFFAOYSA-N	1123	C00245	HMDB0000251	negative
Tryptophan	1|MS/MS match, RT match	20|203.08247|3.735	203.08247	3.735	C11 H12 N2 O2	204.08975	204.08988	-0.00013	-0.63	InChI=1S/C11H12N2O2/c12-9(11(14)15)5-7-6-13-10-4-2-1-3-8(7)10/h1-4,6,9,13H,5,12H2,(H,14,15)/t9-/m0/s1	QIVBCDIJIAJPQS-VIFPVBQESA-N	6305	C00078	HMDB0000929	negative
Tyrosine	1|MS/MS match, RT match	15|180.06667|0.983	180.06667	0.983	C9 H11 N O3	181.07395	181.07389	5e-05	0.29	InChI=1S/C9H11NO3/c10-8(9(12)13)5-6-1-3-7(11)4-2-6/h1-4,8,11H,5,10H2,(H,12,13)/t8-/m0/s1	OUYCCCASQSFEME-QMMMGPOBSA-N	6057	C00082	HMDB0000158	negative
Tyrosine	1|MS/MS match, RT match	17|180.06674|1.091	180.06674	1.091	C9 H11 N O3	181.07402	181.07389	0.00012	0.68	InChI=1S/C9H11NO3/c10-8(9(12)13)5-6-1-3-7(11)4-2-6/h1-4,8,11H,5,10H2,(H,12,13)/t8-/m0/s1	OUYCCCASQSFEME-QMMMGPOBSA-N	6057	C00082	HMDB0000158	negative
Uridine	1|MS/MS match, RT match	7|243.06221|1.218	243.06221	1.218	C9 H12 N2 O6	244.0695	244.06954	-4e-05	-0.16	InChI=1S/C9H12N2O6/c12-3-4-6(14)7(15)8(17-4)11-2-1-5(13)10-9(11)16/h1-2,4,6-8,12,14-15H,3H2,(H,10,13,16)/t4-,6-,7-,8-/m1/s1	DRTQHJPVMGBUCF-XVFCMESISA-N	6029	C00299	HMDB0000296	negative
Uridine	1|MS/MS match, RT match	9|487.13171|1.209	487.13171	1.209	C9 H12 N2 O6	488.13899	244.06954	244.06945	999999.66	InChI=1S/C9H12N2O6/c12-3-4-6(14)7(15)8(17-4)11-2-1-5(13)10-9(11)16/h1-2,4,6-8,12,14-15H,3H2,(H,10,13,16)/t4-,6-,7-,8-/m1/s1	DRTQHJPVMGBUCF-XVFCMESISA-N	6029	C00299	HMDB0000296	negative	exceeds +/-5 ppm error	suspect [2M] species
Uridine 5'-diphospho-N-acetylgalactosamine	1|MS/MS match, RT match	6|606.07438|0.74	606.07438	0.74	C17 H27 N3 O17 P2	607.08166	607.08157	9e-05	0.15	InChI=1S/C17H27N3O17P2/c1-6(22)18-10-13(26)11(24)7(4-21)35-16(10)36-39(31,32)37-38(29,30)33-5-8-12(25)14(27)15(34-8)20-3-2-9(23)19-17(20)28/h2-3,7-8,10-16,21,24-27H,4-5H2,1H3,(H,18,22)(H,29,30)(H,31,32)(H,19,23,28)	LFTYTUAZOPRMMI-UHFFFAOYSA-N	1167	C00203	HMDB0000304	negative
Uridine-5'-diphosphate-glucose	1|MS/MS match, RT match	4|565.04754|0.704	565.04754	0.704	C15 H24 N2 O17 P2	566.05481	566.05502	-0.00021	-0.37	InChI=1S/C15H24N2O17P2/c18-3-5-8(20)10(22)12(24)14(32-5)33-36(28,29)34-35(26,27)30-4-6-9(21)11(23)13(31-6)17-2-1-7(19)16-15(17)25/h1-2,5-6,8-14,18,20-24H,3-4H2,(H,26,27)(H,28,29)(H,16,19,25)/t5-,6-,8-,9-,10+,11-,12-,13-,14-/m1/s1	HSCJRCZFDFQWRP-JZMIEXBBSA-N	8629	C00029	HMDB0000286	negative
Uridine-5'-monophosphate	1|MS/MS match, RT match	3|323.02874|0.643	323.02874	0.643	C9 H13 N2 O9 P	324.03602	324.03587	0.00015	0.46	InChI=1S/C9H13N2O9P/c12-5-1-2-11(9(15)10-5)8-7(14)6(13)4(20-8)3-19-21(16,17)18/h1-2,4,6-8,13-14H,3H2,(H,10,12,15)(H2,16,17,18)/t4-,6-,7-,8-/m1/s1	DJJCXFVJDGTHFX-XVFCMESISA-N	6030	C00105	HMDB0000288	negative
uridine	1|MS/MS match, RT match	8|279.0389|1.212	279.0389	1.212	C10 H15 Cl Na2 O4	280.04618	280.04543	0.00075	2.68	NA	NA	NA	NA	NA	negative
(+/-)11-HETE	2|MS/MS, public match	353|319.22799|7.779	319.22799	7.779	C20 H32 O3	320.23526	320.23514	0.00012	0.37	NA	NA	NA	NA	NA	negative
(2,5-Dioxotetrahydrofuran-3-yl)acetic acid	2|MS/MS, public match	352|175.02485|1.135	175.02485	1.135	C6 H6 O5	176.03213	158.02152	18.01061	113975.67	NA	NA	NA	NA	NA	negative	exceeds +/-5 ppm error	suspect annotation + H2O
(2-aminoethoxy)[3-[octadec-11-enoyloxy]-2-[octadeca-9.12-dienoyloxy]propoxy]phosphinic acid	2|MS/MS, public match	351|740.52381|9.843	740.52381	9.843	C41 H76 N O8 P	741.53109	741.53085	0.00023	0.31	NA	NA	NA	NA	NA	negative
(2-{[3-hydroxy-2-tetradecanamidooctadec-4-en-1-yl phosphonato]oxy}ethyl)trimethylazanium	2|MS/MS, public match	350|733.55051|8.989	733.55051	8.989	C44 H75 N2 Na O5	734.55779	734.55737	0.00042	0.57	NA	NA	NA	NA	NA	negative
(4-Methylphenyl)oxidanesulfonic acid	2|MS/MS, public match	349|187.0071|4.492	187.0071	4.492	C7 H8 O4 S	188.01438	188.01433	5e-05	0.27	NA	NA	NA	NA	NA	negative
(9Z)-5,8,11-Trihydroxyoctadec-9-enoic acid	2|MS/MS, public match	348|329.23337|5.939	329.23337	5.939	C18 H34 O5	330.24065	330.24062	2e-05	0.07	NA	NA	NA	NA	NA	negative
.gamma.-L-Glutamyl-L-alanine	2|MS/MS, public match	346|199.07243|0.842	199.07243	0.842	C8 H14 N2 O5	200.07971	218.09027	-18.01056	-82583.05	NA	NA	NA	NA	NA	negative	exceeds +/-5 ppm error	suspect annotation - H2O
.gamma.-L-Glutamyl-L-alanine	2|MS/MS, public match	347|217.08296|0.797	217.08296	0.797	C8 H14 N2 O5	218.09026	218.09027	-1e-05	-0.06	NA	NA	NA	NA	NA	negative
1,4-Piperazinediethanesulfonic acid	2|MS/MS, public match	345|150.02311|0.777	150.02311	0.777	C8 H18 N2 O6 S2	151.03038	302.06063	-151.03025	-499999.77	NA	NA	NA	NA	NA	negative	exceeds +/-5 ppm error	questionable annotation
1-(4-Bromophenyl)-2-(9H-purin-6-ylsulfanyl)ethanol	2|MS/MS, public match	344|135.03132|2.34	135.03132	2.34	C13 H11 Br N4 O S	136.0386	349.98369	-213.9451	-611300.18	NA	NA	NA	NA	NA	negative	exceeds +/-5 ppm error	questionable annotation
1-.beta.-D-Arabinofuranosyluracil 5'-monophosphate	2|MS/MS, public match	342|323.02849|1.034	323.02849	1.034	C9 H13 N2 O9 P	324.03577	324.03587	-9e-05	-0.28	NA	NA	NA	NA	NA	negative
1-Myristoyl-2-stearoyl-sn-glycero-3-phosphocholine	2|MS/MS, public match	341|768.53202|12.998	768.53202	12.998	C40 H80 N O8 P	769.53929	733.56215	35.97714	49044.43	NA	NA	NA	NA	NA	negative	exceeds +/-5 ppm error	questionable annotation
1-Oleoyl-sn-glycero-3-phosphocholine	2|MS/MS, public match	340|556.31752|7.593	556.31752	7.593	C26 H52 N O7 P	557.3248	521.34814	35.97666	69006.98	NA	NA	NA	NA	NA	negative	exceeds +/-5 ppm error	suspect annotation + chloride
1-Oleoyl-sn-glycero-3-phosphoethanolamine	2|MS/MS, public match	337|478.29375|7.523	478.29375	7.523	C23 H46 N O7 P	479.30103	479.30119	-0.00016	-0.34	NA	NA	NA	NA	NA	negative
1-Oleoyl-sn-glycero-3-phosphoethanolamine	2|MS/MS, public match	338|478.29378|7.445	478.29378	7.445	C23 H46 N O7 P	479.30105	479.30119	-0.00014	-0.28	NA	NA	NA	NA	NA	negative
1-Oleoyl-sn-glycero-3-phosphoethanolamine	2|MS/MS, public match	339|478.2938|7.444	478.2938	7.444	C23 H46 N O7 P	497.31164	479.30119	18.01045	37576.48	NA	NA	NA	NA	NA	negative	exceeds +/-5 ppm error	suspect annotation + H2O
1-Palmitoyl-2-hydroxy-sn-glycero-3-phosphoethanolamine	2|MS/MS, public match	335|452.2783|7.373	452.2783	7.373	C21 H44 N O7 P	453.28557	453.28554	3e-05	0.07	NA	NA	NA	NA	NA	negative
1-Palmitoyl-2-hydroxy-sn-glycero-3-phosphoethanolamine	2|MS/MS, public match	336|452.27832|7.493	452.27832	7.493	C21 H44 N O7 P	453.2856	453.28554	6e-05	0.13	NA	NA	NA	NA	NA	negative
1-Stearoyl-2-hydroxy-sn-glycero-3-phosphoethanolamine	2|MS/MS, public match	333|480.30941|7.81	480.30941	7.81	C23 H48 N O7 P	481.31669	481.31684	-0.00015	-0.31	NA	NA	NA	NA	NA	negative
1-Stearoyl-2-hydroxy-sn-glycero-3-phosphoethanolamine	2|MS/MS, public match	334|480.30943|7.956	480.30943	7.956	C23 H48 N O7 P	481.31671	481.31684	-0.00013	-0.28	NA	NA	NA	NA	NA	negative
10-Formyl-7,8-dihydrofolic acid	2|MS/MS, public match	332|470.14289|3.86	470.14289	3.86	C20 H21 N7 O7	411.12907	471.15025	-60.02118	-127392.86	NA	NA	NA	NA	NA	negative	exceeds +/-5 ppm error	questionable annotation
11?-Prostaglandin E2	2|MS/MS, public match	331|351.21771|6.114	351.21771	6.114	C20 H32 O5	352.22498	352.22497	1e-05	0.02	NA	NA	NA	NA	NA	negative
12R-Hydroxy-5Z,8Z,10E,14Z-eicosatetraenoic acid	2|MS/MS, public match	329|319.22797|7.875	319.22797	7.875	C20 H32 O3	320.23524	320.23514	1e-04	0.3	NA	NA	NA	NA	NA	negative
13,14-Dihydro-15-keto Prostaglandin A2	2|MS/MS, public match	327|333.20719|6.102	333.20719	6.102	C20 H30 O4	334.21455	334.21441	0.00014	0.43	NA	NA	NA	NA	NA	negative
13,14-Dihydro-15-keto Prostaglandin A2	2|MS/MS, public match	328|333.2072|7.221	333.2072	7.221	C20 H30 O4	334.21447	334.21441	6e-05	0.18	NA	NA	NA	NA	NA	negative
13,14-Dihydro-15-keto Prostaglandin E2	2|MS/MS, public match	326|703.44258|6.102	703.44258	6.102	C20 H32 O5	704.44986	352.22497	352.22489	999999.75	NA	NA	NA	NA	NA	negative	exceeds +/-5 ppm error	suspect [2M] species
13-(Dodecan-2-yl)-6-(1-hydroxyethyl)-3-(hydroxymethyl)-12-methyl-9-(propan-2-yl)-1-oxa-4,7,10-triazacyclotridecane-2,5,8,11-tetrone	2|MS/MS, public match	325|540.36706|7.564	540.36706	7.564	C28 H51 N3 O7	541.37434	541.3727	0.00163	3.02	NA	NA	NA	NA	NA	negative
14-Hydroxy-4Z,7Z,10Z,12E,16Z,19Z-docosahexaenoic acid	2|MS/MS, public match	324|343.22787|7.89	343.22787	7.89	C22 H32 O3	344.23514	344.23514	0	0	NA	NA	NA	NA	NA	negative
15-deoxy-?12,14-Prostaglandin A2	2|MS/MS, public match	323|315.19677|6.184	315.19677	6.184	C20 H28 O3	316.20405	316.20384	2e-04	0.65	NA	NA	NA	NA	NA	negative
2'-Deoxycytidine 5'-monophosphate	2|MS/MS, public match	319|195.00641|0.624	195.00641	0.624	C9 H14 N3 O7 P	196.01368	307.05694	-111.04325	-361637.34	NA	NA	NA	NA	NA	negative	exceeds +/-5 ppm error	questionable annotation
2'-Deoxyuridine	2|MS/MS, public match	313|227.06741|1.796	227.06741	1.796	C9 H12 N2 O5	228.07468	228.07462	6e-05	0.26	InChI=1S/C9H12N2O5/c12-4-6-5(13)3-8(16-6)11-2-1-7(14)10-9(11)15/h1-2,5-6,8,12-13H,3-4H2,(H,10,14,15)/t5-,6+,8+/m0/s1	MXHRCPNRJAMMIM-SHYZEUOFSA-N	13712	C00526	HMDB0000012	negative
2,3-Dinor-11.beta.-prostaglandin F2.alpha.	2|MS/MS, public match	311|325.20216|6.187	325.20216	6.187	C18 H30 O5	326.20944	326.20932	0.00011	0.34	NA	NA	NA	NA	NA	negative
2,6-Dioxo-4-piperidinecarboxylic acid	2|MS/MS, public match	310|156.03033|0.713	156.03033	0.713	C6 H7 N O4	157.03761	157.03751	1e-04	0.64	NA	NA	NA	NA	NA	negative
2-((2R)-2-Hydroxycyclohexyl)acetic acid	2|MS/MS, public match	309|157.08708|5.618	157.08708	5.618	C8 H14 O3	158.09436	158.09429	6e-05	0.39	NA	NA	NA	NA	NA	negative
2-(12,14-Dioxo-9,10-dihydro-9,10-[3,4]epipyrroloanthracen-13-yl)acetic acid	2|MS/MS, public match	307|110.02485|1.216	110.02485	1.216	C20 H15 N O4	111.03213	333.10011	-222.06798	-666670.4	NA	NA	NA	NA	NA	negative	exceeds +/-5 ppm error	questionable annotation
2-(12,14-Dioxo-9,10-dihydro-9,10-[3,4]epipyrroloanthracen-13-yl)acetic acid	2|MS/MS, public match	308|128.03542|1.201	128.03542	1.201	C20 H15 N O4	129.04269	333.10011	-204.05742	-612600.88	NA	NA	NA	NA	NA	negative	exceeds +/-5 ppm error	questionable annotation
2-(Formylamino)benzoic acid	2|MS/MS, public match	306|164.03538|4.778	164.03538	4.778	C8 H7 N O3	165.04266	165.04259	7e-05	0.41	NA	NA	NA	NA	NA	negative
2-Aminonicotinic acid	2|MS/MS, public match	305|137.03573|0.699	137.03573	0.699	C6 H6 N2 O2	138.04301	138.04293	8e-05	0.57	NA	NA	NA	NA	NA	negative
2-Oleoyl-1-palmitoyl-sn-glycero-3-phosphocholine	2|MS/MS, public match	302|794.54768|12.995	794.54768	12.995	C42 H82 N O8 P	795.55496	759.5778	35.97715	47364.67	NA	NA	NA	NA	NA	negative	exceeds +/-5 ppm error	questionable annotation
3,4-Dihydroxy-DL-phenylalanine	2|MS/MS, public match	301|196.06155|0.984	196.06155	0.984	C9 H11 N O4	197.06883	197.06881	2e-05	0.11	NA	NA	NA	NA	NA	negative
3-Furancarboxylic acid	2|MS/MS, public match	300|111.00891|0.744	111.00891	0.744	C5 H4 O3	112.01618	112.01604	0.00014	1.22	NA	NA	NA	NA	NA	negative
3-Methylglutarylcarnitine	2|MS/MS, public match	298|145.05071|1.622	145.05071	1.622	C13 H23 N O6	146.05799	289.15254	-143.09455	-494875.65	InChI=1S/C13H23NO6/c1-9(5-11(15)16)6-13(19)20-10(7-12(17)18)8-14(2,3)4/h9-10H,5-8H2,1-4H3,(H-,15,16,17,18)	HFCPFJNSBPQJDP-UHFFFAOYSA-N	128145		HMDB0000552	negative	exceeds +/-5 ppm error	questionable annotation
4,4,7a-Trimethyl-3a,5,6,7-tetrahydro-3H-indene-1-carboxylic acid	2|MS/MS, public match	295|207.13901|7.675	207.13901	7.675	C13 H20 O2	208.14629	208.14633	-4e-05	-0.2	NA	NA	NA	NA	NA	negative
4-(2-Carboxyethenyl)benzoic acid	2|MS/MS, public match	294|147.04526|2.01	147.04526	2.01	C10 H8 O4	148.05254	192.04226	-43.98972	-229062.7	NA	NA	NA	NA	NA	negative	exceeds +/-5 ppm error	suspect annotation - carboxylic acid/carbamate
4-(2-Hydroxyethyl)piperazine-1-ethanesulfonic acid	2|MS/MS, public match	292|237.09147|1.554	237.09147	1.554	C8 H18 N2 O4 S	238.09874	238.09873	1e-05	0.06	NA	NA	NA	NA	NA	negative
4-(2-Hydroxyethyl)piperazine-1-ethanesulfonic acid	2|MS/MS, public match	293|237.09147|1.756	237.09147	1.756	C8 H18 N2 O4 S	238.09874	238.09873	2e-05	0.06	NA	NA	NA	NA	NA	negative
4-Methyl-6-mercapto-2-(methylthio)pyrimidine	2|MS/MS, public match	291|125.01797|0.607	125.01797	0.607	C6 H8 N2 S2	126.02525	172.01289	-45.98764	-267349.97	NA	NA	NA	NA	NA	negative	exceeds +/-5 ppm error	questionable annotation
4-O-D-Glucopyranosyl-p-coumaric acid	2|MS/MS, public match	290|163.04015|0.984	163.04015	0.984	C15 H18 O8	164.04742	326.10017	-162.05275	-496941.62	NA	NA	NA	NA	NA	negative	exceeds +/-5 ppm error	suspect annotation - hexose
4-Oxohexanoic acid	2|MS/MS, public match	289|111.04526|3.251	111.04526	3.251	C6 H10 O3	112.05254	130.06299	-18.01045	-138474.85	NA	NA	NA	NA	NA	negative	exceeds +/-5 ppm error	suspect annotation - H2O
5'-Deoxyadenosine	2|MS/MS, public match	288|296.10012|3.549	296.10012	3.549	C10 H13 N5 O3	297.10739	251.10184	46.00556	183214.73	NA	NA	NA	NA	NA	negative	exceeds +/-5 ppm error	suspect annotation + carboxylic acid
5-Oxo-1-propyl-2-pyrrolidineacetic acid	2|MS/MS, public match	285|184.09799|4.452	184.09799	4.452	C9 H15 N O3	185.10526	185.10519	7e-05	0.38	NA	NA	NA	NA	NA	negative
5-Oxo-1-propyl-2-pyrrolidineacetic acid	2|MS/MS, public match	286|184.09796|4.381	184.09796	4.381	C9 H15 N O3	185.10523	185.10519	4e-05	0.21	NA	NA	NA	NA	NA	negative
8-Hydroxy-2'-deoxyguanosine	2|MS/MS, public match	282|565.17588|2.713	565.17588	2.713	C10 H13 N5 O5	566.18316	283.09167	283.09149	999999.38	NA	NA	NA	NA	NA	negative	exceeds +/-5 ppm error	suspect [2M] species
8-Iso-15-keto-prostaglandin-F2?	2|MS/MS, public match	281|333.20725|6.453	333.20725	6.453	C20 H32 O5	334.2145	352.22497	-18.01047	-51133.43	NA	NA	NA	NA	NA	negative	exceeds +/-5 ppm error	suspect annotation - H2O
9-(2,3-Dihydroxypropoxy)-9-oxononanoic acid	2|MS/MS, public match	280|261.13426|4.839	261.13426	4.839	C12 H22 O6	262.14153	262.14164	-0.00011	-0.4	NA	NA	NA	NA	NA	negative
9-Hydroperoxy-10E,12Z,15Z-octadecatrienoic acid	2|MS/MS, public match	278|309.20725|7.613	309.20725	7.613	C18 H30 O4	310.21451	310.21441	1e-04	0.34	NA	NA	NA	NA	NA	negative
9-Hydroperoxy-10E,12Z,15Z-octadecatrienoic acid	2|MS/MS, public match	279|309.20724|7.611	309.20724	7.611	C18 H30 O4	250.19339	310.21441	-60.02102	-193482.36	NA	NA	NA	NA	NA	negative	exceeds +/-5 ppm error	questionable annotation
Acetyl-.beta.-alanine	2|MS/MS, public match	275|130.05106|0.714	130.05106	0.714	C5 H9 N O3	131.05834	131.05824	9e-05	0.71	NA	NA	NA	NA	NA	negative
Adenosine 2'-monophosphate	2|MS/MS, public match	268|211.00129|1.215	211.00129	1.215	C10 H14 N5 O7 P	212.00857	347.06308	-135.05451	-389135.35	NA	NA	NA	NA	NA	negative	exceeds +/-5 ppm error	questionable annotation
Adenosine 5'-monophosphate	2|MS/MS, public match	266|346.0558|3.239	346.0558	3.239	C10 H14 N5 O7 P	347.06307	347.06308	-1e-05	-0.03	InChI=1S/C10H14N5O7P/c11-8-5-9(13-2-12-8)15(3-14-5)10-7(17)6(16)4(22-10)1-21-23(18,19)20/h2-4,6-7,10,16-17H,1H2,(H2,11,12,13)(H2,18,19,20)/t4-,6-,7-,10-/m1/s1	UDMBCSSLTHHNCD-KQYNXXCUSA-N	6083	C00020	HMDB0000045	negative
Arachidonic acid	2|MS/MS, public match	260|303.23323|8.824	303.23323	8.824	C20 H32 O2	304.24051	304.24023	0.00028	0.9	NA	NA	NA	NA	NA	negative
Cholesterol 3-sulfate	2|MS/MS, public match	250|465.30422|8.772	465.30422	8.772	C27 H46 O4 S	466.3115	466.31168	-0.00018	-0.39	NA	NA	NA	NA	NA	negative
Cholesterol 3-sulfate	2|MS/MS, public match	251|465.30437|8.992	465.30437	8.992	C27 H46 O4 S	466.31165	466.31168	-3e-05	-0.06	NA	NA	NA	NA	NA	negative
Cholesterol 3-sulfate	2|MS/MS, public match	252|465.30431|12.953	465.30431	12.953	C27 H46 O4 S	466.31158	466.31168	-1e-04	-0.21	NA	NA	NA	NA	NA	negative
Conocarpan	2|MS/MS, public match	245|119.05035|0.983	119.05035	0.983	C18 H18 O2	120.05762	266.13068	-146.07306	-548877.18	NA	NA	NA	NA	NA	negative	exceeds +/-5 ppm error	questionable annotation
Cytidine 5'-diphosphate ethanolamine	2|MS/MS, public match	238|445.05316|0.485	445.05316	0.485	C11 H20 N4 O11 P2	446.0604	446.06038	2e-05	0.06	NA	NA	NA	NA	NA	negative
Cytidine 5'-monophosphate	2|MS/MS, public match	237|645.09642|0.748	645.09642	0.748	C9 H14 N3 O8 P	646.1037	323.05185	323.05185	999999.98	NA	NA	NA	NA	NA	negative	exceeds +/-5 ppm error	suspect [2M] species
Cytidine-5'-monophospho-N-acetylneuraminic acid	2|MS/MS, public match	233|613.13987|0.634	613.13987	0.634	C20 H31 N4 O16 P	614.14715	614.14727	-0.00012	-0.2	NA	NA	NA	NA	NA	negative
D-Glucosyl-beta-1,1-N-palmitoyl-D-erythro-sphingosine	2|MS/MS, public match	229|758.57894|9.553	758.57894	9.553	C40 H77 N O8	699.56506	699.56492	0.00015	0.21	NA	NA	NA	NA	NA	negative
D-Turanose	2|MS/MS, public match	224|143.03508|0.978	143.03508	0.978	C12 H22 O11	144.04236	342.11621	-198.07385	-578966.58	NA	NA	NA	NA	NA	negative	exceeds +/-5 ppm error	questionable annotation
D-myo-Inositol-1,4-diphosphate	2|MS/MS, public match	227|168.99083|0.472	168.99083	0.472	C6 H14 O12 P2	169.9981	339.99605	-169.99795	-499999.79	NA	NA	NA	NA	NA	negative	exceeds +/-5 ppm error	questionable annotation
D-myo-Inositol-2,4-diphosphate	2|MS/MS, public match	226|241.01196|0.467	241.01196	0.467	C6 H14 O12 P2	242.01924	339.99605	-97.97681	-288170.44	NA	NA	NA	NA	NA	negative	exceeds +/-5 ppm error	questionable annotation
DL-Indole-3-lactic acid	2|MS/MS, public match	221|204.06656|4.919	204.06656	4.919	C11 H11 N O3	205.07384	205.07389	-5e-05	-0.27	NA	NA	NA	NA	NA	negative
DL-o-Tyrosine	2|MS/MS, public match	219|180.06668|2.012	180.06668	2.012	C9 H11 N O3	181.07395	181.07389	6e-05	0.33	NA	NA	NA	NA	NA	negative
DL-o-Tyrosine	2|MS/MS, public match	220|198.07717|1.994	198.07717	1.994	C9 H11 N O3	199.0845	181.07389	18.0106	99465.49	NA	NA	NA	NA	NA	negative	exceeds +/-5 ppm error	suspect annotation + H2O
Ergothioneine	2|MS/MS, public match	218|228.08138|0.612	228.08138	0.612	C9 H15 N3 O2 S	229.08866	229.0885	0.00016	0.7	NA	NA	NA	NA	NA	negative
Glu-Phe	2|MS/MS, public match	206|293.11437|3.888	293.11437	3.888	C14 H18 N2 O5	294.12163	294.12157	6e-05	0.19	NA	NA	NA	NA	NA	negative
Glu-Trp	2|MS/MS, public match	204|332.12529|3.808	332.12529	3.808	C16 H19 N3 O5	333.13257	333.13247	1e-04	0.3	NA	NA	NA	NA	NA	negative
Glu-Trp	2|MS/MS, public match	205|332.12531|4.296	332.12531	4.296	C16 H19 N3 O5	333.13259	333.13247	0.00012	0.35	NA	NA	NA	NA	NA	negative
Glu-Val	2|MS/MS, public match	203|245.1143|1.842	245.1143	1.842	C10 H18 N2 O5	246.12157	246.12157	0	0.01	NA	NA	NA	NA	NA	negative
Glucose 6-phosphate	2|MS/MS, public match	196|537.06267|0.472	537.06267	0.472	C6 H13 O9 P	538.06993	260.02972	278.04021	1069263.22	InChI=1S/C6H13O9P/c7-3-2(1-14-16(11,12)13)15-6(10)5(9)4(3)8/h2-10H,1H2,(H2,11,12,13)/t2-,3-,4+,5-,6?/m1/s1	NBSCHQHZLSJFNQ-GASJEMHNSA-N	5958	C00092	HMDB0001401	negative	exceeds +/-5 ppm error	suspect [2M] species
Glucuronolactone	2|MS/MS, public match	187|211.0013|1.031	211.0013	1.031	C6 H8 O6	212.00853	176.03209	35.97644	204374.35	InChI=1S/C6H8O6/c7-1-2(8)5-3(9)4(10)6(11)12-5/h1-5,8-10H/t2-,3+,4-,5+/m0/s1	UYUXSRADSPPKRZ-SKNVOMKLSA-N	92283	C02670	HMDB0006355	negative	exceeds +/-5 ppm error	suspect annotation + chloride
Glucuronolactone	2|MS/MS, public match	192|211.00131|1.719	211.00131	1.719	C6 H8 O6	212.00858	176.03209	35.9765	204374.65	InChI=1S/C6H8O6/c7-1-2(8)5-3(9)4(10)6(11)12-5/h1-5,8-10H/t2-,3+,4-,5+/m0/s1	UYUXSRADSPPKRZ-SKNVOMKLSA-N	92283	C02670	HMDB0006355	negative	exceeds +/-5 ppm error	suspect annotation + chloride
Glutathione, oxidized	2|MS/MS, public match	181|611.14457|1.139	611.14457	1.139	C20 H32 N6 O12 S2	612.15185	612.15196	-0.00011	-0.18	NA	NA	NA	NA	NA	negative
Glutathione, oxidized	2|MS/MS, public match	182|306.07649|1.123	306.07649	1.123	C20 H32 N6 O12 S2	307.08377	612.15196	-305.0682	-498353.7	NA	NA	NA	NA	NA	negative	exceeds +/-5 ppm error	questionable annotation
Guanosine 3',5'-cyclic monophosphate	2|MS/MS, public match	176|344.04017|2.399	344.04017	2.399	C10 H12 N5 O7 P	345.04745	345.04743	2e-05	0.05	NA	NA	NA	NA	NA	negative
Guanosine 5'-monophosphate	2|MS/MS, public match	174|362.05072|1.592	362.05072	1.592	C10 H14 N5 O8 P	363.05799	363.058	-1e-05	-0.02	NA	NA	NA	NA	NA	negative
Guanosine 5'-monophosphate	2|MS/MS, public match	175|362.0508|3.487	362.0508	3.487	C10 H14 N5 O8 P	363.05808	363.058	8e-05	0.23	NA	NA	NA	NA	NA	negative
Guanosine-5'-monophosphate	2|MS/MS, public match	173|725.1091|1.585	725.1091	1.585	C10 H14 N5 O8 P	726.11637	363.058	363.05837	1000001.03	InChI=1S/C10H14N5O8P/c11-10-13-7-4(8(18)14-10)12-2-15(7)9-6(17)5(16)3(23-9)1-22-24(19,20)21/h2-3,5-6,9,16-17H,1H2,(H2,19,20,21)(H3,11,13,14,18)/t3-,5-,6-,9-/m1/s1	RQFCJASXJCIDSX-UUOKFMHZSA-N	135398631	C00144	HMDB0001397	negative	exceeds +/-5 ppm error	suspect [2M] species
Imazapyr	2|MS/MS, public match	162|260.10398|4.166	260.10398	4.166	C13 H15 N3 O3	261.11126	261.11134	-8e-05	-0.32	NA	NA	NA	NA	NA	negative
Imazapyr	2|MS/MS, public match	163|260.104|3.871	260.104	3.871	C13 H15 N3 O3	261.11128	261.11134	-6e-05	-0.25	NA	NA	NA	NA	NA	negative
Indole-5-carboxylic acid	2|MS/MS, public match	161|160.04046|5.123	160.04046	5.123	C9 H7 N O2	161.04774	161.04768	6e-05	0.36	NA	NA	NA	NA	NA	negative
Inosine	2|MS/MS, public match	159|535.15424|2.343	535.15424	2.343	C10 H12 N4 O5	536.16152	268.08077	268.08075	999999.93	InChI=1S/C10H12N4O5/c15-1-4-6(16)7(17)10(19-4)14-3-13-5-8(14)11-2-12-9(5)18/h2-4,6-7,10,15-17H,1H2,(H,11,12,18)/t4-,6-,7-,10-/m1/s1	UGQMRVRMYYASKQ-KQYNXXCUSA-N	135398641	C00294	HMDB0000195	negative	exceeds +/-5 ppm error	suspect [2M] species
Itaconic acid	2|MS/MS, public match	151|129.01944|2.137	129.01944	2.137	C5 H6 O4	130.02672	130.02661	0.00011	0.82	NA	NA	NA	NA	NA	negative
L-.gamma.-Glutamyl-L-glutamic acid	2|MS/MS, public match	150|275.0884|1.007	275.0884	1.007	C10 H16 N2 O7	276.09568	276.09575	-7e-05	-0.26	NA	NA	NA	NA	NA	negative
L-2-Hydroxyglutaric acid	2|MS/MS, public match	148|147.03|0.716	147.03	0.716	C5 H8 O5	148.03728	148.03717	1e-04	0.69	NA	NA	NA	NA	NA	negative
L-Cysteine-glutathione disulfide	2|MS/MS, public match	145|425.08102|0.495	425.08102	0.495	C13 H22 N4 O8 S2	426.08829	426.0879	0.00039	0.92	NA	NA	NA	NA	NA	negative
L-Cysteine-glutathione disulfide	2|MS/MS, public match	146|304.061|1.128	304.061	1.128	C13 H22 N4 O8 S2	305.06827	426.0879	-121.01963	-284025.04	NA	NA	NA	NA	NA	negative	exceeds +/-5 ppm error	questionable annotation
L-Glutathione, reduced	2|MS/MS, public match	144|272.0887|1.124	272.0887	1.124	C10 H17 N3 O6 S	273.09598	307.08381	-33.98782	-110679.31	NA	NA	NA	NA	NA	negative	exceeds +/-5 ppm error	suspect annotation - thiol
Lys-Glu	2|MS/MS, public match	143|274.14077|0.464	274.14077	0.464	C11 H21 N3 O5	275.14805	275.14812	-7e-05	-0.27	NA	NA	NA	NA	NA	negative
Malic acid	2|MS/MS, public match	139|289.01805|0.577	289.01805	0.577	C8 H11 Na O10	290.02533	290.02499	0.00034	1.17	InChI=1S/C4H6O5/c5-2(4(8)9)1-3(6)7/h2,5H,1H2,(H,6,7)(H,8,9)/t2-/m0/s1	BJEPYKJPYRNKOW-REOHCLBHSA-N	222656	C00149	HMDB0000156	negative
Massbank:IA000349 12-HHTrE	2|MS/MS, public match	132|279.1965|7.262	279.1965	7.262	C17 H28 O3	280.20378	280.20384	-7e-05	-0.24	NA	NA	NA	NA	NA	negative
Massbank:LQA00006 PC(14:0/13-HODE)	2|MS/MS, public match	131|804.53989|9.287	804.53989	9.287		805.54716	NA	NA	NA	NA	NA	NA	NA	NA	negative	NA	NA
Massbank:LQA00068 PC(16:0e/5,6-EET)	2|MS/MS, public match	130|842.59202|13.026	842.59202	13.026	C41 H83 N9 O5 P2	843.5993	843.59924	6e-05	0.07	NA	NA	NA	NA	NA	negative
Massbank:LQA00146 PC(18:1/9-HODE)	2|MS/MS, public match	129|858.58669|9.216	858.58669	9.216		859.59396	NA	NA	NA	NA	NA	NA	NA	NA	negative	NA	NA
Massbank:LQB00048 Cer[NS] d42:2	2|MS/MS, public match	127|706.6355|10.812	706.6355	10.812	C42 H81 N O3	647.62165	647.62165	1e-05	0.01	NA	NA	NA	NA	NA	negative
Massbank:LQB00048 Cer[NS] d42:2	2|MS/MS, public match	128|706.63559|10.809	706.63559	10.809	C39 H82 N9 P	707.64286	707.64308	-0.00022	-0.3	NA	NA	NA	NA	NA	negative
Massbank:LQB00104 PC 34:1	2|MS/MS, public match	126|818.59206|13.036	818.59206	13.036	C41 H83 K N9 O3 P	819.59934	819.59936	-2e-05	-0.02	NA	NA	NA	NA	NA	negative
Massbank:LQB00106 PC 34:2	2|MS/MS, public match	124|816.57673|13.033	816.57673	13.033		817.58401	NA	NA	NA	NA	NA	NA	NA	NA	negative	NA	NA
Massbank:LQB00106 PC 34:2	2|MS/MS, public match	125|816.57613|10.267	816.57613	10.267	C44 H84 N O10 P	817.58341	817.58328	0.00013	0.15	NA	NA	NA	NA	NA	negative
Massbank:LQB00109 PC 36:4	2|MS/MS, public match	123|840.57621|10.123	840.57621	10.123	C48 H84 K N O8	841.58348	841.5834	8e-05	0.1	NA	NA	NA	NA	NA	negative
Massbank:LQB00132 PC 36:2	2|MS/MS, public match	122|844.60743|13.033	844.60743	13.033	C48 H88 K N O8	845.61471	845.6147	1e-05	0.01	NA	NA	NA	NA	NA	negative
Massbank:LQB00208 PE 36:2	2|MS/MS, public match	121|742.53954|10.068	742.53954	10.068	C43 H76 N3 Na2 O2 P	743.54681	743.54705	-0.00024	-0.33	NA	NA	NA	NA	NA	negative
Massbank:LQB00484 PC 32:0	2|MS/MS, public match	120|792.5764|13.032	792.5764	13.032	C42 H77 N9 Na O2 P	793.58368	793.58355	0.00013	0.16	NA	NA	NA	NA	NA	negative
Massbank:LQB00531 PC 36:3	2|MS/MS, public match	119|842.59146|10.314	842.59146	10.314	C51 H82 N Na O7	843.59873	843.5989	-0.00016	-0.2	NA	NA	NA	NA	NA	negative
Massbank:LQB00742 SM d34:1	2|MS/MS, public match	117|761.58149|9.406	761.58149	9.406	C41 H83 N2 O8 P	762.58877	762.5887	6e-05	0.08	NA	NA	NA	NA	NA	negative
Massbank:LQB00742 SM d34:1	2|MS/MS, public match	118|761.58186|13.024	761.58186	13.024	C46 H79 N2 Na O5	762.58913	762.58867	0.00047	0.61	NA	NA	NA	NA	NA	negative
Massbank:LU038951 N2-(4-Nitrophenyl)-L-glutamine|(2S)-5-amino-2-(4-nitroanilino)-5-oxopentanoic acid	2|MS/MS, public match	115|266.07818|0.732	266.07818	0.732	C8 H15 N5 Na O2 P	267.08545	267.08611	-0.00065	-2.44	NA	NA	NA	NA	NA	negative
Massbank:PR309149 LPE 18:2	2|MS/MS, public match	114|476.27811|7.198	476.27811	7.198	C21 H45 N Na O7 P	477.28539	477.28313	0.00225	4.72	NA	NA	NA	NA	NA	negative
N-(Aminocarbonyl)-L-phenylalanine	2|MS/MS, public match	107|164.07175|2.012	164.07175	2.012	C10 H12 N2 O3	165.07903	208.08479	-43.00576	-206674.23	NA	NA	NA	NA	NA	negative	exceeds +/-5 ppm error	questionable annotation
N-Acetyl-D-galactosamine 4-sulfate	2|MS/MS, public match	106|300.03979|0.546	300.03979	0.546	C8 H15 N O9 S	301.04707	301.04675	0.00031	1.05	NA	NA	NA	NA	NA	negative
N-Acetyl-D-glucosamine 6-phosphate	2|MS/MS, public match	103|300.04928|0.501	300.04928	0.501	C8 H16 N O9 P	301.05655	301.05627	0.00028	0.94	NA	NA	NA	NA	NA	negative
N-Acetyl-DL-methionine	2|MS/MS, public match	102|190.05434|3.744	190.05434	3.744	C7 H13 N O3 S	191.06161	191.06161	0	0	NA	NA	NA	NA	NA	negative
N-Glycolylneuraminic acid	2|MS/MS, public match	91|324.09375|0.478	324.09375	0.478	C11 H19 N O10	325.10103	325.1009	0.00013	0.41	NA	NA	NA	NA	NA	negative
N-L-.gamma.-Glutamyl-L-leucine	2|MS/MS, public match	88|259.12986|3.716	259.12986	3.716	C11 H20 N2 O5	260.13715	260.13722	-7e-05	-0.27	NA	NA	NA	NA	NA	negative
Nicotinamide adenine dinucleotide	2|MS/MS, public match	85|662.102|1.587	662.102	1.587	C21 H27 N7 O14 P2	663.10928	663.10912	0.00015	0.23	InChI=1S/C21H27N7O14P2/c22-17-12-19(25-7-24-17)28(8-26-12)21-16(32)14(30)11(41-21)6-39-44(36,37)42-43(34,35)38-5-10-13(29)15(31)20(40-10)27-3-1-2-9(4-27)18(23)33/h1-4,7-8,10-11,13-16,20-21,29-32H,5-6H2,(H5-,22,23,24,25,33,34,35,36,37)/t10-,11-,13-,14-,15-,16-,20-,21-/m1/s1	BAWFJGJZGIEFAR-NNYOXOHSSA-N	5892	C00003	HMDB0000902	negative
Oleic acid	2|MS/MS, public match	57|146.04597|0.721	146.04597	0.721	C18 H34 O2	147.0532	282.25588	-135.20268	-479007.49	NA	NA	NA	NA	NA	negative	exceeds +/-5 ppm error	questionable annotation
Oleic acid	2|MS/MS, public match	58|321.04921|1.786	321.04921	1.786	C18 H34 O2	322.05649	282.25588	39.80061	141008.96	NA	NA	NA	NA	NA	negative	exceeds +/-5 ppm error	questionable annotation
Oleic acid	2|MS/MS, public match	61|362.05079|3.33	362.05079	3.33	C18 H34 O2	363.05807	282.25588	80.80219	286272.82	NA	NA	NA	NA	NA	negative	exceeds +/-5 ppm error	questionable annotation
Oleic acid	2|MS/MS, public match	65|540.05391|3.551	540.05391	3.551	C18 H34 O2	541.06109	282.25588	258.80521	916916.99	NA	NA	NA	NA	NA	negative	exceeds +/-5 ppm error	questionable annotation
Oleic acid	2|MS/MS, public match	66|346.05584|3.534	346.05584	3.534	C18 H34 O2	347.06312	282.25588	64.80724	229604.56	NA	NA	NA	NA	NA	negative	exceeds +/-5 ppm error	questionable annotation
Oleic acid	2|MS/MS, public match	67|321.04945|2.06	321.04945	2.06	C18 H34 O2	322.05673	282.25588	39.80085	141009.82	NA	NA	NA	NA	NA	negative	exceeds +/-5 ppm error	questionable annotation
Oleic acid	2|MS/MS, public match	75|195.00644|0.624	195.00644	0.624	C18 H34 O2	214.02429	282.25588	-68.23159	-241736.64	NA	NA	NA	NA	NA	negative	exceeds +/-5 ppm error	questionable annotation
Oleic acid	2|MS/MS, public match	77|509.20661|6.101	509.20661	6.101	C18 H34 O2	450.19282	282.25588	167.93694	594981.19	NA	NA	NA	NA	NA	negative	exceeds +/-5 ppm error	questionable annotation
Oleic acid	2|MS/MS, public match	78|383.11441|2.101	383.11441	2.101	C18 H34 O2	384.12169	282.25588	101.86581	360898.81	NA	NA	NA	NA	NA	negative	exceeds +/-5 ppm error	questionable annotation
Oleic acid	2|MS/MS, public match	80|579.02703|3.597	579.02703	3.597	C18 H34 O2	580.03431	282.25588	297.77843	1054994.59	NA	NA	NA	NA	NA	negative	exceeds +/-5 ppm error	suspect [2M] species
Oxypurinol	2|MS/MS, public match	53|151.02617|1.15	151.02617	1.15	C5 H4 N4 O2	152.03345	152.03343	3e-05	0.17	NA	NA	NA	NA	NA	negative
Phenaceturic acid	2|MS/MS, public match	51|192.06668|4.3	192.06668	4.3	C10 H11 N O3	193.07395	193.07389	6e-05	0.31	NA	NA	NA	NA	NA	negative
Prostaglandin A2	2|MS/MS, public match	46|315.19683|6.102	315.19683	6.102	C20 H30 O4	316.20411	334.21441	-18.0103	-53888.47	NA	NA	NA	NA	NA	negative	exceeds +/-5 ppm error	questionable annotation
Pyroglutamic acid	2|MS/MS, public match	44|128.03539|0.742	128.03539	0.742	C5 H7 N O3	129.04267	129.04259	7e-05	0.56	InChI=1S/C5H7NO3/c7-4-2-1-3(6-4)5(8)9/h3H,1-2H2,(H,6,7)(H,8,9)/t3-/m0/s1	ODHCTXKNWHHXJC-VKHMYHEASA-N	7405	C01879	HMDB0000267	negative
PyroglutamicAcid	2|MS/MS, public match	42|279.05979|0.745	279.05979	0.745	C10 H13 N2 Na O6	280.06707	280.06713	-6e-05	-0.23	NA	NA	NA	NA	NA	negative
Spectral Match to D-(-)-Citramalic acid from NIST14	2|MS/MS, public match	35|147.03002|0.647	147.03002	0.647	C5 H8 O5	148.0373	148.03717	0.00012	0.83	NA	NA	NA	NA	NA	negative
Spectral Match to D-(-)-Citramalic acid from NIST14	2|MS/MS, public match	36|147.03002|0.645	147.03002	0.645	C5 H10 O6	166.04785	166.04774	0.00011	0.68	NA	NA	NA	NA	NA	negative
Spectral Match to Indoxyl sulfate from NIST14	2|MS/MS, public match	34|212.00233|4.263	212.00233	4.263	C8 H7 N O4 S	213.0096	213.00958	3e-05	0.12	NA	NA	NA	NA	NA	negative
TYROSINE	2|MS/MS, public match	16|383.12248|0.983	383.12248	0.983	C16 H26 Na O7 P	384.12975	384.13138	-0.00163	-4.25	NA	NA	NA	NA	NA	negative
Taurine	2|MS/MS, public match	29|124.00751|0.795	124.00751	0.795	C2 H7 N O3 S	125.01478	125.01466	0.00012	0.96	InChI=1S/C2H7NO3S/c3-1-2-7(4,5)6/h1-3H2,(H,4,5,6)	XOAAWQZATWQOTB-UHFFFAOYSA-N	1123	C00245	HMDB0000251	negative
Tyr-Glu	2|MS/MS, public match	19|309.10932|1.346	309.10932	1.346	C14 H18 N2 O6	310.11659	310.11649	0.00011	0.35	NA	NA	NA	NA	NA	negative
URATE	2|MS/MS, public match	14|357.03142|0.888	357.03142	0.888	C10 H7 N8 Na O6	358.0387	358.03862	7e-05	0.2	NA	NA	NA	NA	NA	negative
UROCANATE	2|MS/MS, public match	1|137.03575|4.943	137.03575	4.943	C6 H6 N2 O2	138.04303	138.04293	1e-04	0.72	NA	NA	NA	NA	NA	negative
Uric acid	2|MS/MS, public match	10|167.02107|0.881	167.02107	0.881	C5 H4 N4 O3	168.02834	168.02834	0	0.01	NA	NA	NA	NA	NA	negative
Uric acid	2|MS/MS, public match	11|335.04944|0.881	335.04944	0.881	C5 H4 N4 O3	336.05672	168.02834	168.02838	1000000.23	NA	NA	NA	NA	NA	negative	exceeds +/-5 ppm error	suspect [2M] species
Uric acid	2|MS/MS, public match	12|335.04955|0.985	335.04955	0.985	C5 H4 N4 O3	336.05683	168.02834	168.02849	1000000.88	NA	NA	NA	NA	NA	negative	exceeds +/-5 ppm error	suspect [2M] species
Uric acid	2|MS/MS, public match	13|167.0211|1.154	167.0211	1.154	C5 H4 N4 O3	168.02837	168.02834	3e-05	0.18	NA	NA	NA	NA	NA	negative
Uridine 5'-diphosphogalactose	2|MS/MS, public match	5|565.04765|1.097	565.04765	1.097	C15 H24 N2 O17 P2	566.05493	566.05502	-9e-05	-0.16	NA	NA	NA	NA	NA	negative
Uridine-diphosphate-N-acetylglucosamine	2|MS/MS, public match	2|606.07469|1.146	606.07469	1.146	C17 H27 N3 O17 P2	607.08196	607.08157	0.00039	0.65	InChI=1S/C17H27N3O17P2/c1-6(22)18-10-13(26)11(24)7(4-21)35-16(10)36-39(31,32)37-38(29,30)33-5-8-12(25)14(27)15(34-8)20-3-2-9(23)19-17(20)28/h2-3,7-8,10-16,21,24-27H,4-5H2,1H3,(H,18,22)(H,29,30)(H,31,32)(H,19,23,28)/t7-,8-,10-,11-,12-,13-,14-,15-,16-/m1/s1	LFTYTUAZOPRMMI-CFRASDGPSA-N	445675	C00043	HMDB0000290	negative
[2-hydroxy-3-[hydroxy-[2,3,4,5,6-pentahydroxycyclohexyl]oxyphosphoryl]oxypropyl] octadecanoate	2|MS/MS, public match	277|599.32019|7.306	599.32019	7.306	C25 H51 N6 Na O5 P2	600.32746	600.32939	-0.00192	-3.2	NA	NA	NA	NA	NA	negative
fumaric acid	2|MS/MS, public match	210|115.00377|0.578	115.00377	0.578	C4 H4 O4	116.01104	116.01096	9e-05	0.74	NA	NA	NA	NA	NA	negative
guanosine	2|MS/MS, public match	178|282.08447|2.717	282.08447	2.717	C11 H15 N3 Na2 O3	283.09175	283.09088	0.00087	3.06	NA	NA	NA	NA	NA	negative
inosine	2|MS/MS, public match	157|267.07325|2.344	267.07325	2.344	C10 H12 N4 O5	268.08053	268.08077	-0.00024	-0.91	NA	NA	NA	NA	NA	negative
	4|MS/MS, no match	354|281.24861|9.12	281.24861	9.12	C18 H34 O2	282.25588	282.25588	0	0.01	NA	NA	NA	NA	NA	negative
	4|MS/MS, no match	355|295.22811|7.677	295.22811	7.677	C18 H32 O3	296.23538	296.23514	0.00024	0.8	NA	NA	NA	NA	NA	negative
	4|MS/MS, no match	356|114.01978|0.713	114.01978	0.713	C4 H5 N O3	115.02694	115.02694	0	-0.02	NA	NA	NA	NA	NA	negative
	4|MS/MS, no match	357|279.23286|8.833	279.23286	8.833	C18 H32 O2	280.24013	280.24023	-1e-04	-0.35	NA	NA	NA	NA	NA	negative
	4|MS/MS, no match	358|253.21723|8.68	253.21723	8.68	C16 H30 O2	254.22451	254.22458	-7e-05	-0.29	NA	NA	NA	NA	NA	negative
	4|MS/MS, no match	359|651.09765|3.501	651.09765	3.501	C18 H33 N4 Na2 O13 P3	652.10493	652.10524	-0.00031	-0.48	NA	NA	NA	NA	NA	negative
	4|MS/MS, no match	360|667.09244|3.487	667.09244	3.487	C21 H24 N10 Na2 O9 P2	668.0997	668.09983	-0.00013	-0.19	NA	NA	NA	NA	NA	negative
	4|MS/MS, no match	361|651.09757|3.563	651.09757	3.563	C21 H24 N10 Na2 O8 P2	652.10484	652.10492	-8e-05	-0.12	NA	NA	NA	NA	NA	negative
	4|MS/MS, no match	362|554.34604|7.46	554.34604	7.46	C26 H54 N O9 P	555.35331	555.35362	-3e-04	-0.55	NA	NA	NA	NA	NA	negative
	4|MS/MS, no match	363|628.07022|3.458	628.07022	3.458	C18 H25 N5 O16 P2	629.0775	629.07715	0.00034	0.55	NA	NA	NA	NA	NA	negative
	4|MS/MS, no match	365|651.09749|3.442	651.09749	3.442	C21 H24 N10 Na2 O8 P2	652.10477	652.10492	-0.00015	-0.24	NA	NA	NA	NA	NA	negative
	4|MS/MS, no match	366|582.37767|7.914	582.37767	7.914	C29 H50 N7 Na O4	583.38495	583.3822	0.00275	4.71	NA	NA	NA	NA	NA	negative
	4|MS/MS, no match	367|311.22285|7.83	311.22285	7.83	C15 H34 N2 Na O P	312.23033	312.23064	-0.00031	-1	NA	NA	NA	NA	NA	negative
	4|MS/MS, no match	368|283.06851|3.494	283.06851	3.494	C9 H19 Na2 O5 P	284.07579	284.07655	-0.00076	-2.68	NA	NA	NA	NA	NA	negative
	4|MS/MS, no match	369|259.02231|0.466	259.02231	0.466	C4 H9 O7 P	200.00846	200.00859	-0.00013	-0.66	NA	NA	NA	NA	NA	negative
	4|MS/MS, no match	370|178.01801|0.775	178.01801	0.775	C5 H9 N O4 S	179.02528	179.02523	6e-05	0.31	NA	NA	NA	NA	NA	negative
	4|MS/MS, no match	373|215.03289|0.44	215.03289	0.44	C6 H13 Cl O6	216.04016	216.04007	1e-04	0.45	NA	NA	NA	NA	NA	negative
	4|MS/MS, no match	378|311.223|7.103	311.223	7.103	C15 H34 N2 Na O P	312.23027	312.23064	-0.00037	-1.19	NA	NA	NA	NA	NA	negative
	4|MS/MS, no match	381|343.03723|0.36	343.03723	0.36	C13 H18 Cl K O6	344.0445	344.0429	0.00161	4.67	NA	NA	NA	NA	NA	negative
	4|MS/MS, no match	382|279.2329|8.999	279.2329	8.999	C18 H32 O2	280.24017	280.24023	-6e-05	-0.2	NA	NA	NA	NA	NA	negative
	4|MS/MS, no match	383|293.21255|7.94	293.21255	7.94	C18 H30 O3	294.21983	294.21949	0.00033	1.13	NA	NA	NA	NA	NA	negative
	4|MS/MS, no match	386|253.21724|8.82	253.21724	8.82	C16 H30 O2	254.22452	254.22458	-6e-05	-0.24	NA	NA	NA	NA	NA	negative
	4|MS/MS, no match	387|187.04202|0.647	187.04202	0.647	C6 H15 Na O P2	188.04929	188.04958	-0.00029	-1.53	NA	NA	NA	NA	NA	negative
	4|MS/MS, no match	388|281.24867|9.324	281.24867	9.324	C18 H34 O2	282.25595	282.25588	7e-05	0.24	NA	NA	NA	NA	NA	negative
	4|MS/MS, no match	389|580.36198|7.593	580.36198	7.593	C30 H54 N3 Na2 O3 P	581.36925	581.36982	-0.00056	-0.97	NA	NA	NA	NA	NA	negative
	4|MS/MS, no match	390|201.02553|0.365	201.02553	0.365	C4 H10 O9	202.03281	202.03248	0.00033	1.61	NA	NA	NA	NA	NA	negative
	4|MS/MS, no match	391|351.13266|2.011	351.13266	2.011	C18 H21 N2 Na O4	352.13994	352.1399	3e-05	0.1	NA	NA	NA	NA	NA	negative
	4|MS/MS, no match	392|135.03001|0.45	135.03001	0.45	C4 H8 O5	136.03719	136.03717	2e-05	0.14	NA	NA	NA	NA	NA	negative
	4|MS/MS, no match	394|325.04152|1.152	325.04152	1.152	C8 H12 N6 Na O5 P	326.0488	326.05045	-0.00165	-5.07	NA	NA	NA	NA	NA	negative	exceeds +/-5 ppm error	incorrect formula prediction
	4|MS/MS, no match	395|271.00389|0.431	271.00389	0.431	C3 H10 N6 Na2 O2 S2	272.01117	272.0102	0.00097	3.55	NA	NA	NA	NA	NA	negative
	4|MS/MS, no match	399|269.21208|7.297	269.21208	7.297	C16 H30 O3	270.21935	270.21949	-0.00014	-0.52	NA	NA	NA	NA	NA	negative
	4|MS/MS, no match	400|384.03274|1.605	384.03274	1.605	C10 H13 N5 Na O8 P	385.04001	385.03994	7e-05	0.18	NA	NA	NA	NA	NA	negative
	4|MS/MS, no match	403|194.94653|0.473	194.94653	0.473	C5 H2 Na O5 P	195.9538	195.95375	5e-05	0.25	NA	NA	NA	NA	NA	negative
	4|MS/MS, no match	404|633.12646|1.134	633.12646	1.134	C18 H29 K N8 Na2 O12	634.13374	634.13374	0	0	NA	NA	NA	NA	NA	negative
	4|MS/MS, no match	405|251.07851|3.063	251.07851	3.063	C10 H12 N4 O4	252.08579	252.08585	-7e-05	-0.26	NA	NA	NA	NA	NA	negative
	4|MS/MS, no match	408|377.23082|7.666	377.23082	7.666	C21 H33 N4 Na O2	396.24866	396.25012	-0.00146	-3.68	NA	NA	NA	NA	NA	negative
	4|MS/MS, no match	409|633.08663|3.414	633.08663	3.414	C21 H29 N2 Na O15 P2	634.09391	634.09409	-0.00018	-0.28	NA	NA	NA	NA	NA	negative
	4|MS/MS, no match	410|341.03917|1.205	341.03917	1.205	C9 H16 N2 Na2 O7 S	342.04655	342.04736	-0.00081	-2.36	NA	NA	NA	NA	NA	negative
	4|MS/MS, no match	412|689.07408|3.487	689.07408	3.487	C19 H25 N8 Na O15 P2	690.08137	690.08123	0.00014	0.21	NA	NA	NA	NA	NA	negative
	4|MS/MS, no match	414|221.98445|0.448	221.98445	0.448	C4 H8 N3 Na2 O P S	222.99173	222.99211	-0.00038	-1.7	NA	NA	NA	NA	NA	negative
	4|MS/MS, no match	416|777.57651|9.202	777.57651	9.202	C41 H83 N2 O9 P	778.58378	778.58362	0.00016	0.21	NA	NA	NA	NA	NA	negative
	4|MS/MS, no match	420|673.07933|3.488	673.07933	3.488	C21 H30 N2 Na2 O16 P2	674.08661	674.08659	1e-05	0.02	NA	NA	NA	NA	NA	negative
	4|MS/MS, no match	421|327.23306|8.803	327.23306	8.803	C16 H33 N4 O P	328.24034	328.2392	0.00114	3.47	NA	NA	NA	NA	NA	negative
	4|MS/MS, no match	424|156.99092|0.408	156.99092	0.408	C4 H7 K O4	157.99819	157.99814	5e-05	0.34	NA	NA	NA	NA	NA	negative
	4|MS/MS, no match	425|432.18103|4.893	432.18103	4.893	C17 H28 N7 Na O3 S	433.18831	433.1872	0.00111	2.55	NA	NA	NA	NA	NA	negative
	4|MS/MS, no match	426|295.22799|8.131	295.22799	8.131	C15 H34 N2 Na P	296.23526	296.23573	-0.00047	-1.58	NA	NA	NA	NA	NA	negative
	4|MS/MS, no match	427|429.15423|3.734	429.15423	3.734	C20 H24 N4 Na2 O4	430.16151	430.15929	0.00221	5.14	NA	NA	NA	NA	NA	negative	exceeds +/-5 ppm error	incorrect formula prediction
	4|MS/MS, no match	428|629.0541|3.544	629.0541	3.544	C17 H21 N8 Na O13 P2	630.0607	630.0601	6e-04	0.95	NA	NA	NA	NA	NA	negative
	4|MS/MS, no match	430|297.24369|7.817	297.24369	7.817	C18 H34 O3	298.25096	298.25079	0.00017	0.57	NA	NA	NA	NA	NA	negative
	4|MS/MS, no match	431|283.02876|0.371	283.02876	0.371	C4 H13 K N4 O8	284.03604	284.03705	-0.001	-3.53	NA	NA	NA	NA	NA	negative
	4|MS/MS, no match	433|629.05393|3.585	629.05393	3.585	C17 H21 N8 Na O13 P2	630.06066	630.0601	0.00056	0.89	NA	NA	NA	NA	NA	negative
	4|MS/MS, no match	436|662.1575|3.588	662.1575	3.588	C23 H36 N7 Na2 O7 P S2	663.16477	663.16506	-0.00029	-0.44	NA	NA	NA	NA	NA	negative
	4|MS/MS, no match	437|357.03141|0.889	357.03141	0.889	C9 H15 N8 O3 P3	376.04926	376.048	0.00126	3.35	NA	NA	NA	NA	NA	negative
	4|MS/MS, no match	439|636.34947|7.455	636.34947	7.455	C27 H54 N5 Na2 O7 P	637.35675	637.35562	0.00113	1.77	NA	NA	NA	NA	NA	negative
	4|MS/MS, no match	440|462.19171|4.514	462.19171	4.514	C17 H38 N O9 P S	463.19899	463.20049	-0.0015	-3.23	NA	NA	NA	NA	NA	negative
	4|MS/MS, no match	442|689.07405|3.556	689.07405	3.556	C19 H25 N8 Na O15 P2	690.08135	690.08123	0.00012	0.17	NA	NA	NA	NA	NA	negative
	4|MS/MS, no match	443|368.03755|1.456	368.03755	1.456	C10 H13 N5 Na O7 P	369.04482	369.04503	-0.00021	-0.56	NA	NA	NA	NA	NA	negative
	4|MS/MS, no match	444|363.25181|9.118	363.25181	9.118	C18 H32 N6 O2	364.25909	364.25867	0.00041	1.14	NA	NA	NA	NA	NA	negative
	4|MS/MS, no match	445|463.00955|0.379	463.00955	0.379	C12 H19 K N8 Na P S3	464.01683	464.01672	0.00011	0.24	NA	NA	NA	NA	NA	negative
	4|MS/MS, no match	447|363.05376|1.61	363.05376	1.61	C10 H23 O8 P3	364.06104	364.06058	0.00046	1.27	NA	NA	NA	NA	NA	negative
	4|MS/MS, no match	448|361.23615|8.833	361.23615	8.833	C18 H30 N6 O2	362.24343	362.24302	4e-04	1.11	NA	NA	NA	NA	NA	negative
	4|MS/MS, no match	451|305.01826|0.993	305.01826	0.993	C10 H13 Na2 O6 P	306.02553	306.02451	0.00102	3.33	NA	NA	NA	NA	NA	negative
	4|MS/MS, no match	454|689.07402|3.407	689.07402	3.407	C14 H29 N8 O18 P3	690.0813	690.08127	3e-05	0.05	NA	NA	NA	NA	NA	negative
	4|MS/MS, no match	457|650.05211|3.452	650.05211	3.452	C28 H18 N9 Na2 O2 P3	651.05938	651.05917	0.00021	0.32	NA	NA	NA	NA	NA	negative
	4|MS/MS, no match	458|293.05203|1.048	293.05203	1.048	C8 H12 N6 Na O3 P	294.05931	294.06062	-0.00131	-4.47	NA	NA	NA	NA	NA	negative
	4|MS/MS, no match	461|277.21717|8.588	277.21717	8.588	C18 H30 O2	278.22445	278.22458	-0.00013	-0.47	NA	NA	NA	NA	NA	negative
	4|MS/MS, no match	462|447.03487|0.374	447.03487	0.374	C13 H22 K Na O11 S	448.04215	448.04176	0.00039	0.87	NA	NA	NA	NA	NA	negative
	4|MS/MS, no match	463|763.56085|9.011	763.56085	9.011	C40 H81 N2 O9 P	764.56813	764.56797	0.00016	0.21	NA	NA	NA	NA	NA	negative
	4|MS/MS, no match	468|436.28331|7.516	436.28331	7.516	C21 H44 N O6 P	437.29059	437.29062	-4e-05	-0.08	NA	NA	NA	NA	NA	negative
	4|MS/MS, no match	469|385.23618|8.825	385.23618	8.825	C22 H35 Na O4	386.24345	386.2433	0.00015	0.39	NA	NA	NA	NA	NA	negative
	4|MS/MS, no match	470|285.08576|3.751	285.08576	3.751	C11 H11 N2 Na O2	226.07189	226.07182	7e-05	0.3	NA	NA	NA	NA	NA	negative
	4|MS/MS, no match	473|352.04286|1.499	352.04286	1.499	C8 H18 N3 Na O7 P2	353.05032	353.05177	-0.00144	-4.09	NA	NA	NA	NA	NA	negative
	4|MS/MS, no match	475|285.08575|3.702	285.08575	3.702	C11 H11 N2 Na O2	226.07189	226.07182	7e-05	0.29	NA	NA	NA	NA	NA	negative
	4|MS/MS, no match	476|370.04493|0.547	370.04493	0.547	C11 H17 N O11 S	371.05227	371.05223	4e-05	0.11	NA	NA	NA	NA	NA	negative
	4|MS/MS, no match	477|335.22049|8.678	335.22049	8.678	C16 H28 N6 O2	336.22777	336.22737	0.00039	1.16	NA	NA	NA	NA	NA	negative
	4|MS/MS, no match	478|571.13074|3.543	571.13074	3.543	C19 H25 N8 O11 P	572.13802	572.13804	-2e-05	-0.04	NA	NA	NA	NA	NA	negative
	4|MS/MS, no match	479|652.08135|3.549	652.08135	3.549	C31 H24 N5 Na2 O3 P3	653.08862	653.08874	-0.00011	-0.17	NA	NA	NA	NA	NA	negative
	4|MS/MS, no match	480|111.0201|0.732	111.0201	0.732	C4 H4 N2 O2	112.02738	112.02728	1e-04	0.87	NA	NA	NA	NA	NA	negative
	4|MS/MS, no match	481|457.16993|0.606	457.16993	0.606	C18 H30 N6 O4 S2	458.1772	458.17699	0.00021	0.45	NA	NA	NA	NA	NA	negative
	4|MS/MS, no match	482|371.07072|0.713	371.07072	0.713	C11 H23 N2 O6 P3	372.07799	372.0769	0.0011	2.95	NA	NA	NA	NA	NA	negative
	4|MS/MS, no match	483|439.08587|0.471	439.08587	0.471	C12 H25 O15 P	440.09315	440.09311	4e-05	0.09	NA	NA	NA	NA	NA	negative
	4|MS/MS, no match	485|313.23852|7.996	313.23852	7.996	C18 H34 O4	314.24584	314.24571	0.00013	0.41	NA	NA	NA	NA	NA	negative
	4|MS/MS, no match	487|556.04861|3.601	556.04861	3.601	C15 H21 N5 O14 P2	557.05602	557.05602	0	0	NA	NA	NA	NA	NA	negative
	4|MS/MS, no match	488|289.0555|2.347	289.0555	2.347	C7 H13 N6 Na2 O2 P	290.06273	290.0633	-0.00057	-1.95	NA	NA	NA	NA	NA	negative
	4|MS/MS, no match	492|325.06536|1.216	325.06536	1.216	C9 H11 N2 Na O6	266.05151	266.05148	3e-05	0.11	NA	NA	NA	NA	NA	negative
	4|MS/MS, no match	494|325.06535|1.224	325.06535	1.224	C11 H15 N2 Na O8	326.07263	326.07261	2e-05	0.05	NA	NA	NA	NA	NA	negative
	4|MS/MS, no match	495|428.05886|1.729	428.05886	1.729	C12 H17 N5 Na O9 P	429.06614	429.06616	-2e-05	-0.05	NA	NA	NA	NA	NA	negative
	4|MS/MS, no match	496|369.22815|5.471	369.22815	5.471	C17 H36 N2 Na O3 P	370.23543	370.23612	-0.00069	-1.87	NA	NA	NA	NA	NA	negative
	4|MS/MS, no match	497|365.03154|0.374	365.03154	0.374	C11 H19 K O9 S	366.03882	366.03868	0.00013	0.36	NA	NA	NA	NA	NA	negative
	4|MS/MS, no match	498|535.13808|0.617	535.13808	0.617	C18 H29 N6 O9 P S	536.14536	536.14543	-7e-05	-0.14	NA	NA	NA	NA	NA	negative
	4|MS/MS, no match	500|246.07474|2.013	246.07474	2.013	C11 H14 N Na O4	247.08201	247.08205	-4e-05	-0.15	NA	NA	NA	NA	NA	negative
	4|MS/MS, no match	501|420.1449|3.588	420.1449	3.588	C14 H23 N3 O6 S	361.13104	361.13076	0.00029	0.8	NA	NA	NA	NA	NA	negative
	4|MS/MS, no match	502|384.03279|3.325	384.03279	3.325	C10 H13 N5 Na O8 P	385.04007	385.03994	0.00012	0.32	NA	NA	NA	NA	NA	negative
	4|MS/MS, no match	505|349.07656|2.345	349.07656	2.345	C12 H15 N4 Na O7	350.08384	350.08384	0	-0.01	NA	NA	NA	NA	NA	negative
	4|MS/MS, no match	506|433.22076|6.102	433.22076	6.102	C20 H30 N6 O5	434.22803	434.22777	0.00026	0.6	NA	NA	NA	NA	NA	negative
	4|MS/MS, no match	507|671.06371|3.425	671.06371	3.425	C19 H23 N8 Na O14 P2	672.07098	672.07066	0.00032	0.47	NA	NA	NA	NA	NA	negative
	4|MS/MS, no match	508|587.1259|3.502	587.1259	3.502	C27 H30 N6 Na P S3	588.13318	588.13294	0.00024	0.41	NA	NA	NA	NA	NA	negative
	4|MS/MS, no match	510|500.27823|7.308	500.27823	7.308	C25 H44 N O7 P	501.28551	501.28554	-3e-05	-0.06	NA	NA	NA	NA	NA	negative
	4|MS/MS, no match	511|178.97278|0.407	178.97278	0.407	C4 H6 K Na O4	179.98012	179.98009	3e-05	0.18	NA	NA	NA	NA	NA	negative
	4|MS/MS, no match	512|346.99905|0.446	346.99905	0.446	C4 H11 N4 Na2 O2 P S2	287.98525	287.98564	-0.00039	-1.37	NA	NA	NA	NA	NA	negative
	4|MS/MS, no match	513|186.03846|0.42	186.03846	0.42	C5 H10 N Na O5	187.04573	187.04567	7e-05	0.36	NA	NA	NA	NA	NA	negative
	4|MS/MS, no match	514|412.06417|1.494	412.06417	1.494	C12 H17 N5 Na O8 P	413.07145	413.07124	0.00021	0.5	NA	NA	NA	NA	NA	negative
	4|MS/MS, no match	515|499.0162|3.48	499.0162	3.48	C14 H18 N2 O14 P2	500.02347	500.02333	0.00015	0.29	NA	NA	NA	NA	NA	negative
	4|MS/MS, no match	517|325.06534|0.736	325.06534	0.736	C11 H15 N2 Na O8	326.07262	326.07261	1e-05	0.02	NA	NA	NA	NA	NA	negative
	4|MS/MS, no match	518|655.10856|1.131	655.10856	1.131	C15 H34 N6 Na O15 P S2	656.11583	656.11589	-5e-05	-0.08	NA	NA	NA	NA	NA	negative
	4|MS/MS, no match	519|611.04357|3.488	611.04357	3.488	C17 H19 N8 Na O12 P2	612.05035	612.04954	0.00082	1.34	NA	NA	NA	NA	NA	negative
	4|MS/MS, no match	521|355.18919|6.101	355.18919	6.101	C20 H31 Na O5	374.2069	374.20692	-2e-05	-0.05	NA	NA	NA	NA	NA	negative
	4|MS/MS, no match	523|758.57899|9.54	758.57899	9.54	C37 H78 N9 O5 P	759.58627	759.58635	-9e-05	-0.11	NA	NA	NA	NA	NA	negative
	4|MS/MS, no match	524|629.05411|3.41	629.05411	3.41	C22 H17 N8 Na2 O10 P	630.06038	630.06006	0.00031	0.49	NA	NA	NA	NA	NA	negative
	4|MS/MS, no match	525|562.3125|7.811	562.3125	7.811	C25 H51 N Na O9 P	563.31978	563.31991	-0.00014	-0.24	NA	NA	NA	NA	NA	negative
	4|MS/MS, no match	526|346.99908|0.446	346.99908	0.446	C8 H14 K N4 O5 P S	348.00635	348.00596	4e-04	1.14	NA	NA	NA	NA	NA	negative
	4|MS/MS, no match	527|191.01982|0.469	191.01982	0.469	C4 H4 O5	132.00597	132.00587	1e-04	0.74	NA	NA	NA	NA	NA	negative
	4|MS/MS, no match	528|667.07848|0.687	667.07848	0.687	C20 H32 Na2 O18 P2	668.08575	668.08593	-0.00017	-0.26	NA	NA	NA	NA	NA	negative
	4|MS/MS, no match	530|352.0345|0.554	352.0345	0.554	C11 H15 N O10 S	353.04178	353.04167	0.00011	0.31	NA	NA	NA	NA	NA	negative
	4|MS/MS, no match	532|462.19168|4.446	462.19168	4.446	C18 H30 N7 Na O4 S	463.19896	463.19777	0.00119	2.58	NA	NA	NA	NA	NA	negative
	4|MS/MS, no match	533|482.10215|0.572	482.10215	0.572	C16 H27 N3 Na2 O7 S2	483.10943	483.10858	0.00085	1.76	NA	NA	NA	NA	NA	negative
	4|MS/MS, no match	534|655.06869|3.443	655.06869	3.443	C16 H32 N2 Na O18 P3	656.07596	656.07607	-1e-04	-0.16	NA	NA	NA	NA	NA	negative
	4|MS/MS, no match	536|228.9966|0.576	228.9966	0.576	C3 H9 N2 Na2 O5 P	230.00412	230.00445	-0.00033	-1.44	NA	NA	NA	NA	NA	negative
	4|MS/MS, no match	537|476.27807|7.274	476.27807	7.274	C22 H41 N5 Na O3 P	477.28534	477.28447	0.00087	1.83	NA	NA	NA	NA	NA	negative
	4|MS/MS, no match	538|524.29926|7.59	524.29926	7.59	C24 H48 N O9 P	525.30653	525.30667	-0.00013	-0.25	NA	NA	NA	NA	NA	negative
	4|MS/MS, no match	539|285.20719|7.495	285.20719	7.495	C16 H30 O4	286.21443	286.21441	2e-05	0.07	NA	NA	NA	NA	NA	negative
	4|MS/MS, no match	540|269.2121|7.193	269.2121	7.193	C16 H30 O3	270.21937	270.21949	-0.00012	-0.45	NA	NA	NA	NA	NA	negative
	4|MS/MS, no match	541|275.20156|7.443	275.20156	7.443	C18 H28 O2	276.20899	276.20893	6e-05	0.22	NA	NA	NA	NA	NA	negative
	4|MS/MS, no match	542|332.11005|0.645	332.11005	0.645	C12 H19 N3 O8	333.11732	333.11721	0.00011	0.33	NA	NA	NA	NA	NA	negative
	4|MS/MS, no match	543|277.05953|3.505	277.05953	3.505	C9 H17 Cl K N4 Na	278.06681	278.06765	-0.00084	-3.03	NA	NA	NA	NA	NA	negative
	4|MS/MS, no match	545|566.38255|7.695	566.38255	7.695	C28 H58 N O8 P	567.38983	567.39	-0.00018	-0.31	NA	NA	NA	NA	NA	negative
	4|MS/MS, no match	546|671.06363|3.518	671.06363	3.518	C19 H24 N2 Na2 O14 P2	612.05022	612.04982	4e-04	0.66	NA	NA	NA	NA	NA	negative
	4|MS/MS, no match	547|462.19168|4.439	462.19168	4.439	C19 H38 N3 Na2 O4 P S	481.2095	481.2116	-0.00211	-4.38	NA	NA	NA	NA	NA	negative
	4|MS/MS, no match	549|417.22748|6.947	417.22748	6.947	C23 H31 N4 Na O2	418.23475	418.23447	0.00027	0.66	NA	NA	NA	NA	NA	negative
	4|MS/MS, no match	550|664.38101|7.916	664.38101	7.916	C31 H57 N5 Na O7 P	665.38829	665.38933	-0.00104	-1.57	NA	NA	NA	NA	NA	negative
	4|MS/MS, no match	551|286.97818|0.43	286.97818	0.43	C4 H10 N4 O5 P2 S	287.9854	287.98471	0.00069	2.4	NA	NA	NA	NA	NA	negative
	4|MS/MS, no match	553|548.10377|3.552	548.10377	3.552	C18 H24 N5 O13 P	549.11104	549.11082	0.00022	0.4	NA	NA	NA	NA	NA	negative
	4|MS/MS, no match	554|843.58459|9.403	843.58459	9.403	C43 H81 K N8 O6	844.59187	844.59161	0.00026	0.3	NA	NA	NA	NA	NA	negative
	4|MS/MS, no match	557|596.52604|10.189	596.52604	10.189	C29 H69 N9 Na P	597.53332	597.53112	0.00219	3.67	NA	NA	NA	NA	NA	negative
	4|MS/MS, no match	558|401.23094|7.882	401.23094	7.882	C22 H35 Na O5	402.2382	402.23822	-1e-05	-0.04	NA	NA	NA	NA	NA	negative
	4|MS/MS, no match	559|500.27823|7.244	500.27823	7.244	C23 H45 N Na O7 P	501.28551	501.28313	0.00238	4.74	NA	NA	NA	NA	NA	negative
	4|MS/MS, no match	560|227.10384|3.701	227.10384	3.701	C10 H16 N2 O4	228.11112	228.11101	0.00011	0.49	NA	NA	NA	NA	NA	negative
	4|MS/MS, no match	561|601.13883|0.502	601.13883	0.502	C23 H33 N4 O9 P3	602.14611	602.14604	7e-05	0.12	NA	NA	NA	NA	NA	negative
	4|MS/MS, no match	564|309.28002|9.488	309.28002	9.488	C20 H38 O2	310.2873	310.28718	0.00012	0.39	NA	NA	NA	NA	NA	negative
	4|MS/MS, no match	566|517.02652|3.534	517.02652	3.534	C14 H20 N2 O15 P2	518.03384	518.03389	-5e-05	-0.09	NA	NA	NA	NA	NA	negative
	4|MS/MS, no match	569|430.08429|0.741	430.08429	0.741	C16 H25 K N3 Na O3 P2	431.09157	431.09059	0.00098	2.26	NA	NA	NA	NA	NA	negative
	4|MS/MS, no match	570|181.9661|0.427	181.9661	0.427	C4 H4 Cl N3 Na P	182.97338	182.97291	0.00047	2.57	NA	NA	NA	NA	NA	negative
	4|MS/MS, no match	574|656.05265|3.592	656.05265	3.592	C14 H26 N7 O17 P3	657.05993	657.0598	0.00013	0.19	NA	NA	NA	NA	NA	negative
	4|MS/MS, no match	575|227.1014|0.402	227.1014	0.402	C8 H17 N2 Na O4	228.10867	228.1086	7e-05	0.31	NA	NA	NA	NA	NA	negative
	4|MS/MS, no match	577|338.08824|4.156	338.08824	4.156	C12 H19 N3 Na O5 P	339.09551	339.096	-0.00049	-1.44	NA	NA	NA	NA	NA	negative
	4|MS/MS, no match	578|316.0345|0.513	316.0345	0.513	C10 H13 N3 Na2 O4 S	317.04185	317.04222	-0.00037	-1.16	NA	NA	NA	NA	NA	negative
	4|MS/MS, no match	579|325.04434|0.655	325.04434	0.655	C9 H15 N2 O9 P	326.0527	326.05152	0.00118	3.62	NA	NA	NA	NA	NA	negative
	4|MS/MS, no match	581|232.90242|0.474	232.90242	0.474	C3 H Na O7 P2	233.90978	233.90952	0.00026	1.12	NA	NA	NA	NA	NA	negative
	4|MS/MS, no match	582|343.03145|1.788	343.03145	1.788	C10 H14 N2 Na O8 P	344.03866	344.03855	0.00011	0.32	NA	NA	NA	NA	NA	negative
	4|MS/MS, no match	583|586.17827|0.983	586.17827	0.983	C25 H26 N9 Na O7	587.18554	587.18529	0.00025	0.43	NA	NA	NA	NA	NA	negative
	4|MS/MS, no match	584|552.33065|7.166	552.33065	7.166	C27 H44 N7 Na O4	553.33793	553.33525	0.00268	4.84	NA	NA	NA	NA	NA	negative
	4|MS/MS, no match	586|747.56629|9.201	747.56629	9.201	C42 H79 N4 Na2 O2 P	748.57357	748.5736	-3e-05	-0.05	NA	NA	NA	NA	NA	negative
	4|MS/MS, no match	588|283.06072|0.513	283.06072	0.513	C8 H16 N2 O7 S	284.068	284.06782	0.00018	0.63	NA	NA	NA	NA	NA	negative
	4|MS/MS, no match	589|351.21776|6.454	351.21776	6.454	C17 H34 N2 Na O2 P	352.22505	352.22556	-0.00051	-1.45	NA	NA	NA	NA	NA	negative
	4|MS/MS, no match	591|195.0064|1.781	195.0064	1.781	C5 H9 O6 P	196.01367	196.01367	0	0	NA	NA	NA	NA	NA	negative
	4|MS/MS, no match	593|195.0064|1.496	195.0064	1.496	C5 H9 O6 P	196.01367	196.01367	0	0	NA	NA	NA	NA	NA	negative
	4|MS/MS, no match	594|335.22286|7.475	335.22286	7.475	C14 H33 N4 O3 P	336.23014	336.22903	0.00111	3.3	NA	NA	NA	NA	NA	negative
	4|MS/MS, no match	595|462.19169|4.573	462.19169	4.573	C19 H33 N3 O8 S	463.19897	463.19884	0.00014	0.29	NA	NA	NA	NA	NA	negative
	4|MS/MS, no match	599|466.0356|1.614	466.0356	1.614	C12 H16 N5 Na2 O10 P	467.04288	467.04302	-0.00014	-0.3	NA	NA	NA	NA	NA	negative
	4|MS/MS, no match	600|516.04261|3.455	516.04261	3.455	C18 H24 N3 Na2 O4 P3 S	517.04991	517.04958	0.00034	0.65	NA	NA	NA	NA	NA	negative
	4|MS/MS, no match	601|634.07073|3.509	634.07073	3.509	C16 H25 N9 Na O11 P3	635.078	635.07841	-4e-04	-0.63	NA	NA	NA	NA	NA	negative
	4|MS/MS, no match	602|338.08712|1.035	338.08712	1.035	C14 H14 N5 Na O4	339.0943	339.09435	-5e-05	-0.15	NA	NA	NA	NA	NA	negative
	4|MS/MS, no match	603|462.19168|4.577	462.19168	4.577	C19 H38 N3 Na2 O4 P S	481.20951	481.2116	-0.0021	-4.36	NA	NA	NA	NA	NA	negative
	4|MS/MS, no match	604|464.31451|7.956	464.31451	7.956	C22 H47 N3 O5 S	465.32178	465.32364	-0.00186	-4	NA	NA	NA	NA	NA	negative
	4|MS/MS, no match	605|361.19974|7.258	361.19974	7.258	C16 H33 N2 Na2 O2 P	362.20701	362.2075	-0.00049	-1.35	NA	NA	NA	NA	NA	negative
	4|MS/MS, no match	606|819.49655|9.41	819.49655	9.41	C46 H73 N2 Na O7 S	820.50383	820.50362	0.00021	0.26	NA	NA	NA	NA	NA	negative
	4|MS/MS, no match	607|582.19068|3.747	582.19068	3.747	C18 H39 N7 Na O7 P S2	583.19796	583.19877	-0.00081	-1.4	NA	NA	NA	NA	NA	negative
	4|MS/MS, no match	609|411.23657|5.939	411.23657	5.939	C18 H33 Na O5	352.22274	352.22257	0.00017	0.48	NA	NA	NA	NA	NA	negative
	4|MS/MS, no match	611|536.50462|10.195	536.50462	10.195	C34 H67 N O3	537.51214	537.51209	4e-05	0.08	NA	NA	NA	NA	NA	negative
	4|MS/MS, no match	612|353.23343|6.343	353.23343	6.343	C17 H36 N2 Na O2 P	354.24071	354.24121	-5e-04	-1.41	NA	NA	NA	NA	NA	negative
	4|MS/MS, no match	614|526.08426|1.005	526.08426	1.005	C21 H14 N9 Na O7	527.09153	527.09139	0.00014	0.27	NA	NA	NA	NA	NA	negative
	4|MS/MS, no match	619|183.01604|0.886	183.01604	0.886	C5 H4 N4 O4	184.02332	184.02325	7e-05	0.36	NA	NA	NA	NA	NA	negative
	4|MS/MS, no match	622|354.0267|0.47	354.0267	0.47	C6 H15 N5 Na O7 P S	355.03396	355.03275	0.00121	3.41	NA	NA	NA	NA	NA	negative
	4|MS/MS, no match	623|619.10731|3.473	619.10731	3.473	C19 H26 N8 O12 P2	620.11459	620.11454	4e-05	0.07	NA	NA	NA	NA	NA	negative
	4|MS/MS, no match	626|666.4719|9.319	666.4719	9.319	C35 H67 N5 Na2 O2 S	667.47918	667.48109	-0.00191	-2.86	NA	NA	NA	NA	NA	negative
	4|MS/MS, no match	627|348.0926|3.429	348.0926	3.429	C10 H21 N3 Na O7 P	349.09988	349.10148	-0.0016	-4.59	NA	NA	NA	NA	NA	negative
	4|MS/MS, no match	629|560.29675|7.516	560.29675	7.516	C26 H41 N7 Na2 O4	561.30403	561.30154	0.00248	4.42	NA	NA	NA	NA	NA	negative
	4|MS/MS, no match	631|572.48145|10.191	572.48145	10.191	C34 H68 Cl N O3	573.48872	573.48877	-5e-05	-0.09	NA	NA	NA	NA	NA	negative
	4|MS/MS, no match	636|367.35806|10.388	367.35806	10.388	C24 H48 O2	368.36533	368.36543	-1e-04	-0.27	NA	NA	NA	NA	NA	negative
	4|MS/MS, no match	644|519.07437|0.71	519.07437	0.71	C10 H26 N4 O16 P2	520.08164	520.0819	-0.00026	-0.5	NA	NA	NA	NA	NA	negative
	4|MS/MS, no match	647|848.56597|8.81	848.56597	8.81	C44 H84 N O12 P	849.57324	849.57311	0.00013	0.15	NA	NA	NA	NA	NA	negative
	4|MS/MS, no match	651|335.07331|1.195	335.07331	1.195	C13 H14 N4 Na2 O4	336.08143	336.08104	0.00039	1.15	NA	NA	NA	NA	NA	negative
	4|MS/MS, no match	653|331.26438|9.141	331.26438	9.141	C22 H36 O2	332.27166	332.27153	0.00012	0.38	NA	NA	NA	NA	NA	negative
	4|MS/MS, no match	654|611.04363|3.444	611.04363	3.444	C14 H28 N2 Na O17 P3	612.05024	612.04985	0.00039	0.63	NA	NA	NA	NA	NA	negative
	4|MS/MS, no match	657|473.06892|0.743	473.06892	0.743	C11 H20 N6 Na2 O10 S	474.0762	474.0757	5e-04	1.05	NA	NA	NA	NA	NA	negative
	4|MS/MS, no match	661|333.20496|7.842	333.20496	7.842	C18 H31 Na O4	334.21225	334.212	0.00025	0.74	NA	NA	NA	NA	NA	negative
	4|MS/MS, no match	662|610.09569|3.491	610.09569	3.491	C19 H27 N5 O14 P2	611.10296	611.10297	-1e-05	-0.02	NA	NA	NA	NA	NA	negative
	4|MS/MS, no match	663|529.27976|10.149	529.27976	10.149	C24 H46 N4 Na2 O2 P2	530.28704	530.28914	-0.0021	-3.96	NA	NA	NA	NA	NA	negative
	4|MS/MS, no match	664|300.10659|3.522	300.10659	3.522	C9 H16 N Na O5	241.09273	241.09262	0.00011	0.46	NA	NA	NA	NA	NA	negative
	4|MS/MS, no match	665|747.09112|1.586	747.09112	1.586	C26 H34 N2 Na O16 P S2	748.0984	748.09851	-0.00011	-0.15	NA	NA	NA	NA	NA	negative
	4|MS/MS, no match	666|668.07637|3.572	668.07637	3.572	C21 H23 N9 Na2 O10 P2	669.08364	669.08385	-0.00021	-0.32	NA	NA	NA	NA	NA	negative
	4|MS/MS, no match	667|560.29662|7.446	560.29662	7.446	C23 H47 N7 Na2 O2 P2	561.3039	561.30619	-0.00228	-4.07	NA	NA	NA	NA	NA	negative
	4|MS/MS, no match	669|202.05436|3.907	202.05436	3.907	C8 H13 N O3 S	203.06163	203.06161	2e-05	0.09	NA	NA	NA	NA	NA	negative
	4|MS/MS, no match	670|116.05063|3.737	116.05063	3.737	C8 H7 N	117.05791	117.05785	6e-05	0.48	NA	NA	NA	NA	NA	negative
	4|MS/MS, no match	672|634.08955|3.478	634.08955	3.478	C22 H25 N9 Na2 O5 P2 S	635.09683	635.097	-0.00017	-0.26	NA	NA	NA	NA	NA	negative
	4|MS/MS, no match	673|365.07133|3.431	365.07133	3.431	C10 H11 N4 Na O6	306.05753	306.05763	-1e-04	-0.32	NA	NA	NA	NA	NA	negative
	4|MS/MS, no match	674|450.26263|7.306	450.26263	7.306	C19 H38 N7 Na O2 S	451.26991	451.27054	-0.00063	-1.39	NA	NA	NA	NA	NA	negative
	4|MS/MS, no match	675|309.20725|7.396	309.20725	7.396	C15 H32 N2 Na O P	310.21451	310.21499	-0.00048	-1.55	NA	NA	NA	NA	NA	negative
	4|MS/MS, no match	677|403.05248|1.814	403.05248	1.814	C12 H18 N2 Na O10 P	404.05976	404.05968	8e-05	0.2	NA	NA	NA	NA	NA	negative
	4|MS/MS, no match	679|251.07856|3.474	251.07856	3.474	C10 H12 N4 O4	252.08584	252.08585	-2e-05	-0.07	NA	NA	NA	NA	NA	negative
	4|MS/MS, no match	682|450.26265|7.096	450.26265	7.096	C21 H45 N Na2 O2 P2	451.26993	451.27209	-0.00216	-4.79	NA	NA	NA	NA	NA	negative
	4|MS/MS, no match	683|497.09261|0.713	497.09261	0.713	C15 H23 N4 O13 P	498.09988	498.09992	-4e-05	-0.08	NA	NA	NA	NA	NA	negative
	4|MS/MS, no match	684|151.02625|0.993	151.02625	0.993	C5 H4 N4 O2	152.03353	152.03343	1e-04	0.68	NA	NA	NA	NA	NA	negative
	4|MS/MS, no match	685|459.23407|7.673	459.23407	7.673	C18 H39 K N4 Na2 O4	460.24135	460.24038	0.00097	2.11	NA	NA	NA	NA	NA	negative
	4|MS/MS, no match	686|333.20723|6.171	333.20723	6.171	C20 H30 O4	334.21457	334.21441	0.00016	0.47	NA	NA	NA	NA	NA	negative
	4|MS/MS, no match	687|523.05743|0.495	523.05743	0.495	C11 H21 N4 O10 P S2	464.0436	464.04367	-7e-05	-0.16	NA	NA	NA	NA	NA	negative
	4|MS/MS, no match	689|523.01973|0.367	523.01973	0.367	C17 H23 K2 N6 Na O S3	524.02701	524.02673	0.00028	0.53	NA	NA	NA	NA	NA	negative
	4|MS/MS, no match	690|298.02396|0.513	298.02396	0.513	C7 H10 N5 Na O5 S	299.03124	299.03003	0.0012	4.02	NA	NA	NA	NA	NA	negative
	4|MS/MS, no match	692|218.08234|4.665	218.08234	4.665	C12 H15 N O4	237.10017	237.10011	6e-05	0.26	NA	NA	NA	NA	NA	negative
	4|MS/MS, no match	696|642.99065|0.381	642.99065	0.381	C13 H24 K N10 Na2 O5 P S4	643.99793	643.9984	-0.00048	-0.74	NA	NA	NA	NA	NA	negative
	4|MS/MS, no match	697|202.10847|4.456	202.10847	4.456	C9 H17 N O4	203.11581	203.11576	6e-05	0.27	NA	NA	NA	NA	NA	negative
	4|MS/MS, no match	699|433.13571|2.013	433.13571	2.013	C16 H15 N8 Na O2	374.12186	374.12157	3e-04	0.8	NA	NA	NA	NA	NA	negative
	4|MS/MS, no match	701|211.00132|0.687	211.00132	0.687	C7 H9 N2 Na2 O2 P	230.01916	230.0197	-0.00054	-2.36	NA	NA	NA	NA	NA	negative
	4|MS/MS, no match	702|545.01309|0.374	545.01309	0.374	C13 H28 K N4 Na2 O4 P3 S2	546.02037	546.01973	0.00064	1.17	NA	NA	NA	NA	NA	negative
	4|MS/MS, no match	704|245.0303|1.046	245.0303	1.046	C9 H10 O8	246.03758	246.03757	1e-05	0.04	NA	NA	NA	NA	NA	negative
	4|MS/MS, no match	706|423.13398|0.433	423.13398	0.433	C10 H28 N6 O8 S2	424.14125	424.141	0.00025	0.59	NA	NA	NA	NA	NA	negative
	4|MS/MS, no match	707|445.25481|9.118	445.25481	9.118	C20 H35 N6 Na O4	446.26209	446.26175	0.00034	0.77	NA	NA	NA	NA	NA	negative
	4|MS/MS, no match	708|333.08174|3.058	333.08174	3.058	C12 H15 N4 Na O6	334.08902	334.08893	9e-05	0.27	NA	NA	NA	NA	NA	negative
	4|MS/MS, no match	709|267.23288|8.916	267.23288	8.916	C17 H32 O2	268.24016	268.24023	-7e-05	-0.27	NA	NA	NA	NA	NA	negative
	4|MS/MS, no match	710|337.31134|9.822	337.31134	9.822	C22 H42 O2	338.31861	338.31848	0.00013	0.39	NA	NA	NA	NA	NA	negative
	4|MS/MS, no match	714|396.90868|0.413	396.90868	0.413	C4 H7 K2 Na2 O8 P	337.89482	337.89481	1e-05	0.03	NA	NA	NA	NA	NA	negative
	4|MS/MS, no match	716|271.22778|8.534	271.22778	8.534	C16 H32 O3	272.23505	272.23514	-9e-05	-0.33	NA	NA	NA	NA	NA	negative
	4|MS/MS, no match	717|433.13568|2.009	433.13568	2.009	C21 H20 N6 Na2 O2	434.14296	434.14431	-0.00135	-3.12	NA	NA	NA	NA	NA	negative
	4|MS/MS, no match	718|343.99497|0.595	343.99497	0.595	C8 H16 N Na2 O5 P3	345.00234	345.00367	-0.00134	-3.87	NA	NA	NA	NA	NA	negative
	4|MS/MS, no match	719|466.12346|0.462	466.12346	0.462	C14 H29 N O14 S	467.13075	467.13087	-0.00013	-0.28	NA	NA	NA	NA	NA	negative
	4|MS/MS, no match	720|478.91165|0.412	478.91165	0.412	C10 H11 K2 N4 Na O8 S2	479.91893	479.91901	-8e-05	-0.18	NA	NA	NA	NA	NA	negative
	4|MS/MS, no match	723|405.10448|0.982	405.10448	0.982	C16 H15 N8 Na O4	406.11176	406.1114	0.00036	0.89	NA	NA	NA	NA	NA	negative
	4|MS/MS, no match	725|383.10043|0.45	383.10043	0.45	C11 H26 N2 Na O7 P S	384.1077	384.1096	-0.0019	-4.95	NA	NA	NA	NA	NA	negative
	4|MS/MS, no match	726|298.02398|0.512	298.02398	0.512	C6 H9 N O7 S	239.01013	239.00997	0.00015	0.64	NA	NA	NA	NA	NA	negative
	4|MS/MS, no match	727|243.96627|0.462	243.96627	0.462	C4 H9 K N Na O5 S	244.97354	244.97362	-8e-05	-0.31	NA	NA	NA	NA	NA	negative
	4|MS/MS, no match	728|335.22287|6.934	335.22287	6.934	C17 H34 N2 Na O P	336.23012	336.23064	-0.00052	-1.56	NA	NA	NA	NA	NA	negative
	4|MS/MS, no match	729|610.09574|3.552	610.09574	3.552	C19 H27 N5 O14 P2	611.10301	611.10297	4e-05	0.07	NA	NA	NA	NA	NA	negative
	4|MS/MS, no match	730|443.23914|8.832	443.23914	8.832	C23 H34 N4 Na2 O2	444.24641	444.24772	-0.0013	-2.93	NA	NA	NA	NA	NA	negative
	4|MS/MS, no match	731|333.05938|0.459	333.05938	0.459	C8 H16 N4 Na O7 P	334.06666	334.06543	0.00123	3.67	NA	NA	NA	NA	NA	negative
	4|MS/MS, no match	732|289.1658|5.995	289.1658	5.995	C13 H23 N4 Na O2	290.17294	290.17187	0.00107	3.7	NA	NA	NA	NA	NA	negative
	4|MS/MS, no match	733|225.18605|8.189	225.18605	8.189	C14 H26 O2	226.19333	226.19328	5e-05	0.21	NA	NA	NA	NA	NA	negative
	4|MS/MS, no match	734|462.29909|7.641	462.29909	7.641	C23 H46 N O6 P	463.30637	463.30627	1e-04	0.21	NA	NA	NA	NA	NA	negative
	4|MS/MS, no match	736|441.01787|0.362	441.01787	0.362	C12 H21 K2 Na O11	442.02514	442.02557	-0.00043	-0.97	NA	NA	NA	NA	NA	negative
	4|MS/MS, no match	738|142.06623|3.735	142.06623	3.735	C10 H9 N	143.0735	143.0735	1e-05	0.04	NA	NA	NA	NA	NA	negative
	4|MS/MS, no match	740|161.99401|0.424	161.99401	0.424	C3 H7 Cl N Na O3	163.00127	163.00122	5e-05	0.31	NA	NA	NA	NA	NA	negative
	4|MS/MS, no match	743|369.22815|5.475	369.22815	5.475	C17 H38 N2 Na O4 P	388.246	388.24669	-0.00069	-1.77	NA	NA	NA	NA	NA	negative
	4|MS/MS, no match	744|168.06668|3.503	168.06668	3.503	C8 H11 N O3	169.07395	169.07389	6e-05	0.35	NA	NA	NA	NA	NA	negative
	4|MS/MS, no match	745|718.35266|7.454	718.35266	7.454	C31 H56 N9 Na O3 P2 S	719.35994	719.35997	-3e-05	-0.05	NA	NA	NA	NA	NA	negative
	4|MS/MS, no match	750|450.04085|1.444	450.04085	1.444	C12 H16 N5 Na2 O9 P	451.04813	451.0481	3e-05	0.06	NA	NA	NA	NA	NA	negative
	4|MS/MS, no match	751|390.02023|1.73	390.02023	1.73	C9 H10 N7 O9 P	391.02702	391.02776	-0.00074	-1.89	NA	NA	NA	NA	NA	negative
	4|MS/MS, no match	753|690.05802|3.587	690.05802	3.587	C22 H23 N5 Na2 O16 S	691.06536	691.06559	-0.00023	-0.34	NA	NA	NA	NA	NA	negative
	4|MS/MS, no match	756|369.2282|5.582	369.2282	5.582	C19 H31 N4 Na O2	370.23548	370.23447	0.00101	2.72	NA	NA	NA	NA	NA	negative
	4|MS/MS, no match	758|257.07788|0.806	257.07788	0.806	C7 H16 N4 Na O3 P	258.08515	258.08577	-0.00062	-2.4	NA	NA	NA	NA	NA	negative
	4|MS/MS, no match	759|677.09028|1.121	677.09028	1.121	C20 H38 N2 Na O12 P3 S2	678.09756	678.09767	-0.00011	-0.17	NA	NA	NA	NA	NA	negative
	4|MS/MS, no match	761|275.02128|0.572	275.02128	0.572	C5 H14 N2 O7 P2	276.02856	276.02762	0.00093	3.38	NA	NA	NA	NA	NA	negative
	4|MS/MS, no match	763|390.13406|3.725	390.13406	3.725	C15 H25 N3 O7 S	391.14134	391.14132	2e-05	0.05	NA	NA	NA	NA	NA	negative
	4|MS/MS, no match	764|629.13515|0.582	629.13515	0.582	C22 H29 N6 Na2 O11 P	630.14243	630.14273	-3e-04	-0.48	NA	NA	NA	NA	NA	negative
	4|MS/MS, no match	765|634.98445|0.447	634.98445	0.447	C10 H25 N8 Na2 O9 P3 S3	635.99153	635.99149	4e-05	0.06	NA	NA	NA	NA	NA	negative
	4|MS/MS, no match	766|303.03273|0.531	303.03273	0.531	C7 H16 N2 O7 S2	304.04001	304.03989	0.00011	0.38	NA	NA	NA	NA	NA	negative
	4|MS/MS, no match	767|406.01463|1.611	406.01463	1.611	C10 H12 N5 Na2 O8 P	407.0217	407.02189	-0.00019	-0.47	NA	NA	NA	NA	NA	negative
	4|MS/MS, no match	768|147.02997|0.464	147.02997	0.464	C5 H8 O5	148.03725	148.03717	8e-05	0.52	NA	NA	NA	NA	NA	negative
	4|MS/MS, no match	770|459.23414|7.669	459.23414	7.669	C16 H35 K N4 Na2 O2	400.22044	400.21925	0.00119	2.97	NA	NA	NA	NA	NA	negative
	4|MS/MS, no match	771|220.03985|0.554	220.03985	0.554	C6 H11 N3 O4 S	221.04713	221.04703	1e-04	0.46	NA	NA	NA	NA	NA	negative
	4|MS/MS, no match	777|613.10676|0.625	613.10676	0.625	C13 H23 N10 Na O17	614.11404	614.11403	0	0	NA	NA	NA	NA	NA	negative
	4|MS/MS, no match	778|763.19142|0.546	763.19142	0.546	C24 H38 N8 Na O17 P	764.1987	764.19902	-0.00032	-0.42	NA	NA	NA	NA	NA	negative
	4|MS/MS, no match	782|383.10041|0.451	383.10041	0.451	C10 H21 Na O8 S	324.08655	324.08548	0.00106	3.28	NA	NA	NA	NA	NA	negative
	4|MS/MS, no match	783|411.23659|5.942	411.23659	5.942	C18 H32 N6 O5	412.24387	412.24342	0.00045	1.09	NA	NA	NA	NA	NA	negative
	4|MS/MS, no match	784|674.06307|3.52	674.06307	3.52	C19 H24 N7 Na O15 P2	675.07039	675.07033	6e-05	0.09	NA	NA	NA	NA	NA	negative
	4|MS/MS, no match	787|507.04314|0.366	507.04314	0.366	C25 H19 K2 N4 Na S	508.05042	508.05023	0.00019	0.38	NA	NA	NA	NA	NA	negative
	4|MS/MS, no match	788|420.01213|0.686	420.01213	0.686	C7 H12 N9 Na O7 S2	421.01945	421.01988	-0.00043	-1.01	NA	NA	NA	NA	NA	negative
	4|MS/MS, no match	789|658.96532|0.385	658.96532	0.385	C16 H30 K N6 Na2 O P3 S5	659.9726	659.97299	-4e-04	-0.6	NA	NA	NA	NA	NA	negative
	4|MS/MS, no match	790|634.07086|3.439	634.07086	3.439	C16 H25 N9 Na O11 P3	635.07814	635.07841	-0.00027	-0.42	NA	NA	NA	NA	NA	negative
	4|MS/MS, no match	792|291.1966|6.44	291.1966	6.44	C18 H28 O3	292.20391	292.20384	7e-05	0.23	NA	NA	NA	NA	NA	negative
	4|MS/MS, no match	794|323.07922|0.464	323.07922	0.464	C8 H19 Na O4 P2	264.06533	264.06563	-3e-04	-1.13	NA	NA	NA	NA	NA	negative
	4|MS/MS, no match	797|612.26093|7.455	612.26093	7.455	C31 H47 K N Na2 O4 P	613.26821	613.26752	0.00069	1.13	NA	NA	NA	NA	NA	negative
	4|MS/MS, no match	799|323.25927|8.117	323.25927	8.117	C17 H38 N2 Na P	324.26655	324.26703	-0.00048	-1.49	NA	NA	NA	NA	NA	negative
	4|MS/MS, no match	801|393.22607|7.099	393.22607	7.099	C16 H36 N4 Na2 O2 S	394.23336	394.23544	-0.00207	-5.26	NA	NA	NA	NA	NA	negative	exceeds +/-5 ppm error	incorrect formula prediction
	4|MS/MS, no match	802|662.36528|7.592	662.36528	7.592	C30 H59 N Na O11 P	663.37256	663.37234	0.00022	0.32	NA	NA	NA	NA	NA	negative
	4|MS/MS, no match	804|181.99181|3.789	181.99181	3.789	C7 H5 N O3 S	182.99909	182.99901	7e-05	0.41	NA	NA	NA	NA	NA	negative
	4|MS/MS, no match	805|576.96239|0.385	576.96239	0.385	C14 H20 Cl N4 Na2 O8 P3 S	577.96967	577.96986	-0.00019	-0.34	NA	NA	NA	NA	NA	negative
	4|MS/MS, no match	806|284.13649|0.794	284.13649	0.794	C11 H19 N5 O4	285.14377	285.1437	6e-05	0.23	NA	NA	NA	NA	NA	negative
	4|MS/MS, no match	807|534.28123|7.379	534.28123	7.379	C24 H44 K N5 Na2 O3	535.28851	535.28766	0.00085	1.59	NA	NA	NA	NA	NA	negative
	4|MS/MS, no match	809|384.03272|1.866	384.03272	1.866	C7 H15 N7 Na2 O5 P2	385.04	385.04053	-0.00053	-1.38	NA	NA	NA	NA	NA	negative
	4|MS/MS, no match	810|417.22357|8.679	417.22357	8.679	C20 H36 Na2 O6	418.23085	418.23073	0.00012	0.29	NA	NA	NA	NA	NA	negative
	4|MS/MS, no match	811|318.04573|0.874	318.04573	0.874	C10 H10 N5 Na O6	319.053	319.05288	0.00013	0.39	NA	NA	NA	NA	NA	negative
	4|MS/MS, no match	813|208.07268|0.618	208.07268	0.618	C9 H13 N3 O4	227.09053	227.09061	-8e-05	-0.35	NA	NA	NA	NA	NA	negative
	4|MS/MS, no match	816|439.09632|0.651	439.09632	0.651	C14 H24 N4 O8 S2	440.1036	440.10355	4e-05	0.1	NA	NA	NA	NA	NA	negative
	4|MS/MS, no match	818|651.03633|3.517	651.03633	3.517	C15 H23 N6 Na2 O16 P S	652.04324	652.04242	0.00082	1.25	NA	NA	NA	NA	NA	negative
	4|MS/MS, no match	821|305.24866|9.01	305.24866	9.01	C20 H34 O2	306.25594	306.25588	6e-05	0.19	NA	NA	NA	NA	NA	negative
	4|MS/MS, no match	823|329.23347|6.196	329.23347	6.196	C17 H31 N4 Na O	330.24075	330.23956	0.00119	3.61	NA	NA	NA	NA	NA	negative
	4|MS/MS, no match	826|213.04936|0.424	213.04936	0.424	C6 H13 N2 Na O6	232.0672	232.06713	7e-05	0.31	NA	NA	NA	NA	NA	negative
	4|MS/MS, no match	827|203.02305|0.365	203.02305	0.365	C6 H9 N2 O4 P	204.03033	204.02999	0.00034	1.66	NA	NA	NA	NA	NA	negative
	4|MS/MS, no match	828|538.48413|9.829	538.48413	9.829	C32 H62 N5 Na	539.49141	539.49029	0.00112	2.07	NA	NA	NA	NA	NA	negative
	4|MS/MS, no match	829|354.07256|0.465	354.07256	0.465	C8 H15 N3 Na2 O4 S	295.05871	295.05787	0.00085	2.87	NA	NA	NA	NA	NA	negative
	4|MS/MS, no match	830|335.22286|7.315	335.22286	7.315	C20 H32 O4	336.23014	336.23006	8e-05	0.23	NA	NA	NA	NA	NA	negative
	4|MS/MS, no match	831|339.07406|0.466	339.07406	0.466	C12 H18 N2 Na O6 P	340.08134	340.08002	0.00133	3.9	NA	NA	NA	NA	NA	negative
	4|MS/MS, no match	833|319.22793|8.202	319.22793	8.202	C14 H33 N4 O2 P	320.23521	320.23411	0.0011	3.43	NA	NA	NA	NA	NA	negative
	4|MS/MS, no match	834|333.08178|3.079	333.08178	3.079	C10 H11 N4 Na O4	274.06792	274.0678	0.00012	0.45	NA	NA	NA	NA	NA	negative
	4|MS/MS, no match	835|511.15697|3.734	511.15697	3.734	C20 H17 N10 Na O2	452.14318	452.14336	-0.00018	-0.41	NA	NA	NA	NA	NA	negative
	4|MS/MS, no match	836|347.25922|8.205	347.25922	8.205	C19 H38 N2 Na P	348.2665	348.26703	-0.00053	-1.53	NA	NA	NA	NA	NA	negative
	4|MS/MS, no match	837|425.03452|1.81	425.03452	1.81	C10 H13 N2 Na2 O8 P	366.02067	366.02049	0.00018	0.49	NA	NA	NA	NA	NA	negative
	4|MS/MS, no match	838|259.94007|0.46	259.94007	0.46	C H3 N5 O7 S2	260.94743	260.94739	4e-05	0.14	NA	NA	NA	NA	NA	negative
	4|MS/MS, no match	841|674.06302|3.632	674.06302	3.632	C19 H24 N7 Na O15 P2	675.07041	675.07033	8e-05	0.12	NA	NA	NA	NA	NA	negative
	4|MS/MS, no match	843|450.04088|1.451	450.04088	1.451	C10 H12 N5 Na2 O7 P	391.02703	391.02697	6e-05	0.14	NA	NA	NA	NA	NA	negative
	4|MS/MS, no match	844|152.99594|0.521	152.99594	0.521	C3 H7 O5 P	154.00319	154.00311	9e-05	0.55	NA	NA	NA	NA	NA	negative
	4|MS/MS, no match	845|629.10144|0.682	629.10144	0.682	C18 H28 N6 O15 P2	630.10872	630.10879	-6e-05	-0.1	NA	NA	NA	NA	NA	negative
	4|MS/MS, no match	847|127.05129|0.435	127.05129	0.435	C5 H8 N2 O2	128.05857	128.05858	0	-0.03	NA	NA	NA	NA	NA	negative
	4|MS/MS, no match	848|319.96132|0.457	319.96132	0.457	C4 H11 N3 Na2 O5 P2 S	320.9686	320.969	-4e-04	-1.26	NA	NA	NA	NA	NA	negative
	4|MS/MS, no match	849|297.07636|0.538	297.07636	0.538	C9 H18 N2 O7 S	298.08364	298.08347	0.00017	0.56	NA	NA	NA	NA	NA	negative
	4|MS/MS, no match	850|480.30946|7.457	480.30946	7.457	C21 H44 N7 Na O2 S	481.31675	481.31749	-0.00074	-1.54	NA	NA	NA	NA	NA	negative
	4|MS/MS, no match	853|876.50655|12.989	876.50655	12.989	C49 H76 N Na O9 S	877.51382	877.51385	-3e-05	-0.03	NA	NA	NA	NA	NA	negative
	4|MS/MS, no match	854|568.36187|7.673	568.36187	7.673	C32 H52 N Na O6	569.36914	569.36923	-9e-05	-0.16	NA	NA	NA	NA	NA	negative
	4|MS/MS, no match	855|347.04733|1.224	347.04733	1.224	C9 H19 N4 Na O3 P2 S	348.05461	348.05508	-0.00047	-1.36	NA	NA	NA	NA	NA	negative
	4|MS/MS, no match	857|170.08235|3.894	170.08235	3.894	C6 H9 N O	111.0685	111.06841	9e-05	0.8	NA	NA	NA	NA	NA	negative
	4|MS/MS, no match	862|321.24357|7.962	321.24357	7.962	C20 H34 O3	322.25084	322.25079	5e-05	0.15	NA	NA	NA	NA	NA	negative
	4|MS/MS, no match	863|371.05857|2.339	371.05857	2.339	C11 H20 N4 Na O3 P3	372.06577	372.06459	0.00118	3.17	NA	NA	NA	NA	NA	negative
	4|MS/MS, no match	865|166.01801|0.631	166.01801	0.631	C4 H9 N O4 S	167.02528	167.02523	5e-05	0.32	NA	NA	NA	NA	NA	negative
	4|MS/MS, no match	866|251.20164|8.418	251.20164	8.418	C16 H28 O2	252.20892	252.20893	-1e-05	-0.06	NA	NA	NA	NA	NA	negative
	4|MS/MS, no match	867|281.24865|9.595	281.24865	9.595	C18 H34 O2	282.25593	282.25588	5e-05	0.17	NA	NA	NA	NA	NA	negative
	4|MS/MS, no match	868|740.9681|0.385	740.9681	0.385	C20 H24 K2 N10 Na O5 P3 S2	741.97538	741.97572	-0.00035	-0.46	NA	NA	NA	NA	NA	negative
	4|MS/MS, no match	869|494.95917|0.385	494.95917	0.385	C10 H20 K2 N4 Na2 O5 S3	495.96644	495.96653	-9e-05	-0.18	NA	NA	NA	NA	NA	negative
	4|MS/MS, no match	870|208.07269|0.618	208.07269	0.618	C9 H11 N3 O3	209.07997	209.08004	-7e-05	-0.34	NA	NA	NA	NA	NA	negative
	4|MS/MS, no match	871|460.17602|4.267	460.17602	4.267	C16 H33 N5 Na O5 P S	461.1833	461.18377	-0.00047	-1.03	NA	NA	NA	NA	NA	negative
	4|MS/MS, no match	872|454.16298|4.893	454.16298	4.893	C16 H25 N9 O5 S	455.17025	455.16994	0.00032	0.7	NA	NA	NA	NA	NA	negative
	4|MS/MS, no match	874|307.26434|9.226	307.26434	9.226	C20 H36 O2	308.27162	308.27153	9e-05	0.29	NA	NA	NA	NA	NA	negative
	4|MS/MS, no match	877|336.07263|4.029	336.07263	4.029	C15 H15 N O8	337.0799	337.07977	0.00014	0.4	NA	NA	NA	NA	NA	negative
	4|MS/MS, no match	879|353.23343|6.233	353.23343	6.233	C15 H31 N8 P	354.24071	354.24093	-0.00022	-0.62	NA	NA	NA	NA	NA	negative
	4|MS/MS, no match	880|462.93791|0.42	462.93791	0.42	C8 H5 K N6 O15	463.94519	463.945	0.00019	0.42	NA	NA	NA	NA	NA	negative
	4|MS/MS, no match	881|523.05741|0.493	523.05741	0.493	C12 H32 N4 Na O5 P3 S3	524.06469	524.06454	0.00015	0.29	NA	NA	NA	NA	NA	negative
	4|MS/MS, no match	882|273.03804|0.466	273.03804	0.466	C6 H12 N4 Na O5 P	274.04548	274.0443	0.00118	4.3	NA	NA	NA	NA	NA	negative
	4|MS/MS, no match	884|242.07997|0.463	242.07997	0.463	C7 H18 N O6 P	243.08725	243.08717	7e-05	0.3	NA	NA	NA	NA	NA	negative
	4|MS/MS, no match	885|381.17391|9.121	381.17391	9.121	C14 H34 K N4 Na P2	382.18119	382.17935	0.00184	4.83	NA	NA	NA	NA	NA	negative
	4|MS/MS, no match	886|557.13596|2.344	557.13596	2.344	C15 H27 N8 O13 P	558.14323	558.14352	-0.00029	-0.51	NA	NA	NA	NA	NA	negative
	4|MS/MS, no match	887|395.09568|1.193	395.09568	1.193	C12 H21 N4 O9 P	396.10296	396.10461	-0.00166	-4.18	NA	NA	NA	NA	NA	negative
	4|MS/MS, no match	890|732.28804|3.771	732.28804	3.771	C30 H51 N5 Na2 O9 P2	733.29532	733.29574	-0.00042	-0.58	NA	NA	NA	NA	NA	negative
	4|MS/MS, no match	893|423.11534|0.987	423.11534	0.987	C16 H27 Na2 O8 P	424.1223	424.12389	-0.00159	-3.75	NA	NA	NA	NA	NA	negative
	4|MS/MS, no match	896|323.08621|3.493	323.08621	3.493	C9 H19 N4 Na2 O4 P	324.09349	324.09393	-0.00044	-1.37	NA	NA	NA	NA	NA	negative
	4|MS/MS, no match	897|369.22819|5.839	369.22819	5.839	C19 H31 N4 Na O2	370.23547	370.23447	0.00099	2.69	NA	NA	NA	NA	NA	negative
	4|MS/MS, no match	898|214.99646|0.549	214.99646	0.549	C4 H9 O8 P	216.00342	216.0035	-8e-05	-0.39	NA	NA	NA	NA	NA	negative
	4|MS/MS, no match	899|581.10883|0.742	581.10883	0.742	C20 H35 N4 Na2 O3 P3 S2	582.1161	582.11588	0.00022	0.38	NA	NA	NA	NA	NA	negative
	4|MS/MS, no match	900|345.24355|7.992	345.24355	7.992	C22 H34 O3	346.25083	346.25079	4e-05	0.1	NA	NA	NA	NA	NA	negative
	4|MS/MS, no match	901|323.04795|0.745	323.04795	0.745	C7 H19 N4 Na O3 P2 S	324.05523	324.05508	0.00015	0.46	NA	NA	NA	NA	NA	negative
	4|MS/MS, no match	902|543.27837|4.255	543.27837	4.255	C20 H42 N8 Na O6 P	544.28565	544.28626	-0.00061	-1.13	NA	NA	NA	NA	NA	negative
	4|MS/MS, no match	904|638.44045|8.844	638.44045	8.844	C27 H63 N9 O4 P2	639.44773	639.44782	-9e-05	-0.15	NA	NA	NA	NA	NA	negative
	4|MS/MS, no match	907|266.9944|4.245	266.9944	4.245	C9 H9 Na O6 S	268.00168	268.00175	-8e-05	-0.29	NA	NA	NA	NA	NA	negative
	4|MS/MS, no match	912|351.21775|7.043	351.21775	7.043	C17 H34 N2 Na O2 P	352.22505	352.22556	-0.00051	-1.45	NA	NA	NA	NA	NA	negative
	4|MS/MS, no match	917|322.06097|2.014	322.06097	2.014	C13 H14 N3 O5 P	323.06825	323.06711	0.00114	3.54	NA	NA	NA	NA	NA	negative
	4|MS/MS, no match	918|129.01944|0.476	129.01944	0.476	C5 H6 O4	130.02672	130.02661	0.00011	0.85	NA	NA	NA	NA	NA	negative
	4|MS/MS, no match	919|431.07958|2.355	431.07958	2.355	C13 H16 N6 O11	432.08686	432.08771	-0.00085	-1.97	NA	NA	NA	NA	NA	negative
	4|MS/MS, no match	920|309.06359|0.463	309.06359	0.463	C7 H14 N6 O6 S	310.07079	310.06955	0.00123	3.98	NA	NA	NA	NA	NA	negative
	4|MS/MS, no match	921|278.05173|0.477	278.05173	0.477	C4 H10 N9 O4 P	279.059	279.05934	-0.00033	-1.19	NA	NA	NA	NA	NA	negative
	4|MS/MS, no match	922|243.96625|0.427	243.96625	0.427	C4 H9 K N Na O5 S	244.97352	244.97362	-1e-04	-0.39	NA	NA	NA	NA	NA	negative
	4|MS/MS, no match	923|494.88563|0.412	494.88563	0.412	C12 H6 K2 N8 Na2 O P2 S	495.89291	495.893	-9e-05	-0.19	NA	NA	NA	NA	NA	negative
	4|MS/MS, no match	925|652.08146|3.529	652.08146	3.529	C22 H28 N9 O8 P3 S	671.0993	671.09944	-0.00014	-0.2	NA	NA	NA	NA	NA	negative
	4|MS/MS, no match	927|594.34132|6.477	594.34132	6.477	C28 H47 N9 Na O2 P	595.34859	595.3488	-0.00021	-0.35	NA	NA	NA	NA	NA	negative
	4|MS/MS, no match	930|724.99352|0.381	724.99352	0.381	C18 H34 K N4 O10 P3 S4	726.0008	726.00077	3e-05	0.05	NA	NA	NA	NA	NA	negative
	4|MS/MS, no match	931|555.06213|0.485	555.06213	0.485	C8 H23 K N6 O12 P2	496.0483	496.04862	-0.00033	-0.66	NA	NA	NA	NA	NA	negative
	4|MS/MS, no match	933|515.22358|6.104	515.22358	6.104	C21 H38 Na O5 P S	456.20975	456.20753	0.00223	4.88	NA	NA	NA	NA	NA	negative
	4|MS/MS, no match	934|213.01703|0.516	213.01703	0.516	C5 H13 O8 P	232.03487	232.0348	7e-05	0.3	NA	NA	NA	NA	NA	negative
	4|MS/MS, no match	936|349.20186|7.287	349.20186	7.287	C20 H30 O5	350.20914	350.20932	-0.00019	-0.54	NA	NA	NA	NA	NA	negative
	4|MS/MS, no match	937|405.03174|1.143	405.03174	1.143	C11 H16 N2 Na O11 P	406.03902	406.03894	8e-05	0.19	NA	NA	NA	NA	NA	negative
	4|MS/MS, no match	938|548.06635|1.007	548.06635	1.007	C18 H22 N3 Na2 O12 P	549.07366	549.07365	1e-05	0.02	NA	NA	NA	NA	NA	negative
	4|MS/MS, no match	940|610.33603|6.029	610.33603	6.029	C25 H56 N3 Na O8 P2	611.34331	611.34403	-0.00072	-1.18	NA	NA	NA	NA	NA	negative
	4|MS/MS, no match	941|399.09522|0.458	399.09522	0.458	C21 H17 N2 Na O5	400.10251	400.10352	-0.00101	-2.53	NA	NA	NA	NA	NA	negative
	4|MS/MS, no match	942|594.34132|7.963	594.34132	7.963	C28 H54 N O10 P	595.34859	595.34853	6e-05	0.1	NA	NA	NA	NA	NA	negative
	4|MS/MS, no match	944|529.03773|0.374	529.03773	0.374	C20 H23 K N4 Na2 O2 P2 S	530.04501	530.04494	7e-05	0.13	NA	NA	NA	NA	NA	negative
	4|MS/MS, no match	946|576.8887|0.412	576.8887	0.412	C6 H12 K2 N8 O13 S3	577.89598	577.89601	-3e-05	-0.05	NA	NA	NA	NA	NA	negative
	4|MS/MS, no match	947|538.19347|2.012	538.19347	2.012	C25 H26 N9 Na O4	539.20074	539.20054	2e-04	0.37	NA	NA	NA	NA	NA	negative
	4|MS/MS, no match	948|264.98842|0.888	264.98842	0.888	C5 H6 N4 O7 S	265.99613	265.99572	0.00041	1.53	NA	NA	NA	NA	NA	negative
	4|MS/MS, no match	949|326.04888|0.606	326.04888	0.606	C9 H19 N3 O4 P2 S	327.05617	327.05715	-0.00098	-3	NA	NA	NA	NA	NA	negative
	4|MS/MS, no match	950|381.11032|0.458	381.11032	0.458	C10 H20 N10 Na O P S	382.11759	382.11776	-0.00016	-0.43	NA	NA	NA	NA	NA	negative
	4|MS/MS, no match	951|358.19847|4.545	358.19847	4.545	C16 H29 N3 O6	359.20574	359.20564	0.00011	0.3	NA	NA	NA	NA	NA	negative
	4|MS/MS, no match	952|450.04083|1.723	450.04083	1.723	C15 H16 N7 O4 P3	451.04806	451.04766	4e-04	0.88	NA	NA	NA	NA	NA	negative
	4|MS/MS, no match	954|524.29928|7.788	524.29928	7.788	C26 H46 N3 Na2 O3 P	525.30656	525.30722	-0.00066	-1.26	NA	NA	NA	NA	NA	negative
	4|MS/MS, no match	955|484.17344|4.513	484.17344	4.513	C18 H38 N3 O4 P3 S	485.18073	485.17959	0.00114	2.36	NA	NA	NA	NA	NA	negative
	4|MS/MS, no match	956|314.01891|0.482	314.01891	0.482	C7 H10 N5 Na O6 S	315.02615	315.02495	0.00121	3.83	NA	NA	NA	NA	NA	negative
	4|MS/MS, no match	958|353.14265|8.679	353.14265	8.679	C18 H29 K Na O P	354.14993	354.14908	0.00085	2.4	NA	NA	NA	NA	NA	negative
	4|MS/MS, no match	959|354.07258|0.464	354.07258	0.464	C7 H20 N5 Na O6 P2	355.07986	355.07865	0.00121	3.4	NA	NA	NA	NA	NA	negative
	4|MS/MS, no match	961|249.18599|8.254	249.18599	8.254	C16 H26 O2	250.19327	250.19328	-1e-05	-0.04	NA	NA	NA	NA	NA	negative
	4|MS/MS, no match	963|351.21777|6.774	351.21777	6.774	C17 H34 N2 Na O2 P	352.22504	352.22556	-0.00052	-1.47	NA	NA	NA	NA	NA	negative
	4|MS/MS, no match	964|357.05525|1.196	357.05525	1.196	C10 H16 N4 Na O7 P	358.06378	358.06543	-0.00165	-4.61	NA	NA	NA	NA	NA	negative
	4|MS/MS, no match	965|640.2924|7.912	640.2924	7.912	C33 H51 K N Na2 O4 P	641.29968	641.29882	0.00086	1.35	NA	NA	NA	NA	NA	negative
	4|MS/MS, no match	966|644.3158|7.812	644.3158	7.812	C24 H56 N7 Na2 O2 P3 S	645.32308	645.32244	0.00064	0.98	NA	NA	NA	NA	NA	negative
	4|MS/MS, no match	969|549.1352|0.639	549.1352	0.639	C18 H27 N6 O12 P	550.14247	550.14246	2e-05	0.03	NA	NA	NA	NA	NA	negative
	4|MS/MS, no match	970|552.49981|9.968	552.49981	9.968	C33 H64 N5 Na	553.50709	553.50594	0.00115	2.07	NA	NA	NA	NA	NA	negative
	4|MS/MS, no match	971|655.22598|3.733	655.22598	3.733	C36 H34 N8 O P2	656.23326	656.23308	0.00018	0.27	NA	NA	NA	NA	NA	negative
	4|MS/MS, no match	972|478.29382|7.742	478.29382	7.742	C16 H44 N9 Na O2 P2	479.30109	479.29909	0.002	4.18	NA	NA	NA	NA	NA	negative
	4|MS/MS, no match	973|329.23345|6.377	329.23345	6.377	C19 H30 N4 O	330.24073	330.24196	-0.00123	-3.73	NA	NA	NA	NA	NA	negative
	4|MS/MS, no match	975|540.3306|7.224	540.3306	7.224	C20 H48 N7 P S2	481.31675	481.31502	0.00173	3.59	NA	NA	NA	NA	NA	negative
	4|MS/MS, no match	976|327.21781|6.282	327.21781	6.282	C15 H34 N2 Na O2 P	328.22509	328.22556	-0.00047	-1.44	NA	NA	NA	NA	NA	negative
	4|MS/MS, no match	977|370.04493|0.541	370.04493	0.541	C9 H13 N O9 S	311.03108	311.0311	-3e-05	-0.08	NA	NA	NA	NA	NA	negative
	4|MS/MS, no match	978|382.10049|3.678	382.10049	3.678	C11 H19 N7 Na O5 P	383.10777	383.1083	-0.00053	-1.39	NA	NA	NA	NA	NA	negative
	4|MS/MS, no match	980|353.05346|0.469	353.05346	0.469	C12 H18 O10 S	354.06071	354.06207	-0.00136	-3.84	NA	NA	NA	NA	NA	negative
	4|MS/MS, no match	983|686.2584|0.607	686.2584	0.607	C24 H54 N3 O11 P S3	687.26567	687.26581	-0.00013	-0.2	NA	NA	NA	NA	NA	negative
	4|MS/MS, no match	985|301.21735|8.593	301.21735	8.593	C20 H30 O2	302.22463	302.22458	5e-05	0.16	NA	NA	NA	NA	NA	negative
	4|MS/MS, no match	986|441.99389|0.692	441.99389	0.692	C9 H15 N3 Na O12 P S	443.00118	443.00117	1e-05	0.02	NA	NA	NA	NA	NA	negative
	4|MS/MS, no match	987|555.0621|0.486	555.0621	0.486	C13 H23 N6 Na O13 P2	556.06938	556.0696	-0.00022	-0.4	NA	NA	NA	NA	NA	negative
	4|MS/MS, no match	988|424.06759|0.74	424.06759	0.74	C10 H23 N5 Na O6 P3	425.07487	425.07589	-0.00102	-2.39	NA	NA	NA	NA	NA	negative
	4|MS/MS, no match	989|326.05815|0.605	326.05815	0.605	C9 H18 N3 O6 P S	327.06543	327.06539	4e-05	0.12	NA	NA	NA	NA	NA	negative
	4|MS/MS, no match	991|244.02278|0.454	244.02278	0.454	C5 H5 N9 Na P	245.03006	245.03032	-0.00026	-1.07	NA	NA	NA	NA	NA	negative
	4|MS/MS, no match	992|874.58115|8.888	874.58115	8.888	C57 H81 N O4 S	875.58843	875.58863	-2e-04	-0.23	NA	NA	NA	NA	NA	negative
	4|MS/MS, no match	993|393.22606|7.831	393.22606	7.831	C19 H32 N4 Na2 O2	394.23334	394.23207	0.00127	3.22	NA	NA	NA	NA	NA	negative
	4|MS/MS, no match	995|301.05054|3.735	301.05054	3.735	C12 H10 N6 O2 S	302.05788	302.05859	-0.00072	-2.38	NA	NA	NA	NA	NA	negative
	4|MS/MS, no match	997|129.01945|0.717	129.01945	0.717	C5 H6 O4	130.02675	130.02661	0.00014	1.07	NA	NA	NA	NA	NA	negative
	4|MS/MS, no match	998|516.04252|3.59	516.04252	3.59	C14 H21 N3 O14 P2	517.04986	517.04988	-1e-05	-0.03	NA	NA	NA	NA	NA	negative
	4|MS/MS, no match	1001|538.03821|3.635	538.03821	3.635	C15 H19 N5 O13 P2	539.04548	539.04546	3e-05	0.05	NA	NA	NA	NA	NA	negative
	4|MS/MS, no match	1004|481.04895|1.048	481.04895	1.048	C12 H19 N4 Na O13 S	482.05609	482.0567	-0.00061	-1.27	NA	NA	NA	NA	NA	negative
	4|MS/MS, no match	1005|494.06698|1.501	494.06698	1.501	C12 H25 N7 Na O5 P3 S	495.07426	495.07484	-0.00058	-1.18	NA	NA	NA	NA	NA	negative
	4|MS/MS, no match	1008|799.23673|0.566	799.23673	0.566	C30 H48 N6 Na O12 P3	800.24401	800.24407	-7e-05	-0.08	NA	NA	NA	NA	NA	negative
	4|MS/MS, no match	1009|395.06385|0.465	395.06385	0.465	C11 H22 K N2 O9 P	396.07113	396.07	0.00113	2.85	NA	NA	NA	NA	NA	negative
	4|MS/MS, no match	1010|202.02878|0.364	202.02878	0.364	C8 H6 N5 P	203.03606	203.03608	-2e-05	-0.1	NA	NA	NA	NA	NA	negative
	4|MS/MS, no match	1012|424.0676|0.749	424.0676	0.749	C12 H17 N Na2 O7 S	365.05375	365.05211	0.00163	4.48	NA	NA	NA	NA	NA	negative
	4|MS/MS, no match	1013|433.22078|6.191	433.22078	6.191	C20 H30 N6 O5	434.22804	434.22777	0.00027	0.62	NA	NA	NA	NA	NA	negative
	4|MS/MS, no match	1016|407.17231|3.734	407.17231	3.734	C22 H24 N4 O4	408.17958	408.17976	-0.00017	-0.42	NA	NA	NA	NA	NA	negative
	4|MS/MS, no match	1017|361.23617|8.986	361.23617	8.986	C20 H35 Na O4	362.24345	362.2433	0.00015	0.4	NA	NA	NA	NA	NA	negative
	4|MS/MS, no match	1018|233.10349|6.596	233.10349	6.596	C11 H22 O S2	234.11077	234.11121	-0.00044	-1.87	NA	NA	NA	NA	NA	negative
	4|MS/MS, no match	1019|158.04595|0.681	158.04595	0.681	C6 H9 N O4	159.05323	159.05316	7e-05	0.45	NA	NA	NA	NA	NA	negative
	4|MS/MS, no match	1020|338.06653|0.512	338.06653	0.512	C5 H14 N7 Na O9	339.07381	339.07507	-0.00126	-3.71	NA	NA	NA	NA	NA	negative
	4|MS/MS, no match	1021|111.02009|3.511	111.02009	3.511	C4 H4 N2 O2	112.02737	112.02728	9e-05	0.82	NA	NA	NA	NA	NA	negative
	4|MS/MS, no match	1023|341.9432|0.464	341.9432	0.464	C7 H8 N Na2 O8 P S	342.95047	342.95036	0.00011	0.33	NA	NA	NA	NA	NA	negative
	4|MS/MS, no match	1025|364.08757|2.716	364.08757	2.716	C10 H21 N3 Na O8 P	365.09485	365.0964	-0.00155	-4.24	NA	NA	NA	NA	NA	negative
	4|MS/MS, no match	1026|152.02312|1.151	152.02312	1.151	C2 H8 N3 O3 P	153.03039	153.03033	6e-05	0.42	NA	NA	NA	NA	NA	negative
	4|MS/MS, no match	1027|506.28858|7.73	506.28858	7.73	C27 H45 N3 O2 S2	507.29586	507.29532	0.00054	1.06	NA	NA	NA	NA	NA	negative
	4|MS/MS, no match	1028|379.06903|0.455	379.06903	0.455	C12 H23 Na O11 S	398.08685	398.08588	0.00098	2.45	NA	NA	NA	NA	NA	negative
	4|MS/MS, no match	1029|874.49095|12.986	874.49095	12.986	C43 H77 N5 Na O6 P3	875.49823	875.49844	-0.00021	-0.24	NA	NA	NA	NA	NA	negative
	4|MS/MS, no match	1030|418.00084|0.43	418.00084	0.43	C7 H14 N7 O8 P S2	419.00811	419.00829	-0.00017	-0.42	NA	NA	NA	NA	NA	negative
	4|MS/MS, no match	1036|541.26273|3.624	541.26273	3.624	C19 H44 N8 O4 P2 S	542.27001	542.26815	0.00186	3.43	NA	NA	NA	NA	NA	negative
	4|MS/MS, no match	1037|295.22788|7.419	295.22788	7.419	C18 H32 O3	296.23516	296.23514	1e-05	0.04	NA	NA	NA	NA	NA	negative
	4|MS/MS, no match	1038|188.09289|3.912	188.09289	3.912	C8 H15 N O4	189.10017	189.10011	6e-05	0.34	NA	NA	NA	NA	NA	negative
	4|MS/MS, no match	1041|633.02554|3.466	633.02554	3.466	C14 H27 N2 Na2 O17 P3	634.03245	634.0318	0.00065	1.03	NA	NA	NA	NA	NA	negative
	4|MS/MS, no match	1044|665.11299|3.611	665.11299	3.611	C22 H33 N2 Na O16 P2	666.12027	666.1203	-3e-05	-0.04	NA	NA	NA	NA	NA	negative
	4|MS/MS, no match	1048|357.26475|6.431	357.26475	6.431	C19 H35 N4 Na O	358.27203	358.27086	0.00117	3.27	NA	NA	NA	NA	NA	negative
	4|MS/MS, no match	1049|333.20724|6.678	333.20724	6.678	C17 H32 N2 Na O P	334.21451	334.21499	-0.00048	-1.44	NA	NA	NA	NA	NA	negative
	4|MS/MS, no match	1050|585.07703|0.517	585.07703	0.517	C15 H23 N8 O13 P S	586.0843	586.08429	1e-05	0.02	NA	NA	NA	NA	NA	negative
	4|MS/MS, no match	1051|467.23896|8.828	467.23896	8.828	C25 H41 O4 P S	468.24624	468.24632	-8e-05	-0.17	NA	NA	NA	NA	NA	negative
	4|MS/MS, no match	1052|322.08856|3.547	322.08856	3.547	C6 H16 N9 Na2 O2 P	323.09609	323.096	9e-05	0.29	NA	NA	NA	NA	NA	negative
	4|MS/MS, no match	1053|460.01893|1.599	460.01893	1.599	C11 H12 N9 O8 P S	461.02621	461.02672	-0.00051	-1.1	NA	NA	NA	NA	NA	negative
	4|MS/MS, no match	1055|449.10836|0.458	449.10836	0.458	C13 H26 N2 O13 S	450.11564	450.11556	8e-05	0.17	NA	NA	NA	NA	NA	negative
	4|MS/MS, no match	1057|769.07278|1.598	769.07278	1.598	C34 H28 O17 P2	770.08009	770.08017	-8e-05	-0.1	NA	NA	NA	NA	NA	negative
	4|MS/MS, no match	1058|320.06542|0.856	320.06542	0.856	C10 H17 N3 Na2 O4 S	321.0727	321.07352	-0.00082	-2.55	NA	NA	NA	NA	NA	negative
	4|MS/MS, no match	1059|300.01607|0.981	300.01607	0.981	C9 H12 N Na O7 S	301.0235	301.02322	0.00029	0.95	NA	NA	NA	NA	NA	negative
	4|MS/MS, no match	1061|423.99315|0.485	423.99315	0.485	C3 H10 N7 O8 P3	364.9793	364.98037	-0.00106	-2.92	NA	NA	NA	NA	NA	negative
	4|MS/MS, no match	1062|374.02511|1.5	374.02511	1.5	C12 H12 K N5 Na2 O4	375.03202	375.03218	-0.00015	-0.4	NA	NA	NA	NA	NA	negative
	4|MS/MS, no match	1063|471.10515|0.634	471.10515	0.634	C15 H30 N6 Na O3 P3 S	490.12154	490.12106	0.00048	0.98	NA	NA	NA	NA	NA	negative
	4|MS/MS, no match	1064|271.20662|6.101	271.20662	6.101	C19 H28 O	272.2139	272.21402	-0.00012	-0.43	NA	NA	NA	NA	NA	negative
	4|MS/MS, no match	1065|172.99141|3.749	172.99141	3.749	C6 H6 O4 S	173.99868	173.99868	0	0.02	NA	NA	NA	NA	NA	negative
	4|MS/MS, no match	1066|351.21776|6.918	351.21776	6.918	C17 H34 N2 Na O2 P	352.22503	352.22556	-0.00053	-1.49	NA	NA	NA	NA	NA	negative
	4|MS/MS, no match	1067|968.14798|0.687	968.14798	0.687	C38 H37 N9 O16 P2 S	969.15526	969.15542	-0.00016	-0.17	NA	NA	NA	NA	NA	negative
	4|MS/MS, no match	1068|336.06031|1.162	336.06031	1.162	C6 H15 N9 Na2 O P2	337.06759	337.06702	0.00057	1.69	NA	NA	NA	NA	NA	negative
	4|MS/MS, no match	1069|364.08758|2.679	364.08758	2.679	C10 H12 N5 Na O5	305.07373	305.07361	0.00012	0.38	NA	NA	NA	NA	NA	negative
	4|MS/MS, no match	1070|683.11094|1.497	683.11094	1.497	C20 H27 N10 Na O12 P2	684.11821	684.11828	-7e-05	-0.1	NA	NA	NA	NA	NA	negative
	4|MS/MS, no match	1072|428.05881|3.213	428.05881	3.213	C12 H17 N5 Na O9 P	429.06609	429.06616	-7e-05	-0.16	NA	NA	NA	NA	NA	negative
	4|MS/MS, no match	1073|165.075|2.082	165.075	2.082	C5 H11 N4 Na O	166.08227	166.08306	-0.00078	-4.71	NA	NA	NA	NA	NA	negative
	4|MS/MS, no match	1074|343.22788|7.769	343.22788	7.769	C16 H33 N4 O2 P	344.23515	344.23411	0.00104	3.02	NA	NA	NA	NA	NA	negative
	4|MS/MS, no match	1077|379.06905|0.457	379.06905	0.457	C12 H21 Na O10 S	380.07633	380.07531	0.00102	2.67	NA	NA	NA	NA	NA	negative
	4|MS/MS, no match	1080|605.02242|0.369	605.02242	0.369	C23 H25 K N6 Na P S4	606.0297	606.02959	1e-04	0.17	NA	NA	NA	NA	NA	negative
	4|MS/MS, no match	1085|473.21791|7.234	473.21791	7.234	C22 H40 N2 O3 P2 S	474.22518	474.22349	0.0017	3.58	NA	NA	NA	NA	NA	negative
	4|MS/MS, no match	1086|351.21772|6.921	351.21772	6.921	C15 H30 N2 Na P	292.20386	292.20443	-0.00057	-1.94	NA	NA	NA	NA	NA	negative
	4|MS/MS, no match	1087|272.05418|0.467	272.05418	0.467	C12 H18 Cl N P2	273.06146	273.0603	0.00116	4.25	NA	NA	NA	NA	NA	negative
	4|MS/MS, no match	1088|285.0222|0.654	285.0222	0.654	C7 H14 N2 O6 S2	286.02948	286.02933	0.00015	0.53	NA	NA	NA	NA	NA	negative
	4|MS/MS, no match	1089|664.41963|7.898	664.41963	7.898	C31 H65 N Na O10 P	665.42691	665.42438	0.00253	3.8	NA	NA	NA	NA	NA	negative
	4|MS/MS, no match	1090|211.01829|4.25	211.01829	4.25	C8 H8 N2 O3 S	212.02557	212.02556	1e-05	0.03	NA	NA	NA	NA	NA	negative
	4|MS/MS, no match	1091|580.16133|0.983	580.16133	0.983	C25 H33 N3 O9 P2	581.1686	581.1692	-6e-04	-1.03	NA	NA	NA	NA	NA	negative
	4|MS/MS, no match	1092|256.05939|0.487	256.05939	0.487	C10 H14 Cl N3 Na2	257.06667	257.06716	-5e-04	-1.94	NA	NA	NA	NA	NA	negative
	4|MS/MS, no match	1094|252.08773|4.027	252.08773	4.027	C12 H15 N O5	253.09505	253.09502	3e-05	0.1	NA	NA	NA	NA	NA	negative
	4|MS/MS, no match	1096|393.22607|7.915	393.22607	7.915	C17 H37 N2 Na2 O3 P	394.23328	394.23372	-0.00044	-1.11	NA	NA	NA	NA	NA	negative
	4|MS/MS, no match	1098|307.06759|3.735	307.06759	3.735	C12 H12 N4 O6	308.07476	308.07568	-0.00092	-2.99	NA	NA	NA	NA	NA	negative
	4|MS/MS, no match	1104|528.30945|7.575	528.30945	7.575	C27 H48 N O7 P	529.31673	529.31684	-0.00011	-0.2	NA	NA	NA	NA	NA	negative
	4|MS/MS, no match	1105|684.13919|3.587	684.13919	3.587	C31 H33 K N7 O3 P S2	685.14647	685.1461	0.00037	0.54	NA	NA	NA	NA	NA	negative
	4|MS/MS, no match	1106|859.57974|9.183	859.57974	9.183	C38 H83 N10 Na O6 P2	860.58701	860.587	1e-05	0.02	NA	NA	NA	NA	NA	negative
	4|MS/MS, no match	1107|240.049|0.74	240.049	0.74	C8 H12 N Na O6	241.05628	241.05623	5e-05	0.2	NA	NA	NA	NA	NA	negative
	4|MS/MS, no match	1108|266.96758|0.472	266.96758	0.472	C2 H7 N4 Na O6 P2	267.97494	267.97385	0.00109	4.06	NA	NA	NA	NA	NA	negative
	4|MS/MS, no match	1109|633.02556|3.547	633.02556	3.547	C21 H20 N2 Na2 O16 S	634.03269	634.03289	-2e-04	-0.32	NA	NA	NA	NA	NA	negative
	4|MS/MS, no match	1110|746.38412|7.913	746.38412	7.913	C42 H57 N3 O7 S	747.3914	747.39172	-0.00032	-0.43	NA	NA	NA	NA	NA	negative
	4|MS/MS, no match	1111|401.23095|7.784	401.23095	7.784	C22 H35 Na O5	402.238	402.23822	-0.00022	-0.54	NA	NA	NA	NA	NA	negative
	4|MS/MS, no match	1112|483.23389|7.877	483.23389	7.877	C23 H42 Na O5 P S	484.24116	484.23883	0.00234	4.83	NA	NA	NA	NA	NA	negative
	4|MS/MS, no match	1113|301.02669|0.354	301.02669	0.354	C4 H12 Cl2 N10 S	302.03397	302.03442	-0.00045	-1.48	NA	NA	NA	NA	NA	negative
	4|MS/MS, no match	1114|493.23953|5.939	493.23953	5.939	C19 H32 N10 Na2 O3	494.24683	494.24542	0.00141	2.84	NA	NA	NA	NA	NA	negative
	4|MS/MS, no match	1115|340.24933|5.735	340.24933	5.735	C16 H37 N3 Na O P	341.25661	341.25719	-0.00058	-1.71	NA	NA	NA	NA	NA	negative
	4|MS/MS, no match	1116|317.21226|8.212	317.21226	8.212	C20 H30 O3	318.21953	318.21949	3e-05	0.11	NA	NA	NA	NA	NA	negative
	4|MS/MS, no match	1117|293.99025|0.716	293.99025	0.716	C6 H10 N Na O9 S	294.99761	294.9974	0.00022	0.73	NA	NA	NA	NA	NA	negative
	4|MS/MS, no match	1120|518.2863|7.52	518.2863	7.52	C21 H43 K N7 Na O4	519.29358	519.29113	0.00245	4.72	NA	NA	NA	NA	NA	negative
	4|MS/MS, no match	1121|369.08452|0.461	369.08452	0.461	C10 H24 K N2 O8 P	370.09181	370.09073	0.00107	2.9	NA	NA	NA	NA	NA	negative
	4|MS/MS, no match	1123|660.3495|7.332	660.3495	7.332	C30 H57 N Na O11 P	661.35677	661.35669	8e-05	0.12	NA	NA	NA	NA	NA	negative
	4|MS/MS, no match	1125|436.28323|7.627	436.28323	7.627	C17 H41 N7 Na2 O S	437.29051	437.28887	0.00164	3.75	NA	NA	NA	NA	NA	negative
	4|MS/MS, no match	1126|293.0426|0.447	293.0426	0.447	C6 H16 K N4 O5 P	294.04988	294.04954	0.00034	1.15	NA	NA	NA	NA	NA	negative
	4|MS/MS, no match	1127|516.04876|1.495	516.04876	1.495	C9 H24 N3 Na2 O7 P3 S	457.03492	457.03432	6e-04	1.32	NA	NA	NA	NA	NA	negative
	4|MS/MS, no match	1129|634.10711|3.58	634.10711	3.58	C22 H25 N9 Na2 O7 P2	635.11439	635.11476	-0.00037	-0.58	NA	NA	NA	NA	NA	negative
	4|MS/MS, no match	1130|457.08558|0.487	457.08558	0.487	C11 H23 N4 Na O12 S	458.09286	458.09309	-0.00023	-0.5	NA	NA	NA	NA	NA	negative
	4|MS/MS, no match	1132|822.97101|0.385	822.97101	0.385	C38 H25 K2 N2 Na2 O4 P S3	823.97828	823.97836	-8e-05	-0.09	NA	NA	NA	NA	NA	negative
	4|MS/MS, no match	1133|630.53153|9.779	630.53153	9.779	C40 H75 N P2	631.53881	631.53747	0.00133	2.11	NA	NA	NA	NA	NA	negative
	4|MS/MS, no match	1137|613.44487|7.67	613.44487	7.67	C34 H64 Na2 O6	614.45214	614.44983	0.00232	3.77	NA	NA	NA	NA	NA	negative
	4|MS/MS, no match	1143|351.21544|7.296	351.21544	7.296	C18 H33 Na O5	352.22271	352.22257	0.00014	0.41	NA	NA	NA	NA	NA	negative
	4|MS/MS, no match	1145|628.34671|5.249	628.34671	5.249	C28 H56 N O12 P	629.35398	629.35401	-3e-05	-0.05	NA	NA	NA	NA	NA	negative
	4|MS/MS, no match	1148|620.19653|2.011	620.19653	2.011	C27 H38 N5 O6 P3	621.20381	621.20349	0.00032	0.51	NA	NA	NA	NA	NA	negative
	4|MS/MS, no match	1149|353.08984|0.456	353.08984	0.456	C10 H24 K N2 O7 P	354.09712	354.09582	0.0013	3.66	NA	NA	NA	NA	NA	negative
	4|MS/MS, no match	1150|420.01208|0.722	420.01208	0.722	C5 H15 N9 Na2 O5 P2 S	421.01935	421.01875	6e-04	1.43	NA	NA	NA	NA	NA	negative
	4|MS/MS, no match	1154|426.18999|4.399	426.18999	4.399	C16 H33 N3 O8 S	427.19727	427.19884	-0.00157	-3.67	NA	NA	NA	NA	NA	negative
	4|MS/MS, no match	1155|286.97049|0.886	286.97049	0.886	C5 H5 N4 Na O7 S	287.97794	287.97766	0.00028	0.97	NA	NA	NA	NA	NA	negative
	4|MS/MS, no match	1157|158.04596|0.681	158.04596	0.681	C6 H11 N O5	177.0638	177.06372	8e-05	0.44	NA	NA	NA	NA	NA	negative
	4|MS/MS, no match	1161|423.99313|0.488	423.99313	0.488	C6 H16 N5 Na2 O8 P3	425.00039	425.00071	-0.00032	-0.75	NA	NA	NA	NA	NA	negative
	4|MS/MS, no match	1162|555.14653|0.605	555.14653	0.605	C20 H30 N8 O5 P2 S	556.1538	556.15351	0.00029	0.53	NA	NA	NA	NA	NA	negative
	4|MS/MS, no match	1163|471.33269|9.136	471.33269	9.136	C21 H50 K N6 O P	472.33997	472.34208	-0.00211	-4.46	NA	NA	NA	NA	NA	negative
	4|MS/MS, no match	1165|359.10872|0.487	359.10872	0.487	C8 H21 N6 O8 P	360.116	360.11585	0.00015	0.41	NA	NA	NA	NA	NA	negative
	4|MS/MS, no match	1167|515.13852|2.012	515.13852	2.012	C20 H31 N4 O6 P3	516.14579	516.14564	0.00015	0.29	NA	NA	NA	NA	NA	negative
	4|MS/MS, no match	1168|602.34642|7.361	602.34642	7.361	C30 H55 N Na2 O6 S	603.3537	603.35455	-0.00085	-1.41	NA	NA	NA	NA	NA	negative
	4|MS/MS, no match	1169|337.07782|0.582	337.07782	0.582	C11 H25 Na O4 P2 S	338.0851	338.08465	0.00045	1.34	NA	NA	NA	NA	NA	negative
	4|MS/MS, no match	1171|293.06867|0.478	293.06867	0.478	C7 H17 Na O3 P2	234.05481	234.05506	-0.00026	-1.1	NA	NA	NA	NA	NA	negative
	4|MS/MS, no match	1172|925.58794|9.38	925.58794	9.38	C50 H87 N6 Na2 O P3	926.59522	926.59496	0.00026	0.28	NA	NA	NA	NA	NA	negative
	4|MS/MS, no match	1173|541.14285|1.027	541.14285	1.027	C21 H29 N8 Na O2 P2 S	542.15012	542.15071	-0.00059	-1.08	NA	NA	NA	NA	NA	negative
	4|MS/MS, no match	1176|370.07685|0.982	370.07685	0.982	C14 H14 N5 Na O6	371.08412	371.08418	-6e-05	-0.15	NA	NA	NA	NA	NA	negative
	4|MS/MS, no match	1177|599.3202|7.545	599.3202	7.545	C23 H52 N6 Na2 O5 P2	600.32748	600.32698	0.00049	0.82	NA	NA	NA	NA	NA	negative
	4|MS/MS, no match	1178|634.07073|3.35	634.07073	3.35	C16 H25 N9 Na O11 P3	635.07801	635.07841	-4e-04	-0.63	NA	NA	NA	NA	NA	negative
	4|MS/MS, no match	1180|293.06867|0.456	293.06867	0.456	C8 H20 K N2 O5 P	294.07596	294.07469	0.00127	4.33	NA	NA	NA	NA	NA	negative
	4|MS/MS, no match	1184|442.1266|3.56	442.1266	3.56	C13 H28 N5 Na2 O5 P S	443.13387	443.13442	-0.00054	-1.22	NA	NA	NA	NA	NA	negative
	4|MS/MS, no match	1185|361.14065|0.984	361.14065	0.984	C20 H29 P3	362.14793	362.14821	-0.00028	-0.78	NA	NA	NA	NA	NA	negative
	4|MS/MS, no match	1187|365.1353|2.138	365.1353	2.138	C14 H24 N4 Na O4 P	366.14258	366.14329	-0.00071	-1.93	NA	NA	NA	NA	NA	negative
	4|MS/MS, no match	1188|518.21762|4.637	518.21762	4.637	C22 H37 N3 O9 S	519.2249	519.22505	-0.00015	-0.29	NA	NA	NA	NA	NA	negative
	4|MS/MS, no match	1189|145.0871|4.943	145.0871	4.943	C7 H14 O3	146.09437	146.09429	8e-05	0.55	NA	NA	NA	NA	NA	negative
	4|MS/MS, no match	1191|652.38323|7.781	652.38323	7.781	C30 H59 N3 O10 S	653.39051	653.39212	-0.00161	-2.46	NA	NA	NA	NA	NA	negative
	4|MS/MS, no match	1192|582.37777|8.298	582.37777	8.298	C28 H56 K N7 Na P	583.38504	583.38696	-0.00192	-3.28	NA	NA	NA	NA	NA	negative
	4|MS/MS, no match	1196|219.03174|0.476	219.03174	0.476	C6 H15 Na O3 P2	220.03903	220.03941	-0.00038	-1.72	NA	NA	NA	NA	NA	negative
	4|MS/MS, no match	1198|513.08248|2.337	513.08248	2.337	C14 H25 N6 O9 P3	514.08976	514.08959	0.00017	0.33	NA	NA	NA	NA	NA	negative
	4|MS/MS, no match	1200|427.11869|2.012	427.11869	2.012	C20 H21 N4 O5 P	428.12597	428.12496	0.00101	2.36	NA	NA	NA	NA	NA	negative
	4|MS/MS, no match	1208|574.46079|9.827	574.46079	9.827	C29 H62 Cl N7 O2	575.46807	575.46535	0.00271	4.72	NA	NA	NA	NA	NA	negative
	4|MS/MS, no match	1211|493.99566|0.448	493.99566	0.448	C7 H22 K N7 Na2 O5 P2 S2	495.00294	495.00315	-0.00022	-0.44	NA	NA	NA	NA	NA	negative
	4|MS/MS, no match	1212|278.05486|0.642	278.05486	0.642	C9 H14 Cl N3 O5	279.06214	279.0622	-6e-05	-0.22	NA	NA	NA	NA	NA	negative
	4|MS/MS, no match	1213|653.03947|0.485	653.03947	0.485	C9 H24 N10 O18 P2 S	654.04675	654.0466	0.00015	0.23	NA	NA	NA	NA	NA	negative
	4|MS/MS, no match	1216|526.3149|6.995	526.3149	6.995	C19 H45 N9 O6 S	527.32218	527.32135	0.00083	1.57	NA	NA	NA	NA	NA	negative
	4|MS/MS, no match	1218|176.05652|0.463	176.05652	0.463	C4 H7 N O3	117.04267	117.04259	8e-05	0.68	NA	NA	NA	NA	NA	negative
	4|MS/MS, no match	1220|603.02387|0.372	603.02387	0.372	C30 H23 Cl2 Na O4 S2	604.03114	604.03125	-0.00011	-0.18	NA	NA	NA	NA	NA	negative
	4|MS/MS, no match	1226|756.94228|0.387	756.94228	0.387	C17 H14 Cl K N10 Na O17 P	757.94956	757.94993	-0.00037	-0.49	NA	NA	NA	NA	NA	negative
	4|MS/MS, no match	1231|357.26474|6.433	357.26474	6.433	C18 H34 O3	298.25089	298.25079	1e-04	0.32	NA	NA	NA	NA	NA	negative
	4|MS/MS, no match	1233|541.23706|7.67	541.23706	7.67	C19 H45 N4 Na O6 P2 S	542.24434	542.24327	0.00107	1.97	NA	NA	NA	NA	NA	negative
	4|MS/MS, no match	1240|515.22365|6.104	515.22365	6.104	C21 H37 N2 Na O11	516.23093	516.2295	0.00143	2.76	NA	NA	NA	NA	NA	negative
	4|MS/MS, no match	1245|329.24871|8.925	329.24871	8.925	C22 H34 O2	330.25598	330.25588	1e-04	0.31	NA	NA	NA	NA	NA	negative
	4|MS/MS, no match	1246|434.04583|1.497	434.04583	1.497	C9 H25 N3 Na O7 P3 S	435.05311	435.05237	0.00074	1.7	NA	NA	NA	NA	NA	negative
	4|MS/MS, no match	1247|485.04882|0.359	485.04882	0.359	C33 H11 Cl N2 O	486.0561	486.05599	0.00011	0.23	NA	NA	NA	NA	NA	negative
	4|MS/MS, no match	1253|108.02043|1.151	108.02043	1.151	C4 H5 N3 O2	127.03827	127.03818	9e-05	0.74	NA	NA	NA	NA	NA	negative
	4|MS/MS, no match	1257|639.13946|2.357	639.13946	2.357	C15 H26 N8 Na O13 P	580.12561	580.12546	0.00015	0.25	NA	NA	NA	NA	NA	negative
	4|MS/MS, no match	1259|376.06594|3.539	376.06594	3.539	C10 H18 K N7 Na O3 P	377.07324	377.07435	-0.00111	-2.94	NA	NA	NA	NA	NA	negative
	4|MS/MS, no match	1261|558.98902|0.442	558.98902	0.442	C9 H22 K N10 Na2 O3 P3 S2	559.99644	559.99631	0.00013	0.24	NA	NA	NA	NA	NA	negative
	4|MS/MS, no match	1262|379.24659|7.823	379.24659	7.823	C16 H37 N4 O4 P	380.25387	380.25524	-0.00137	-3.61	NA	NA	NA	NA	NA	negative
	4|MS/MS, no match	1266|391.10768|0.397	391.10768	0.397	C8 H20 N6 O12	392.11496	392.11392	0.00104	2.65	NA	NA	NA	NA	NA	negative
	4|MS/MS, no match	1267|425.04049|0.363	425.04049	0.363	C20 H16 Cl N4 O P S	426.04776	426.0471	0.00067	1.57	NA	NA	NA	NA	NA	negative
	4|MS/MS, no match	1271|848.56543|9.262	848.56543	9.262	C55 H79 N O4 S	849.57271	849.57298	-0.00027	-0.32	NA	NA	NA	NA	NA	negative
	4|MS/MS, no match	1272|203.06485|5.275	203.06485	5.275	C11 H12 N2 S	204.07212	204.07212	1e-05	0.03	NA	NA	NA	NA	NA	negative
	4|MS/MS, no match	1276|764.22684|0.614	764.22684	0.614	C24 H53 N3 O16 P2 S2	765.23412	765.23425	-0.00013	-0.17	NA	NA	NA	NA	NA	negative
	4|MS/MS, no match	1279|108.02043|1.149	108.02043	1.149	C4 H3 N3 O	109.0277	109.02761	9e-05	0.84	NA	NA	NA	NA	NA	negative
	4|MS/MS, no match	1283|532.04377|1.729	532.04377	1.729	C10 H17 N9 Na2 O12 S	533.05105	533.05128	-0.00023	-0.42	NA	NA	NA	NA	NA	negative
	4|MS/MS, no match	1291|665.15572|3.507	665.15572	3.507	C25 H32 N8 Na2 O7 S2	666.16299	666.16308	-8e-05	-0.12	NA	NA	NA	NA	NA	negative
	4|MS/MS, no match	1292|253.10568|5.919	253.10568	5.919	C11 H19 Na O5	254.11296	254.11302	-6e-05	-0.24	NA	NA	NA	NA	NA	negative
	4|MS/MS, no match	1294|329.04256|0.786	329.04256	0.786	C8 H10 N8 O5 S	330.04983	330.04949	0.00035	1.05	NA	NA	NA	NA	NA	negative
	4|MS/MS, no match	1296|327.21781|6.313	327.21781	6.313	C13 H30 N2 Na P	268.20395	268.20443	-0.00048	-1.77	NA	NA	NA	NA	NA	negative
	4|MS/MS, no match	1297|288.07151|1.051	288.07151	1.051	C10 H12 N5 Na O4	289.07877	289.0787	8e-05	0.26	NA	NA	NA	NA	NA	negative
	4|MS/MS, no match	1299|379.1582|8.835	379.1582	8.835	C14 H32 K N4 Na P2	380.16548	380.1637	0.00178	4.69	NA	NA	NA	NA	NA	negative
	4|MS/MS, no match	1300|639.13937|2.341	639.13937	2.341	C20 H38 N2 O15 P2 S	640.14664	640.14681	-0.00017	-0.26	NA	NA	NA	NA	NA	negative
	4|MS/MS, no match	1301|336.06031|1.004	336.06031	1.004	C12 H14 N5 Na2 O2 P	337.06758	337.06805	-0.00047	-1.38	NA	NA	NA	NA	NA	negative
	4|MS/MS, no match	1302|814.26053|1.142	814.26053	1.142	C29 H54 K N7 Na O10 P3	815.26781	815.26798	-0.00017	-0.21	NA	NA	NA	NA	NA	negative
	4|MS/MS, no match	1303|499.0807|1.198	499.0807	1.198	C11 H23 N4 Na O7 P2 S	440.06683	440.06604	8e-04	1.81	NA	NA	NA	NA	NA	negative
	4|MS/MS, no match	1305|654.44074|10.192	654.44074	10.192	C34 H68 N Na O5 P2	655.44801	655.44704	0.00097	1.48	NA	NA	NA	NA	NA	negative
	4|MS/MS, no match	1307|507.03712|1.818	507.03712	1.818	C13 H18 N8 O8 P2 S	508.0444	508.04435	5e-05	0.09	NA	NA	NA	NA	NA	negative
	4|MS/MS, no match	1308|261.07275|0.701	261.07275	0.701	C8 H16 K N4 Na O2	262.08008	262.0808	-0.00072	-2.75	NA	NA	NA	NA	NA	negative
	4|MS/MS, no match	1309|360.06915|1.033	360.06915	1.033	C14 H13 N5 Na2 O4	361.07605	361.07629	-0.00025	-0.68	NA	NA	NA	NA	NA	negative
	4|MS/MS, no match	1310|335.22287|7.238	335.22287	7.238	C21 H30 N4 O	354.24071	354.24196	-0.00125	-3.53	NA	NA	NA	NA	NA	negative
	4|MS/MS, no match	1311|789.2341|0.983	789.2341	0.983	C43 H35 N8 O6 P	790.24138	790.24172	-0.00034	-0.43	NA	NA	NA	NA	NA	negative
	4|MS/MS, no match	1315|363.25182|9.308	363.25182	9.308	C20 H37 Na O4	364.2591	364.25895	0.00014	0.4	NA	NA	NA	NA	NA	negative
	4|MS/MS, no match	1317|622.37017|7.568	622.37017	7.568	C23 H54 N9 Na O7 S	623.37747	623.37646	0.00101	1.62	NA	NA	NA	NA	NA	negative
	4|MS/MS, no match	1318|362.10295|0.601	362.10295	0.601	C11 H26 N O8 P S	363.11023	363.11167	-0.00145	-3.98	NA	NA	NA	NA	NA	negative
	4|MS/MS, no match	1319|560.14019|0.526	560.14019	0.526	C20 H29 N5 Na2 O9 S	561.14747	561.14814	-0.00067	-1.2	NA	NA	NA	NA	NA	negative
	4|MS/MS, no match	1322|289.01721|0.903	289.01721	0.903	C8 H11 N4 O4 P S	290.02385	290.02386	-1e-05	-0.03	NA	NA	NA	NA	NA	negative
	4|MS/MS, no match	1325|184.09797|4.375	184.09797	4.375	C9 H17 N O4	203.1158	203.11576	4e-05	0.2	NA	NA	NA	NA	NA	negative
	4|MS/MS, no match	1327|608.35703|7.626	608.35703	7.626	C27 H52 N7 Na O5 S	609.36431	609.36483	-0.00052	-0.86	NA	NA	NA	NA	NA	negative
	4|MS/MS, no match	1330|580.23479|7.813	580.23479	7.813	C23 H47 N Na O8 P3	581.24206	581.24122	0.00084	1.45	NA	NA	NA	NA	NA	negative
	4|MS/MS, no match	1331|541.23697|7.67	541.23697	7.67	C28 H36 Na2 O2 S	482.22317	482.22314	3e-05	0.06	NA	NA	NA	NA	NA	negative
	4|MS/MS, no match	1332|451.23146|5.472	451.23146	5.472	C20 H32 N6 O6	452.23873	452.23833	4e-04	0.89	NA	NA	NA	NA	NA	negative
	4|MS/MS, no match	1334|488.01769|1.616	488.01769	1.616	C9 H19 K N5 Na2 O11 P	489.025	489.02511	-0.00011	-0.23	NA	NA	NA	NA	NA	negative
	4|MS/MS, no match	1335|448.13955|3.695	448.13955	3.695	C18 H29 N Na2 O7 S	449.14683	449.14601	0.00082	1.82	NA	NA	NA	NA	NA	negative
	4|MS/MS, no match	1336|507.03711|1.797	507.03711	1.797	C10 H18 Na O16 P	448.02328	448.02302	0.00026	0.58	NA	NA	NA	NA	NA	negative
	4|MS/MS, no match	1338|460.176|4.988	460.176	4.988	C20 H27 N7 O4 S	461.18328	461.18452	-0.00124	-2.7	NA	NA	NA	NA	NA	negative
	4|MS/MS, no match	1341|269.24853|9.232	269.24853	9.232	C17 H34 O2	270.2558	270.25588	-8e-05	-0.28	NA	NA	NA	NA	NA	negative
	4|MS/MS, no match	1342|824.54269|10.07	824.54269	10.07	C41 H86 N3 O5 P3 S	825.54997	825.5501	-0.00013	-0.16	NA	NA	NA	NA	NA	negative
	4|MS/MS, no match	1343|499.22658|8.678	499.22658	8.678	C15 H38 N10 O3 P2 S	500.23386	500.23243	0.00143	2.86	NA	NA	NA	NA	NA	negative
	4|MS/MS, no match	1344|588.4765|9.966	588.4765	9.966	C33 H65 Cl N5 Na	589.48377	589.48262	0.00115	1.95	NA	NA	NA	NA	NA	negative
	4|MS/MS, no match	1351|409.23614|8.807	409.23614	8.807	C24 H35 Na O4	410.24342	410.2433	0.00012	0.28	NA	NA	NA	NA	NA	negative
	4|MS/MS, no match	1352|207.01208|4.655	207.01208	4.655	C10 H8 O3 S	208.01936	208.01941	-5e-05	-0.26	NA	NA	NA	NA	NA	negative
	4|MS/MS, no match	1353|328.07794|2.022	328.07794	2.022	C12 H15 N3 O8	329.08522	329.08591	-7e-04	-2.12	NA	NA	NA	NA	NA	negative
	4|MS/MS, no match	1357|406.01912|0.461	406.01912	0.461	C6 H16 N7 O8 P3	407.02639	407.02732	-0.00093	-2.28	NA	NA	NA	NA	NA	negative
	4|MS/MS, no match	1358|492.27315|6.464	492.27315	6.464	C19 H45 K N5 O5 P	493.28042	493.27954	0.00088	1.79	NA	NA	NA	NA	NA	negative
	4|MS/MS, no match	1362|636.38822|8.069	636.38822	8.069	C32 H56 N5 O6 P	637.3955	637.39682	-0.00132	-2.08	NA	NA	NA	NA	NA	negative
	4|MS/MS, no match	1363|253.05002|0.514	253.05002	0.514	C7 H14 N2 O6 S	254.05729	254.05726	4e-05	0.15	NA	NA	NA	NA	NA	negative
	4|MS/MS, no match	1364|335.04287|0.467	335.04287	0.467	C12 H14 N2 Na O6 P	336.05007	336.04872	0.00135	4.03	NA	NA	NA	NA	NA	negative
	4|MS/MS, no match	1366|252.05472|0.695	252.05472	0.695	C8 H15 N O6 S	253.06199	253.06201	-1e-05	-0.06	NA	NA	NA	NA	NA	negative
	4|MS/MS, no match	1367|339.32694|10.116	339.32694	10.116	C22 H44 O2	340.33421	340.33413	8e-05	0.24	NA	NA	NA	NA	NA	negative
	4|MS/MS, no match	1368|649.09171|1.148	649.09171	1.148	C20 H29 N8 O9 P3 S	650.09888	650.0991	-0.00022	-0.34	NA	NA	NA	NA	NA	negative
	4|MS/MS, no match	1369|712.33573|7.445	712.33573	7.445	C29 H56 N5 O11 P S	713.343	713.34346	-0.00046	-0.65	NA	NA	NA	NA	NA	negative
	4|MS/MS, no match	1371|249.04235|0.468	249.04235	0.468	C8 H11 N4 Na O2 S	250.04966	250.05004	-0.00038	-1.51	NA	NA	NA	NA	NA	negative
	4|MS/MS, no match	1372|280.12244|4.345	280.12244	4.345	C11 H23 N O5 S	281.12972	281.12969	2e-05	0.08	NA	NA	NA	NA	NA	negative
	4|MS/MS, no match	1374|369.22819|5.358	369.22819	5.358	C19 H31 N4 Na O2	370.23547	370.23447	0.001	2.69	NA	NA	NA	NA	NA	negative
	4|MS/MS, no match	1375|990.12992|0.687	990.12992	0.687	C42 H38 N5 Na2 O15 P3	991.1372	991.13726	-6e-05	-0.07	NA	NA	NA	NA	NA	negative
	4|MS/MS, no match	1376|591.1169|1.217	591.1169	1.217	C23 H27 Na O9 P2	532.10306	532.1028	0.00026	0.48	NA	NA	NA	NA	NA	negative
	4|MS/MS, no match	1378|835.49148|9.181	835.49148	9.181	C42 H76 K N6 Na O3 P2	836.49876	836.49889	-0.00013	-0.15	NA	NA	NA	NA	NA	negative
	4|MS/MS, no match	1379|353.20039|7.082	353.20039	7.082	C15 H31 N4 Na O2 S	354.20767	354.20654	0.00113	3.19	NA	NA	NA	NA	NA	negative
	4|MS/MS, no match	1380|473.11045|0.396	473.11045	0.396	C6 H23 N10 O13 P	474.11772	474.11837	-0.00064	-1.35	NA	NA	NA	NA	NA	negative
	4|MS/MS, no match	1382|161.00924|0.474	161.00924	0.474	C5 H8 O7	180.02707	180.027	7e-05	0.4	NA	NA	NA	NA	NA	negative
	4|MS/MS, no match	1383|500.20726|5.043	500.20726	5.043	C19 H37 N5 Na O5 P S	501.21454	501.21507	-0.00053	-1.06	NA	NA	NA	NA	NA	negative
	4|MS/MS, no match	1384|505.14031|3.734	505.14031	3.734	C20 H34 K N2 Na O5 P2	506.14759	506.14777	-0.00018	-0.36	NA	NA	NA	NA	NA	negative
	4|MS/MS, no match	1385|715.10093|1.458	715.10093	1.458	C22 H32 N4 Na2 O16 P2	716.1082	716.10839	-0.00019	-0.26	NA	NA	NA	NA	NA	negative
	4|MS/MS, no match	1386|417.07774|1.195	417.07774	1.195	C11 H24 N4 O7 P2 S	418.08502	418.08409	0.00093	2.22	NA	NA	NA	NA	NA	negative
	4|MS/MS, no match	1388|488.05001|1.497	488.05001	1.497	C15 H14 N5 Na O5 P2	429.03612	429.03679	-0.00067	-1.56	NA	NA	NA	NA	NA	negative
	4|MS/MS, no match	1391|377.23331|6.435	377.23331	6.435	C17 H37 N2 Na2 O2 P	378.24059	378.2388	0.00178	4.71	NA	NA	NA	NA	NA	negative
	4|MS/MS, no match	1393|699.10592|1.49	699.10592	1.49	C15 H31 N10 O16 P3	700.1132	700.11323	-4e-05	-0.05	NA	NA	NA	NA	NA	negative
	4|MS/MS, no match	1395|266.94625|0.88	266.94625	0.88	C5 H6 K N2 Na O5 S	267.95354	267.95322	0.00032	1.19	NA	NA	NA	NA	NA	negative
	4|MS/MS, no match	1396|726.41999|7.393	726.41999	7.393	C31 H68 N3 Na O10 P2	727.42726	727.42776	-5e-04	-0.69	NA	NA	NA	NA	NA	negative
	4|MS/MS, no match	1397|268.05707|2.014	268.05707	2.014	C9 H8 N7 Na O2	269.06411	269.06372	0.00039	1.46	NA	NA	NA	NA	NA	negative
	4|MS/MS, no match	1398|377.23092|8.141	377.23092	8.141	C17 H34 N2 O7	378.2382	378.2366	0.0016	4.23	NA	NA	NA	NA	NA	negative
	4|MS/MS, no match	1400|388.04995|0.714	388.04995	0.714	C9 H20 K N O13	389.05722	389.05717	5e-05	0.14	NA	NA	NA	NA	NA	negative
	4|MS/MS, no match	1401|493.23943|5.942	493.23943	5.942	C17 H28 N10 Na2 O	434.22559	434.22429	0.00129	2.98	NA	NA	NA	NA	NA	negative
	4|MS/MS, no match	1402|379.01329|0.895	379.01329	0.895	C11 H9 N8 O4 P S	380.02057	380.02051	6e-05	0.16	NA	NA	NA	NA	NA	negative
	4|MS/MS, no match	1405|642.30007|7.517	642.30007	7.517	C31 H48 N7 O2 P3	643.30735	643.30823	-0.00088	-1.38	NA	NA	NA	NA	NA	negative
	4|MS/MS, no match	1406|287.05223|0.573	287.05223	0.573	C10 H12 N2 O8	288.05951	288.05937	0.00014	0.5	NA	NA	NA	NA	NA	negative
	4|MS/MS, no match	1407|267.19649|7.225	267.19649	7.225	C16 H28 O3	268.2038	268.20384	-5e-05	-0.18	NA	NA	NA	NA	NA	negative
	4|MS/MS, no match	1408|525.24211|8.835	525.24211	8.835	C23 H47 Na2 O4 P3	526.24939	526.24826	0.00113	2.14	NA	NA	NA	NA	NA	negative
	4|MS/MS, no match	1409|459.10869|0.983	459.10869	0.983	C15 H23 K N10 O P2	460.11597	460.11686	-0.00089	-1.94	NA	NA	NA	NA	NA	negative
	4|MS/MS, no match	1411|132.94651|0.418	132.94651	0.418	C2 H4 Cl K O2	133.95379	133.95369	1e-04	0.72	NA	NA	NA	NA	NA	negative
	4|MS/MS, no match	1413|800.35578|7.454	800.35578	7.454	C38 H62 N Na2 O10 P S	801.36306	801.36274	0.00031	0.39	NA	NA	NA	NA	NA	negative
	4|MS/MS, no match	1414|287.15009|5.529	287.15009	5.529	C13 H21 N4 Na O2	288.15736	288.15622	0.00114	3.97	NA	NA	NA	NA	NA	negative
	4|MS/MS, no match	1415|530.30187|7.454	530.30187	7.454	C22 H47 Cl N7 Na O2 S	531.30914	531.30982	-0.00067	-1.27	NA	NA	NA	NA	NA	negative
	4|MS/MS, no match	1416|320.09774|0.875	320.09774	0.875	C14 H17 N3 Na2 O3	321.10502	321.10653	-0.00151	-4.71	NA	NA	NA	NA	NA	negative
	4|MS/MS, no match	1417|450.26266|7.016	450.26266	7.016	C17 H41 N7 Na2 O3 S	469.28046	469.2787	0.00176	3.75	NA	NA	NA	NA	NA	negative
	4|MS/MS, no match	1419|327.2178|5.752	327.2178	5.752	C19 H28 N4 O	328.22508	328.22631	-0.00123	-3.75	NA	NA	NA	NA	NA	negative
	4|MS/MS, no match	1420|484.17344|4.445	484.17344	4.445	C21 H39 N Na O2 P3 S	485.18083	485.1812	-0.00038	-0.78	NA	NA	NA	NA	NA	negative
	4|MS/MS, no match	1421|375.05471|1.051	375.05471	1.051	C10 H13 N4 O4 P S	316.04061	316.03951	0.0011	3.49	NA	NA	NA	NA	NA	negative
	4|MS/MS, no match	1422|450.04088|3.232	450.04088	3.232	C10 H19 N3 Na2 O12 S	451.04807	451.04848	-0.00042	-0.92	NA	NA	NA	NA	NA	negative
	4|MS/MS, no match	1423|591.97267|0.453	591.97267	0.453	C11 H22 N3 Na2 O14 P S3	592.97994	592.97969	0.00025	0.43	NA	NA	NA	NA	NA	negative
	4|MS/MS, no match	1425|516.27298|6.506	516.27298	6.506	C21 H45 K N5 O5 P	517.28024	517.27954	7e-04	1.35	NA	NA	NA	NA	NA	negative
	4|MS/MS, no match	1427|433.97457|0.441	433.97457	0.441	C5 H18 K N7 Na2 O3 P2 S2	434.98181	434.98202	-0.00022	-0.5	NA	NA	NA	NA	NA	negative
	4|MS/MS, no match	1428|527.25775|9.122	527.25775	9.122	C27 H41 N2 Na O5 S	528.26503	528.26339	0.00164	3.11	NA	NA	NA	NA	NA	negative
	4|MS/MS, no match	1429|360.0702|4.153	360.0702	4.153	C11 H16 N5 O7 P	361.07747	361.07873	-0.00126	-3.49	NA	NA	NA	NA	NA	negative
	4|MS/MS, no match	1432|253.1809|6.83	253.1809	6.83	C11 H27 K N4	254.18818	254.18728	9e-04	3.54	NA	NA	NA	NA	NA	negative
	4|MS/MS, no match	1433|476.17061|3.75	476.17061	3.75	C18 H28 N7 Na O5 S	477.17789	477.17703	0.00085	1.79	NA	NA	NA	NA	NA	negative
	4|MS/MS, no match	1436|900.59496|13.067	900.59496	13.067	C47 H85 N9 O2 P2 S	901.60224	901.60222	2e-05	0.03	NA	NA	NA	NA	NA	negative
	4|MS/MS, no match	1437|399.0964|0.984	399.0964	0.984	C15 H23 K N4 Na O3 P	400.10367	400.10425	-0.00058	-1.45	NA	NA	NA	NA	NA	negative
	4|MS/MS, no match	1439|547.04165|0.885	547.04165	0.885	C14 H28 K N2 O12 P3	548.04892	548.04922	-0.00029	-0.53	NA	NA	NA	NA	NA	negative
	4|MS/MS, no match	1441|478.14995|3.585	478.14995	3.585	C20 H27 N5 Na2 O4 S	479.15722	479.15791	-0.00069	-1.44	NA	NA	NA	NA	NA	negative
	4|MS/MS, no match	1442|241.11942|4.222	241.11942	4.222	C11 H18 N2 O4	242.1267	242.12666	4e-05	0.16	NA	NA	NA	NA	NA	negative
	4|MS/MS, no match	1443|613.15126|1.145	613.15126	1.145	C13 H35 K N8 O15 S	614.15854	614.15796	0.00057	0.93	NA	NA	NA	NA	NA	negative
	4|MS/MS, no match	1445|659.11383|3.527	659.11383	3.527	C14 H30 K N8 Na O18	660.12096	660.12128	-0.00033	-0.49	NA	NA	NA	NA	NA	negative
	4|MS/MS, no match	1447|247.98464|0.804	247.98464	0.804	C5 H8 N Na O7 S	248.99192	248.99192	0	0.01	NA	NA	NA	NA	NA	negative
	4|MS/MS, no match	1449|252.96362|0.579	252.96362	0.579	C4 H7 Na O9 S	253.97102	253.97085	0.00017	0.68	NA	NA	NA	NA	NA	negative
	4|MS/MS, no match	1450|397.07954|0.456	397.07954	0.456	C10 H21 Na O7 P2	338.06573	338.06602	-0.00029	-0.86	NA	NA	NA	NA	NA	negative
	4|MS/MS, no match	1451|134.0473|3.578	134.0473	3.578	C5 H5 N5	135.05458	135.0545	9e-05	0.63	NA	NA	NA	NA	NA	negative
	4|MS/MS, no match	1453|363.2542|7.792	363.2542	7.792	C18 H37 K N4 O	364.26147	364.26044	0.00103	2.82	NA	NA	NA	NA	NA	negative
	4|MS/MS, no match	1455|703.00021|0.373	703.00021	0.373	C18 H31 Cl K N6 Na2 O6 P3 S2	704.00748	704.00803	-0.00055	-0.78	NA	NA	NA	NA	NA	negative
	4|MS/MS, no match	1456|466.29374|7.596	466.29374	7.596	C21 H43 N5 Na O3 P	467.30102	467.30012	9e-04	1.92	NA	NA	NA	NA	NA	negative
	4|MS/MS, no match	1457|368.03881|0.539	368.03881	0.539	C17 H8 N5 Na O4	369.04609	369.0474	-0.00131	-3.55	NA	NA	NA	NA	NA	negative
	4|MS/MS, no match	1459|285.0729|1.258	285.0729	1.258	C11 H14 N2 O7	286.08017	286.0801	7e-05	0.26	NA	NA	NA	NA	NA	negative
	4|MS/MS, no match	1466|838.94514|0.387	838.94514	0.387	C28 H29 K2 Na2 O14 P S3	839.95242	839.95266	-0.00024	-0.29	NA	NA	NA	NA	NA	negative
	4|MS/MS, no match	1469|492.27316|6.411	492.27316	6.411	C21 H40 N7 Na O3 S	493.28044	493.2811	-0.00067	-1.35	NA	NA	NA	NA	NA	negative
	4|MS/MS, no match	1470|348.18173|4.298	348.18173	4.298	C16 H29 N3 Na O2 P	349.18901	349.18951	-5e-04	-1.43	NA	NA	NA	NA	NA	negative
	4|MS/MS, no match	1471|576.96245|0.382	576.96245	0.382	C15 H18 Cl K N4 Na2 O S4	517.94853	517.94844	9e-05	0.17	NA	NA	NA	NA	NA	negative
	4|MS/MS, no match	1472|239.11497|0.423	239.11497	0.423	C7 H18 N6 Na P	240.12225	240.12283	-0.00058	-2.41	NA	NA	NA	NA	NA	negative
	4|MS/MS, no match	1473|589.04652|0.368	589.04652	0.368	C27 H22 Cl N2 Na O6 P2	590.0538	590.05393	-0.00013	-0.22	NA	NA	NA	NA	NA	negative
	4|MS/MS, no match	1474|275.08841|0.599	275.08841	0.599	C9 H13 N6 Na O3	276.09569	276.09468	0.00101	3.64	NA	NA	NA	NA	NA	negative
	4|MS/MS, no match	1475|582.28132|7.308	582.28132	7.308	C28 H44 K N5 Na2 O3	583.2886	583.28766	0.00094	1.6	NA	NA	NA	NA	NA	negative
	4|MS/MS, no match	1476|196.02853|0.461	196.02853	0.461	C5 H11 N O5 S	197.03583	197.03579	4e-05	0.19	NA	NA	NA	NA	NA	negative
	4|MS/MS, no match	1477|593.16031|3.733	593.16031	3.733	C21 H34 N2 Na2 O5 P2 S	534.14644	534.14591	0.00054	1	NA	NA	NA	NA	NA	negative
	4|MS/MS, no match	1479|509.12156|2.01	509.12156	2.01	C20 H20 N10 Na2 O2 S	510.12884	510.12868	0.00016	0.31	NA	NA	NA	NA	NA	negative
	4|MS/MS, no match	1481|397.0247|0.896	397.0247	0.896	C13 H16 N2 Na O7 P S	398.03129	398.03135	-7e-05	-0.16	NA	NA	NA	NA	NA	negative
	4|MS/MS, no match	1482|373.02622|0.886	373.02622	0.886	C12 H12 N6 Na O3 P S	374.0335	374.03269	0.00081	2.15	NA	NA	NA	NA	NA	negative
	4|MS/MS, no match	1483|840.58202|9.521	840.58202	9.521	C44 H77 N9 Na2 O4	841.5893	841.58939	-9e-05	-0.11	NA	NA	NA	NA	NA	negative
	4|MS/MS, no match	1484|168.01807|0.882	168.01807	0.882	C4 H8 K N3 O2	169.02534	169.02536	-2e-05	-0.09	NA	NA	NA	NA	NA	negative
	4|MS/MS, no match	1485|375.21533|7.452	375.21533	7.452	C17 H35 N2 Na2 O2 P	376.2226	376.22315	-0.00055	-1.46	NA	NA	NA	NA	NA	negative
	4|MS/MS, no match	1486|497.04394|1.159	497.04394	1.159	C10 H14 N10 O12 S	498.05121	498.05134	-0.00012	-0.25	NA	NA	NA	NA	NA	negative
	4|MS/MS, no match	1487|250.0391|0.593	250.0391	0.593	C8 H13 N O6 S	251.04638	251.04636	2e-05	0.08	NA	NA	NA	NA	NA	negative
	4|MS/MS, no match	1488|383.06396|0.469	383.06396	0.469	C10 H15 N4 Na O3 P2	324.05011	324.05171	-0.0016	-4.93	NA	NA	NA	NA	NA	negative
	4|MS/MS, no match	1490|466.03557|3.331	466.03557	3.331	C10 H19 N3 Na2 O13 S	467.04285	467.0434	-0.00055	-1.17	NA	NA	NA	NA	NA	negative
	4|MS/MS, no match	1492|479.15165|0.607	479.15165	0.607	C17 H33 N2 Na O8 S2	480.15893	480.1576	0.00133	2.76	NA	NA	NA	NA	NA	negative
	4|MS/MS, no match	1493|642.30001|7.449	642.30001	7.449	C27 H52 N Na2 O11 P	643.30728	643.30734	-5e-05	-0.08	NA	NA	NA	NA	NA	negative
	4|MS/MS, no match	1500|712.33123|4.857	712.33123	4.857	C33 H54 N3 Na2 O9 P	713.33851	713.33931	-8e-04	-1.12	NA	NA	NA	NA	NA	negative
	4|MS/MS, no match	1503|169.00779|0.606	169.00779	0.606	C6 H8 N2 O3 S	188.02563	188.02556	6e-05	0.33	NA	NA	NA	NA	NA	negative
	4|MS/MS, no match	1504|170.08235|3.874	170.08235	3.874	C8 H13 N O3	171.08962	171.08954	8e-05	0.47	NA	NA	NA	NA	NA	negative
	4|MS/MS, no match	1507|693.11897|1.552	693.11897	1.552	C20 H28 N10 O14 P2	694.12625	694.12617	8e-05	0.12	NA	NA	NA	NA	NA	negative
	4|MS/MS, no match	1509|401.02765|1.152	401.02765	1.152	C12 H15 N2 Na O10 S	402.03492	402.03451	0.00041	1.02	NA	NA	NA	NA	NA	negative
	4|MS/MS, no match	1510|443.07463|3.734	443.07463	3.734	C23 H17 Na O8	444.0819	444.08211	-0.00021	-0.47	NA	NA	NA	NA	NA	negative
	4|MS/MS, no match	1511|533.12262|0.602	533.12262	0.602	C15 H31 N8 Na O7 P2 S	552.14047	552.14093	-0.00047	-0.85	NA	NA	NA	NA	NA	negative
	4|MS/MS, no match	1514|321.04845|0.687	321.04845	0.687	C4 H16 N6 O7 P2	322.05572	322.05557	0.00015	0.48	NA	NA	NA	NA	NA	negative
	4|MS/MS, no match	1515|606.48722|9.784	606.48722	9.784	C30 H66 Cl N7 O3	607.49447	607.49157	0.00291	4.78	NA	NA	NA	NA	NA	negative
	4|MS/MS, no match	1518|379.8991|0.464	379.8991	0.464	C3 H2 N7 Na O8 P2 S	380.90621	380.90585	0.00036	0.94	NA	NA	NA	NA	NA	negative
	4|MS/MS, no match	1520|248.99379|1.165	248.99379	1.165	C8 H7 N2 Na O4 S	250.00155	250.00242	-0.00087	-3.49	NA	NA	NA	NA	NA	negative
	4|MS/MS, no match	1522|309.01543|1.171	309.01543	1.171	C7 H10 N4 O8 S	310.02271	310.02193	0.00077	2.49	NA	NA	NA	NA	NA	negative
	4|MS/MS, no match	1523|279.0269|0.429	279.0269	0.429	C5 H14 K N4 O5 P	280.03417	280.03389	0.00029	1.02	NA	NA	NA	NA	NA	negative
	4|MS/MS, no match	1527|315.19666|6.681	315.19666	6.681	C20 H28 O3	316.20394	316.20384	9e-05	0.3	NA	NA	NA	NA	NA	negative
	4|MS/MS, no match	1528|411.20654|8.679	411.20654	8.679	C17 H33 N4 Na O4 S	412.21382	412.21202	0.0018	4.36	NA	NA	NA	NA	NA	negative
	4|MS/MS, no match	1530|636.97326|0.374	636.97326	0.374	C27 H12 N8 Na2 O S4	637.98054	637.98123	-0.00069	-1.09	NA	NA	NA	NA	NA	negative
	4|MS/MS, no match	1534|243.19656|7.042	243.19656	7.042	C14 H28 O3	244.20383	244.20384	-1e-05	-0.05	NA	NA	NA	NA	NA	negative
	4|MS/MS, no match	1537|591.97264|0.453	591.97264	0.453	C4 H14 N7 Na O16 P2 S	532.95878	532.95907	-0.00028	-0.53	NA	NA	NA	NA	NA	negative
	4|MS/MS, no match	1538|333.09403|1.213	333.09403	1.213	C10 H17 K N8 Na2	334.10131	334.10086	0.00045	1.34	NA	NA	NA	NA	NA	negative
	4|MS/MS, no match	1539|261.00735|3.937	261.00735	3.937	C8 H7 N4 Na O3 S	262.01462	262.01366	0.00097	3.7	NA	NA	NA	NA	NA	negative
	4|MS/MS, no match	1541|499.08071|1.194	499.08071	1.194	C14 H23 N8 Na O5 P2 S	500.08798	500.0885	-0.00052	-1.04	NA	NA	NA	NA	NA	negative
	4|MS/MS, no match	1542|508.26786|6	508.26786	6	C19 H45 K N5 O6 P	509.27513	509.27445	0.00068	1.34	NA	NA	NA	NA	NA	negative
	4|MS/MS, no match	1543|558.281|7.271	558.281	7.271	C26 H49 N3 Na2 O P2 S	559.28828	559.2867	0.00158	2.83	NA	NA	NA	NA	NA	negative
	4|MS/MS, no match	1545|385.2362|8.993	385.2362	8.993	C22 H35 Na O4	386.24348	386.2433	0.00017	0.45	NA	NA	NA	NA	NA	negative
	4|MS/MS, no match	1546|287.10998|0.372	287.10998	0.372	C12 H21 Cl N4 S	288.11726	288.11755	-0.00029	-1	NA	NA	NA	NA	NA	negative
	4|MS/MS, no match	1550|378.95562|0.415	378.95562	0.415	C6 H8 Cl K N6 Na2 O6	379.9629	379.96263	0.00027	0.7	NA	NA	NA	NA	NA	negative
	4|MS/MS, no match	1552|313.23851|6.878	313.23851	6.878	C18 H34 O4	314.24579	314.24571	8e-05	0.24	NA	NA	NA	NA	NA	negative
	4|MS/MS, no match	1553|275.10363|4.448	275.10363	4.448	C9 H21 N2 Na O4 S	276.11091	276.11197	-0.00106	-3.85	NA	NA	NA	NA	NA	negative
	4|MS/MS, no match	1555|549.00753|0.478	549.00753	0.478	C12 H20 K N8 Na2 O6 P3	550.01481	550.01511	-3e-04	-0.54	NA	NA	NA	NA	NA	negative
	4|MS/MS, no match	1556|375.05471|1.053	375.05471	1.053	C11 H19 K N6 Na O P S	376.06199	376.06134	0.00065	1.72	NA	NA	NA	NA	NA	negative
	4|MS/MS, no match	1557|475.22878|7.095	475.22878	7.095	C16 H34 N10 Na2 O2 S	476.23606	476.23823	-0.00217	-4.56	NA	NA	NA	NA	NA	negative
	4|MS/MS, no match	1559|223.17038|7.961	223.17038	7.961	C14 H24 O2	224.17766	224.17763	3e-05	0.12	NA	NA	NA	NA	NA	negative
	4|MS/MS, no match	1560|265.21721|8.627	265.21721	8.627	C17 H30 O2	266.22449	266.22458	-9e-05	-0.34	NA	NA	NA	NA	NA	negative
	4|MS/MS, no match	1565|127.11294|5.917	127.11294	5.917	C8 H16 O	128.12021	128.12012	1e-04	0.76	NA	NA	NA	NA	NA	negative
	4|MS/MS, no match	1569|425.0629|2.349	425.0629	2.349	C10 H17 N4 Na2 O4 P S	366.04902	366.05035	-0.00133	-3.62	NA	NA	NA	NA	NA	negative
	4|MS/MS, no match	1570|391.12953|0.639	391.12953	0.639	C11 H26 N6 Na O4 P S	392.13681	392.13716	-0.00034	-0.88	NA	NA	NA	NA	NA	negative
	4|MS/MS, no match	1574|557.11992|0.618	557.11992	0.618	C18 H28 N6 Na O9 P S	558.12719	558.12738	-0.00019	-0.33	NA	NA	NA	NA	NA	negative
	4|MS/MS, no match	1575|345.01057|1.234	345.01057	1.234	C9 H12 N2 Na O9 P	346.01783	346.01781	2e-05	0.07	NA	NA	NA	NA	NA	negative
	4|MS/MS, no match	1576|213.04936|0.437	213.04936	0.437	C6 H11 N2 Na O5	214.05664	214.05657	7e-05	0.34	NA	NA	NA	NA	NA	negative
	4|MS/MS, no match	1583|580.32567|7.953	580.32567	7.953	C27 H48 N7 O3 P S	581.33202	581.3277	0.00432	7.44	NA	NA	NA	NA	NA	negative	exceeds +/-5 ppm error	incorrect formula prediction
	4|MS/MS, no match	1584|688.44617|9.706	688.44617	9.706	C35 H71 K N3 Na O2 P2	689.45345	689.45563	-0.00218	-3.16	NA	NA	NA	NA	NA	negative
	4|MS/MS, no match	1586|816.49443|9.521	816.49443	9.521	C43 H74 K N5 Na O4 P	817.50171	817.50132	0.00039	0.48	NA	NA	NA	NA	NA	negative
	4|MS/MS, no match	1589|536.16591|4.893	536.16591	4.893	C22 H40 N Na2 O3 P3 S	537.17319	537.17371	-0.00052	-0.98	NA	NA	NA	NA	NA	negative
	4|MS/MS, no match	1590|444.02384|1.453	444.02384	1.453	C12 H18 K N5 O7 P2	445.03112	445.03185	-0.00073	-1.65	NA	NA	NA	NA	NA	negative
	4|MS/MS, no match	1593|466.00493|1.726	466.00493	1.726	C13 H15 N3 O12 P2	467.01286	467.0131	-0.00024	-0.51	NA	NA	NA	NA	NA	negative
	4|MS/MS, no match	1595|604.17277|3.747	604.17277	3.747	C23 H43 N3 Na O4 P3 S2	605.18004	605.18055	-0.00051	-0.84	NA	NA	NA	NA	NA	negative
	4|MS/MS, no match	1597|611.04337|3.574	611.04337	3.574	C20 H28 N2 Na2 O9 P2 S2	612.05044	612.05068	-0.00024	-0.39	NA	NA	NA	NA	NA	negative
	4|MS/MS, no match	1599|307.0073|0.47	307.0073	0.47	C4 H9 N6 Na O7 S	308.01457	308.01511	-0.00054	-1.75	NA	NA	NA	NA	NA	negative
	4|MS/MS, no match	1600|484.17344|4.574	484.17344	4.574	C16 H34 N5 Na2 O5 P S	485.18072	485.18137	-0.00064	-1.33	NA	NA	NA	NA	NA	negative
	4|MS/MS, no match	1601|670.43578|9.969	670.43578	9.969	C37 H64 K N5 Na P	671.44306	671.44341	-0.00035	-0.52	NA	NA	NA	NA	NA	negative
	4|MS/MS, no match	1602|386.03356|0.617	386.03356	0.617	C6 H18 K N7 O6 S2	387.04083	387.0397	0.00113	2.91	NA	NA	NA	NA	NA	negative
	4|MS/MS, no match	1604|690.09421|1.771	690.09421	1.771	C26 H27 N7 O10 P2 S	691.10148	691.10153	-5e-05	-0.07	NA	NA	NA	NA	NA	negative
	4|MS/MS, no match	1605|502.22294|5.309	502.22294	5.309	C23 H39 N Na2 O6 S	503.23008	503.22935	0.00073	1.45	NA	NA	NA	NA	NA	negative
	4|MS/MS, no match	1607|227.9606|0.74	227.9606	0.74	C H4 N Na O11	228.96786	228.9682	-0.00035	-1.51	NA	NA	NA	NA	NA	negative
	4|MS/MS, no match	1610|549.09366|0.38	549.09366	0.38	C16 H29 K N10 Na P S3	550.10094	550.10112	-0.00018	-0.32	NA	NA	NA	NA	NA	negative
	4|MS/MS, no match	1613|376.06626|3.263	376.06626	3.263	C13 H11 N7 O7	377.07354	377.072	0.00154	4.09	NA	NA	NA	NA	NA	negative
	4|MS/MS, no match	1616|850.49084|12.987	850.49084	12.987	C47 H74 N Na O9 S	851.49812	851.4982	-8e-05	-0.1	NA	NA	NA	NA	NA	negative
	4|MS/MS, no match	1617|275.08839|0.508	275.08839	0.508	C7 H18 N4 Na O4 P	276.09566	276.09634	-0.00067	-2.44	NA	NA	NA	NA	NA	negative
	4|MS/MS, no match	1618|389.07071|3.732	389.07071	3.732	C13 H22 N4 Na2 O P2 S	390.07779	390.07849	-0.00071	-1.81	NA	NA	NA	NA	NA	negative
	4|MS/MS, no match	1619|403.19469|0.919	403.19469	0.919	C15 H28 N6 O7	404.20197	404.20195	2e-05	0.05	NA	NA	NA	NA	NA	negative
	4|MS/MS, no match	1620|425.2311|7.893	425.2311	7.893	C18 H38 N2 O7 S	426.23837	426.23997	-0.0016	-3.75	NA	NA	NA	NA	NA	negative
	4|MS/MS, no match	1621|233.02925|1.171	233.02925	1.171	C7 H7 N4 Na O4	234.03653	234.0365	3e-05	0.12	NA	NA	NA	NA	NA	negative
	4|MS/MS, no match	1623|635.08856|0.626	635.08856	0.626	C13 H31 N6 O17 P3	636.09583	636.09585	-2e-05	-0.04	NA	NA	NA	NA	NA	negative
	4|MS/MS, no match	1625|536.059|3.611	536.059	3.611	C14 H24 N3 O15 P S	537.06628	537.06657	-3e-04	-0.56	NA	NA	NA	NA	NA	negative
	4|MS/MS, no match	1626|555.13684|0.606	555.13684	0.606	C27 H30 N2 Na2 O4 S2	556.14412	556.14424	-0.00012	-0.21	NA	NA	NA	NA	NA	negative
	4|MS/MS, no match	1627|464.05436|3.54	464.05436	3.54	C16 H21 Br N5 Na O5	465.06164	465.06238	-0.00074	-1.59	NA	NA	NA	NA	NA	negative
	4|MS/MS, no match	1632|633.0254|3.386	633.0254	3.386	C21 H20 N2 Na2 O16 S	634.03265	634.03289	-0.00025	-0.39	NA	NA	NA	NA	NA	negative
	4|MS/MS, no match	1633|472.02257|1.447	472.02257	1.447	C9 H16 N9 O8 P S2	473.02989	473.03009	-2e-04	-0.42	NA	NA	NA	NA	NA	negative
	4|MS/MS, no match	1634|398.02594|0.49	398.02594	0.49	C6 H15 N7 Na O8 P S	399.03321	399.03381	-6e-04	-1.5	NA	NA	NA	NA	NA	negative
	4|MS/MS, no match	1637|779.09204|0.684	779.09204	0.684	C22 H35 N6 O17 P3 S	780.09932	780.09922	1e-04	0.12	NA	NA	NA	NA	NA	negative
	4|MS/MS, no match	1638|145.01434|0.681	145.01434	0.681	C5 H6 O5	146.02161	146.02152	9e-05	0.63	NA	NA	NA	NA	NA	negative
	4|MS/MS, no match	1639|744.36849|7.595	744.36849	7.595	C25 H61 N7 O14 P2	745.37576	745.37517	0.00059	0.79	NA	NA	NA	NA	NA	negative
	4|MS/MS, no match	1640|279.10985|0.96	279.10985	0.96	C12 H16 N4 O4	280.11713	280.11715	-2e-05	-0.09	NA	NA	NA	NA	NA	negative
	4|MS/MS, no match	1641|335.22281|7.928	335.22281	7.928	C17 H34 N2 Na O P	336.23012	336.23064	-0.00052	-1.55	NA	NA	NA	NA	NA	negative
	4|MS/MS, no match	1642|565.1299|0.684	565.1299	0.684	C13 H32 N10 O7 P2 S2	566.13717	566.13721	-3e-05	-0.06	NA	NA	NA	NA	NA	negative
	4|MS/MS, no match	1643|179.1078|7.226	179.1078	7.226	C11 H16 O2	180.11509	180.11503	6e-05	0.34	NA	NA	NA	NA	NA	negative
	4|MS/MS, no match	1648|433.22075|6.454	433.22075	6.454	C20 H38 N2 O4 S2	434.22802	434.2273	0.00072	1.67	NA	NA	NA	NA	NA	negative
	4|MS/MS, no match	1649|369.11289|0.374	369.11289	0.374	C15 H24 K N4 Na O S	370.12017	370.12056	-0.00039	-1.06	NA	NA	NA	NA	NA	negative
	4|MS/MS, no match	1653|475.22894|7.838	475.22894	7.838	C16 H35 K N4 Na2 O3	416.21509	416.21416	0.00093	2.22	NA	NA	NA	NA	NA	negative
	4|MS/MS, no match	1654|568.10067|0.713	568.10067	0.713	C13 H29 N3 Na O18 P	569.10794	569.10814	-2e-04	-0.35	NA	NA	NA	NA	NA	negative
	4|MS/MS, no match	1657|207.0146|0.557	207.0146	0.557	C6 H8 O8	208.02187	208.02192	-4e-05	-0.2	NA	NA	NA	NA	NA	negative
	4|MS/MS, no match	1659|425.06287|2.336	425.06287	2.336	C12 H18 N4 O11 S	426.07014	426.06928	0.00087	2.03	NA	NA	NA	NA	NA	negative
	4|MS/MS, no match	1660|592.32562|6.577	592.32562	6.577	C22 H45 N7 Na2 O3 S	533.31176	533.31	0.00176	3.3	NA	NA	NA	NA	NA	negative
	4|MS/MS, no match	1661|443.20271|7.26	443.20271	7.26	C18 H33 N2 Na O9	444.20998	444.20838	0.00161	3.62	NA	NA	NA	NA	NA	negative
	4|MS/MS, no match	1663|737.08294|1.456	737.08294	1.456	C18 H29 N8 Na2 O17 P S	738.09023	738.09044	-0.00021	-0.29	NA	NA	NA	NA	NA	negative
	4|MS/MS, no match	1666|506.32502|7.905	506.32502	7.905	C27 H45 N3 O6	507.33233	507.33084	0.0015	2.95	NA	NA	NA	NA	NA	negative
	4|MS/MS, no match	1670|250.03912|0.595	250.03912	0.595	C6 H9 N O4 S	191.02526	191.02523	3e-05	0.18	NA	NA	NA	NA	NA	negative
	4|MS/MS, no match	1671|503.07181|0.98	503.07181	0.98	C18 H24 N6 Na O2 P3 S	504.07922	504.0792	2e-05	0.04	NA	NA	NA	NA	NA	negative
	4|MS/MS, no match	1673|256.04969|0.459	256.04969	0.459	C9 H13 N3 Na2 O S	257.05696	257.05747	-0.00051	-1.97	NA	NA	NA	NA	NA	negative
	4|MS/MS, no match	1674|294.00554|0.458	294.00554	0.458	C3 H10 N7 Na O4 S2	295.01282	295.01334	-0.00052	-1.77	NA	NA	NA	NA	NA	negative
	4|MS/MS, no match	1676|715.10097|1.545	715.10097	1.545	C22 H32 N4 Na2 O16 P2	716.10825	716.10839	-0.00014	-0.2	NA	NA	NA	NA	NA	negative
	4|MS/MS, no match	1679|368.9809|0.454	368.9809	0.454	C6 H13 N4 Na O7 P2 S	369.98818	369.98779	0.00039	1.06	NA	NA	NA	NA	NA	negative
	4|MS/MS, no match	1680|522.28359|7.25	522.28359	7.25	C27 H45 N3 O3 S2	523.29086	523.29023	0.00063	1.2	NA	NA	NA	NA	NA	negative
	4|MS/MS, no match	1684|283.08236|4.303	283.08236	4.303	C12 H18 K N2 Na O2	284.08964	284.0903	-0.00067	-2.36	NA	NA	NA	NA	NA	negative
	4|MS/MS, no match	1686|231.03181|0.629	231.03181	0.629	C9 H15 K Na O P	232.03908	232.03953	-0.00045	-1.92	NA	NA	NA	NA	NA	negative
	4|MS/MS, no match	1691|718.97563|0.375	718.97563	0.375	C15 H30 Cl K N8 Na O7 P3 S3	719.98291	719.98357	-0.00066	-0.92	NA	NA	NA	NA	NA	negative
	4|MS/MS, no match	1692|429.17916|8.674	429.17916	8.674	C19 H36 Cl N2 Na O S2	430.18644	430.18553	0.00091	2.11	NA	NA	NA	NA	NA	negative
	4|MS/MS, no match	1696|252.97308|0.568	252.97308	0.568	C4 H8 Na O9 P	253.98036	253.98036	0	-0.01	NA	NA	NA	NA	NA	negative
	4|MS/MS, no match	1699|548.26304|5.791	548.26304	5.791	C25 H44 N O10 P	549.27032	549.27028	3e-05	0.06	NA	NA	NA	NA	NA	negative
	4|MS/MS, no match	1701|507.06555|2.338	507.06555	2.338	C11 H23 N6 Na2 O10 P S	508.07283	508.07294	-0.00011	-0.21	NA	NA	NA	NA	NA	negative
	4|MS/MS, no match	1705|410.08098|2.029	410.08098	2.029	C10 H24 N5 Na O5 P2 S	411.08826	411.08711	0.00115	2.8	NA	NA	NA	NA	NA	negative
	4|MS/MS, no match	1708|479.28351|8.018	479.28351	8.018	C24 H46 N2 Na O2 P S	480.29079	480.29153	-0.00074	-1.55	NA	NA	NA	NA	NA	negative
	4|MS/MS, no match	1709|429.30099|8.858	429.30099	8.858	C21 H43 N4 O3 P	430.30827	430.30728	0.00099	2.31	NA	NA	NA	NA	NA	negative
	4|MS/MS, no match	1710|301.2173|7.922	301.2173	7.922	C20 H30 O2	302.22458	302.22458	0	-0.01	NA	NA	NA	NA	NA	negative
	4|MS/MS, no match	1713|510.0617|1.734	510.0617	1.734	C15 H23 N5 O9 P2 S	511.06898	511.06917	-0.00019	-0.37	NA	NA	NA	NA	NA	negative
	4|MS/MS, no match	1715|614.17953|2.012	614.17953	2.012	C26 H33 N7 Na2 O4 P2	615.18681	615.18646	0.00034	0.56	NA	NA	NA	NA	NA	negative
	4|MS/MS, no match	1717|656.42013|9.83	656.42013	9.83	C34 H62 N5 Na O2 P2	657.42741	657.42764	-0.00024	-0.36	NA	NA	NA	NA	NA	negative
	4|MS/MS, no match	1719|274.02523|0.565	274.02523	0.565	C6 H15 N O7 P2	275.03251	275.03237	0.00013	0.48	NA	NA	NA	NA	NA	negative
	4|MS/MS, no match	1722|366.02199|2.398	366.02199	2.398	C10 H11 N5 Na O7 P	367.02927	367.02938	-0.00011	-0.3	NA	NA	NA	NA	NA	negative
	4|MS/MS, no match	1723|359.22051|8.592	359.22051	8.592	C13 H33 N6 Na O2 S	360.22778	360.22834	-0.00056	-1.54	NA	NA	NA	NA	NA	negative
	4|MS/MS, no match	1724|653.13405|3.539	653.13405	3.539	C18 H30 N10 Na2 O10 P2	654.14133	654.1417	-0.00037	-0.56	NA	NA	NA	NA	NA	negative
	4|MS/MS, no match	1727|447.13435|6.412	447.13435	6.412	C21 H31 K Na2 O3 S	448.14163	448.14264	-0.00101	-2.24	NA	NA	NA	NA	NA	negative
	4|MS/MS, no match	1728|611.13687|3.565	611.13687	3.565	C13 H33 N10 Na2 O9 P3	612.14414	612.14402	0.00012	0.2	NA	NA	NA	NA	NA	negative
	4|MS/MS, no match	1730|622.37249|8.071	622.37249	8.071	C37 H53 N O7	623.37976	623.3822	-0.00244	-3.91	NA	NA	NA	NA	NA	negative
	4|MS/MS, no match	1736|254.03401|0.455	254.03401	0.455	C7 H16 K N Na O3 P	255.04128	255.04026	0.00103	4.02	NA	NA	NA	NA	NA	negative
	4|MS/MS, no match	1739|264.05787|0.605	264.05787	0.605	C9 H18 Cl N3 O3 S	283.0757	283.07574	-4e-05	-0.12	NA	NA	NA	NA	NA	negative
	4|MS/MS, no match	1740|381.26469|6.701	381.26469	6.701	C19 H40 N2 Na O2 P	382.27197	382.27251	-0.00054	-1.42	NA	NA	NA	NA	NA	negative
	4|MS/MS, no match	1741|360.07156|0.9	360.07156	0.9	C8 H16 N7 Na O6 S	361.07883	361.07805	0.00079	2.18	NA	NA	NA	NA	NA	negative
	4|MS/MS, no match	1742|526.27853|5.224	526.27853	5.224	C23 H47 K N Na O8	527.2858	527.28364	0.00216	4.1	NA	NA	NA	NA	NA	negative
	4|MS/MS, no match	1744|341.08471|3.546	341.08471	3.546	C13 H29 P3 S2	342.09199	342.09235	-0.00036	-1.06	NA	NA	NA	NA	NA	negative
	4|MS/MS, no match	1746|125.03575|1.503	125.03575	1.503	C5 H6 N2 O2	126.04302	126.04293	1e-04	0.77	NA	NA	NA	NA	NA	negative
	4|MS/MS, no match	1749|440.07121|0.619	440.07121	0.619	C13 H20 N3 O12 P	441.07848	441.07846	2e-05	0.06	NA	NA	NA	NA	NA	negative
	4|MS/MS, no match	1753|572.48139|10.48	572.48139	10.48	C34 H68 Cl N O3	573.48867	573.48877	-0.00011	-0.18	NA	NA	NA	NA	NA	negative
	4|MS/MS, no match	1756|671.07393|1.138	671.07393	1.138	C22 H33 N2 Na2 O11 P3 S	672.08111	672.08133	-0.00022	-0.32	NA	NA	NA	NA	NA	negative
	4|MS/MS, no match	1758|289.11544|0.462	289.11544	0.462	C7 H20 N6 Na O3 P	290.12268	290.12322	-0.00054	-1.85	NA	NA	NA	NA	NA	negative
	4|MS/MS, no match	1760|331.9479|0.571	331.9479	0.571	C4 H11 N Na O9 P3	332.95517	332.95443	0.00074	2.22	NA	NA	NA	NA	NA	negative
	4|MS/MS, no match	1761|266.98456|0.605	266.98456	0.605	C6 H9 N2 O6 P S	267.99184	267.99189	-5e-05	-0.19	NA	NA	NA	NA	NA	negative
	4|MS/MS, no match	1764|566.1765|4.521	566.1765	4.521	C21 H37 N7 Na O2 P3 S	567.18378	567.184	-0.00022	-0.38	NA	NA	NA	NA	NA	negative
	4|MS/MS, no match	1766|268.98326|0.482	268.98326	0.482	C3 H3 N8 Na O4 S	269.99054	269.98957	0.00097	3.59	NA	NA	NA	NA	NA	negative
	4|MS/MS, no match	1767|444.02374|1.724	444.02374	1.724	C10 H18 N5 O9 P3	445.03113	445.03174	-6e-04	-1.36	NA	NA	NA	NA	NA	negative
	4|MS/MS, no match	1773|384.14302|4.342	384.14302	4.342	C13 H27 N3 O8 S	385.15029	385.15189	-0.00159	-4.14	NA	NA	NA	NA	NA	negative
	4|MS/MS, no match	1774|753.07642|1.132	753.07642	1.132	C20 H32 N6 Na2 O16 S3	754.0837	754.08323	0.00047	0.62	NA	NA	NA	NA	NA	negative
	4|MS/MS, no match	1778|300.02551|0.981	300.02551	0.981	C7 H16 N3 O4 P S2	301.03279	301.03198	0.00081	2.68	NA	NA	NA	NA	NA	negative
	4|MS/MS, no match	1779|169.00778|0.606	169.00778	0.606	C6 H6 N2 O2 S	170.01506	170.015	6e-05	0.37	NA	NA	NA	NA	NA	negative
	4|MS/MS, no match	1780|261.04101|3.739	261.04101	3.739	C11 H12 Cl N2 Na O2	262.04829	262.0485	-0.00021	-0.81	NA	NA	NA	NA	NA	negative
	4|MS/MS, no match	1782|283.19151|7.143	283.19151	7.143	C17 H24 N4	284.19877	284.2001	-0.00132	-4.66	NA	NA	NA	NA	NA	negative
	4|MS/MS, no match	1783|827.26778|0.616	827.26778	0.616	C30 H45 N8 Na O18	828.27507	828.27495	0.00012	0.14	NA	NA	NA	NA	NA	negative
	4|MS/MS, no match	1787|404.0171|0.63	404.0171	0.63	C9 H16 N3 O11 P S	405.02441	405.02432	9e-05	0.23	NA	NA	NA	NA	NA	negative
	4|MS/MS, no match	1788|508.34063|7.914	508.34063	7.914	C20 H49 N9 O2 P2	509.34791	509.34844	-0.00054	-1.05	NA	NA	NA	NA	NA	negative
	4|MS/MS, no match	1792|528.30947|7.575	528.30947	7.575	C23 H51 K N5 O5 P	547.32718	547.32649	0.00069	1.26	NA	NA	NA	NA	NA	negative
	4|MS/MS, no match	1793|355.12603|0.796	355.12603	0.796	C12 H25 N2 O8 P	356.1333	356.13485	-0.00155	-4.35	NA	NA	NA	NA	NA	negative
	4|MS/MS, no match	1796|594.34137|7.619	594.34137	7.619	C30 H52 N3 Na2 O4 P	595.34865	595.34908	-0.00043	-0.73	NA	NA	NA	NA	NA	negative
	4|MS/MS, no match	1797|712.40421|7.385	712.40421	7.385	C29 H63 N7 Na2 O6 P2	713.41149	713.41104	0.00044	0.62	NA	NA	NA	NA	NA	negative
	4|MS/MS, no match	1799|211.01831|4.778	211.01831	4.778	C8 H8 N2 O3 S	212.02559	212.02556	2e-05	0.11	NA	NA	NA	NA	NA	negative
	4|MS/MS, no match	1804|420.02133|0.688	420.02133	0.688	C6 H17 N5 Na O11 P S	421.02861	421.02806	0.00055	1.31	NA	NA	NA	NA	NA	negative
	4|MS/MS, no match	1806|593.16042|3.746	593.16042	3.746	C26 H31 N8 Na2 P3	594.1677	594.16799	-0.00029	-0.5	NA	NA	NA	NA	NA	negative
	4|MS/MS, no match	1808|231.06287|0.422	231.06287	0.422	C4 H10 Cl N4 Na	172.04879	172.04917	-0.00038	-2.22	NA	NA	NA	NA	NA	negative
	4|MS/MS, no match	1809|292.07231|0.467	292.07231	0.467	C6 H18 N5 Na O3 P2	293.07959	293.07826	0.00134	4.56	NA	NA	NA	NA	NA	negative
	4|MS/MS, no match	1811|669.04667|1.035	669.04667	1.035	C27 H23 N2 Na O13 S2	670.05393	670.05392	1e-05	0.01	NA	NA	NA	NA	NA	negative
	4|MS/MS, no match	1812|355.2491|6.364	355.2491	6.364	C15 H33 N8 P	356.25638	356.25658	-2e-04	-0.56	NA	NA	NA	NA	NA	negative
	4|MS/MS, no match	1814|497.04395|1.182	497.04395	1.182	C13 H25 N6 Na2 O5 P3 S	516.06181	516.06154	0.00027	0.52	NA	NA	NA	NA	NA	negative
	4|MS/MS, no match	1817|166.03893|0.447	166.03893	0.447	C4 H10 Cl N3 O2	167.04621	167.04615	6e-05	0.34	NA	NA	NA	NA	NA	negative
	4|MS/MS, no match	1819|571.28876|6.933	571.28876	6.933	C27 H47 N2 Na2 O6 P	572.29603	572.29671	-0.00068	-1.19	NA	NA	NA	NA	NA	negative
	4|MS/MS, no match	1821|648.38595|7.697	648.38595	7.697	C24 H62 N9 O3 P3 S	649.39347	649.39092	0.00255	3.93	NA	NA	NA	NA	NA	negative
	4|MS/MS, no match	1826|510.03176|1.498	510.03176	1.498	C13 H15 N3 O11 P2	451.01786	451.01818	-0.00032	-0.71	NA	NA	NA	NA	NA	negative
	4|MS/MS, no match	1829|616.28425|7.377	616.28425	7.377	C28 H41 N7 Na2 O6	617.29153	617.29137	0.00016	0.26	NA	NA	NA	NA	NA	negative
	4|MS/MS, no match	1838|685.11041|0.496	685.11041	0.496	C19 H35 N4 O17 P S2	686.11769	686.11762	7e-05	0.1	NA	NA	NA	NA	NA	negative
	4|MS/MS, no match	1839|493.20957|8.679	493.20957	8.679	C25 H37 Na2 O5 P	494.21685	494.2174	-0.00055	-1.12	NA	NA	NA	NA	NA	negative
	4|MS/MS, no match	1844|291.1966|7.377	291.1966	7.377	C15 H30 N2 Na P	292.20387	292.20443	-0.00056	-1.91	NA	NA	NA	NA	NA	negative
	4|MS/MS, no match	1847|429.02643|1.154	429.02643	1.154	C8 H16 N8 O7 P2 S	430.0337	430.03379	-8e-05	-0.2	NA	NA	NA	NA	NA	negative
	4|MS/MS, no match	1852|545.03951|0.503	545.03951	0.503	C13 H24 N4 Na O12 P S2	546.04679	546.04674	4e-05	0.08	NA	NA	NA	NA	NA	negative
	4|MS/MS, no match	1854|239.16528|7.118	239.16528	7.118	C14 H24 O3	240.17256	240.17254	1e-05	0.06	NA	NA	NA	NA	NA	negative
	4|MS/MS, no match	1857|419.01738|1.79	419.01738	1.79	C10 H17 N2 O12 P S	420.02453	420.02398	0.00055	1.31	NA	NA	NA	NA	NA	negative
	4|MS/MS, no match	1858|783.21714|0.983	783.21714	0.983	C39 H41 K N2 O13	784.22441	784.22457	-0.00016	-0.2	NA	NA	NA	NA	NA	negative
	4|MS/MS, no match	1860|393.19613|7.671	393.19613	7.671	C17 H31 N4 Na O3 S	394.20331	394.20146	0.00186	4.71	NA	NA	NA	NA	NA	negative
	4|MS/MS, no match	1862|299.00256|0.383	299.00256	0.383	C7 H11 Cl N2 Na2 O6	300.00984	300.0101	-0.00026	-0.88	NA	NA	NA	NA	NA	negative
	4|MS/MS, no match	1863|435.14558|7.673	435.14558	7.673	C22 H31 K Na O3 P	436.15286	436.15456	-0.0017	-3.9	NA	NA	NA	NA	NA	negative
	4|MS/MS, no match	1864|189.04052|0.97	189.04052	0.97	C5 H6 O4	130.02668	130.02661	7e-05	0.55	NA	NA	NA	NA	NA	negative
	4|MS/MS, no match	1866|355.06388|3.069	355.06388	3.069	C10 H9 N10 Na O4	356.07102	356.07059	0.00042	1.19	NA	NA	NA	NA	NA	negative
	4|MS/MS, no match	1867|466.33023|7.895	466.33023	7.895	C22 H47 N5 Na O2 P	467.33751	467.33651	0.001	2.14	NA	NA	NA	NA	NA	negative
	4|MS/MS, no match	1869|379.24899|6.521	379.24899	6.521	C21 H33 N4 Na O	380.25626	380.25521	0.00106	2.78	NA	NA	NA	NA	NA	negative
	4|MS/MS, no match	1870|526.02678|1.726	526.02678	1.726	C15 H19 N3 O14 P2	527.03406	527.03422	-0.00016	-0.31	NA	NA	NA	NA	NA	negative
	4|MS/MS, no match	1871|254.98056|1.054	254.98056	1.054	C4 H7 K N6 Na2 S	255.9883	255.98854	-0.00024	-0.94	NA	NA	NA	NA	NA	negative
	4|MS/MS, no match	1872|420.09031|1.026	420.09031	1.026	C16 H27 N Na2 O3 P2 S	421.09759	421.09823	-0.00064	-1.51	NA	NA	NA	NA	NA	negative
	4|MS/MS, no match	1879|309.11269|2.679	309.11269	2.679	C11 H22 N2 O6 S	310.11997	310.11986	0.00011	0.36	NA	NA	NA	NA	NA	negative
	4|MS/MS, no match	1880|677.12394|1.492	677.12394	1.492	C20 H28 N10 O13 P2	678.13121	678.13125	-4e-05	-0.06	NA	NA	NA	NA	NA	negative
	4|MS/MS, no match	1881|111.0201|1.217	111.0201	1.217	C4 H4 N2 O2	112.02738	112.02728	1e-04	0.89	NA	NA	NA	NA	NA	negative
	4|MS/MS, no match	1885|299.07037|3.735	299.07037	3.735	C10 H19 N2 Na O3 P2	300.07764	300.07686	0.00078	2.62	NA	NA	NA	NA	NA	negative
	4|MS/MS, no match	1889|251.12886|6.172	251.12886	6.172	C8 H21 N4 O3 P	252.13618	252.13513	0.00106	4.19	NA	NA	NA	NA	NA	negative
	4|MS/MS, no match	1890|608.16041|0.982	608.16041	0.982	C25 H35 N5 Na2 O4 P2 S	609.16769	609.16804	-0.00035	-0.57	NA	NA	NA	NA	NA	negative
	4|MS/MS, no match	1892|533.12256|0.602	533.12256	0.602	C20 H25 N8 Na2 O3 P S	534.12983	534.13033	-5e-04	-0.94	NA	NA	NA	NA	NA	negative
	4|MS/MS, no match	1893|322.98864|1.207	322.98864	1.207	C6 H15 Br N4 Na O3 P	323.99591	323.99628	-0.00037	-1.14	NA	NA	NA	NA	NA	negative
	4|MS/MS, no match	1896|640.38312|7.563	640.38312	7.563	C26 H59 N7 Na2 O4 P2	641.38843	641.38992	-0.00148	-2.31	NA	NA	NA	NA	NA	negative
	4|MS/MS, no match	1897|272.04453|0.464	272.04453	0.464	C9 H12 N3 O5 P	273.05185	273.05146	0.00039	1.43	NA	NA	NA	NA	NA	negative
	4|MS/MS, no match	1899|437.22213|8.838	437.22213	8.838	C20 H41 Na2 O3 P S	438.22941	438.23094	-0.00153	-3.5	NA	NA	NA	NA	NA	negative
	4|MS/MS, no match	1902|207.13899|6.379	207.13899	6.379	C13 H20 O2	208.14627	208.14633	-6e-05	-0.28	NA	NA	NA	NA	NA	negative
	4|MS/MS, no match	1903|706.1213|3.585	706.1213	3.585	C21 H28 N9 Na2 O14 P	707.12858	707.12887	-3e-04	-0.42	NA	NA	NA	NA	NA	negative
	4|MS/MS, no match	1905|587.14336|3.735	587.14336	3.735	C18 H30 N4 Na2 O15	588.15064	588.15031	0.00033	0.56	NA	NA	NA	NA	NA	negative
	4|MS/MS, no match	1907|253.11938|3.644	253.11938	3.644	C12 H18 N2 O4	254.12665	254.12666	0	-0.02	NA	NA	NA	NA	NA	negative
	4|MS/MS, no match	1909|540.33063|7.231	540.33063	7.231	C26 H54 N3 Na O P2 S	541.3379	541.33605	0.00185	3.42	NA	NA	NA	NA	NA	negative
	4|MS/MS, no match	1912|194.02243|0.65	194.02243	0.65	C3 H6 N7 Na S	195.0297	195.03031	-6e-04	-3.1	NA	NA	NA	NA	NA	negative
	4|MS/MS, no match	1913|361.23856|7.572	361.23856	7.572	C19 H36 N2 Na O P	362.24582	362.24629	-0.00047	-1.3	NA	NA	NA	NA	NA	negative
	4|MS/MS, no match	1917|189.11329|4.808	189.11329	4.808	C9 H18 O4	190.12057	190.12051	6e-05	0.3	NA	NA	NA	NA	NA	negative
	4|MS/MS, no match	1921|211.00132|3.52	211.00132	3.52	C4 H11 K N2 Na O2 P	212.00859	212.00929	-7e-04	-3.29	NA	NA	NA	NA	NA	negative
	4|MS/MS, no match	1923|503.03103|1.051	503.03103	1.051	C12 H18 N4 Na2 O13 S	504.03817	504.03865	-0.00048	-0.94	NA	NA	NA	NA	NA	negative
	4|MS/MS, no match	1925|318.113|0.634	318.113	0.634	C12 H21 N3 O5 S	319.12028	319.12019	9e-05	0.28	NA	NA	NA	NA	NA	negative
	4|MS/MS, no match	1929|482.00054|1.601	482.00054	1.601	C13 H16 N7 Na O4 P2 S2	483.00793	483.00781	0.00012	0.24	NA	NA	NA	NA	NA	negative
	4|MS/MS, no match	1933|338.07779|0.466	338.07779	0.466	C7 H20 N5 Na O5 P2	339.08489	339.08374	0.00116	3.41	NA	NA	NA	NA	NA	negative
	4|MS/MS, no match	1934|425.06386|0.457	425.06386	0.457	C6 H22 N8 Na2 O5 P2 S	426.07113	426.07045	0.00068	1.6	NA	NA	NA	NA	NA	negative
	4|MS/MS, no match	1935|136.02831|1.046	136.02831	1.046	C4 H8 K N3	137.03559	137.03553	6e-05	0.41	NA	NA	NA	NA	NA	negative
	4|MS/MS, no match	1936|183.11392|3.691	183.11392	3.691	C9 H16 N2 O2	184.12119	184.12118	2e-05	0.09	NA	NA	NA	NA	NA	negative
	4|MS/MS, no match	1938|460.01889|3.323	460.01889	3.323	C8 H11 N7 O16	461.02617	461.02623	-6e-05	-0.13	NA	NA	NA	NA	NA	negative
	4|MS/MS, no match	1939|331.11483|3.517	331.11483	3.517	C14 H24 N2 O3 S2	332.12211	332.12283	-0.00073	-2.19	NA	NA	NA	NA	NA	negative
	4|MS/MS, no match	1944|597.22696|6.102	597.22696	6.102	C18 H32 N10 Na O6 P	538.2131	538.21416	-0.00106	-1.96	NA	NA	NA	NA	NA	negative
	4|MS/MS, no match	1945|351.21562|7.196	351.21562	7.196	C18 H33 Na O5	352.22289	352.22257	0.00032	0.92	NA	NA	NA	NA	NA	negative
	4|MS/MS, no match	1946|464.1707|3.604	464.1707	3.604	C18 H39 N Na O3 P3 S	465.17798	465.17612	0.00186	4	NA	NA	NA	NA	NA	negative
	4|MS/MS, no match	1948|336.04669|0.88	336.04669	0.88	C6 H11 N9 O6 S	337.05397	337.0553	-0.00133	-3.95	NA	NA	NA	NA	NA	negative
	4|MS/MS, no match	1950|233.11834|6.178	233.11834	6.178	C14 H18 O3	234.12562	234.12559	3e-05	0.11	NA	NA	NA	NA	NA	negative
	4|MS/MS, no match	1951|731.09606|1.557	731.09606	1.557	C28 H31 N4 Na O12 P2 S	732.10334	732.10321	0.00013	0.17	NA	NA	NA	NA	NA	negative
	4|MS/MS, no match	1955|564.36665|7.426	564.36665	7.426	C26 H52 N7 Na O3 S	565.37393	565.375	-0.00108	-1.9	NA	NA	NA	NA	NA	negative
	4|MS/MS, no match	1958|236.99232|0.356	236.99232	0.356	C5 H3 K N2 O3	177.97847	177.97807	4e-04	2.22	NA	NA	NA	NA	NA	negative
	4|MS/MS, no match	1960|475.22879|7.84	475.22879	7.84	C28 H37 Na O3 S	476.23607	476.23611	-4e-05	-0.09	NA	NA	NA	NA	NA	negative
	4|MS/MS, no match	1961|525.07754|3.733	525.07754	3.733	C22 H22 N6 Na2 O P2 S	526.08482	526.08464	0.00018	0.34	NA	NA	NA	NA	NA	negative
	4|MS/MS, no match	1965|347.99805|0.489	347.99805	0.489	C4 H14 N3 Na O10 P2	349.00533	349.00521	0.00012	0.34	NA	NA	NA	NA	NA	negative
	4|MS/MS, no match	1966|691.10363|3.523	691.10363	3.523	C15 H34 K N10 Na2 O10 P3	692.11088	692.11047	0.00041	0.6	NA	NA	NA	NA	NA	negative
	4|MS/MS, no match	1968|341.02982|1.215	341.02982	1.215	C9 H17 N2 Na2 O5 P S	342.03741	342.03912	-0.00171	-5	NA	NA	NA	NA	NA	negative	exceeds +/-5 ppm error	incorrect formula prediction
	4|MS/MS, no match	1969|507.06559|2.37	507.06559	2.37	C11 H16 N8 Na2 O5 P2	448.05174	448.05143	0.00031	0.7	NA	NA	NA	NA	NA	negative
	4|MS/MS, no match	1972|595.14211|3.609	595.14211	3.609	C13 H33 N10 Na2 O8 P3	596.14939	596.14911	0.00028	0.47	NA	NA	NA	NA	NA	negative
	4|MS/MS, no match	1975|901.49958|9.381	901.49958	9.381	C46 H84 K N4 Na2 P3 S	902.50686	902.5062	0.00066	0.73	NA	NA	NA	NA	NA	negative
	4|MS/MS, no match	1978|696.44586|7.832	696.44586	7.832	C29 H65 N9 O6 P2	697.45313	697.4533	-0.00017	-0.24	NA	NA	NA	NA	NA	negative
	4|MS/MS, no match	1980|275.03977|1.043	275.03977	1.043	C9 H9 N4 Na O5	276.04704	276.04706	-2e-05	-0.08	NA	NA	NA	NA	NA	negative
	4|MS/MS, no match	1984|462.19171|4.673	462.19171	4.673	C13 H34 N7 O7 P S	463.19899	463.1978	0.00119	2.56	NA	NA	NA	NA	NA	negative
	4|MS/MS, no match	1986|324.03209|1.222	324.03209	1.222	C4 H10 N9 Na2 O4 P	325.03937	325.03888	0.00049	1.51	NA	NA	NA	NA	NA	negative
	4|MS/MS, no match	1988|640.14013|0.513	640.14013	0.513	C14 H39 N9 Na O8 P3 S2	641.14741	641.14735	6e-05	0.09	NA	NA	NA	NA	NA	negative
	4|MS/MS, no match	1989|586.04578|0.484	586.04578	0.484	C15 H24 N3 Na O16 P2	587.05306	587.05295	0.00011	0.18	NA	NA	NA	NA	NA	negative
	4|MS/MS, no match	1990|533.1191|0.377	533.1191	0.377	C12 H29 K N10 Na O6 P S	534.12638	534.12646	-9e-05	-0.16	NA	NA	NA	NA	NA	negative
	4|MS/MS, no match	1995|634.33369|7.165	634.33369	7.165	C28 H55 N Na O11 P	635.34097	635.34104	-8e-05	-0.12	NA	NA	NA	NA	NA	negative
	4|MS/MS, no match	1997|407.04463|1.152	407.04463	1.152	C6 H13 N4 O11 P	348.03078	348.03184	-0.00107	-3.06	NA	NA	NA	NA	NA	negative
	4|MS/MS, no match	1998|595.08593|2.353	595.08593	2.353	C12 H27 N4 Na O12 P2 S	536.07207	536.07191	0.00016	0.3	NA	NA	NA	NA	NA	negative
	4|MS/MS, no match	1999|180.06669|5.106	180.06669	5.106	C9 H11 N O3	181.07397	181.07389	8e-05	0.43	NA	NA	NA	NA	NA	negative
	4|MS/MS, no match	2000|347.05312|1.708	347.05312	1.708	C6 H15 N8 Na O4 P2	348.0604	348.05892	0.00148	4.26	NA	NA	NA	NA	NA	negative
	4|MS/MS, no match	2001|566.17645|4.496	566.17645	4.496	C19 H33 N7 Na P3 S	507.16262	507.16287	-0.00025	-0.5	NA	NA	NA	NA	NA	negative
	4|MS/MS, no match	2002|271.20666|6.172	271.20666	6.172	C19 H28 O	272.21394	272.21402	-8e-05	-0.28	NA	NA	NA	NA	NA	negative
	4|MS/MS, no match	2003|292.0723|0.469	292.0723	0.469	C5 H14 Cl N5 Na P	233.05845	233.0573	0.00114	4.9	NA	NA	NA	NA	NA	negative
	4|MS/MS, no match	2006|176.0565|0.457	176.0565	0.457	C6 H11 N O5	177.06377	177.06372	5e-05	0.28	NA	NA	NA	NA	NA	negative
	4|MS/MS, no match	2007|311.29571|9.919	311.29571	9.919	C20 H40 O2	312.30299	312.30283	0.00016	0.5	NA	NA	NA	NA	NA	negative
	4|MS/MS, no match	2012|446.09056|2.719	446.09056	2.719	C7 H19 N9 O4 P2 S	387.07672	387.07559	0.00112	2.9	NA	NA	NA	NA	NA	negative
	4|MS/MS, no match	2014|295.19149|6.814	295.19149	6.814	C14 H30 N2 Na O P	296.19877	296.19934	-0.00058	-1.96	NA	NA	NA	NA	NA	negative
	4|MS/MS, no match	2015|694.0294|3.47	694.0294	3.47	C14 H25 N7 Na O18 P3	695.03668	695.03666	2e-05	0.02	NA	NA	NA	NA	NA	negative
	4|MS/MS, no match	2016|316.10524|1.034	316.10524	1.034	C9 H20 N5 Na O4 S	317.11252	317.11337	-0.00085	-2.68	NA	NA	NA	NA	NA	negative
	4|MS/MS, no match	2017|675.10895|3.557	675.10895	3.557	C22 H31 N4 Na O15 P2	676.11616	676.11588	0.00028	0.41	NA	NA	NA	NA	NA	negative
	4|MS/MS, no match	2021|268.08019|0.85	268.08019	0.85	C6 H17 K N5 Na O3	269.08747	269.08662	0.00085	3.16	NA	NA	NA	NA	NA	negative
	4|MS/MS, no match	2023|570.34112|7.053	570.34112	7.053	C33 H49 N O7	571.34842	571.3509	-0.00248	-4.35	NA	NA	NA	NA	NA	negative
	4|MS/MS, no match	2024|491.09317|3.768	491.09317	3.768	C14 H28 N6 Na O4 P3 S	492.10044	492.10033	0.00011	0.23	NA	NA	NA	NA	NA	negative
	4|MS/MS, no match	2027|756.06629|3.547	756.06629	3.547	C18 H31 K N7 Na O18 P2	757.07366	757.07356	1e-04	0.14	NA	NA	NA	NA	NA	negative
	4|MS/MS, no match	2029|407.04462|1.151	407.04462	1.151	C9 H19 N6 Na O5 P2 S	408.05189	408.05106	0.00084	2.06	NA	NA	NA	NA	NA	negative
	4|MS/MS, no match	2031|446.09056|2.709	446.09056	2.709	C14 H21 N9 Na O P3	447.09784	447.09796	-0.00012	-0.28	NA	NA	NA	NA	NA	negative
	4|MS/MS, no match	2033|189.04052|0.971	189.04052	0.971	C7 H10 O6	190.0478	190.04774	6e-05	0.32	NA	NA	NA	NA	NA	negative
	4|MS/MS, no match	2034|415.08484|3.052	415.08484	3.052	C13 H16 N6 O10	416.09212	416.09279	-0.00067	-1.62	NA	NA	NA	NA	NA	negative
	4|MS/MS, no match	2039|236.99232|0.356	236.99232	0.356	C3 H9 Cl N4 Na O3 P	237.9996	237.99985	-0.00025	-1.04	NA	NA	NA	NA	NA	negative
	4|MS/MS, no match	2040|581.2296|8.682	581.2296	8.682	C20 H42 N8 Na2 O3 P2 S	582.23687	582.23712	-0.00025	-0.42	NA	NA	NA	NA	NA	negative
	4|MS/MS, no match	2042|623.24001|7.67	623.24001	7.67	C24 H48 N2 Na O9 P3	624.24729	624.24704	0.00026	0.41	NA	NA	NA	NA	NA	negative
	4|MS/MS, no match	2044|497.10194|0.601	497.10194	0.601	C19 H27 N6 O2 P S3	498.10921	498.10952	-0.00031	-0.62	NA	NA	NA	NA	NA	negative
	4|MS/MS, no match	2045|721.14249|2.34	721.14249	2.34	C27 H37 N2 Na2 O14 P S	722.14977	722.14985	-8e-05	-0.11	NA	NA	NA	NA	NA	negative
	4|MS/MS, no match	2047|553.33409|7.164	553.33409	7.164	C20 H48 N10 Na2 O3 S	554.34137	554.3427	-0.00132	-2.39	NA	NA	NA	NA	NA	negative
	4|MS/MS, no match	2048|628.05612|1.28	628.05612	1.28	C17 H26 N3 Na O17 P2	629.0634	629.06351	-0.00011	-0.18	NA	NA	NA	NA	NA	negative
	4|MS/MS, no match	2049|548.03893|1.612	548.03893	1.612	C12 H24 N7 Na2 O7 P3 S	549.04621	549.04662	-4e-04	-0.74	NA	NA	NA	NA	NA	negative
	4|MS/MS, no match	2053|162.02577|5.275	162.02577	5.275	C4 H10 N3 P S	163.03305	163.0333	-0.00026	-1.57	NA	NA	NA	NA	NA	negative
	4|MS/MS, no match	2058|401.05145|1.236	401.05145	1.236	C12 H22 Na2 O8 P2	402.05872	402.05853	0.00019	0.48	NA	NA	NA	NA	NA	negative
	4|MS/MS, no match	2060|363.02125|1.228	363.02125	1.228	C11 H19 Na O6 P2 S	364.02843	364.02753	9e-04	2.48	NA	NA	NA	NA	NA	negative
	4|MS/MS, no match	2061|237.98877|0.441	237.98877	0.441	C4 H9 N3 Na2 O2 P2	238.99605	238.99654	-0.00049	-2.05	NA	NA	NA	NA	NA	negative
	4|MS/MS, no match	2063|425.9992|0.63	425.9992	0.63	C6 H17 N5 Na2 O8 P2 S	427.00648	427.00685	-0.00036	-0.85	NA	NA	NA	NA	NA	negative
	4|MS/MS, no match	2064|754.45119|7.814	754.45119	7.814	C36 H63 N9 Na O5 P	755.45847	755.45875	-0.00028	-0.36	NA	NA	NA	NA	NA	negative
	4|MS/MS, no match	2069|277.21718|7.703	277.21718	7.703	C12 H31 N4 O P	278.22445	278.22355	0.00091	3.25	NA	NA	NA	NA	NA	negative
	4|MS/MS, no match	2073|395.2415|8.042	395.2415	8.042	C16 H37 N4 O5 P	396.24877	396.25016	-0.00138	-3.49	NA	NA	NA	NA	NA	negative
	4|MS/MS, no match	2077|665.08799|1.789	665.08799	1.789	C23 H30 N6 Na O8 P3 S	666.09527	666.09564	-0.00037	-0.56	NA	NA	NA	NA	NA	negative
	4|MS/MS, no match	2078|494.28875|6.587	494.28875	6.587	C24 H50 N O3 P S2	495.29603	495.29697	-0.00094	-1.9	NA	NA	NA	NA	NA	negative
	4|MS/MS, no match	2079|580.13125|3.633	580.13125	3.633	C11 H34 N7 O14 P3	581.13754	581.13766	-0.00012	-0.2	NA	NA	NA	NA	NA	negative
	4|MS/MS, no match	2080|545.12901|3.81	545.12901	3.81	C27 H30 N2 Na O3 P3	546.13628	546.1367	-0.00041	-0.76	NA	NA	NA	NA	NA	negative
	4|MS/MS, no match	2084|189.12854|6.101	189.12854	6.101	C13 H18 O	190.13582	190.13577	5e-05	0.26	NA	NA	NA	NA	NA	negative
	4|MS/MS, no match	2085|171.10275|5.917	171.10275	5.917	C9 H16 O3	172.11003	172.10994	8e-05	0.48	NA	NA	NA	NA	NA	negative
	4|MS/MS, no match	2087|595.0859|2.338	595.0859	2.338	C20 H22 N8 O10 P2	596.09318	596.09341	-0.00023	-0.39	NA	NA	NA	NA	NA	negative
	4|MS/MS, no match	2088|250.95138|1.15	250.95138	1.15	C5 H3 N4 Na O3 P2	251.95866	251.95781	0.00085	3.37	NA	NA	NA	NA	NA	negative
	4|MS/MS, no match	2089|363.01171|1.224	363.01171	1.224	C6 H15 N4 Na2 O7 P S	364.01941	364.01945	-4e-05	-0.1	NA	NA	NA	NA	NA	negative
	4|MS/MS, no match	2090|356.11161|3.722	356.11161	3.722	C7 H21 N9 O4 P2	357.11889	357.11917	-0.00029	-0.8	NA	NA	NA	NA	NA	negative
	4|MS/MS, no match	2092|601.47993|9.827	601.47993	9.827	C35 H73 O P3	602.48721	602.48743	-0.00022	-0.36	NA	NA	NA	NA	NA	negative
	4|MS/MS, no match	2094|699.11563|0.503	699.11563	0.503	C28 H30 Na2 O18	700.12291	700.12275	0.00015	0.22	NA	NA	NA	NA	NA	negative
	4|MS/MS, no match	2096|667.07854|0.748	667.07854	0.748	C20 H32 Na2 O18 P2	668.08581	668.08593	-0.00011	-0.17	NA	NA	NA	NA	NA	negative
	4|MS/MS, no match	2098|274.06961|4.288	274.06961	4.288	C10 H9 N7 O3	275.07689	275.07669	2e-04	0.74	NA	NA	NA	NA	NA	negative
	4|MS/MS, no match	2102|301.07181|5.843	301.07181	5.843	C15 H11 N4 Na O2	302.07908	302.07797	0.00111	3.68	NA	NA	NA	NA	NA	negative
	4|MS/MS, no match	2103|466.03543|1.848	466.03543	1.848	C10 H18 N3 O16 P	467.04271	467.04247	0.00024	0.51	NA	NA	NA	NA	NA	negative
	4|MS/MS, no match	2106|453.2171|7.676	453.2171	7.676	C15 H36 N8 Na2 O S2	454.22437	454.22489	-0.00052	-1.14	NA	NA	NA	NA	NA	negative
	4|MS/MS, no match	2115|510.03176|1.496	510.03176	1.496	C12 H19 N5 Na O12 P S	511.03906	511.03862	0.00044	0.85	NA	NA	NA	NA	NA	negative
	4|MS/MS, no match	2116|565.06828|0.382	565.06828	0.382	C22 H31 Cl K N4 O P3 S	566.07555	566.0757	-0.00015	-0.26	NA	NA	NA	NA	NA	negative
	4|MS/MS, no match	2117|161.00923|0.476	161.00923	0.476	C7 H4 N2 Na2	162.01651	162.01699	-0.00048	-2.94	NA	NA	NA	NA	NA	negative
	4|MS/MS, no match	2119|550.31515|7.652	550.31515	7.652	C31 H46 N Na O6	551.32242	551.32228	0.00014	0.25	NA	NA	NA	NA	NA	negative
	4|MS/MS, no match	2120|726.31905|7.813	726.31905	7.813	C28 H55 N3 Na O15 P	727.32633	727.32685	-0.00052	-0.72	NA	NA	NA	NA	NA	negative
	4|MS/MS, no match	2124|340.11666|3.606	340.11666	3.606	C11 H23 N3 O7 S	341.12394	341.12567	-0.00174	-5.09	NA	NA	NA	NA	NA	negative	exceeds +/-5 ppm error	incorrect formula prediction
	4|MS/MS, no match	2125|391.21045|7.593	391.21045	7.593	C11 H29 N6 Na O2 S	332.19666	332.19704	-0.00038	-1.15	NA	NA	NA	NA	NA	negative
	4|MS/MS, no match	2131|275.08841|0.508	275.08841	0.508	C8 H12 N2 O5	216.07457	216.07462	-5e-05	-0.22	NA	NA	NA	NA	NA	negative
	4|MS/MS, no match	2132|261.06044|1.053	261.06044	1.053	C8 H20 K N2 O P S	262.06771	262.0671	0.00061	2.33	NA	NA	NA	NA	NA	negative
	4|MS/MS, no match	2133|176.9786|0.58	176.9786	0.58	C4 H4 Na2 O5	177.98577	177.98541	0.00035	1.99	NA	NA	NA	NA	NA	negative
	4|MS/MS, no match	2134|331.0591|5.399	331.0591	5.399	C9 H22 Cl N4 O P S2	332.06638	332.06612	0.00026	0.8	NA	NA	NA	NA	NA	negative
	4|MS/MS, no match	2135|426.0086|0.625	426.0086	0.625	C8 H18 K N5 Na2 O6 P2	427.01588	427.01648	-6e-04	-1.4	NA	NA	NA	NA	NA	negative
	4|MS/MS, no match	2137|597.22701|6.101	597.22701	6.101	C23 H34 N8 O11	598.23428	598.2347	-0.00042	-0.7	NA	NA	NA	NA	NA	negative
	4|MS/MS, no match	2141|985.83167|9.445	985.83167	9.445	C62 H111 N2 Na O5	986.83895	986.83907	-0.00012	-0.12	NA	NA	NA	NA	NA	negative
	4|MS/MS, no match	2147|189.11328|4.748	189.11328	4.748	C9 H18 O4	190.12058	190.12051	7e-05	0.35	NA	NA	NA	NA	NA	negative
	4|MS/MS, no match	2148|337.23852|7.427	337.23852	7.427	C21 H30 N4	338.24579	338.24705	-0.00125	-3.71	NA	NA	NA	NA	NA	negative
	4|MS/MS, no match	2151|315.97223|0.717	315.97223	0.717	C6 H9 N Na2 O9 S	316.97951	316.97934	0.00017	0.54	NA	NA	NA	NA	NA	negative
	4|MS/MS, no match	2157|691.1036|3.561	691.1036	3.561	C22 H31 N4 Na O16 P2	692.11054	692.1108	-0.00026	-0.37	NA	NA	NA	NA	NA	negative
	4|MS/MS, no match	2158|614.04683|1.728	614.04683	1.728	C12 H29 N5 Na O14 P3 S	615.0541	615.05423	-0.00012	-0.2	NA	NA	NA	NA	NA	negative
	4|MS/MS, no match	2159|565.23691|7.881	565.23691	7.881	C26 H41 N4 Na2 O3 P S	566.24418	566.24324	0.00094	1.66	NA	NA	NA	NA	NA	negative
	4|MS/MS, no match	2161|610.40882|8.374	610.40882	8.374	C33 H59 N Na2 O6	611.4161	611.41378	0.00232	3.8	NA	NA	NA	NA	NA	negative
	4|MS/MS, no match	2163|169.05068|4.225	169.05068	4.225	C8 H10 O4	170.05796	170.05791	5e-05	0.31	NA	NA	NA	NA	NA	negative
	4|MS/MS, no match	2167|549.24221|8.835	549.24221	8.835	C17 H45 N8 O4 P3 S	550.24948	550.24973	-0.00025	-0.45	NA	NA	NA	NA	NA	negative
	4|MS/MS, no match	2169|466.00535|1.452	466.00535	1.452	C11 H14 K N9 Na2 O3 P2	467.01282	467.01273	9e-05	0.19	NA	NA	NA	NA	NA	negative
	4|MS/MS, no match	2170|497.08784|3.058	497.08784	3.058	C16 H23 N8 Na2 O2 P3	498.09511	498.09522	-0.00011	-0.22	NA	NA	NA	NA	NA	negative
	4|MS/MS, no match	2175|667.48971|9.139	667.48971	9.139	C40 H69 Na O6	668.49699	668.49918	-0.00219	-3.28	NA	NA	NA	NA	NA	negative
	4|MS/MS, no match	2177|871.4053|5.232	871.4053	5.232	C37 H60 N8 O16	872.41258	872.41273	-0.00015	-0.17	NA	NA	NA	NA	NA	negative
	4|MS/MS, no match	2184|754.26977|3.77	754.26977	3.77	C23 H47 N7 Na2 O18	755.27704	755.2773	-0.00025	-0.34	NA	NA	NA	NA	NA	negative
	4|MS/MS, no match	2186|272.00734|0.429	272.00734	0.429	C5 H8 N5 Na O5 S	273.01461	273.01438	0.00023	0.84	NA	NA	NA	NA	NA	negative
	4|MS/MS, no match	2190|483.0306|1.154	483.0306	1.154	C8 H17 K N6 Na2 O5 P2	424.01675	424.01681	-6e-05	-0.15	NA	NA	NA	NA	NA	negative
	4|MS/MS, no match	2203|532.26565|7.097	532.26565	7.097	C23 H46 K N Na2 O7	533.27293	533.27067	0.00225	4.22	NA	NA	NA	NA	NA	negative
	4|MS/MS, no match	2204|721.1426|2.367	721.1426	2.367	C25 H33 N2 Na2 O12 P S	662.12876	662.12872	4e-05	0.06	NA	NA	NA	NA	NA	negative
	4|MS/MS, no match	2206|508.26793|5.967	508.26793	5.967	C22 H45 N3 O9 S	527.28577	527.28765	-0.00188	-3.57	NA	NA	NA	NA	NA	negative
	4|MS/MS, no match	2207|228.05142|0.702	228.05142	0.702	C4 H9 N3 Na O P	169.03757	169.03809	-0.00052	-3.1	NA	NA	NA	NA	NA	negative
	4|MS/MS, no match	2212|509.11346|1.212	509.11346	1.212	C18 H23 N4 Na O12	510.12074	510.12102	-0.00028	-0.54	NA	NA	NA	NA	NA	negative
	4|MS/MS, no match	2213|715.10086|1.725	715.10086	1.725	C23 H35 N4 O14 P3 S	716.10814	716.10833	-2e-04	-0.27	NA	NA	NA	NA	NA	negative
	4|MS/MS, no match	2215|488.01763|3.324	488.01763	3.324	C8 H22 N5 O11 P3 S	489.02495	489.02494	1e-05	0.02	NA	NA	NA	NA	NA	negative
	4|MS/MS, no match	2216|476.17073|4.751	476.17073	4.751	C21 H36 N O5 P S2	477.17801	477.17725	0.00076	1.6	NA	NA	NA	NA	NA	negative
	4|MS/MS, no match	2217|363.10552|4.532	363.10552	4.532	C11 H26 N4 Na O2 P S2	364.11277	364.11325	-0.00048	-1.32	NA	NA	NA	NA	NA	negative
	4|MS/MS, no match	2220|299.07039|3.756	299.07039	3.756	C9 H20 N4 Na O3 P S	318.08825	318.08914	-0.00089	-2.8	NA	NA	NA	NA	NA	negative
	4|MS/MS, no match	2226|578.21919|7.513	578.21919	7.513	C28 H33 N7 O5 S	579.22647	579.22639	8e-05	0.14	NA	NA	NA	NA	NA	negative
	4|MS/MS, no match	2227|737.05199|0.885	737.05199	0.885	C22 H27 N6 Na2 O14 P3	738.05927	738.05935	-8e-05	-0.1	NA	NA	NA	NA	NA	negative
	4|MS/MS, no match	2228|339.02277|0.607	339.02277	0.607	C13 H13 N2 O5 P S	340.03005	340.02828	0.00177	5.2	NA	NA	NA	NA	NA	negative	exceeds +/-5 ppm error	incorrect formula prediction
	4|MS/MS, no match	2230|185.0569|0.649	185.0569	0.649	C7 H10 N2 O4	186.06418	186.06406	0.00012	0.66	NA	NA	NA	NA	NA	negative
	4|MS/MS, no match	2231|575.24257|5.941	575.24257	5.941	C23 H42 Na O7 P S	516.22871	516.22866	5e-05	0.1	NA	NA	NA	NA	NA	negative
	4|MS/MS, no match	2232|373.17283|3.643	373.17283	3.643	C16 H28 N2 Na2 O5	374.18011	374.17936	0.00075	1.99	NA	NA	NA	NA	NA	negative
	4|MS/MS, no match	2233|399.00932|0.806	399.00932	0.806	C5 H11 N10 Na2 O5 P S	400.0166	400.01676	-0.00016	-0.41	NA	NA	NA	NA	NA	negative
	4|MS/MS, no match	2234|508.26782|6.581	508.26782	6.581	C20 H46 N3 Na O6 P2	509.27519	509.27595	-0.00077	-1.5	NA	NA	NA	NA	NA	negative
	4|MS/MS, no match	2236|608.03016|1.725	608.03016	1.725	C14 H26 K N3 O17 P2	609.03743	609.03745	-2e-05	-0.03	NA	NA	NA	NA	NA	negative
	4|MS/MS, no match	2239|457.21069|9.121	457.21069	9.121	C21 H40 Cl N2 Na O S2	458.21797	458.21683	0.00114	2.49	NA	NA	NA	NA	NA	negative
	4|MS/MS, no match	2240|338.0487|1.125	338.0487	1.125	C6 H18 K N7 O3 S2	339.05598	339.05496	0.00102	3	NA	NA	NA	NA	NA	negative
	4|MS/MS, no match	2243|592.03516|1.497	592.03516	1.497	C12 H27 N7 Na O9 P3 S2	593.04243	593.04222	0.00021	0.36	NA	NA	NA	NA	NA	negative
	4|MS/MS, no match	2244|515.22367|6.175	515.22367	6.175	C24 H40 Na2 O10	534.24147	534.24169	-0.00022	-0.4	NA	NA	NA	NA	NA	negative
	4|MS/MS, no match	2247|455.19501|8.832	455.19501	8.832	C23 H35 Cl Na2 O4	456.20228	456.20193	0.00036	0.78	NA	NA	NA	NA	NA	negative
	4|MS/MS, no match	2253|483.03058|1.152	483.03058	1.152	C17 H13 K N6 O9	484.03785	484.03811	-0.00025	-0.52	NA	NA	NA	NA	NA	negative
	4|MS/MS, no match	2255|313.2385|6.875	313.2385	6.875	C18 H36 O5	332.25635	332.25627	7e-05	0.22	NA	NA	NA	NA	NA	negative
	4|MS/MS, no match	2259|836.2421|1.141	836.2421	1.141	C28 H55 N7 Na2 O9 P2 S3	837.24938	837.2494	-2e-05	-0.03	NA	NA	NA	NA	NA	negative
	4|MS/MS, no match	2260|589.06895|2.339	589.06895	2.339	C14 H21 N10 Na O11 P2	590.07623	590.07642	-0.00019	-0.32	NA	NA	NA	NA	NA	negative
	4|MS/MS, no match	2263|435.23645|6.302	435.23645	6.302	C19 H39 N2 Na2 O4 P	436.24372	436.24428	-0.00056	-1.29	NA	NA	NA	NA	NA	negative
	4|MS/MS, no match	2265|608.39344|8.009	608.39344	8.009	C23 H58 N9 Na O4 P2	609.40075	609.39847	0.00228	3.74	NA	NA	NA	NA	NA	negative
	4|MS/MS, no match	2266|716.10464|0.712	716.10464	0.712	C22 H33 N5 O16 P2 S	717.1119	717.11182	8e-05	0.11	NA	NA	NA	NA	NA	negative
	4|MS/MS, no match	2267|347.05305|1.475	347.05305	1.475	C6 H15 N8 Na O4 P2	348.06032	348.05892	0.0014	4.03	NA	NA	NA	NA	NA	negative
	4|MS/MS, no match	2268|335.13617|3.692	335.13617	3.692	C16 H22 N2 Na2 O3	336.14345	336.14258	0.00087	2.58	NA	NA	NA	NA	NA	negative
	4|MS/MS, no match	2269|598.05214|1.497	598.05214	1.497	C18 H18 N5 Na O17	599.05942	599.05954	-0.00012	-0.2	NA	NA	NA	NA	NA	negative
	4|MS/MS, no match	2272|353.18658|7.67	353.18658	7.67	C15 H31 Cl N2 O5	354.19385	354.19215	0.00171	4.81	NA	NA	NA	NA	NA	negative
	4|MS/MS, no match	2277|357.09816|0.833	357.09816	0.833	C13 H20 N4 Na2 O3 S	358.10543	358.10515	0.00028	0.79	NA	NA	NA	NA	NA	negative
	4|MS/MS, no match	2280|597.14193|2.013	597.14193	2.013	C22 H34 N4 Na O8 P3	598.14921	598.14872	0.00049	0.82	NA	NA	NA	NA	NA	negative
	4|MS/MS, no match	2281|377.23332|6.709	377.23332	6.709	C19 H37 K N2 Na2	378.24059	378.23892	0.00167	4.43	NA	NA	NA	NA	NA	negative
	4|MS/MS, no match	2282|259.05709|1.21	259.05709	1.21	C9 H12 N2 O7	260.0645	260.06445	5e-05	0.19	NA	NA	NA	NA	NA	negative
	4|MS/MS, no match	2283|820.51724|7.451	820.51724	7.451	C41 H77 N Na2 O12	821.52452	821.52412	0.00041	0.49	NA	NA	NA	NA	NA	negative
	4|MS/MS, no match	2285|418.11237|0.517	418.11237	0.517	C17 H20 Cl N7 Na2 O	419.11965	419.12133	-0.00168	-4	NA	NA	NA	NA	NA	negative
	4|MS/MS, no match	2286|403.05244|2.096	403.05244	2.096	C14 H18 K N2 Na O8	404.05972	404.05979	-7e-05	-0.18	NA	NA	NA	NA	NA	negative
	4|MS/MS, no match	2288|606.37778|7.737	606.37778	7.737	C34 H55 N3 Na O3 P	607.3851	607.38787	-0.00278	-4.57	NA	NA	NA	NA	NA	negative
	4|MS/MS, no match	2291|546.31778|7.958	546.31778	7.958	C25 H51 N Na O8 P	547.32508	547.325	8e-05	0.15	NA	NA	NA	NA	NA	negative
	4|MS/MS, no match	2292|493.14651|0.605	493.14651	0.605	C15 H33 Cl N8 Na O P S2	494.15379	494.15426	-0.00047	-0.95	NA	NA	NA	NA	NA	negative
	4|MS/MS, no match	2295|479.03837|1.8	479.03837	1.8	C6 H15 N10 Na2 O11 P	480.04565	480.04548	0.00017	0.35	NA	NA	NA	NA	NA	negative
	4|MS/MS, no match	2296|451.11611|0.376	451.11611	0.376	C18 H30 K N4 O P S2	452.12339	452.12357	-0.00018	-0.4	NA	NA	NA	NA	NA	negative
	4|MS/MS, no match	2300|533.13586|0.469	533.13586	0.469	C16 H31 K N6 Na2 O10	552.15386	552.15341	0.00045	0.82	NA	NA	NA	NA	NA	negative
	4|MS/MS, no match	2302|492.27312|6.775	492.27312	6.775	C29 H36 N5 Na O	493.2804	493.28176	-0.00136	-2.75	NA	NA	NA	NA	NA	negative
	4|MS/MS, no match	2303|414.13018|0.455	414.13018	0.455	C9 H18 N9 Na O3 S	355.11634	355.1151	0.00124	3.5	NA	NA	NA	NA	NA	negative
	4|MS/MS, no match	2305|435.23641|5.933	435.23641	5.933	C22 H37 Na O7	436.24369	436.2437	-1e-05	-0.03	NA	NA	NA	NA	NA	negative
	4|MS/MS, no match	2307|570.02073|1.618	570.02073	1.618	C15 H21 N5 Na2 O10 P2 S	571.02802	571.02797	5e-05	0.08	NA	NA	NA	NA	NA	negative
	4|MS/MS, no match	2308|737.08291|1.729	737.08291	1.729	C20 H26 N10 Na2 O14 P2	738.0902	738.09006	0.00014	0.19	NA	NA	NA	NA	NA	negative
	4|MS/MS, no match	2311|721.08793|1.492	721.08793	1.492	C18 H29 N8 Na2 O16 P S	722.0952	722.09552	-0.00032	-0.44	NA	NA	NA	NA	NA	negative
	4|MS/MS, no match	2312|592.32562|6.567	592.32562	6.567	C21 H50 N9 Na O5 P2	593.3329	593.33078	0.00211	3.56	NA	NA	NA	NA	NA	negative
	4|MS/MS, no match	2314|139.98465|0.461	139.98465	0.461	C2 H7 N O2 S2	140.99193	140.99182	0.00011	0.76	NA	NA	NA	NA	NA	negative
	4|MS/MS, no match	2315|451.23148|5.589	451.23148	5.589	C16 H38 N4 Na O7 P	452.23876	452.23758	0.00118	2.61	NA	NA	NA	NA	NA	negative
	4|MS/MS, no match	2316|189.11328|4.807	189.11328	4.807	C7 H14 O2	130.09943	130.09938	5e-05	0.4	NA	NA	NA	NA	NA	negative
	4|MS/MS, no match	2317|189.12855|6.172	189.12855	6.172	C13 H18 O	190.13582	190.13577	6e-05	0.3	NA	NA	NA	NA	NA	negative
	4|MS/MS, no match	2321|358.29636|8.219	358.29636	8.219	C20 H41 N O4	359.30364	359.30356	8e-05	0.22	NA	NA	NA	NA	NA	negative
	4|MS/MS, no match	2323|441.08405|0.811	441.08405	0.811	C12 H30 N4 Na O2 P3 S2	442.09135	442.09207	-0.00072	-1.63	NA	NA	NA	NA	NA	negative
	4|MS/MS, no match	2324|424.15497|5.553	424.15497	5.553	C19 H27 N3 O6 S	425.16224	425.16206	0.00019	0.44	NA	NA	NA	NA	NA	negative
	4|MS/MS, no match	2325|249.08566|3.698	249.08566	3.698	C9 H12 N6 Na2	250.09297	250.09188	0.00109	4.36	NA	NA	NA	NA	NA	negative
	4|MS/MS, no match	2327|282.0766|0.578	282.0766	0.578	C8 H17 N3 O6 S	283.08387	283.08381	7e-05	0.24	NA	NA	NA	NA	NA	negative
	4|MS/MS, no match	2329|692.41012|4.749	692.41012	4.749	C31 H62 N5 Na2 O7 P	693.4174	693.41822	-0.00082	-1.19	NA	NA	NA	NA	NA	negative
	4|MS/MS, no match	2335|564.00365|1.62	564.00365	1.62	C10 H22 N3 O18 P3	565.01097	565.01112	-0.00015	-0.27	NA	NA	NA	NA	NA	negative
	4|MS/MS, no match	2337|439.23782|9.131	439.23782	9.131	C15 H37 N8 O3 P S	440.2451	440.24469	4e-04	0.91	NA	NA	NA	NA	NA	negative
	4|MS/MS, no match	2338|317.21229|8.092	317.21229	8.092	C14 H31 N4 O2 P	318.21957	318.21846	0.00111	3.48	NA	NA	NA	NA	NA	negative
	4|MS/MS, no match	2339|227.11503|0.841	227.11503	0.841	C9 H16 N4 O3	228.1223	228.12224	6e-05	0.27	NA	NA	NA	NA	NA	negative
	4|MS/MS, no match	2342|702.19971|2.013	702.19971	2.013	C28 H37 N3 O18	703.20698	703.20721	-0.00023	-0.32	NA	NA	NA	NA	NA	negative
	4|MS/MS, no match	2343|339.11983|3.622	339.11983	3.622	C22 H21 Na S	340.12711	340.12617	0.00094	2.77	NA	NA	NA	NA	NA	negative
	4|MS/MS, no match	2344|673.09319|3.54	673.09319	3.54	C21 H31 K N6 Na2 O10 P2	674.10047	674.10094	-0.00047	-0.69	NA	NA	NA	NA	NA	negative
	4|MS/MS, no match	2345|842.2285|0.621	842.2285	0.621	C29 H46 N7 O18 P S	843.23577	843.23576	1e-05	0.01	NA	NA	NA	NA	NA	negative
	4|MS/MS, no match	2346|273.00167|0.563	273.00167	0.563	C3 H3 N10 O4 P	274.00895	274.00763	0.00131	4.79	NA	NA	NA	NA	NA	negative
	4|MS/MS, no match	2348|665.03263|0.362	665.03263	0.362	C27 H28 N2 Na2 O5 S5	666.03991	666.03971	0.00019	0.29	NA	NA	NA	NA	NA	negative
	4|MS/MS, no match	2350|192.00587|0.798	192.00587	0.798	C4 H5 N5 Na O P	193.01316	193.01294	0.00022	1.12	NA	NA	NA	NA	NA	negative
	4|MS/MS, no match	2353|589.06906|2.341	589.06906	2.341	C21 H22 O12 S2	530.0552	530.05527	-7e-05	-0.13	NA	NA	NA	NA	NA	negative
	4|MS/MS, no match	2354|255.08868|4.249	255.08868	4.249	C13 H12 N4 O2	256.09596	256.09603	-7e-05	-0.27	NA	NA	NA	NA	NA	negative
	4|MS/MS, no match	2356|276.0544|0.984	276.0544	0.984	C9 H20 N Na O S3	277.06168	277.06047	0.00121	4.37	NA	NA	NA	NA	NA	negative
	4|MS/MS, no match	2357|596.35693|6.621	596.35693	6.621	C30 H56 K N O8	597.36421	597.3643	-9e-05	-0.16	NA	NA	NA	NA	NA	negative
	4|MS/MS, no match	2358|694.43006|8.123	694.43006	8.123	C31 H68 N3 Na O8 P2	695.43734	695.43793	-0.00059	-0.85	NA	NA	NA	NA	NA	negative
	4|MS/MS, no match	2364|359.22291|6.979	359.22291	6.979	C23 H28 N4	360.23018	360.2314	-0.00121	-3.37	NA	NA	NA	NA	NA	negative
	4|MS/MS, no match	2367|606.37776|8.159	606.37776	8.159	C35 H54 N5 P S	607.38507	607.38375	0.00132	2.17	NA	NA	NA	NA	NA	negative
	4|MS/MS, no match	2371|399.0186|0.804	399.0186	0.804	C8 H20 N4 Na O5 P3 S	400.02589	400.02649	-0.00061	-1.52	NA	NA	NA	NA	NA	negative
	4|MS/MS, no match	2372|325.27488|8.251	325.27488	8.251	C20 H38 O3	326.28216	326.28209	6e-05	0.19	NA	NA	NA	NA	NA	negative
	4|MS/MS, no match	2374|307.03281|1.202	307.03281	1.202	C10 H10 K N6 Na O2	308.04008	308.04	8e-05	0.25	NA	NA	NA	NA	NA	negative
	4|MS/MS, no match	2376|611.42675|8.688	611.42675	8.688	C26 H58 N10 Na O3 P	612.43403	612.43287	0.00116	1.89	NA	NA	NA	NA	NA	negative
	4|MS/MS, no match	2377|184.0615|0.968	184.0615	0.968	C8 H11 N O4	185.06878	185.06881	-3e-05	-0.15	NA	NA	NA	NA	NA	negative
	4|MS/MS, no match	2380|233.00438|2.142	233.00438	2.142	C7 H8 Na2 O6	234.01166	234.01163	3e-05	0.14	NA	NA	NA	NA	NA	negative
	4|MS/MS, no match	2381|126.00199|3.973	126.00199	3.973	C5 H5 N O S	127.00927	127.00918	8e-05	0.65	NA	NA	NA	NA	NA	negative
	4|MS/MS, no match	2382|548.26306|6.138	548.26306	6.138	C24 H46 K N3 Na O5 P	549.27034	549.27098	-0.00065	-1.18	NA	NA	NA	NA	NA	negative
	4|MS/MS, no match	2383|404.13106|0.686	404.13106	0.686	C17 H21 N5 Na2 O4	405.13833	405.13889	-0.00056	-1.38	NA	NA	NA	NA	NA	negative
	4|MS/MS, no match	2385|705.09296|1.497	705.09296	1.497	C21 H29 N10 O10 P3 S	706.10025	706.10017	8e-05	0.12	NA	NA	NA	NA	NA	negative
	4|MS/MS, no match	2388|427.01351|1.241	427.01351	1.241	C12 H18 N2 O9 P2 S	428.02079	428.02082	-4e-05	-0.08	NA	NA	NA	NA	NA	negative
	4|MS/MS, no match	2389|695.44803|7.672	695.44803	7.672	C39 H62 N4 Na2 O4	696.45531	696.45665	-0.00134	-1.92	NA	NA	NA	NA	NA	negative
	4|MS/MS, no match	2391|451.0872|0.752	451.0872	0.752	C20 H20 O12	452.09448	452.09548	-0.00099	-2.2	NA	NA	NA	NA	NA	negative
	4|MS/MS, no match	2397|281.05153|0.631	281.05153	0.631	C6 H16 N6 O P2 S	282.05873	282.05815	0.00058	2.05	NA	NA	NA	NA	NA	negative
	4|MS/MS, no match	2398|709.11219|1.13	709.11219	1.13	C28 H38 O13 S4	710.11947	710.11952	-5e-05	-0.07	NA	NA	NA	NA	NA	negative
	4|MS/MS, no match	2400|704.38365|4.224	704.38365	4.224	C26 H64 N9 Na2 O2 P3 S	705.39092	705.39119	-0.00027	-0.38	NA	NA	NA	NA	NA	negative
	4|MS/MS, no match	2403|316.07155|3.518	316.07155	3.518	C11 H17 N3 Na2 O3 S	317.07881	317.0786	2e-04	0.64	NA	NA	NA	NA	NA	negative
	4|MS/MS, no match	2404|319.94737|0.578	319.94737	0.578	C9 H11 N Na2 O P2 S2	320.95465	320.95527	-0.00062	-1.94	NA	NA	NA	NA	NA	negative
	4|MS/MS, no match	2405|222.03038|2.01	222.03038	2.01	C9 H11 Cl N Na O2	223.03765	223.0376	5e-05	0.23	NA	NA	NA	NA	NA	negative
	4|MS/MS, no match	2408|416.12606|3.726	416.12606	3.726	C15 H26 N5 Na2 O2 P S	417.13333	417.13402	-0.00069	-1.65	NA	NA	NA	NA	NA	negative
	4|MS/MS, no match	2409|713.08522|3.55	713.08522	3.55	C25 H31 N6 Na2 O8 P3 S	714.0928	714.09323	-0.00043	-0.6	NA	NA	NA	NA	NA	negative
	4|MS/MS, no match	2410|295.19152|6.816	295.19152	6.816	C8 H24 N6 S	236.17767	236.17832	-0.00064	-2.73	NA	NA	NA	NA	NA	negative
	4|MS/MS, no match	2413|501.41607|10.139	501.41607	10.139	C28 H55 N4 Na O2	502.42334	502.42227	0.00107	2.13	NA	NA	NA	NA	NA	negative
	4|MS/MS, no match	2416|383.06389|0.466	383.06389	0.466	C14 H22 N2 Na O3 P S2	384.0711	384.07072	0.00039	1.01	NA	NA	NA	NA	NA	negative
	4|MS/MS, no match	2418|324.03021|2.011	324.03021	2.011	C9 H13 N5 Na O3 P S	325.03749	325.03744	4e-05	0.14	NA	NA	NA	NA	NA	negative
	4|MS/MS, no match	2419|499.05693|1.157	499.05693	1.157	C14 H28 K N2 O9 P3	500.06422	500.06447	-0.00025	-0.5	NA	NA	NA	NA	NA	negative
	4|MS/MS, no match	2424|731.09591|1.706	731.09591	1.706	C18 H30 N8 Na O18 P S	732.10318	732.10341	-0.00022	-0.3	NA	NA	NA	NA	NA	negative
	4|MS/MS, no match	2425|299.25929|9.035	299.25929	9.035	C18 H36 O3	300.26657	300.26644	0.00012	0.42	NA	NA	NA	NA	NA	negative
	4|MS/MS, no match	2426|503.98209|1.604	503.98209	1.604	C8 H18 N3 O16 P3	504.98976	504.98999	-0.00023	-0.45	NA	NA	NA	NA	NA	negative
	4|MS/MS, no match	2427|353.23345|5.814	353.23345	5.814	C19 H36 K N2 Na	354.24072	354.24133	-6e-04	-1.71	NA	NA	NA	NA	NA	negative
	4|MS/MS, no match	2432|874.57925|13.066	874.57925	13.066	C46 H87 K N Na O10	875.58653	875.58647	6e-05	0.07	NA	NA	NA	NA	NA	negative
	4|MS/MS, no match	2433|279.19652|7.647	279.19652	7.647	C17 H28 O3	280.20379	280.20384	-5e-05	-0.18	NA	NA	NA	NA	NA	negative
	4|MS/MS, no match	2435|462.19176|4.675	462.19176	4.675	C20 H37 N Na2 O7 S	481.20948	481.20861	0.00087	1.8	NA	NA	NA	NA	NA	negative
	4|MS/MS, no match	2439|293.21204|6.869	293.21204	6.869	C18 H30 O3	294.21939	294.21949	-1e-04	-0.34	NA	NA	NA	NA	NA	negative
	4|MS/MS, no match	2442|742.35257|7.334	742.35257	7.334	C30 H65 N3 Na O8 P3 S	743.35984	743.36029	-0.00045	-0.6	NA	NA	NA	NA	NA	negative
	4|MS/MS, no match	2443|328.08046|0.565	328.08046	0.565	C5 H17 N9 O4 P2	329.08774	329.08787	-0.00014	-0.41	NA	NA	NA	NA	NA	negative
	4|MS/MS, no match	2444|111.04526|3.292	111.04526	3.292	C6 H10 O3	130.0631	130.06299	0.00011	0.82	NA	NA	NA	NA	NA	negative
	4|MS/MS, no match	2450|276.09098|4.206	276.09098	4.206	C8 H21 N3 Na O2 P S	277.09825	277.09898	-0.00073	-2.62	NA	NA	NA	NA	NA	negative
	4|MS/MS, no match	2452|325.03221|2.341	325.03221	2.341	C9 H9 Cl N8 Na2 O	326.03949	326.03832	0.00117	3.58	NA	NA	NA	NA	NA	negative
	4|MS/MS, no match	2458|233.11832|6.101	233.11832	6.101	C14 H18 O3	234.1256	234.12559	0	0.02	NA	NA	NA	NA	NA	negative
	4|MS/MS, no match	2459|145.01433|0.806	145.01433	0.806	C4 H8 K N2 Na	146.02161	146.02222	-0.00061	-4.21	NA	NA	NA	NA	NA	negative
	4|MS/MS, no match	2460|203.06735|0.65	203.06735	0.65	C9 H17 O P S	204.07472	204.07377	0.00094	4.63	NA	NA	NA	NA	NA	negative
	4|MS/MS, no match	2461|591.12493|2.013	591.12493	2.013	C20 H27 N8 Na O8 P2	592.13221	592.13248	-0.00027	-0.46	NA	NA	NA	NA	NA	negative
	4|MS/MS, no match	2465|619.13829|0.487	619.13829	0.487	C14 H34 N6 O17 P2	620.14557	620.14557	0	0	NA	NA	NA	NA	NA	negative
	4|MS/MS, no match	2466|525.05354|0.98	525.05354	0.98	C21 H21 N4 Na O5 P2 S	526.06082	526.06056	0.00026	0.5	NA	NA	NA	NA	NA	negative
	4|MS/MS, no match	2470|295.1915|6.749	295.1915	6.749	C10 H28 N6 O2 S	296.19875	296.19944	-0.00069	-2.33	NA	NA	NA	NA	NA	negative
	4|MS/MS, no match	2473|228.05142|0.703	228.05142	0.703	C4 H8 N9 O P	229.0587	229.05894	-0.00025	-1.08	NA	NA	NA	NA	NA	negative
	4|MS/MS, no match	2478|325.0784|0.401	325.0784	0.401	C8 H20 K2 N6 O3	326.08567	326.0871	-0.00143	-4.38	NA	NA	NA	NA	NA	negative
	4|MS/MS, no match	2479|434.19661|4.797	434.19661	4.797	C17 H37 K N5 Na P2	435.20389	435.2059	-0.00201	-4.62	NA	NA	NA	NA	NA	negative
	4|MS/MS, no match	2480|686.47669|9.449	686.47669	9.449	C36 H67 N5 Na O4 P	687.48397	687.48284	0.00113	1.65	NA	NA	NA	NA	NA	negative
	4|MS/MS, no match	2483|302.05191|0.66	302.05191	0.66	C13 H11 N3 Na2 O3	303.05919	303.05958	-0.00039	-1.3	NA	NA	NA	NA	NA	negative
	4|MS/MS, no match	2484|725.2546|2.014	725.2546	2.014	C40 H44 N2 O7 P2	726.26188	726.26237	-5e-04	-0.68	NA	NA	NA	NA	NA	negative
	4|MS/MS, no match	2485|567.098|1.207	567.098	1.207	C17 H32 N4 Na O8 P3 S	568.10528	568.10514	0.00014	0.25	NA	NA	NA	NA	NA	negative
	4|MS/MS, no match	2486|456.17536|3.643	456.17536	3.643	C16 H32 N3 O10 P	457.18264	457.18253	0.00011	0.24	NA	NA	NA	NA	NA	negative
	4|MS/MS, no match	2487|172.06161|1.116	172.06161	1.116	C7 H13 N O5	191.07944	191.07937	7e-05	0.38	NA	NA	NA	NA	NA	negative
	4|MS/MS, no match	2488|525.20564|7.261	525.20564	7.261	C18 H36 K N6 Na O8	526.21292	526.21294	-2e-05	-0.04	NA	NA	NA	NA	NA	negative
	4|MS/MS, no match	2489|501.02042|1.797	501.02042	1.797	C7 H17 N10 Na O9 P2 S	502.02767	502.02736	0.00031	0.62	NA	NA	NA	NA	NA	negative
	4|MS/MS, no match	2491|592.32559|6.649	592.32559	6.649	C28 H45 N9 Na O2 P	593.33287	593.33315	-0.00028	-0.47	NA	NA	NA	NA	NA	negative
	4|MS/MS, no match	2495|295.19151|6.28	295.19151	6.28	C10 H28 N6 O2 S	296.19879	296.19944	-0.00066	-2.21	NA	NA	NA	NA	NA	negative
	4|MS/MS, no match	2496|476.24175|6.103	476.24175	6.103	C23 H36 N5 O4 P	477.24903	477.25049	-0.00146	-3.07	NA	NA	NA	NA	NA	negative
	4|MS/MS, no match	2498|427.01343|1.228	427.01343	1.228	C8 H10 N8 Na O2 P S2	367.99961	368.00034	-0.00074	-2	NA	NA	NA	NA	NA	negative
	4|MS/MS, no match	2502|275.05202|1.212	275.05202	1.212	C11 H17 O4 P S	276.05944	276.05852	0.00092	3.34	NA	NA	NA	NA	NA	negative
	4|MS/MS, no match	2505|383.35322|9.891	383.35322	9.891	C24 H48 O3	384.3605	384.36035	0.00015	0.4	NA	NA	NA	NA	NA	negative
	4|MS/MS, no match	2511|562.98421|0.391	562.98421	0.391	C16 H20 K2 N6 O6 P2 S	563.99151	563.99144	7e-05	0.12	NA	NA	NA	NA	NA	negative
	4|MS/MS, no match	2512|283.22792|7.468	283.22792	7.468	C17 H32 O3	284.23519	284.23514	5e-05	0.17	NA	NA	NA	NA	NA	negative
	4|MS/MS, no match	2513|124.01534|0.881	124.01534	0.881	C4 H5 N3 O3	143.03318	143.03309	9e-05	0.61	NA	NA	NA	NA	NA	negative
	4|MS/MS, no match	2515|303.07627|5.015	303.07627	5.015	C9 H13 N8 Na O S	304.08353	304.08307	0.00045	1.49	NA	NA	NA	NA	NA	negative
	4|MS/MS, no match	2516|334.21061|6.154	334.21061	6.154	C13 H29 N5 O5	335.21789	335.21687	0.00102	3.05	NA	NA	NA	NA	NA	negative
	4|MS/MS, no match	2518|319.0784|1.211	319.0784	1.211	C9 H15 K N8 Na2	320.08573	320.08521	0.00052	1.62	NA	NA	NA	NA	NA	negative
	4|MS/MS, no match	2519|264.05784|0.605	264.05784	0.605	C17 H12 Cl N	265.06512	265.06583	-0.00071	-2.67	NA	NA	NA	NA	NA	negative
	4|MS/MS, no match	2521|575.24257|5.94	575.24257	5.94	C17 H45 N10 Na2 O P3 S	576.24985	576.25068	-0.00082	-1.43	NA	NA	NA	NA	NA	negative
	4|MS/MS, no match	2526|406.07571|0.499	406.07571	0.499	C14 H23 N3 O5 P2 S	407.08301	407.08336	-0.00036	-0.88	NA	NA	NA	NA	NA	negative
	4|MS/MS, no match	2531|503.08148|0.982	503.08148	0.982	C10 H25 K N4 Na2 O6 P2	444.06762	444.06818	-0.00056	-1.27	NA	NA	NA	NA	NA	negative
	4|MS/MS, no match	2533|607.24543|8.842	607.24543	8.842	C15 H41 N10 Na O12 S	608.25271	608.25238	0.00033	0.54	NA	NA	NA	NA	NA	negative
	4|MS/MS, no match	2534|502.25188|4.017	502.25188	4.017	C21 H37 N5 O9	503.25916	503.25913	3e-05	0.07	NA	NA	NA	NA	NA	negative
	4|MS/MS, no match	2535|271.06049|0.449	271.06049	0.449	C5 H12 N2 O5 S	212.04665	212.04669	-4e-05	-0.2	NA	NA	NA	NA	NA	negative
	4|MS/MS, no match	2537|617.2231|7.67	617.2231	7.67	C19 H45 K N6 O10 P2	618.23037	618.23095	-0.00057	-0.93	NA	NA	NA	NA	NA	negative
	4|MS/MS, no match	2539|521.03865|1.152	521.03865	1.152	C12 H22 K N8 O7 P3	522.04596	522.04614	-0.00018	-0.34	NA	NA	NA	NA	NA	negative
	4|MS/MS, no match	2540|649.567|3.48	649.567	3.48	C37 H75 N6 O P	650.57428	650.574	0.00028	0.43	NA	NA	NA	NA	NA	negative
	4|MS/MS, no match	2541|211.13399|6.456	211.13399	6.456	C10 H16 O	152.12014	152.12012	3e-05	0.17	NA	NA	NA	NA	NA	negative
	4|MS/MS, no match	2546|404.0265|0.623	404.0265	0.623	C9 H18 N3 Na2 O8 P S	405.03378	405.03476	-0.00098	-2.42	NA	NA	NA	NA	NA	negative
	4|MS/MS, no match	2547|333.20715|5.965	333.20715	5.965	C16 H31 K N4 O	334.21459	334.21349	0.00109	3.28	NA	NA	NA	NA	NA	negative
	4|MS/MS, no match	2548|490.07283|0.878	490.07283	0.878	C14 H18 N7 O11 P	491.08011	491.08019	-8e-05	-0.17	NA	NA	NA	NA	NA	negative
	4|MS/MS, no match	2554|383.0469|0.478	383.0469	0.478	C4 H15 N10 Na O6 P2	384.05418	384.0549	-0.00072	-1.88	NA	NA	NA	NA	NA	negative
	4|MS/MS, no match	2558|340.12631|0.643	340.12631	0.643	C11 H24 N3 O7 P	341.13358	341.13519	-0.00161	-4.71	NA	NA	NA	NA	NA	negative
	4|MS/MS, no match	2559|685.11055|0.495	685.11055	0.495	C19 H37 N4 O18 P S2	704.129	704.12819	0.00081	1.16	NA	NA	NA	NA	NA	negative
	4|MS/MS, no match	2560|459.14569|7.879	459.14569	7.879	C22 H32 K Na2 O3 P	460.15296	460.15215	0.00081	1.76	NA	NA	NA	NA	NA	negative
	4|MS/MS, no match	2563|695.07507|3.507	695.07507	3.507	C15 H27 N10 O16 P3	696.08235	696.08193	0.00042	0.6	NA	NA	NA	NA	NA	negative
	4|MS/MS, no match	2565|415.21034|6.682	415.21034	6.682	C18 H33 N4 O5 P	416.21762	416.21886	-0.00124	-2.98	NA	NA	NA	NA	NA	negative
	4|MS/MS, no match	2568|503.08151|0.982	503.08151	0.982	C16 H28 N4 Na O5 P3 S	504.08879	504.08909	-3e-04	-0.61	NA	NA	NA	NA	NA	negative
	4|MS/MS, no match	2570|440.0281|1.602	440.0281	1.602	C7 H19 K N9 O5 P3	441.03537	441.03591	-0.00053	-1.2	NA	NA	NA	NA	NA	negative
	4|MS/MS, no match	2571|366.10411|0.698	366.10411	0.698	C13 H21 N O11	367.11138	367.11146	-8e-05	-0.21	NA	NA	NA	NA	NA	negative
	4|MS/MS, no match	2573|519.22512|8.841	519.22512	8.841	C20 H38 N6 O6 P2	520.2324	520.23281	-0.00041	-0.79	NA	NA	NA	NA	NA	negative
	4|MS/MS, no match	2575|426.19002|4.304	426.19002	4.304	C18 H31 K N5 Na O3	427.1973	427.19617	0.00113	2.64	NA	NA	NA	NA	NA	negative
	4|MS/MS, no match	2578|785.0038|0.37	785.0038	0.37	C26 H34 K N6 O4 P3 S5	786.01108	786.0095	0.00158	2.01	NA	NA	NA	NA	NA	negative
	4|MS/MS, no match	2579|490.25754|6.534	490.25754	6.534	C21 H38 N7 Na O3 S	491.26481	491.26545	-0.00064	-1.31	NA	NA	NA	NA	NA	negative
	4|MS/MS, no match	2583|329.24871|9.028	329.24871	9.028	C22 H34 O2	330.25599	330.25588	0.00011	0.33	NA	NA	NA	NA	NA	negative
	4|MS/MS, no match	2588|265.04415|0.985	265.04415	0.985	C9 H11 N2 Na O6	266.05143	266.05148	-5e-05	-0.2	NA	NA	NA	NA	NA	negative
	4|MS/MS, no match	2592|827.10333|0.694	827.10333	0.694	C24 H32 N8 Na2 O18 P2	828.11063	828.11052	0.00011	0.14	NA	NA	NA	NA	NA	negative
	4|MS/MS, no match	2595|315.1966|6.984	315.1966	6.984	C14 H29 N4 O2 P	316.20387	316.20281	0.00106	3.35	NA	NA	NA	NA	NA	negative
	4|MS/MS, no match	2597|363.11513|0.836	363.11513	0.836	C7 H18 N6 Na O4 P	304.1013	304.10248	-0.00118	-3.88	NA	NA	NA	NA	NA	negative
	4|MS/MS, no match	2606|791.05483|1.596	791.05483	1.596	C30 H25 N4 O18 P S	792.06211	792.06222	-0.00011	-0.14	NA	NA	NA	NA	NA	negative
	4|MS/MS, no match	2615|411.12707|3.923	411.12707	3.923	C11 H26 N4 Na O9 P	412.13435	412.13351	0.00084	2.04	NA	NA	NA	NA	NA	negative
	4|MS/MS, no match	2618|373.04766|0.59	373.04766	0.59	C7 H21 N4 Na O6 P2 S	374.05493	374.05547	-0.00054	-1.44	NA	NA	NA	NA	NA	negative
	4|MS/MS, no match	2622|446.16029|3.887	446.16029	3.887	C21 H30 N Na O6 S	447.16755	447.16915	-0.0016	-3.59	NA	NA	NA	NA	NA	negative
	4|MS/MS, no match	2624|383.0035|0.381	383.0035	0.381	C10 H20 K2 N4 O P2 S	384.01078	384.01072	6e-05	0.15	NA	NA	NA	NA	NA	negative
	4|MS/MS, no match	2625|340.98926|0.574	340.98926	0.574	C7 H17 K N2 O5 P2 S	341.99653	341.99705	-0.00051	-1.5	NA	NA	NA	NA	NA	negative
	4|MS/MS, no match	2627|357.09812|0.83	357.09812	0.83	C11 H16 N4 Na2 O S	298.08426	298.08402	0.00024	0.81	NA	NA	NA	NA	NA	negative
	4|MS/MS, no match	2628|165.12851|6.64	165.12851	6.64	C11 H18 O	166.13579	166.13577	3e-05	0.16	NA	NA	NA	NA	NA	negative
	4|MS/MS, no match	2633|260.08869|0.461	260.08869	0.461	C11 H20 N O2 P S	261.09599	261.09524	0.00075	2.87	NA	NA	NA	NA	NA	negative
	4|MS/MS, no match	2634|784.50504|4.261	784.50504	4.261	C36 H79 N5 Na2 O4 P2 S	785.51232	785.51234	-2e-05	-0.03	NA	NA	NA	NA	NA	negative
	4|MS/MS, no match	2635|709.11403|1.553	709.11403	1.553	C22 H33 N4 Na O17 P2	710.12131	710.12136	-5e-05	-0.08	NA	NA	NA	NA	NA	negative
	4|MS/MS, no match	2638|609.2611|9.126	609.2611	9.126	C27 H41 N8 Na O3 P2	610.26838	610.26745	0.00092	1.51	NA	NA	NA	NA	NA	negative
	4|MS/MS, no match	2641|295.12997|4.344	295.12997	4.344	C11 H22 N4 Na O2 P	296.13724	296.13781	-0.00056	-1.9	NA	NA	NA	NA	NA	negative
	4|MS/MS, no match	2644|356.05186|0.473	356.05186	0.473	C5 H19 N7 Na O4 P3	357.05914	357.06091	-0.00177	-4.95	NA	NA	NA	NA	NA	negative
	4|MS/MS, no match	2647|528.15714|1.149	528.15714	1.149	C18 H33 K N3 Na O11	529.16442	529.16499	-0.00057	-1.08	NA	NA	NA	NA	NA	negative
	4|MS/MS, no match	2649|420.99665|1.051	420.99665	1.051	C11 H13 N4 Na2 O7 P S	422.0039	422.0038	1e-04	0.24	NA	NA	NA	NA	NA	negative
	4|MS/MS, no match	2651|435.16091|0.799	435.16091	0.799	C13 H29 K N6 O8	436.16819	436.16839	-0.00021	-0.48	NA	NA	NA	NA	NA	negative
	4|MS/MS, no match	2652|589.04049|1.815	589.04049	1.815	C11 H22 K N8 Na2 O13 P	590.04776	590.04764	0.00012	0.21	NA	NA	NA	NA	NA	negative
	4|MS/MS, no match	2653|260.02335|1.269	260.02335	1.269	C9 H14 K N Na O2 P	261.03063	261.02969	0.00094	3.58	NA	NA	NA	NA	NA	negative
	4|MS/MS, no match	2657|412.11585|3.721	412.11585	3.721	C11 H27 K N7 Na O2 P2	413.12313	413.12362	-0.00049	-1.2	NA	NA	NA	NA	NA	negative
	4|MS/MS, no match	2658|504.04508|1.729	504.04508	1.729	C11 H19 N9 Na O7 P3	505.05235	505.0518	0.00055	1.1	NA	NA	NA	NA	NA	negative
	4|MS/MS, no match	2661|504.04507|3.275	504.04507	3.275	C8 H11 N7 O15	445.03117	445.03131	-0.00014	-0.32	NA	NA	NA	NA	NA	negative
	4|MS/MS, no match	2662|266.10091|4.455	266.10091	4.455	C7 H9 N7 O	207.08706	207.08686	2e-04	0.97	NA	NA	NA	NA	NA	negative
	4|MS/MS, no match	2663|583.02348|1.812	583.02348	1.812	C10 H13 N10 Na O18	584.03076	584.0307	6e-05	0.11	NA	NA	NA	NA	NA	negative
	4|MS/MS, no match	2664|326.05528|0.552	326.05528	0.552	C9 H19 K N3 Na O4 S	327.06256	327.0631	-0.00054	-1.66	NA	NA	NA	NA	NA	negative
	4|MS/MS, no match	2669|380.00321|0.69	380.00321	0.69	C6 H16 Cl N5 Na2 O5 P2	381.01049	381.01106	-0.00057	-1.49	NA	NA	NA	NA	NA	negative
	4|MS/MS, no match	2670|554.02553|1.445	554.02553	1.445	C12 H20 N3 Na2 O17 P	555.03283	555.03257	0.00026	0.47	NA	NA	NA	NA	NA	negative
	4|MS/MS, no match	2672|364.94451|0.474	364.94451	0.474	C3 H6 N8 Na O6 P3	365.95187	365.95208	-0.00021	-0.58	NA	NA	NA	NA	NA	negative
	4|MS/MS, no match	2676|528.09354|2.714	528.09354	2.714	C11 H26 N5 Na2 O14 P	529.10081	529.10093	-0.00011	-0.22	NA	NA	NA	NA	NA	negative
	4|MS/MS, no match	2680|303.06563|4.001	303.06563	4.001	C5 H17 N6 O5 P S	304.07291	304.07187	0.00103	3.4	NA	NA	NA	NA	NA	negative
	4|MS/MS, no match	2682|542.0219|1.631	542.0219	1.631	C10 H14 N7 Na O18	543.02917	543.0293	-0.00013	-0.23	NA	NA	NA	NA	NA	negative
	4|MS/MS, no match	2684|506.17507|1.15	506.17507	1.15	C13 H37 N9 Na2 O P2 S2	507.18235	507.18331	-0.00096	-1.89	NA	NA	NA	NA	NA	negative
	4|MS/MS, no match	2685|487.98692|1.452	487.98692	1.452	C8 H18 N3 O15 P3	488.9948	488.99508	-0.00028	-0.56	NA	NA	NA	NA	NA	negative
	4|MS/MS, no match	2686|506.21754|4.576	506.21754	4.576	C18 H39 K N5 O7 P	507.22482	507.22242	0.0024	4.73	NA	NA	NA	NA	NA	negative
	4|MS/MS, no match	2689|428.05877|3.488	428.05877	3.488	C19 H23 K N Na2 O P S	429.06604	429.06704	-0.001	-2.33	NA	NA	NA	NA	NA	negative
	4|MS/MS, no match	2690|589.04047|1.803	589.04047	1.803	C14 H10 N8 O15	530.02662	530.02656	6e-05	0.11	NA	NA	NA	NA	NA	negative
	4|MS/MS, no match	2691|326.0553|0.548	326.0553	0.548	C8 H13 N O7 S	267.04138	267.04127	1e-04	0.39	NA	NA	NA	NA	NA	negative
	4|MS/MS, no match	2692|375.02581|0.83	375.02581	0.83	C6 H17 N6 Na2 O4 P3	376.03309	376.03195	0.00114	3.02	NA	NA	NA	NA	NA	negative
	4|MS/MS, no match	2694|714.55273|9.428	714.55273	9.428	C35 H74 N9 O4 P	715.56005	715.56014	-8e-05	-0.12	NA	NA	NA	NA	NA	negative
	4|MS/MS, no match	2697|769.02783|0.371	769.02783	0.371	C34 H26 K2 N6 Na2 O2 S3	770.0351	770.03489	0.00022	0.28	NA	NA	NA	NA	NA	negative
	4|MS/MS, no match	2698|557.33016|4.726	557.33016	4.726	C24 H48 K N8 Na O3	558.33744	558.33841	-0.00097	-1.74	NA	NA	NA	NA	NA	negative
	4|MS/MS, no match	2707|669.14649|3.734	669.14649	3.734	C24 H36 N2 O16 P2	670.15377	670.15401	-0.00024	-0.36	NA	NA	NA	NA	NA	negative
	4|MS/MS, no match	2710|920.63194|9.228	920.63194	9.228	C54 H83 N9 O2 S	921.63922	921.63904	0.00017	0.19	NA	NA	NA	NA	NA	negative
	4|MS/MS, no match	2711|363.04799|3.421	363.04799	3.421	C8 H20 N2 Na2 O7 P2	364.05527	364.05411	0.00116	3.17	NA	NA	NA	NA	NA	negative
	4|MS/MS, no match	2715|671.07219|2.34	671.07219	2.34	C19 H32 N4 Na O13 P3 S	672.07946	672.07971	-0.00025	-0.37	NA	NA	NA	NA	NA	negative
	4|MS/MS, no match	2720|221.09318|3.48	221.09318	3.48	C7 H15 K N6	222.10046	222.09953	0.00093	4.18	NA	NA	NA	NA	NA	negative
	4|MS/MS, no match	2721|680.4143|8.268	680.4143	8.268	C33 H66 N O12 P	699.43217	699.43226	-9e-05	-0.13	NA	NA	NA	NA	NA	negative
	4|MS/MS, no match	2724|516.27292|6.814	516.27292	6.814	C18 H44 N7 O6 P S	517.2802	517.28114	-0.00094	-1.82	NA	NA	NA	NA	NA	negative
	4|MS/MS, no match	2725|159.09275|3.735	159.09275	3.735	C10 H12 N2	160.10003	160.10005	-2e-05	-0.11	NA	NA	NA	NA	NA	negative
	4|MS/MS, no match	2727|533.11669|2.019	533.11669	2.019	C21 H29 Na2 O11 P	534.12397	534.12429	-0.00032	-0.6	NA	NA	NA	NA	NA	negative
	4|MS/MS, no match	2729|941.5828|9.202	941.5828	9.202	C50 H87 N6 Na2 O2 P3	942.59008	942.58987	2e-04	0.22	NA	NA	NA	NA	NA	negative
	4|MS/MS, no match	2732|683.05388|0.515	683.05388	0.515	C15 H26 N8 O17 P2 S	684.06115	684.06118	-3e-05	-0.05	NA	NA	NA	NA	NA	negative
	4|MS/MS, no match	2733|552.46347|8.823	552.46347	8.823	C31 H64 N Na O5	553.47075	553.46822	0.00253	4.57	NA	NA	NA	NA	NA	negative
	4|MS/MS, no match	2736|807.2577|2.013	807.2577	2.013	C40 H42 N8 O7 P2	808.26498	808.26517	-0.00019	-0.23	NA	NA	NA	NA	NA	negative
	4|MS/MS, no match	2741|342.16711|3.874	342.16711	3.874	C12 H27 N5 Na O3 P	343.17439	343.17492	-0.00053	-1.54	NA	NA	NA	NA	NA	negative
	4|MS/MS, no match	2742|519.02582|1.152	519.02582	1.152	C11 H19 K N6 Na O12 P	520.0331	520.03333	-0.00024	-0.45	NA	NA	NA	NA	NA	negative
	4|MS/MS, no match	2744|511.18216|8.681	511.18216	8.681	C24 H39 Cl Na O4 P S	512.18943	512.18929	0.00014	0.28	NA	NA	NA	NA	NA	negative
	4|MS/MS, no match	2748|172.06161|1.113	172.06161	1.113	C7 H11 N O4	173.06888	173.06881	8e-05	0.44	NA	NA	NA	NA	NA	negative
	4|MS/MS, no match	2749|296.02113|0.451	296.02113	0.451	C6 H10 N7 Na O2 P2	297.0284	297.02689	0.00151	5.09	NA	NA	NA	NA	NA	negative	exceeds +/-5 ppm error	incorrect formula prediction
	4|MS/MS, no match	2750|696.18271|2.011	696.18271	2.011	C31 H44 N Na2 O6 P3 S	697.18998	697.18976	0.00023	0.33	NA	NA	NA	NA	NA	negative
	4|MS/MS, no match	2752|489.04159|0.475	489.04159	0.475	C8 H21 K N8 O10 P2	490.04889	490.04929	-0.00041	-0.83	NA	NA	NA	NA	NA	negative
	4|MS/MS, no match	2755|192.98988|1.057	192.98988	1.057	C5 H4 Cl N4 Na O	193.99716	193.99713	2e-05	0.12	NA	NA	NA	NA	NA	negative
	4|MS/MS, no match	2756|390.08227|3.556	390.08227	3.556	C8 H22 K N9 Na2 P2	391.08952	391.09059	-0.00106	-2.72	NA	NA	NA	NA	NA	negative
	4|MS/MS, no match	2766|461.17914|0.982	461.17914	0.982	C17 H38 N4 Na O P3 S	462.18642	462.18769	-0.00127	-2.74	NA	NA	NA	NA	NA	negative
	4|MS/MS, no match	2767|250.97269|0.513	250.97269	0.513	C3 H10 O9 P2	251.98009	251.98	8e-05	0.33	NA	NA	NA	NA	NA	negative
	4|MS/MS, no match	2768|548.03888|3.348	548.03888	3.348	C11 H23 K N5 Na2 O13 P	549.04616	549.04624	-9e-05	-0.16	NA	NA	NA	NA	NA	negative
	4|MS/MS, no match	2771|384.98466|0.648	384.98466	0.648	C8 H14 K N4 Na O6 P2	385.99194	385.99233	-4e-04	-1.03	NA	NA	NA	NA	NA	negative
	4|MS/MS, no match	2775|397.03667|1.055	397.03667	1.055	C10 H21 N6 O P3 S2	398.04393	398.04311	0.00082	2.05	NA	NA	NA	NA	NA	negative
	4|MS/MS, no match	2777|329.09201|5.916	329.09201	5.916	C7 H21 N6 Na2 O2 P S	330.09929	330.09797	0.00132	4	NA	NA	NA	NA	NA	negative
	4|MS/MS, no match	2780|386.10294|3.46	386.10294	3.46	C7 H17 N9 O10	387.11022	387.10984	0.00038	0.98	NA	NA	NA	NA	NA	negative
	4|MS/MS, no match	2783|181.96608|0.462	181.96608	0.462	C4 H4 Cl N3 Na P	182.97336	182.97291	0.00045	2.47	NA	NA	NA	NA	NA	negative
	4|MS/MS, no match	2787|526.02678|1.445	526.02678	1.445	C8 H20 K N5 Na2 O16	527.03406	527.03375	0.00031	0.59	NA	NA	NA	NA	NA	negative
	4|MS/MS, no match	2788|225.08813|3.553	225.08813	3.553	C10 H14 N2 O4	226.0954	226.09536	5e-05	0.21	NA	NA	NA	NA	NA	negative
	4|MS/MS, no match	2789|253.10569|5.857	253.10569	5.857	C9 H24 N2 P2 S	254.11297	254.11354	-0.00058	-2.27	NA	NA	NA	NA	NA	negative
	4|MS/MS, no match	2796|824.37978|3.922	824.37978	3.922	C35 H55 N9 O14	825.38706	825.38685	0.00021	0.26	NA	NA	NA	NA	NA	negative
	4|MS/MS, no match	2798|241.1194|4.098	241.1194	4.098	C8 H20 N4 Na O P	242.12668	242.12724	-0.00057	-2.34	NA	NA	NA	NA	NA	negative
	4|MS/MS, no match	2799|333.10685|1.024	333.10685	1.024	C14 H19 N2 Na O6	334.11413	334.11408	5e-05	0.14	NA	NA	NA	NA	NA	negative
	4|MS/MS, no match	2800|300.18167|3.798	300.18167	3.798	C15 H27 N O5	301.18895	301.18892	2e-05	0.08	NA	NA	NA	NA	NA	negative
	4|MS/MS, no match	2801|461.07837|0.651	461.07837	0.651	C7 H23 N10 Na O6 S3	462.08565	462.08619	-0.00054	-1.17	NA	NA	NA	NA	NA	negative
	4|MS/MS, no match	2808|557.23174|7.096	557.23174	7.096	C23 H39 N2 Na O12	558.23901	558.24007	-0.00106	-1.89	NA	NA	NA	NA	NA	negative
	4|MS/MS, no match	2809|572.14713|3.403	572.14713	3.403	C17 H33 N3 Na O15 P	573.15441	573.1547	-0.00029	-0.5	NA	NA	NA	NA	NA	negative
	4|MS/MS, no match	2812|271.0605|0.447	271.0605	0.447	C11 H18 N2 P2 S	272.06777	272.06659	0.00118	4.35	NA	NA	NA	NA	NA	negative
	4|MS/MS, no match	2813|982.59776|13.077	982.59776	13.077	C51 H83 N7 Na2 O9	983.60503	983.60477	0.00027	0.27	NA	NA	NA	NA	NA	negative
	4|MS/MS, no match	2815|236.09622|4.123	236.09622	4.123	C9 H19 N O4 S	237.1035	237.10348	2e-05	0.09	NA	NA	NA	NA	NA	negative
	4|MS/MS, no match	2816|532.17648|2.013	532.17648	2.013	C24 H30 N7 Na O2 P2	533.18376	533.18339	0.00037	0.69	NA	NA	NA	NA	NA	negative
	4|MS/MS, no match	2817|724.30329|7.509	724.30329	7.509	C29 H59 K N3 O9 P3	725.31056	725.31012	0.00044	0.61	NA	NA	NA	NA	NA	negative
	4|MS/MS, no match	2818|381.26467|6.997	381.26467	6.997	C19 H40 N2 Na O2 P	382.27195	382.27251	-0.00056	-1.47	NA	NA	NA	NA	NA	negative
	4|MS/MS, no match	2819|203.06734|0.465	203.06734	0.465	C7 H12 N2 O5	204.07462	204.07462	0	0	NA	NA	NA	NA	NA	negative
	4|MS/MS, no match	2820|351.20387|4.172	351.20387	4.172	C18 H30 N2 Na2 O2	352.21115	352.21027	0.00088	2.5	NA	NA	NA	NA	NA	negative
	4|MS/MS, no match	2822|130.06625|3.731	130.06625	3.731	C9 H9 N	131.07352	131.0735	2e-05	0.19	NA	NA	NA	NA	NA	negative
	4|MS/MS, no match	2832|464.27802|7.308	464.27802	7.308	C24 H39 N3 O6	465.28529	465.28389	0.00141	3.03	NA	NA	NA	NA	NA	negative
	4|MS/MS, no match	2833|167.1442|6.983	167.1442	6.983	C11 H20 O	168.15147	168.15142	6e-05	0.35	NA	NA	NA	NA	NA	negative
	4|MS/MS, no match	2840|375.02577|0.727	375.02577	0.727	C14 H16 K N2 Na2 O3 P	376.03304	376.0331	-6e-05	-0.15	NA	NA	NA	NA	NA	negative
	4|MS/MS, no match	2844|357.17811|0.821	357.17811	0.821	C15 H26 N4 O6	358.18539	358.18523	0.00016	0.43	NA	NA	NA	NA	NA	negative
	4|MS/MS, no match	2845|498.03207|2.725	498.03207	2.725	C16 H19 K N3 O11 P	499.03935	499.03943	-8e-05	-0.16	NA	NA	NA	NA	NA	negative
	4|MS/MS, no match	2847|250.03668|0.849	250.03668	0.849	C6 H16 N Na O4 P2	251.04396	251.04523	-0.00127	-5.05	NA	NA	NA	NA	NA	negative	exceeds +/-5 ppm error	incorrect formula prediction
	4|MS/MS, no match	2848|674.03809|1.496	674.03809	1.496	C21 H25 K N3 Na2 O15 P	675.04537	675.04557	-0.00021	-0.31	NA	NA	NA	NA	NA	negative
	4|MS/MS, no match	2850|343.21267|5.235	343.21267	5.235	C15 H34 N2 Na O3 P	344.21994	344.22047	-0.00053	-1.55	NA	NA	NA	NA	NA	negative
	4|MS/MS, no match	2854|771.39357|7.216	771.39357	7.216	C35 H65 O16 P	772.40085	772.40102	-0.00018	-0.23	NA	NA	NA	NA	NA	negative
	4|MS/MS, no match	2860|227.01324|4.287	227.01324	4.287	C8 H8 N2 O4 S	228.02052	228.02048	4e-05	0.19	NA	NA	NA	NA	NA	negative
	4|MS/MS, no match	2865|203.0496|0.895	203.0496	0.895	C7 H12 N2 O3 S	204.05687	204.05686	1e-05	0.03	NA	NA	NA	NA	NA	negative
	4|MS/MS, no match	2866|842.19487|0.62	842.19487	0.62	C31 H45 N5 Na O15 P3	843.20215	843.20227	-0.00012	-0.15	NA	NA	NA	NA	NA	negative
	4|MS/MS, no match	2874|427.21972|3.805	427.21972	3.805	C17 H37 N2 O8 P	428.227	428.22875	-0.00176	-4.1	NA	NA	NA	NA	NA	negative
	4|MS/MS, no match	2877|272.05726|3.771	272.05726	3.771	C7 H11 N7 O3 S	273.06454	273.06441	0.00013	0.48	NA	NA	NA	NA	NA	negative
	4|MS/MS, no match	2881|339.02347|0.99	339.02347	0.99	C21 H9 O3 P	340.03076	340.02893	0.00183	5.37	NA	NA	NA	NA	NA	negative	exceeds +/-5 ppm error	incorrect formula prediction
	4|MS/MS, no match	2882|449.36122|10.385	449.36122	10.385	C23 H50 N2 O6	450.3685	450.36689	0.00161	3.58	NA	NA	NA	NA	NA	negative
	4|MS/MS, no match	2883|342.09598|0.849	342.09598	0.849	C10 H19 N5 Na O5 P	343.10325	343.10215	0.0011	3.22	NA	NA	NA	NA	NA	negative
	4|MS/MS, no match	2884|579.0909|3.059	579.0909	3.059	C14 H31 N4 Na O13 P2 S	580.09817	580.09813	5e-05	0.08	NA	NA	NA	NA	NA	negative
	4|MS/MS, no match	2888|503.99603|0.464	503.99603	0.464	C11 H13 N7 Na O11 P S	505.00328	505.00291	0.00037	0.74	NA	NA	NA	NA	NA	negative
	4|MS/MS, no match	2890|566.17646|4.445	566.17646	4.445	C19 H37 N O16 S	567.18374	567.1833	0.00043	0.76	NA	NA	NA	NA	NA	negative
	4|MS/MS, no match	2892|591.21|6.107	591.21	6.107	C22 H32 N8 Na2 O P2	532.19609	532.19697	-0.00088	-1.65	NA	NA	NA	NA	NA	negative
	4|MS/MS, no match	2893|681.28484|3.881	681.28484	3.881	C21 H50 N8 Na2 O10 P2	682.29211	682.29205	6e-05	0.09	NA	NA	NA	NA	NA	negative
	4|MS/MS, no match	2894|675.16314|3.734	675.16314	3.734	C31 H32 N6 Na2 O5 P2	676.17042	676.17048	-6e-05	-0.09	NA	NA	NA	NA	NA	negative
	4|MS/MS, no match	2896|616.29085|5.868	616.29085	5.868	C22 H51 N7 Na2 O4 P2 S	617.29813	617.29939	-0.00126	-2.04	NA	NA	NA	NA	NA	negative
	4|MS/MS, no match	2899|435.23638|5.938	435.23638	5.938	C17 H41 K N6 Na O2 P	454.25426	454.25634	-0.00208	-4.57	NA	NA	NA	NA	NA	negative
	4|MS/MS, no match	2902|189.11328|4.744	189.11328	4.744	C7 H14 O2	130.09943	130.09938	5e-05	0.39	NA	NA	NA	NA	NA	negative
	4|MS/MS, no match	2903|467.0908|0.38	467.0908	0.38	C20 H26 Cl N4 O P S2	468.09808	468.09742	0.00066	1.42	NA	NA	NA	NA	NA	negative
	4|MS/MS, no match	2904|297.10842|0.488	297.10842	0.488	C10 H24 Cl N4 P S	298.11569	298.11478	0.00091	3.06	NA	NA	NA	NA	NA	negative
	4|MS/MS, no match	2905|278.1067|4.585	278.1067	4.585	C10 H18 N5 Na O S	279.11398	279.11298	0.00101	3.6	NA	NA	NA	NA	NA	negative
	4|MS/MS, no match	2907|526.02678|3.255	526.02678	3.255	C15 H19 N3 O14 P2	527.03407	527.03422	-0.00016	-0.3	NA	NA	NA	NA	NA	negative
	4|MS/MS, no match	2910|179.10781|5.775	179.10781	5.775	C11 H16 O2	180.11509	180.11503	6e-05	0.33	NA	NA	NA	NA	NA	negative
	4|MS/MS, no match	2912|340.0552|0.642	340.0552	0.642	C8 H21 N3 Na O4 P S2	341.06248	341.06088	0.0016	4.69	NA	NA	NA	NA	NA	negative
	4|MS/MS, no match	2916|591.11688|1.219	591.11688	1.219	C20 H28 N8 Na O6 P3	592.12416	592.12423	-8e-05	-0.13	NA	NA	NA	NA	NA	negative
	4|MS/MS, no match	2917|199.03787|0.492	199.03787	0.492	C6 H13 Cl O5	200.04516	200.04515	1e-05	0.04	NA	NA	NA	NA	NA	negative
	4|MS/MS, no match	2919|669.05017|0.377	669.05017	0.377	C28 H29 Cl2 K N4 Na2 O2 P2	670.05744	670.05753	-9e-05	-0.13	NA	NA	NA	NA	NA	negative
	4|MS/MS, no match	2922|124.01533|0.894	124.01533	0.894	C4 H3 N3 O2	125.02261	125.02253	8e-05	0.66	NA	NA	NA	NA	NA	negative
	4|MS/MS, no match	2926|261.13429|4.738	261.13429	4.738	C12 H22 O6	262.14156	262.14164	-8e-05	-0.29	NA	NA	NA	NA	NA	negative
	4|MS/MS, no match	2927|268.05911|0.821	268.05911	0.821	C8 H16 N O7 P	269.06639	269.06644	-5e-05	-0.19	NA	NA	NA	NA	NA	negative
	4|MS/MS, no match	2929|333.09392|3.507	333.09392	3.507	C8 H17 N8 Na2 O2 P	334.10127	334.10075	0.00052	1.55	NA	NA	NA	NA	NA	negative
	4|MS/MS, no match	2933|716.36251|5.126	716.36251	5.126	C42 H58 K N Na O3 P	717.36979	717.36891	0.00088	1.22	NA	NA	NA	NA	NA	negative
	4|MS/MS, no match	2935|359.16856|0.696	359.16856	0.696	C12 H21 N10 Na O2	360.17583	360.17466	0.00117	3.24	NA	NA	NA	NA	NA	negative
	4|MS/MS, no match	2937|260.05402|1.005	260.05402	1.005	C12 H8 N5 Na O	261.06147	261.06265	-0.00119	-4.54	NA	NA	NA	NA	NA	negative
	4|MS/MS, no match	2940|369.04097|1.476	369.04097	1.476	C8 H18 N6 Na2 O2 P2 S	370.04824	370.04826	-1e-05	-0.03	NA	NA	NA	NA	NA	negative
	4|MS/MS, no match	2945|306.05793|1.204	306.05793	1.204	C9 H13 N3 O9	307.0652	307.06518	2e-05	0.08	NA	NA	NA	NA	NA	negative
	4|MS/MS, no match	2947|346.16203|3.666	346.16203	3.666	C11 H27 N5 Na O4 P	347.1693	347.16984	-0.00054	-1.54	NA	NA	NA	NA	NA	negative
	4|MS/MS, no match	2952|354.08209|0.99	354.08209	0.99	C8 H16 N3 Na2 O4 P	295.06789	295.06738	0.00051	1.73	NA	NA	NA	NA	NA	negative
	4|MS/MS, no match	2954|512.04758|3.527	512.04758	3.527	C11 H20 N9 Na2 O6 P3	513.05486	513.05448	0.00038	0.75	NA	NA	NA	NA	NA	negative
	4|MS/MS, no match	2958|433.01741|0.89	433.01741	0.89	C9 H20 K N6 Na O4 S3	434.02468	434.02429	0.00039	0.9	NA	NA	NA	NA	NA	negative
	4|MS/MS, no match	2964|673.1201|1.213	673.1201	1.213	C28 H30 N8 Na O3 P3 S	674.12738	674.12721	0.00017	0.25	NA	NA	NA	NA	NA	negative
	4|MS/MS, no match	2966|608.22113|4.381	608.22113	4.381	C21 H43 K N5 Na2 O8 P	609.22841	609.22817	0.00024	0.39	NA	NA	NA	NA	NA	negative
	4|MS/MS, no match	2968|357.90825|0.464	357.90825	0.464	C2 H N7 Na2 O8 P2	358.91552	358.91572	-2e-04	-0.56	NA	NA	NA	NA	NA	negative
	4|MS/MS, no match	2969|662.36522|7.705	662.36522	7.705	C25 H56 N9 Na O6 P2	663.3725	663.37265	-0.00015	-0.22	NA	NA	NA	NA	NA	negative
	4|MS/MS, no match	2985|186.98295|0.499	186.98295	0.499	C5 H6 N2 O2 P2	187.99023	187.99045	-0.00022	-1.15	NA	NA	NA	NA	NA	negative
	4|MS/MS, no match	2987|281.08916|3.522	281.08916	3.522	C9 H20 K N2 Na O4	282.09641	282.09578	0.00062	2.21	NA	NA	NA	NA	NA	negative
	4|MS/MS, no match	2988|342.04431|0.788	342.04431	0.788	C10 H20 N O6 P3	343.05157	343.05035	0.00122	3.57	NA	NA	NA	NA	NA	negative
	4|MS/MS, no match	2992|631.0969|0.38	631.0969	0.38	C24 H30 K N6 O6 P S2	632.10418	632.10429	-0.00011	-0.18	NA	NA	NA	NA	NA	negative
	4|MS/MS, no match	2993|343.03134|2.098	343.03134	2.098	C13 H10 K N6 Na O2	344.0386	344.04	-0.0014	-4.07	NA	NA	NA	NA	NA	negative
	4|MS/MS, no match	2995|273.11074|6.382	273.11074	6.382	C12 H14 N6 O2	274.11801	274.11782	0.00019	0.7	NA	NA	NA	NA	NA	negative
	4|MS/MS, no match	2999|257.87911|0.559	257.87911	0.559	C4 H3 Cl2 N Na2 O P2	258.88638	258.88623	0.00015	0.59	NA	NA	NA	NA	NA	negative
	4|MS/MS, no match	3001|354.08208|0.993	354.08208	0.993	C14 H19 K N3 Na O4	355.08934	355.09103	-0.0017	-4.78	NA	NA	NA	NA	NA	negative
	4|MS/MS, no match	3004|338.06643|1.133	338.06643	1.133	C6 H20 K N7 O3 P2	339.07371	339.07399	-0.00028	-0.84	NA	NA	NA	NA	NA	negative
	4|MS/MS, no match	3007|142.05104|1.602	142.05104	1.602	C6 H9 N O3	143.05831	143.05824	7e-05	0.49	NA	NA	NA	NA	NA	negative
	4|MS/MS, no match	3008|580.16511|0.522	580.16511	0.522	C18 H41 K2 N5 O7 S2	581.17238	581.17215	0.00023	0.4	NA	NA	NA	NA	NA	negative
	4|MS/MS, no match	3010|268.15535|4.953	268.15535	4.953	C10 H24 K N5 O	269.16263	269.16179	0.00084	3.12	NA	NA	NA	NA	NA	negative
	4|MS/MS, no match	3013|882.35868|7.451	882.35868	7.451	C28 H68 N7 O16 P3 S	883.36595	883.36561	0.00034	0.39	NA	NA	NA	NA	NA	negative
	4|MS/MS, no match	3014|245.12551|0.749	245.12551	0.749	C11 H23 N2 P S	246.13279	246.13196	0.00083	3.37	NA	NA	NA	NA	NA	negative
	4|MS/MS, no match	3020|284.02111|2.009	284.02111	2.009	C5 H12 N5 O5 P S	285.02839	285.02968	-0.00129	-4.51	NA	NA	NA	NA	NA	negative
	4|MS/MS, no match	3021|209.08103|0.43	209.08103	0.43	C6 H15 Cl N4 O2	210.08831	210.08835	-4e-05	-0.2	NA	NA	NA	NA	NA	negative
	4|MS/MS, no match	3023|451.14048|7.847	451.14048	7.847	C13 H34 K N6 Na2 P3	452.14776	452.14903	-0.00127	-2.81	NA	NA	NA	NA	NA	negative
	4|MS/MS, no match	3025|731.0943|1.145	731.0943	1.145	C17 H35 N8 Na2 O13 P S3	732.10158	732.10187	-0.00029	-0.4	NA	NA	NA	NA	NA	negative
	4|MS/MS, no match	3026|664.05621|1.144	664.05621	1.144	C36 H17 N3 Na2 O6 S	665.06349	665.06335	0.00014	0.21	NA	NA	NA	NA	NA	negative
	4|MS/MS, no match	3032|589.29522|3.603	589.29522	3.603	C25 H47 N2 Na O12	590.3025	590.30267	-0.00017	-0.29	NA	NA	NA	NA	NA	negative
	4|MS/MS, no match	3033|508.05561|0.883	508.05561	0.883	C18 H21 N3 Na O9 P S	509.06289	509.06338	-0.00049	-0.97	NA	NA	NA	NA	NA	negative
	4|MS/MS, no match	3037|323.04285|0.481	323.04285	0.481	C6 H12 N4 Na2 O P2	264.02896	264.02817	0.00078	2.96	NA	NA	NA	NA	NA	negative
	4|MS/MS, no match	3038|537.03685|1.169	537.03685	1.169	C9 H21 N6 Na O15 P2	538.04362	538.04378	-0.00016	-0.3	NA	NA	NA	NA	NA	negative
	4|MS/MS, no match	3040|677.08879|2.339	677.08879	2.339	C16 H34 N4 Na2 O16 P2 S	678.09606	678.09611	-5e-05	-0.07	NA	NA	NA	NA	NA	negative
	4|MS/MS, no match	3043|532.04382|3.249	532.04382	3.249	C11 H23 K N5 Na2 O12 P	533.05109	533.05133	-0.00024	-0.44	NA	NA	NA	NA	NA	negative
	4|MS/MS, no match	3046|305.01405|0.879	305.01405	0.879	C9 H7 N4 Na O7	306.02133	306.02124	8e-05	0.28	NA	NA	NA	NA	NA	negative
	4|MS/MS, no match	3065|295.19148|6.754	295.19148	6.754	C8 H24 N6 S	236.17762	236.17832	-0.00069	-2.93	NA	NA	NA	NA	NA	negative
	4|MS/MS, no match	3069|496.07624|1.037	496.07624	1.037	C19 H14 N5 Na2 O3 P	437.06238	437.06297	-0.00059	-1.34	NA	NA	NA	NA	NA	negative
	4|MS/MS, no match	3072|400.99523|0.896	400.99523	0.896	C10 H20 K2 N2 Na2 O3 P2	402.0025	402.00187	0.00063	1.57	NA	NA	NA	NA	NA	negative
	4|MS/MS, no match	3079|662.16452|0.983	662.16452	0.983	C28 H30 N O12 P	603.15058	603.15056	2e-05	0.03	NA	NA	NA	NA	NA	negative
	4|MS/MS, no match	3094|472.15852|3.847	472.15852	3.847	C28 H27 N O4 S	473.16579	473.16608	-0.00029	-0.61	NA	NA	NA	NA	NA	negative
	4|MS/MS, no match	3095|369.03776|1.049	369.03776	1.049	C10 H3 N10 O P	310.0238	310.02289	0.00091	2.93	NA	NA	NA	NA	NA	negative
	4|MS/MS, no match	3097|704.37345|7.568	704.37345	7.568	C30 H62 N Na2 O12 P	705.38073	705.3805	0.00023	0.32	NA	NA	NA	NA	NA	negative
	4|MS/MS, no match	3100|335.2229|6.178	335.2229	6.178	C14 H33 N4 O3 P	336.23016	336.22903	0.00113	3.36	NA	NA	NA	NA	NA	negative
	4|MS/MS, no match	3103|608.32073|6.389	608.32073	6.389	C23 H47 N9 O8 S	609.32801	609.32683	0.00118	1.93	NA	NA	NA	NA	NA	negative
	4|MS/MS, no match	3107|548.00885|1.441	548.00885	1.441	C11 H16 N7 O15 P S	549.01617	549.01627	-1e-04	-0.19	NA	NA	NA	NA	NA	negative
	4|MS/MS, no match	3108|303.9524|0.747	303.9524	0.747	C5 H9 K N Na O8 S	304.95977	304.95836	0.0014	4.61	NA	NA	NA	NA	NA	negative
	4|MS/MS, no match	3111|137.03574|5.191	137.03574	5.191	C6 H6 N2 O2	138.04302	138.04293	9e-05	0.66	NA	NA	NA	NA	NA	negative
	4|MS/MS, no match	3113|725.4246|6.102	725.4246	6.102	C37 H65 N6 Na O P2 S	726.43188	726.43135	0.00053	0.73	NA	NA	NA	NA	NA	negative
	4|MS/MS, no match	3118|125.09728|5.984	125.09728	5.984	C8 H14 O	126.10453	126.10447	6e-05	0.48	NA	NA	NA	NA	NA	negative
	4|MS/MS, no match	3120|753.07781|1.559	753.07781	1.559	C17 H30 K N10 Na O16 P2	754.08509	754.08512	-4e-05	-0.05	NA	NA	NA	NA	NA	negative
	4|MS/MS, no match	3125|308.0672|0.464	308.0672	0.464	C3 H12 N9 Na O7	309.07443	309.07574	-0.00131	-4.25	NA	NA	NA	NA	NA	negative
	4|MS/MS, no match	3126|245.0279|0.637	245.0279	0.637	C7 H11 Na O8	246.03518	246.03516	1e-05	0.06	NA	NA	NA	NA	NA	negative
	4|MS/MS, no match	3129|335.13613|3.705	335.13613	3.705	C11 H22 K N2 Na O2	276.12213	276.1216	0.00053	1.91	NA	NA	NA	NA	NA	negative
	4|MS/MS, no match	3131|233.11835|6.668	233.11835	6.668	C9 H19 Cl N4 O	234.12564	234.12474	9e-04	3.83	NA	NA	NA	NA	NA	negative
	4|MS/MS, no match	3133|257.09314|4.951	257.09314	4.951	C14 H16 N2 O4	276.11098	276.11101	-2e-05	-0.08	NA	NA	NA	NA	NA	negative
	4|MS/MS, no match	3136|458.03661|1.035	458.03661	1.035	C24 H16 N Na2 O2 P S	459.04393	459.04348	0.00046	1	NA	NA	NA	NA	NA	negative
	4|MS/MS, no match	3141|313.12285|4.864	313.12285	4.864	C11 H24 N4 Na O P S	314.13013	314.13061	-0.00049	-1.55	NA	NA	NA	NA	NA	negative
	4|MS/MS, no match	3145|378.04557|1.592	378.04557	1.592	C10 H14 N5 O9 P	379.05318	379.05291	0.00026	0.69	NA	NA	NA	NA	NA	negative
	4|MS/MS, no match	3150|663.2328|8.685	663.2328	8.685	C25 H43 N6 Na2 O8 P S	664.24007	664.23961	0.00046	0.7	NA	NA	NA	NA	NA	negative
	4|MS/MS, no match	3151|321.05882|5.849	321.05882	5.849	C5 H19 N6 O4 P S2	322.06609	322.06468	0.00141	4.39	NA	NA	NA	NA	NA	negative
	4|MS/MS, no match	3152|276.86621|0.414	276.86621	0.414	C2 H3 K2 Na2 O6 P	277.87357	277.87368	-0.00011	-0.39	NA	NA	NA	NA	NA	negative
	4|MS/MS, no match	3153|296.05984|4.384	296.05984	4.384	C7 H16 N5 O4 P S	297.06711	297.06606	0.00105	3.54	NA	NA	NA	NA	NA	negative
	4|MS/MS, no match	3155|521.08805|0.738	521.08805	0.738	C16 H25 N6 O8 P3	522.09511	522.09467	0.00044	0.83	NA	NA	NA	NA	NA	negative
	4|MS/MS, no match	3156|325.31127|9.971	325.31127	9.971	C21 H42 O2	326.31854	326.31848	6e-05	0.19	NA	NA	NA	NA	NA	negative
	4|MS/MS, no match	3158|636.28331|7.449	636.28331	7.449	C35 H46 N Na2 O5 P	637.29058	637.2909	-0.00032	-0.5	NA	NA	NA	NA	NA	negative
	4|MS/MS, no match	3160|320.07539|1.022	320.07539	1.022	C10 H20 K N O8	321.08267	321.0826	7e-05	0.22	NA	NA	NA	NA	NA	negative
	4|MS/MS, no match	3161|266.97512|0.606	266.97512	0.606	C6 H10 N2 O4 P2 S	267.98266	267.98365	-0.00099	-3.7	NA	NA	NA	NA	NA	negative
	4|MS/MS, no match	3164|427.20127|5.942	427.20127	5.942	C20 H34 N2 Na2 O3 S	428.2086	428.20855	5e-05	0.11	NA	NA	NA	NA	NA	negative
	4|MS/MS, no match	3169|476.98072|0.894	476.98072	0.894	C10 H15 Na O18 S	477.988	477.98768	0.00032	0.68	NA	NA	NA	NA	NA	negative
	4|MS/MS, no match	3172|353.09605|0.604	353.09605	0.604	C10 H19 N8 Na O S2	354.10333	354.10209	0.00123	3.48	NA	NA	NA	NA	NA	negative
	4|MS/MS, no match	3173|115.04018|1.27	115.04018	1.27	C5 H8 O3	116.04745	116.04734	0.00011	0.96	NA	NA	NA	NA	NA	negative
	4|MS/MS, no match	3179|236.09622|4.346	236.09622	4.346	C11 H16 N3 O P	237.1035	237.1031	4e-04	1.69	NA	NA	NA	NA	NA	negative
	4|MS/MS, no match	3181|679.22988|6.104	679.22988	6.104	C29 H47 Na2 O11 P S	680.23715	680.23721	-5e-05	-0.08	NA	NA	NA	NA	NA	negative
	4|MS/MS, no match	3183|706.08926|1.754	706.08926	1.754	C20 H28 N7 Na O16 P2	707.09653	707.09655	-1e-05	-0.02	NA	NA	NA	NA	NA	negative
	4|MS/MS, no match	3184|272.02093|0.812	272.02093	0.812	C7 H18 N O2 P3 S	273.0282	273.02711	0.00109	4.01	NA	NA	NA	NA	NA	negative
	4|MS/MS, no match	3189|361.00487|0.622	361.00487	0.622	C13 H17 K Na O4 P S	362.01246	362.01199	0.00046	1.28	NA	NA	NA	NA	NA	negative
	4|MS/MS, no match	3192|673.12815|2.015	673.12815	2.015	C17 H34 N8 Na O13 P3	674.13543	674.13559	-0.00016	-0.24	NA	NA	NA	NA	NA	negative
	4|MS/MS, no match	3194|521.24073|9.128	521.24073	9.128	C17 H43 K N8 Na2 O P2	522.24801	522.24675	0.00126	2.4	NA	NA	NA	NA	NA	negative
	4|MS/MS, no match	3195|776.25181|3.771	776.25181	3.771	C27 H57 N O16 P2 S2	777.25909	777.2594	-0.00031	-0.4	NA	NA	NA	NA	NA	negative
	4|MS/MS, no match	3201|341.02708|3.419	341.02708	3.419	C9 H9 Cl N8 Na2 O2	342.03436	342.03324	0.00112	3.28	NA	NA	NA	NA	NA	negative
	4|MS/MS, no match	3202|616.2908|5.857	616.2908	5.857	C20 H44 N3 Na O13	557.27686	557.27718	-0.00032	-0.58	NA	NA	NA	NA	NA	negative
	4|MS/MS, no match	3204|554.1403|3.724	554.1403	3.724	C26 H33 N Na O5 P3	555.14757	555.14693	0.00065	1.16	NA	NA	NA	NA	NA	negative
	4|MS/MS, no match	3212|127.11293|5.856	127.11293	5.856	C8 H16 O	128.12019	128.12012	7e-05	0.55	NA	NA	NA	NA	NA	negative
	4|MS/MS, no match	3213|858.2242|1.141	858.2242	1.141	C29 H57 N7 Na O7 P3 S4	859.23147	859.23128	0.00019	0.22	NA	NA	NA	NA	NA	negative
	4|MS/MS, no match	3215|690.03304|1.734	690.03304	1.734	C19 H25 N3 Na2 O18 P2	691.04031	691.04037	-6e-05	-0.09	NA	NA	NA	NA	NA	negative
	4|MS/MS, no match	3216|461.24977|7.826	461.24977	7.826	C14 H36 N10 Na O4 P	462.25705	462.25563	0.00142	3.07	NA	NA	NA	NA	NA	negative
	4|MS/MS, no match	3220|188.03874|3.897	188.03874	3.897	C7 H11 N O3 S	189.04601	189.04596	5e-05	0.26	NA	NA	NA	NA	NA	negative
	4|MS/MS, no match	3226|150.05615|0.985	150.05615	0.985	C8 H9 N O2	151.06343	151.06333	1e-04	0.68	NA	NA	NA	NA	NA	negative
	4|MS/MS, no match	3231|348.0402|0.607	348.0402	0.607	C7 H12 N9 O4 P S	349.04748	349.04706	0.00042	1.2	NA	NA	NA	NA	NA	negative
	4|MS/MS, no match	3235|847.19892|2.348	847.19892	2.348	C32 H48 N2 Na O17 P3	848.20619	848.20635	-0.00016	-0.19	NA	NA	NA	NA	NA	negative
	4|MS/MS, no match	3237|326.03871|1.149	326.03871	1.149	C4 H13 N9 Na2 O2 P2	327.04599	327.04628	-3e-04	-0.91	NA	NA	NA	NA	NA	negative
	4|MS/MS, no match	3239|451.04093|1.052	451.04093	1.052	C15 H14 Na O9 P	392.02688	392.02731	-0.00044	-1.11	NA	NA	NA	NA	NA	negative
	4|MS/MS, no match	3240|199.10881|0.83	199.10881	0.83	C9 H16 N2 O3	200.11609	200.11609	0	-0.01	NA	NA	NA	NA	NA	negative
	4|MS/MS, no match	3242|271.16624|5.096	271.16624	5.096	C13 H24 N2 O4	272.17352	272.17361	-9e-05	-0.32	NA	NA	NA	NA	NA	negative
	4|MS/MS, no match	3248|685.35262|4.658	685.35262	4.658	C40 H58 K Na2 O2 P	686.3599	686.36069	-0.00079	-1.16	NA	NA	NA	NA	NA	negative
	4|MS/MS, no match	3249|304.98281|0.579	304.98281	0.579	C3 H5 N4 Na O4 P2	245.96896	245.96837	0.00058	2.38	NA	NA	NA	NA	NA	negative
	4|MS/MS, no match	3250|291.09872|3.873	291.09872	3.873	C16 H21 O P S	292.106	292.10507	0.00093	3.18	NA	NA	NA	NA	NA	negative
	4|MS/MS, no match	3252|227.11504|0.84	227.11504	0.84	C9 H18 N4 O4	246.13287	246.1328	6e-05	0.26	NA	NA	NA	NA	NA	negative
	4|MS/MS, no match	3253|876.34172|7.456	876.34172	7.456	C38 H60 N9 Na2 O4 P3 S	877.349	877.34972	-0.00072	-0.82	NA	NA	NA	NA	NA	negative
	4|MS/MS, no match	3254|466.30771|9.315	466.30771	9.315	C20 H45 N5 O5 S	467.31499	467.31414	0.00085	1.81	NA	NA	NA	NA	NA	negative
	4|MS/MS, no match	3258|155.03507|3.291	155.03507	3.291	C7 H8 O4	156.04234	156.04226	8e-05	0.54	NA	NA	NA	NA	NA	negative
	4|MS/MS, no match	3259|244.04627|0.815	244.04627	0.815	C6 H13 N3 Na O4 P	245.05355	245.05414	-0.00059	-2.41	NA	NA	NA	NA	NA	negative
	4|MS/MS, no match	3265|363.32706|9.9	363.32706	9.9	C24 H44 O2	364.33434	364.33413	0.00021	0.58	NA	NA	NA	NA	NA	negative
	4|MS/MS, no match	3266|612.30486|7.459	612.30486	7.459	C21 H51 Cl N9 Na O4 P2	613.31214	613.31255	-0.00041	-0.66	NA	NA	NA	NA	NA	negative
	4|MS/MS, no match	3269|533.07522|1.052	533.07522	1.052	C24 H15 N2 O7 P	474.06102	474.06169	-0.00066	-1.4	NA	NA	NA	NA	NA	negative
	4|MS/MS, no match	3270|509.20668|6.109	509.20668	6.109	C26 H35 K N2 O6	510.21396	510.21322	0.00074	1.46	NA	NA	NA	NA	NA	negative
	4|MS/MS, no match	3277|260.05952|2.01	260.05952	2.01	C9 H17 K N3 Na S	261.0668	261.06779	-0.001	-3.82	NA	NA	NA	NA	NA	negative
	4|MS/MS, no match	3278|304.11509|0.547	304.11509	0.547	C7 H20 K N7 O4	305.12237	305.12138	0.00099	3.24	NA	NA	NA	NA	NA	negative
	4|MS/MS, no match	3279|249.04926|2.013	249.04926	2.013	C9 H11 N2 Na O5	250.05653	250.05657	-3e-05	-0.13	NA	NA	NA	NA	NA	negative
	4|MS/MS, no match	3280|185.99398|0.825	185.99398	0.825	C5 H7 Cl N Na O3	187.00126	187.00122	4e-05	0.21	NA	NA	NA	NA	NA	negative
	4|MS/MS, no match	3282|279.16359|7.103	279.16359	7.103	C13 H28 O4 S	280.17087	280.17083	4e-05	0.14	NA	NA	NA	NA	NA	negative
	4|MS/MS, no match	3285|499.1868|4.936	499.1868	4.936	C17 H31 N10 Na2 O P S	500.19408	500.1936	0.00048	0.95	NA	NA	NA	NA	NA	negative
	4|MS/MS, no match	3288|630.01186|1.446	630.01186	1.446	C12 H20 K N9 O15 P2	631.01914	631.01912	3e-05	0.05	NA	NA	NA	NA	NA	negative
	4|MS/MS, no match	3298|338.03959|0.684	338.03959	0.684	C5 H13 N9 Na2 O2 P2	339.04684	339.04628	0.00056	1.64	NA	NA	NA	NA	NA	negative
	4|MS/MS, no match	3299|482.0097|1.6	482.0097	1.6	C5 H20 N5 O15 P3	483.01698	483.01687	0.00011	0.22	NA	NA	NA	NA	NA	negative
	4|MS/MS, no match	3301|279.00984|0.684	279.00984	0.684	C7 H8 N2 O10	280.01712	280.01789	-0.00077	-2.76	NA	NA	NA	NA	NA	negative
	4|MS/MS, no match	3303|742.21812|0.521	742.21812	0.521	C31 H44 Cl N5 O10 P2	743.22539	743.22519	2e-04	0.27	NA	NA	NA	NA	NA	negative
	4|MS/MS, no match	3306|673.12009|1.221	673.12009	1.221	C13 H34 N6 Na O12 P3 S	614.10622	614.1066	-0.00038	-0.61	NA	NA	NA	NA	NA	negative
	4|MS/MS, no match	3312|266.10093|4.448	266.10093	4.448	C11 H18 N Na O5	267.10821	267.10827	-6e-05	-0.22	NA	NA	NA	NA	NA	negative
	4|MS/MS, no match	3317|257.09316|4.953	257.09316	4.953	C8 H15 N6 O2 P	258.10043	258.09941	0.00102	3.96	NA	NA	NA	NA	NA	negative
	4|MS/MS, no match	3321|772.33699|4.86	772.33699	4.86	C34 H56 N Na O17	773.34426	773.34459	-0.00033	-0.43	NA	NA	NA	NA	NA	negative
	4|MS/MS, no match	3322|618.16897|4.893	618.16897	4.893	C22 H38 N7 Na2 O3 P3 S	619.17624	619.17651	-0.00026	-0.43	NA	NA	NA	NA	NA	negative
	4|MS/MS, no match	3323|917.29921|0.638	917.29921	0.638	C48 H50 N8 Na O4 P3	918.30649	918.30656	-7e-05	-0.08	NA	NA	NA	NA	NA	negative
	4|MS/MS, no match	3325|435.23635|6.613	435.23635	6.613	C19 H39 N2 Na2 O4 P	436.24352	436.24428	-0.00076	-1.74	NA	NA	NA	NA	NA	negative
	4|MS/MS, no match	3326|236.09622|4.085	236.09622	4.085	C9 H19 N O4 S	237.1035	237.10348	2e-05	0.07	NA	NA	NA	NA	NA	negative
	4|MS/MS, no match	3327|775.11806|0.746	775.11806	0.746	C24 H36 K N8 O13 P3	776.12534	776.12517	0.00016	0.21	NA	NA	NA	NA	NA	negative
	4|MS/MS, no match	3328|195.10269|6.437	195.10269	6.437	C7 H17 K N4	196.10996	196.10903	0.00093	4.76	NA	NA	NA	NA	NA	negative
	4|MS/MS, no match	3329|325.03299|1.181	325.03299	1.181	C5 H12 N8 O5 P2	326.04027	326.04059	-0.00032	-0.98	NA	NA	NA	NA	NA	negative
	4|MS/MS, no match	3332|692.3393|6.034	692.3393	6.034	C25 H54 N9 Na O8 P2	693.34657	693.34683	-0.00025	-0.37	NA	NA	NA	NA	NA	negative
	4|MS/MS, no match	3334|315.00753|2.143	315.00753	2.143	C7 H11 K N4 Na2 O5	316.0148	316.01619	-0.00139	-4.39	NA	NA	NA	NA	NA	negative
	4|MS/MS, no match	3337|751.12204|1.002	751.12204	1.002	C28 H35 N4 Na O13 P2 S	752.1296	752.12943	0.00017	0.23	NA	NA	NA	NA	NA	negative
	4|MS/MS, no match	3339|145.01435|0.656	145.01435	0.656	C5 H8 O6	164.03218	164.03209	9e-05	0.58	NA	NA	NA	NA	NA	negative
	4|MS/MS, no match	3343|183.13908|6.008	183.13908	6.008	C11 H20 O2	184.14636	184.14633	3e-05	0.15	NA	NA	NA	NA	NA	negative
	4|MS/MS, no match	3345|210.02852|0.524	210.02852	0.524	C5 H14 N3 P S2	211.03581	211.03668	-0.00087	-4.12	NA	NA	NA	NA	NA	negative
	4|MS/MS, no match	3346|272.05393|4.294	272.05393	4.294	C10 H7 N7 O3	273.06121	273.06104	0.00017	0.63	NA	NA	NA	NA	NA	negative
	4|MS/MS, no match	3350|600.29993|4.224	600.29993	4.224	C21 H49 N5 Na O11 P	601.30721	601.30639	0.00082	1.36	NA	NA	NA	NA	NA	negative
	4|MS/MS, no match	3351|392.05904|0.975	392.05904	0.975	C11 H22 N3 Na O5 P2 S	393.06632	393.06531	0.00101	2.57	NA	NA	NA	NA	NA	negative
	4|MS/MS, no match	3355|217.03675|0.449	217.03675	0.449	C9 H13 Cl Na2 O	218.04403	218.04503	-0.001	-4.6	NA	NA	NA	NA	NA	negative
	4|MS/MS, no match	3357|290.09949|0.487	290.09949	0.487	C7 H19 N5 Na O4 P	291.10673	291.10724	-0.00051	-1.74	NA	NA	NA	NA	NA	negative
	4|MS/MS, no match	3362|801.24061|2.013	801.24061	2.013	C39 H44 N2 Na O13 P	802.24789	802.24787	2e-05	0.02	NA	NA	NA	NA	NA	negative
	4|MS/MS, no match	3364|208.02847|0.693	208.02847	0.693	C6 H11 N O5 S	209.03575	209.03579	-4e-05	-0.2	NA	NA	NA	NA	NA	negative
	4|MS/MS, no match	3367|414.07328|1.038	414.07328	1.038	C16 H19 K N5 O4 P	415.08055	415.08117	-0.00062	-1.49	NA	NA	NA	NA	NA	negative
	4|MS/MS, no match	3370|476.17072|4.697	476.17072	4.697	C18 H38 N3 Na O2 P2 S2	477.17804	477.17784	2e-04	0.42	NA	NA	NA	NA	NA	negative
	4|MS/MS, no match	3371|360.17756|3.754	360.17756	3.754	C8 H27 N9 O5 S	361.18486	361.18559	-0.00073	-2.01	NA	NA	NA	NA	NA	negative
	4|MS/MS, no match	3374|283.08234|4.297	283.08234	4.297	C11 H12 O5	224.06849	224.06847	2e-05	0.07	NA	NA	NA	NA	NA	negative
	4|MS/MS, no match	3377|756.06624|3.56	756.06624	3.56	C22 H24 N9 Na2 O7 P3 S	697.05245	697.05276	-0.00032	-0.45	NA	NA	NA	NA	NA	negative
	4|MS/MS, no match	3379|705.24322|7.672	705.24322	7.672	C32 H45 K N4 Na O8 P	706.25049	706.25098	-0.00048	-0.68	NA	NA	NA	NA	NA	negative
	4|MS/MS, no match	3380|340.09502|0.636	340.09502	0.636	C8 H20 N7 O4 P S	341.1023	341.10351	-0.00121	-3.56	NA	NA	NA	NA	NA	negative
	4|MS/MS, no match	3382|491.07084|3.058	491.07084	3.058	C14 H31 Na O9 P2 S2	492.07812	492.07824	-0.00012	-0.25	NA	NA	NA	NA	NA	negative
	4|MS/MS, no match	3386|256.08263|1.004	256.08263	1.004	C12 H19 N O S2	257.09032	257.09081	-0.00049	-1.9	NA	NA	NA	NA	NA	negative
	4|MS/MS, no match	3387|349.20193|7.49	349.20193	7.49	C19 H32 K N2 Na	350.20907	350.21003	-0.00095	-2.72	NA	NA	NA	NA	NA	negative
	4|MS/MS, no match	3396|304.98279|0.578	304.98279	0.578	C7 H9 K N4 Na O4 P	305.99006	305.98962	0.00044	1.45	NA	NA	NA	NA	NA	negative
	4|MS/MS, no match	3397|135.03134|3.052	135.03134	3.052	C5 H4 N4 O	136.03861	136.03851	1e-04	0.76	NA	NA	NA	NA	NA	negative
	4|MS/MS, no match	3399|419.0069|0.894	419.0069	0.894	C9 H20 K2 N4 O6 P2	420.01327	420.01322	5e-05	0.12	NA	NA	NA	NA	NA	negative
	4|MS/MS, no match	3400|359.18989|6.166	359.18989	6.166	C15 H34 N2 Na O2 P S	360.19715	360.19763	-0.00048	-1.33	NA	NA	NA	NA	NA	negative
	4|MS/MS, no match	3410|380.14636|3.847	380.14636	3.847	C20 H24 N Na O5	381.15364	381.15522	-0.00158	-4.15	NA	NA	NA	NA	NA	negative
	4|MS/MS, no match	3411|189.03397|0.651	189.03397	0.651	C3 H12 N4 Na P S	190.04124	190.0418	-0.00056	-2.93	NA	NA	NA	NA	NA	negative
	4|MS/MS, no match	3414|476.09306|2.231	476.09306	2.231	C11 H30 N5 Na O6 P2 S2	477.10034	477.10104	-0.00071	-1.48	NA	NA	NA	NA	NA	negative
	4|MS/MS, no match	3416|178.02069|5.344	178.02069	5.344	C4 H10 N3 O P S	179.02796	179.02822	-0.00025	-1.42	NA	NA	NA	NA	NA	negative
	4|MS/MS, no match	3417|249.02267|5.523	249.02267	5.523	C7 H15 Na O4 S2	250.02995	250.03094	-0.001	-3.99	NA	NA	NA	NA	NA	negative
	4|MS/MS, no match	3418|350.13583|3.845	350.13583	3.845	C17 H23 N Na2 O4	351.14311	351.14225	0.00086	2.45	NA	NA	NA	NA	NA	negative
	4|MS/MS, no match	3420|476.06875|1.048	476.06875	1.048	C14 H22 N7 Na2 O3 P S2	477.07604	477.07585	0.00018	0.38	NA	NA	NA	NA	NA	negative
	4|MS/MS, no match	3421|428.14961|4.955	428.14961	4.955	C9 H30 N9 Na O3 P2 S	429.15688	429.15652	0.00036	0.84	NA	NA	NA	NA	NA	negative
	4|MS/MS, no match	3424|464.17063|4.353	464.17063	4.353	C23 H35 N Na2 P2 S	465.17791	465.17608	0.00182	3.92	NA	NA	NA	NA	NA	negative
	4|MS/MS, no match	3430|382.18479|3.795	382.18479	3.795	C13 H31 K N5 Na O4	383.19207	383.19108	0.00099	2.57	NA	NA	NA	NA	NA	negative
	4|MS/MS, no match	3435|573.0739|3.06	573.0739	3.06	C14 H21 N10 Na O10 P2	574.08117	574.0815	-0.00033	-0.58	NA	NA	NA	NA	NA	negative
	4|MS/MS, no match	3436|646.00705|1.619	646.00705	1.619	C12 H20 K N9 O16 P2	647.01435	647.01403	0.00032	0.5	NA	NA	NA	NA	NA	negative
	4|MS/MS, no match	3437|343.13755|4.839	343.13755	4.839	C13 H17 N4 Na O2	284.12368	284.12492	-0.00124	-4.36	NA	NA	NA	NA	NA	negative
	4|MS/MS, no match	3438|610.26719|7.377	610.26719	7.377	C21 H46 N7 Na O8 S2	611.27447	611.2747	-0.00023	-0.38	NA	NA	NA	NA	NA	negative
	4|MS/MS, no match	3441|471.15704|4.033	471.15704	4.033	C20 H34 N4 O P2 S2	472.16432	472.16493	-0.00061	-1.29	NA	NA	NA	NA	NA	negative
	4|MS/MS, no match	3442|458.2162|4.067	458.2162	4.067	C18 H31 N9 Na O2 P	459.22347	459.2236	-0.00013	-0.28	NA	NA	NA	NA	NA	negative
	4|MS/MS, no match	3443|434.07177|1.748	434.07177	1.748	C18 H14 N5 Na O7	435.07904	435.07909	-5e-05	-0.11	NA	NA	NA	NA	NA	negative
	4|MS/MS, no match	3445|445.28069|6.734	445.28069	6.734	C15 H39 N10 Na O2 S	446.28797	446.28759	0.00038	0.85	NA	NA	NA	NA	NA	negative
	4|MS/MS, no match	3449|140.1082|4.456	140.1082	4.456	C8 H15 N O	141.11548	141.11536	0.00011	0.8	NA	NA	NA	NA	NA	negative
	4|MS/MS, no match	3450|541.37187|4.609	541.37187	4.609	C24 H55 N4 O7 P	542.37915	542.38084	-0.00169	-3.12	NA	NA	NA	NA	NA	negative
	4|MS/MS, no match	3453|390.26859|7.854	390.26859	7.854	C22 H38 N3 O P	391.27587	391.27525	0.00062	1.58	NA	NA	NA	NA	NA	negative
	4|MS/MS, no match	3454|442.98743|1.035	442.98743	1.035	C9 H15 N2 Na O13 P2	443.9947	443.99471	0	0	NA	NA	NA	NA	NA	negative
	4|MS/MS, no match	3457|662.16447|0.983	662.16447	0.983	C25 H42 K N Na2 O10 P2	663.17174	663.17164	1e-04	0.16	NA	NA	NA	NA	NA	negative
	4|MS/MS, no match	3460|773.07475|0.686	773.07475	0.686	C23 H27 N10 Na2 O12 P3	774.08202	774.08181	0.00021	0.27	NA	NA	NA	NA	NA	negative
	4|MS/MS, no match	3468|831.11227|0.981	831.11227	0.981	C40 H26 K N8 O9 P	832.11955	832.11974	-2e-04	-0.24	NA	NA	NA	NA	NA	negative
	4|MS/MS, no match	3473|657.24585|5.942	657.24585	5.942	C23 H47 N4 Na O12 S2	658.25313	658.25296	0.00017	0.26	NA	NA	NA	NA	NA	negative
	4|MS/MS, no match	3475|334.13311|4.575	334.13311	4.575	C9 H22 N5 Na O7	335.14039	335.14169	-0.0013	-3.89	NA	NA	NA	NA	NA	negative
	4|MS/MS, no match	3477|291.19658|7.375	291.19658	7.375	C16 H24 O	232.18272	232.18272	1e-05	0.04	NA	NA	NA	NA	NA	negative
	4|MS/MS, no match	3478|640.29102|5.889	640.29102	5.889	C24 H48 N3 Na O15	641.2983	641.29831	-1e-05	-0.02	NA	NA	NA	NA	NA	negative
	4|MS/MS, no match	3480|375.04792|0.76	375.04792	0.76	C8 H19 N4 Na2 O6 P S	376.0552	376.05583	-0.00063	-1.68	NA	NA	NA	NA	NA	negative
	4|MS/MS, no match	3481|405.26229|8.112	405.26229	8.112	C19 H38 N2 O7	406.26957	406.2679	0.00167	4.1	NA	NA	NA	NA	NA	negative
	4|MS/MS, no match	3483|696.05003|1.73	696.05003	1.73	C20 H23 N9 Na O12 P3	697.0573	697.05767	-0.00037	-0.53	NA	NA	NA	NA	NA	negative
	4|MS/MS, no match	3485|577.12881|0.606	577.12881	0.606	C14 H30 N10 O9 S3	578.13608	578.13593	0.00015	0.26	NA	NA	NA	NA	NA	negative
	4|MS/MS, no match	3486|514.13925|0.832	514.13925	0.832	C14 H26 N Na O14	455.12545	455.1251	0.00035	0.76	NA	NA	NA	NA	NA	negative
	4|MS/MS, no match	3496|489.18384|3.571	489.18384	3.571	C10 H33 N10 Na O7 P2	490.19111	490.19066	0.00045	0.92	NA	NA	NA	NA	NA	negative
	4|MS/MS, no match	3497|723.30299|5.137	723.30299	5.137	C33 H52 N4 Na2 O7 P2	724.31026	724.31066	-4e-04	-0.55	NA	NA	NA	NA	NA	negative
	4|MS/MS, no match	3500|695.12326|3.655	695.12326	3.655	C18 H40 N6 Na O11 P3 S2	696.13053	696.1307	-0.00017	-0.24	NA	NA	NA	NA	NA	negative
	4|MS/MS, no match	3503|562.11926|3.625	562.11926	3.625	C14 H34 K N5 Na2 O9 P2	563.12654	563.12642	0.00012	0.21	NA	NA	NA	NA	NA	negative
	4|MS/MS, no match	3505|441.08107|0.982	441.08107	0.982	C18 H21 Cl N2 Na2 O6	442.08835	442.08835	-1e-05	-0.01	NA	NA	NA	NA	NA	negative
	4|MS/MS, no match	3508|153.03065|2.465	153.03065	2.465	C6 H6 N2 O3	154.03792	154.03784	8e-05	0.53	NA	NA	NA	NA	NA	negative
	4|MS/MS, no match	3509|400.1977|4.172	400.1977	4.172	C16 H33 N3 Na O5 P	401.20498	401.20555	-0.00058	-1.44	NA	NA	NA	NA	NA	negative
	4|MS/MS, no match	3510|608.03015|3.241	608.03015	3.241	C14 H32 N Na2 O12 P3 S2	609.03742	609.03742	1e-05	0.01	NA	NA	NA	NA	NA	negative
	4|MS/MS, no match	3512|821.15046|0.546	821.15046	0.546	C27 H51 N6 Na2 O4 P3 S5	822.15774	822.15836	-0.00062	-0.75	NA	NA	NA	NA	NA	negative
	4|MS/MS, no match	3521|347.12102|0.475	347.12102	0.475	C11 H17 N8 Na O4	348.12855	348.12705	0.0015	4.32	NA	NA	NA	NA	NA	negative
	4|MS/MS, no match	3524|490.25736|6.606	490.25736	6.606	C34 H37 N S	491.26464	491.26467	-3e-05	-0.06	NA	NA	NA	NA	NA	negative
	4|MS/MS, no match	3526|529.42375|8.692	529.42375	8.692	C28 H59 N4 O3 P	530.43102	530.43248	-0.00145	-2.74	NA	NA	NA	NA	NA	negative
	4|MS/MS, no match	3534|989.31985|0.692	989.31985	0.692	C37 H59 N10 Na2 O13 P3	990.32713	990.32713	0	0	NA	NA	NA	NA	NA	negative
	4|MS/MS, no match	3535|417.196|7.88	417.196	7.88	C25 H32 Na O2 P	418.20316	418.20376	-0.00061	-1.45	NA	NA	NA	NA	NA	negative
	4|MS/MS, no match	3536|336.05737|0.807	336.05737	0.807	C7 H14 N7 Na2 O4 P	337.06465	337.06403	0.00062	1.85	NA	NA	NA	NA	NA	negative
	4|MS/MS, no match	3537|556.1196|3.6	556.1196	3.6	C17 H30 K N5 Na O10 P	557.12687	557.12651	0.00037	0.66	NA	NA	NA	NA	NA	negative
	4|MS/MS, no match	3538|602.07073|1.008	602.07073	1.008	C16 H29 K2 N7 O9 P2	603.07803	603.07761	0.00042	0.7	NA	NA	NA	NA	NA	negative
	4|MS/MS, no match	3539|358.0547|0.518	358.0547	0.518	C7 H15 K N9 O4 P	359.06198	359.06217	-0.00019	-0.52	NA	NA	NA	NA	NA	negative
	4|MS/MS, no match	3540|347.03983|1.442	347.03983	1.442	C7 H16 K N6 Na2 O3 P	348.04711	348.0454	0.00171	4.92	NA	NA	NA	NA	NA	negative
	4|MS/MS, no match	3542|402.95973|0.574	402.95973	0.574	C4 H11 O12 P3	343.94572	343.94634	-0.00061	-1.78	NA	NA	NA	NA	NA	negative
	4|MS/MS, no match	3543|504.3096|7.656	504.3096	7.656	C25 H51 N Na2 O2 P2	505.31688	505.31904	-0.00217	-4.29	NA	NA	NA	NA	NA	negative
	4|MS/MS, no match	3544|537.19796|8.843	537.19796	8.843	C19 H43 N6 Na S5	538.20524	538.20504	2e-04	0.36	NA	NA	NA	NA	NA	negative
	4|MS/MS, no match	3548|360.2393|4.919	360.2393	4.919	C17 H37 K N3 Na O	361.24657	361.24714	-0.00056	-1.56	NA	NA	NA	NA	NA	negative
	4|MS/MS, no match	3551|325.1076|2.626	325.1076	2.626	C10 H19 N6 Na O3 S	326.11487	326.1137	0.00117	3.58	NA	NA	NA	NA	NA	negative
	4|MS/MS, no match	3557|580.06962|0.573	580.06962	0.573	C15 H27 N5 O13 S3	581.0769	581.07675	0.00015	0.26	NA	NA	NA	NA	NA	negative
	4|MS/MS, no match	3564|715.12557|2.345	715.12557	2.345	C17 H43 N4 O16 P3 S2	716.13284	716.13283	1e-05	0.02	NA	NA	NA	NA	NA	negative
	4|MS/MS, no match	3565|577.11886|0.608	577.11886	0.608	C33 H28 Cl K O5	578.1262	578.12623	-4e-05	-0.06	NA	NA	NA	NA	NA	negative
	4|MS/MS, no match	3566|626.33111|5.462	626.33111	5.462	C25 H56 N3 Na O9 P2	627.33838	627.33895	-0.00057	-0.9	NA	NA	NA	NA	NA	negative
	4|MS/MS, no match	3569|784.22716|0.608	784.22716	0.608	C24 H49 N7 Na2 O13 S3	785.23444	785.23459	-0.00015	-0.19	NA	NA	NA	NA	NA	negative
	4|MS/MS, no match	3570|597.22706|6.174	597.22706	6.174	C15 H38 N10 O13 S	598.23434	598.23405	0.00029	0.48	NA	NA	NA	NA	NA	negative
	4|MS/MS, no match	3579|842.12625|0.708	842.12625	0.708	C32 H32 N9 O13 P3	843.13353	843.13324	0.00029	0.34	NA	NA	NA	NA	NA	negative
	4|MS/MS, no match	3580|300.08537|4.665	300.08537	4.665	C9 H14 N3 Na2 P	241.07151	241.07207	-0.00056	-2.32	NA	NA	NA	NA	NA	negative
	4|MS/MS, no match	3583|255.03881|0.505	255.03881	0.505	C10 H15 N2 P3	256.04608	256.04481	0.00128	4.99	NA	NA	NA	NA	NA	negative
	4|MS/MS, no match	3584|298.06976|1.546	298.06976	1.546	C10 H15 K N5 Na O2	299.07704	299.07605	0.00099	3.3	NA	NA	NA	NA	NA	negative
	4|MS/MS, no match	3585|426.02156|1.586	426.02156	1.586	C4 H16 N9 O9 P3	427.02884	427.02838	0.00045	1.06	NA	NA	NA	NA	NA	negative
	4|MS/MS, no match	3587|494.28878|6.933	494.28878	6.933	C26 H43 N Na2 O5	495.29606	495.29366	0.00239	4.83	NA	NA	NA	NA	NA	negative
	4|MS/MS, no match	3591|340.09496|0.636	340.09496	0.636	C8 H22 N7 O5 P S	359.11287	359.11407	-0.0012	-3.35	NA	NA	NA	NA	NA	negative
	4|MS/MS, no match	3594|369.03778|1.049	369.03778	1.049	C16 H12 K N4 Na O3	370.04505	370.04442	0.00064	1.72	NA	NA	NA	NA	NA	negative
	4|MS/MS, no match	3595|566.34635|7.918	566.34635	7.918	C20 H52 N9 Na O4 P2	567.35363	567.35152	0.00211	3.72	NA	NA	NA	NA	NA	negative
	4|MS/MS, no match	3596|516.27292|6.608	516.27292	6.608	C18 H46 N7 O4 P3	517.2802	517.28241	-0.00222	-4.28	NA	NA	NA	NA	NA	negative
	4|MS/MS, no match	3598|323.29564|9.668	323.29564	9.668	C21 H40 O2	324.30292	324.30283	9e-05	0.26	NA	NA	NA	NA	NA	negative
	4|MS/MS, no match	3601|245.07709|5.849	245.07709	5.849	C5 H15 K N6 O3	246.08436	246.08427	9e-05	0.38	NA	NA	NA	NA	NA	negative
	4|MS/MS, no match	3602|557.23182|7.838	557.23182	7.838	C30 H33 N2 Na2 P	498.21805	498.21767	0.00037	0.75	NA	NA	NA	NA	NA	negative
	4|MS/MS, no match	3605|530.14889|4.893	530.14889	4.893	C25 H28 N5 Na O3 P2	531.15617	531.15651	-0.00034	-0.63	NA	NA	NA	NA	NA	negative
	4|MS/MS, no match	3607|249.11085|6.008	249.11085	6.008	C12 H21 Na O5	268.12867	268.12867	0	0.01	NA	NA	NA	NA	NA	negative
	4|MS/MS, no match	3608|482.15776|4.988	482.15776	4.988	C13 H31 N7 Na O7 P S	483.16504	483.1641	0.00094	1.94	NA	NA	NA	NA	NA	negative
	4|MS/MS, no match	3611|563.12461|1.026	563.12461	1.026	C22 H29 N4 Na O8 S2	564.1315	564.13245	-0.00095	-1.69	NA	NA	NA	NA	NA	negative
	4|MS/MS, no match	3612|411.16873|7.67	411.16873	7.67	C16 H32 Cl2 N4 Na2 O	412.176	412.17486	0.00114	2.77	NA	NA	NA	NA	NA	negative
	4|MS/MS, no match	3614|359.10979|1.24	359.10979	1.24	C13 H27 N2 Na O2 P2 S	360.11706	360.11662	0.00045	1.24	NA	NA	NA	NA	NA	negative
	4|MS/MS, no match	3618|470.12137|3.698	470.12137	3.698	C14 H28 N5 Na2 O6 P S	471.12864	471.12933	-0.00069	-1.45	NA	NA	NA	NA	NA	negative
	4|MS/MS, no match	3621|514.13929|0.824	514.13929	0.824	C13 H27 K N9 Na O9	515.14657	515.14665	-8e-05	-0.16	NA	NA	NA	NA	NA	negative
	4|MS/MS, no match	3624|328.08044|1.631	328.08044	1.631	C6 H19 N7 Na2 O2 P2	329.08771	329.08709	0.00063	1.91	NA	NA	NA	NA	NA	negative
	4|MS/MS, no match	3625|131.06155|4.786	131.06155	4.786	C8 H8 N2	132.06883	132.06875	8e-05	0.6	NA	NA	NA	NA	NA	negative
	4|MS/MS, no match	3626|713.10024|0.38	713.10024	0.38	C21 H35 N8 Na2 O7 P3 S2	714.10751	714.10784	-0.00032	-0.45	NA	NA	NA	NA	NA	negative
	4|MS/MS, no match	3630|570.02065|3.339	570.02065	3.339	C5 H20 N9 Na2 O16 P S	571.02795	571.02817	-0.00022	-0.39	NA	NA	NA	NA	NA	negative
	4|MS/MS, no match	3632|359.125|5.117	359.125	5.117	C13 H28 K N2 Na2 O2 P	360.13227	360.13209	0.00019	0.52	NA	NA	NA	NA	NA	negative
	4|MS/MS, no match	3633|842.46477|10.062	842.46477	10.062	C48 H70 N Na O8 S	843.47205	843.47198	6e-05	0.08	NA	NA	NA	NA	NA	negative
	4|MS/MS, no match	3634|556.49452|9.553	556.49452	9.553	C28 H64 N9 P	557.50186	557.50223	-0.00037	-0.67	NA	NA	NA	NA	NA	negative
	4|MS/MS, no match	3644|716.29307|3.84	716.29307	3.84	C23 H48 N7 Na O17	717.30035	717.30044	-9e-05	-0.13	NA	NA	NA	NA	NA	negative
	4|MS/MS, no match	3647|680.05501|1.498	680.05501	1.498	C18 H29 K N7 Na2 O10 P3	681.06229	681.06212	0.00017	0.24	NA	NA	NA	NA	NA	negative
	4|MS/MS, no match	3653|569.29395|4.326	569.29395	4.326	C22 H44 N8 Na O6 P	570.30122	570.30191	-0.00069	-1.21	NA	NA	NA	NA	NA	negative
	4|MS/MS, no match	3655|342.07963|0.876	342.07963	0.876	C11 H22 N O7 P S	343.0869	343.08546	0.00144	4.2	NA	NA	NA	NA	NA	negative
	4|MS/MS, no match	3659|417.112|5.917	417.112	5.917	C11 H25 N4 Na2 O8 P	418.11928	418.12054	-0.00126	-3.02	NA	NA	NA	NA	NA	negative
	4|MS/MS, no match	3661|409.17637|6.102	409.17637	6.102	C19 H29 Cl N4 Na2 O	410.18365	410.18253	0.00112	2.73	NA	NA	NA	NA	NA	negative
	4|MS/MS, no match	3664|641.14754|3.649	641.14754	3.649	C18 H37 N8 Na O8 P2 S2	642.15481	642.15487	-5e-05	-0.09	NA	NA	NA	NA	NA	negative
	4|MS/MS, no match	3667|118.06632|4.663	118.06632	4.663	C8 H9 N	119.0736	119.0735	1e-04	0.81	NA	NA	NA	NA	NA	negative
	4|MS/MS, no match	3670|118.9987|0.478	118.9987	0.478	C3 H4 O5	120.00595	120.00587	8e-05	0.65	NA	NA	NA	NA	NA	negative
	4|MS/MS, no match	3672|226.11975|3.93	226.11975	3.93	C10 H17 N3 O3	227.12702	227.12699	3e-05	0.14	NA	NA	NA	NA	NA	negative
	4|MS/MS, no match	3679|230.03543|0.63	230.03543	0.63	C5 H15 N O5 P2	231.04271	231.04255	0.00016	0.7	NA	NA	NA	NA	NA	negative
	4|MS/MS, no match	3686|496.0763|1.039	496.0763	1.039	C17 H16 N9 Na O6 S	497.08358	497.08419	-0.00061	-1.23	NA	NA	NA	NA	NA	negative
	4|MS/MS, no match	3691|235.08276|5.501	235.08276	5.501	C8 H18 K N2 Na O2	236.09003	236.0903	-0.00028	-1.18	NA	NA	NA	NA	NA	negative
	4|MS/MS, no match	3693|443.13617|0.835	443.13617	0.835	C16 H24 N6 O7 S	444.14347	444.14272	0.00075	1.7	NA	NA	NA	NA	NA	negative
	4|MS/MS, no match	3700|533.23443|5.472	533.23443	5.472	C24 H40 Na2 O10	534.24171	534.24169	2e-05	0.04	NA	NA	NA	NA	NA	negative
	4|MS/MS, no match	3702|688.49231|9.706	688.49231	9.706	C34 H74 N3 Na O5 P2	689.49959	689.50014	-0.00055	-0.8	NA	NA	NA	NA	NA	negative
	4|MS/MS, no match	3703|304.07869|0.498	304.07869	0.498	C8 H17 Cl N5 Na O4	305.08597	305.08668	-0.00071	-2.31	NA	NA	NA	NA	NA	negative
	4|MS/MS, no match	3709|712.44068|7.498	712.44068	7.498	C40 H60 N5 Na O5	713.44796	713.44921	-0.00126	-1.76	NA	NA	NA	NA	NA	negative
	4|MS/MS, no match	3710|483.3187|7.046	483.3187	7.046	C21 H46 N6 Na O3 P	484.32597	484.32667	-7e-04	-1.44	NA	NA	NA	NA	NA	negative
	4|MS/MS, no match	3711|376.15138|4.2	376.15138	4.2	C15 H26 K N5 Na2 O	377.15866	377.15698	0.00168	4.44	NA	NA	NA	NA	NA	negative
	4|MS/MS, no match	3713|718.39169|8.064	718.39169	8.064	C30 H65 N3 Na2 O9 P2	719.39897	719.39914	-0.00018	-0.24	NA	NA	NA	NA	NA	negative
	4|MS/MS, no match	3714|396.0836|0.876	396.0836	0.876	C15 H21 N Na O8 P	397.09088	397.09025	0.00063	1.59	NA	NA	NA	NA	NA	negative
	4|MS/MS, no match	3716|396.04571|1.037	396.04571	1.037	C12 H16 Cl N3 O10	397.05299	397.05242	0.00056	1.42	NA	NA	NA	NA	NA	negative
	4|MS/MS, no match	3719|316.08029|4.026	316.08029	4.026	C11 H9 N5 Na2	257.06643	257.06533	0.00109	4.24	NA	NA	NA	NA	NA	negative
	4|MS/MS, no match	3720|610.32054|4.492	610.32054	4.492	C39 H41 N5 O2	611.32781	611.32603	0.00179	2.92	NA	NA	NA	NA	NA	negative
	4|MS/MS, no match	3721|418.99655|0.357	418.99655	0.357	C8 H17 Cl N6 Na2 O3 P2 S	420.00383	420.0042	-0.00037	-0.88	NA	NA	NA	NA	NA	negative
	4|MS/MS, no match	3722|387.04466|0.69	387.04466	0.69	C5 H14 N10 O7 P2	388.05194	388.05222	-0.00027	-0.71	NA	NA	NA	NA	NA	negative
	4|MS/MS, no match	3726|306.07657|4.876	306.07657	4.876	C11 H19 N Na2 O4 S	307.08385	307.08302	0.00083	2.71	NA	NA	NA	NA	NA	negative
	4|MS/MS, no match	3727|610.05912|2.746	610.05912	2.746	C19 H17 N9 O13 S	611.0664	611.06665	-0.00025	-0.42	NA	NA	NA	NA	NA	negative
	4|MS/MS, no match	3729|403.24666|7.961	403.24666	7.961	C15 H37 N6 Na O3 S	404.25394	404.25455	-0.00061	-1.52	NA	NA	NA	NA	NA	negative
	4|MS/MS, no match	3730|205.12335|6.192	205.12335	6.192	C13 H18 O2	206.13063	206.13068	-5e-05	-0.26	NA	NA	NA	NA	NA	negative
	4|MS/MS, no match	3731|504.16579|3.862	504.16579	3.862	C22 H33 K N3 O6 P	505.17307	505.1744	-0.00133	-2.64	NA	NA	NA	NA	NA	negative
	4|MS/MS, no match	3741|409.06784|3.058	409.06784	3.058	C9 H23 K N6 Na2 O3 P2	410.07512	410.07393	0.00118	2.89	NA	NA	NA	NA	NA	negative
	4|MS/MS, no match	3744|276.1604|5.276	276.1604	5.276	C16 H23 N O3	277.16767	277.16779	-0.00012	-0.44	NA	NA	NA	NA	NA	negative
	4|MS/MS, no match	3746|280.1224|3.995	280.1224	3.995	C6 H20 N9 P S	281.12968	281.13	-0.00032	-1.14	NA	NA	NA	NA	NA	negative
	4|MS/MS, no match	3747|384.9937|1.221	384.9937	1.221	C11 H19 Na2 O4 P3 S	386.00093	386.00123	-3e-04	-0.78	NA	NA	NA	NA	NA	negative
	4|MS/MS, no match	3748|412.17429|4.088	412.17429	4.088	C14 H30 N7 Na O2 P2	413.18154	413.18339	-0.00185	-4.47	NA	NA	NA	NA	NA	negative
	4|MS/MS, no match	3750|400.0118|2.01	400.0118	2.01	C5 H18 K2 N9 Na O2 S2	401.01907	401.01967	-6e-04	-1.5	NA	NA	NA	NA	NA	negative
	4|MS/MS, no match	3752|160.04046|4.468	160.04046	4.468	C9 H7 N O2	161.04774	161.04768	6e-05	0.37	NA	NA	NA	NA	NA	negative
	4|MS/MS, no match	3755|374.01631|0.821	374.01631	0.821	C4 H14 N9 Na2 O3 P3	375.02359	375.02278	0.00081	2.15	NA	NA	NA	NA	NA	negative
	4|MS/MS, no match	3756|508.19269|4.4	508.19269	4.4	C19 H40 K N5 Na O P3	509.19996	509.19805	0.00192	3.76	NA	NA	NA	NA	NA	negative
	4|MS/MS, no match	3757|509.20424|5.94	509.20424	5.94	C15 H38 N8 Na O4 P3	510.21163	510.21266	-0.00102	-2.01	NA	NA	NA	NA	NA	negative
	4|MS/MS, no match	3758|867.00666|0.36	867.00666	0.36	C39 H27 K2 N8 Na S5	868.01393	868.0134	0.00053	0.61	NA	NA	NA	NA	NA	negative
	4|MS/MS, no match	3767|347.07518|0.503	347.07518	0.503	C14 H24 Cl N2 P3	348.08246	348.08409	-0.00163	-4.67	NA	NA	NA	NA	NA	negative
	4|MS/MS, no match	3769|535.03803|0.687	535.03803	0.687	C30 H13 N2 Na O5 S	536.04529	536.04429	0.00101	1.88	NA	NA	NA	NA	NA	negative
	4|MS/MS, no match	3770|679.14484|2.018	679.14484	2.018	C28 H31 N6 Na O9 P2	680.15212	680.15254	-0.00043	-0.63	NA	NA	NA	NA	NA	negative
	4|MS/MS, no match	3771|351.05703|0.674	351.05703	0.674	C12 H16 O12	352.06431	352.06418	0.00013	0.37	NA	NA	NA	NA	NA	negative
	4|MS/MS, no match	3773|512.04759|3.509	512.04759	3.509	C13 H22 K N9 Na2 O5 P2	531.06547	531.06516	0.00031	0.59	NA	NA	NA	NA	NA	negative
	4|MS/MS, no match	3776|388.01969|1.498	388.01969	1.498	C7 H16 Cl N7 Na2 O3 P2	389.02697	389.02738	-0.00041	-1.06	NA	NA	NA	NA	NA	negative
	4|MS/MS, no match	3782|248.07891|3.657	248.07891	3.657	C6 H12 K N9	249.08619	249.08527	0.00092	3.68	NA	NA	NA	NA	NA	negative
	4|MS/MS, no match	3784|521.0625|1.197	521.0625	1.197	C11 H21 N6 Na2 O13 P	522.06985	522.06996	-0.00011	-0.21	NA	NA	NA	NA	NA	negative
	4|MS/MS, no match	3795|602.31187|6.317	602.31187	6.317	C21 H47 N7 Na2 O10	603.31914	603.31798	0.00116	1.93	NA	NA	NA	NA	NA	negative
	4|MS/MS, no match	3798|318.14599|4.161	318.14599	4.161	C14 H27 K N Na O3	319.15327	319.15257	7e-04	2.19	NA	NA	NA	NA	NA	negative
	4|MS/MS, no match	3800|315.98743|0.466	315.98743	0.466	C4 H12 N5 Na2 O3 P3	316.99468	316.99484	-0.00015	-0.48	NA	NA	NA	NA	NA	negative
	4|MS/MS, no match	3801|592.32553|6.744	592.32553	6.744	C27 H54 K N3 Na O5 P	593.33281	593.33358	-0.00078	-1.31	NA	NA	NA	NA	NA	negative
	4|MS/MS, no match	3805|710.05943|0.933	710.05943	0.933	C20 H23 N7 Na2 O17 S	711.06671	711.06665	6e-05	0.08	NA	NA	NA	NA	NA	negative
	4|MS/MS, no match	3810|549.1695|4.606	549.1695	4.606	C17 H33 N10 Na2 O2 P S2	550.17678	550.17624	0.00054	0.98	NA	NA	NA	NA	NA	negative
	4|MS/MS, no match	3814|221.90243|0.564	221.90243	0.564	C3 H5 Cl K N O5 S	240.92024	240.9214	-0.00116	-4.82	NA	NA	NA	NA	NA	negative
	4|MS/MS, no match	3820|416.11356|3.495	416.11356	3.495	C9 H28 K N9 Na P3	417.12083	417.12153	-7e-04	-1.67	NA	NA	NA	NA	NA	negative
	4|MS/MS, no match	3823|451.04098|1.05	451.04098	1.05	C16 H25 Na2 O4 P3 S	452.04825	452.04818	8e-05	0.17	NA	NA	NA	NA	NA	negative
	4|MS/MS, no match	3828|323.04139|3.733	323.04139	3.733	C8 H16 N4 Na2 O3 P2	324.04864	324.0493	-0.00066	-2.05	NA	NA	NA	NA	NA	negative
	4|MS/MS, no match	3833|262.06961|2.015	262.06961	2.015	C9 H10 N Na O3	203.05576	203.05584	-7e-05	-0.36	NA	NA	NA	NA	NA	negative
	4|MS/MS, no match	3835|747.03557|0.364	747.03557	0.364	C30 H22 Cl N6 Na O10 S2	748.04285	748.0425	0.00035	0.46	NA	NA	NA	NA	NA	negative
	4|MS/MS, no match	3838|384.1066|3.399	384.1066	3.399	C14 H20 N5 O6 P	385.11379	385.11512	-0.00133	-3.45	NA	NA	NA	NA	NA	negative
	4|MS/MS, no match	3840|450.04092|3.501	450.04092	3.501	C13 H20 N5 Na2 O4 P S2	451.04811	451.04897	-0.00086	-1.9	NA	NA	NA	NA	NA	negative
	4|MS/MS, no match	3843|711.06059|0.477	711.06059	0.477	C14 H33 N6 Na2 O16 P3 S	712.06787	712.0682	-0.00033	-0.47	NA	NA	NA	NA	NA	negative
	4|MS/MS, no match	3845|157.03576|0.37	157.03576	0.37	C5 H8 N2 Na2 O	158.04304	158.0432	-0.00016	-1.03	NA	NA	NA	NA	NA	negative
	4|MS/MS, no match	3849|219.13906|8.446	219.13906	8.446	C14 H22 O3	238.15692	238.15689	2e-05	0.1	NA	NA	NA	NA	NA	negative
	4|MS/MS, no match	3851|350.10937|0.935	350.10937	0.935	C16 H15 N7 Na2	351.11664	351.11843	-0.00179	-5.09	NA	NA	NA	NA	NA	negative	exceeds +/-5 ppm error	incorrect formula prediction
	4|MS/MS, no match	3852|252.08533|3.892	252.08533	3.892	C8 H12 N Na O3	193.07149	193.07149	0	0.01	NA	NA	NA	NA	NA	negative
	4|MS/MS, no match	3857|245.03033|0.85	245.03033	0.85	C4 H8 N8 Na2 S	246.0376	246.0388	-0.0012	-4.87	NA	NA	NA	NA	NA	negative
	4|MS/MS, no match	3859|437.18572|7.261	437.18572	7.261	C19 H28 N2 Na2 O S	378.17184	378.17177	7e-05	0.19	NA	NA	NA	NA	NA	negative
	4|MS/MS, no match	3861|464.1033|3.674	464.1033	3.674	C16 H33 K N Na2 O3 P3	465.11057	465.11057	0	0	NA	NA	NA	NA	NA	negative
	4|MS/MS, no match	3862|500.30901|4.771	500.30901	4.771	C17 H44 N9 O6 P	501.31629	501.31522	0.00107	2.14	NA	NA	NA	NA	NA	negative
	4|MS/MS, no match	3866|647.24017|7.888	647.24017	7.888	C19 H48 N8 Na O7 P3 S	648.24745	648.24772	-0.00027	-0.42	NA	NA	NA	NA	NA	negative
	4|MS/MS, no match	3869|614.04688|3.228	614.04688	3.228	C17 H25 N5 Na2 O11 P2 S	615.05416	615.05419	-3e-05	-0.05	NA	NA	NA	NA	NA	negative
	4|MS/MS, no match	3873|560.1595|4.513	560.1595	4.513	C14 H35 K N7 Na2 O9 P	561.16678	561.16663	0.00015	0.26	NA	NA	NA	NA	NA	negative
	4|MS/MS, no match	3878|559.21977|7.884	559.21977	7.884	C16 H40 N4 Na O6 P3	500.20602	500.20584	0.00018	0.37	NA	NA	NA	NA	NA	negative
	4|MS/MS, no match	3880|710.34993|5.249	710.34993	5.249	C34 H53 N3 O13	711.35721	711.35784	-0.00063	-0.88	NA	NA	NA	NA	NA	negative
	4|MS/MS, no match	3882|665.02666|1.823	665.02666	1.823	C14 H23 N8 Na2 O14 P3	666.03394	666.0342	-0.00026	-0.39	NA	NA	NA	NA	NA	negative
	4|MS/MS, no match	3884|655.60989|1.123	655.60989	1.123	C40 H85 N2 P S	656.61736	656.61711	0.00025	0.39	NA	NA	NA	NA	NA	negative
	4|MS/MS, no match	3885|160.06159|0.845	160.06159	0.845	C6 H11 N O4	161.06886	161.06881	6e-05	0.35	NA	NA	NA	NA	NA	negative
	4|MS/MS, no match	3887|499.11502|5.919	499.11502	5.919	C16 H26 N6 Na O7 P S	500.12229	500.1219	0.00039	0.79	NA	NA	NA	NA	NA	negative
	4|MS/MS, no match	3888|508.26784|5.896	508.26784	5.896	C19 H43 N7 Na2 O5 S	527.28569	527.28418	0.00152	2.87	NA	NA	NA	NA	NA	negative
	4|MS/MS, no match	3890|439.26775|6.431	439.26775	6.431	C17 H39 K N8 Na2	440.27503	440.27301	0.00201	4.58	NA	NA	NA	NA	NA	negative
	4|MS/MS, no match	3895|331.09123|0.988	331.09123	0.988	C5 H20 N8 Na2 O2 P2	332.09853	332.09798	0.00055	1.65	NA	NA	NA	NA	NA	negative
	4|MS/MS, no match	3904|270.09581|3.918	270.09581	3.918	C10 H18 N Na O6	271.10311	271.10318	-7e-05	-0.25	NA	NA	NA	NA	NA	negative
	4|MS/MS, no match	3905|411.09503|5.917	411.09503	5.917	C13 H27 Na O9 P2	412.1023	412.1028	-5e-04	-1.21	NA	NA	NA	NA	NA	negative
	4|MS/MS, no match	3906|403.05087|1.055	403.05087	1.055	C16 H18 N2 Na O5 P S	404.05801	404.05717	0.00083	2.06	NA	NA	NA	NA	NA	negative
	4|MS/MS, no match	3907|452.27831|6.99	452.27831	6.99	C17 H41 N7 Na2 O2 S	453.28559	453.28378	0.0018	3.98	NA	NA	NA	NA	NA	negative
	4|MS/MS, no match	3909|276.08526|2.013	276.08526	2.013	C9 H20 K N O6	277.09253	277.09277	-0.00024	-0.85	NA	NA	NA	NA	NA	negative
	4|MS/MS, no match	3911|245.07955|5.771	245.07955	5.771	C10 H10 N6 O2	246.08682	246.08652	3e-04	1.22	NA	NA	NA	NA	NA	negative
	4|MS/MS, no match	3912|371.24388|5.646	371.24388	5.646	C22 H34 N2 Na2	372.25116	372.25174	-0.00058	-1.56	NA	NA	NA	NA	NA	negative
	4|MS/MS, no match	3914|176.98114|0.357	176.98114	0.357	C4 H5 Cl N2 Na2 O	177.98841	177.98858	-0.00017	-0.93	NA	NA	NA	NA	NA	negative
	4|MS/MS, no match	3916|278.10669|4.039	278.10669	4.039	C11 H21 N O5 S	279.11397	279.11404	-8e-05	-0.28	NA	NA	NA	NA	NA	negative
	4|MS/MS, no match	3917|364.11853|1.42	364.11853	1.42	C10 H25 N5 Na O4 P S	365.12581	365.12626	-0.00045	-1.22	NA	NA	NA	NA	NA	negative
	4|MS/MS, no match	3920|861.16868|0.539	861.16868	0.539	C29 H47 N4 Na2 O15 P3 S	862.17595	862.17669	-0.00073	-0.85	NA	NA	NA	NA	NA	negative
	4|MS/MS, no match	3921|514.07139|0.716	514.07139	0.716	C8 H25 K N9 Na O9 P2	515.07867	515.07852	0.00014	0.28	NA	NA	NA	NA	NA	negative
	4|MS/MS, no match	3922|297.02178|1.05	297.02178	1.05	C10 H11 N4 O3 P S	298.02899	298.02895	4e-05	0.14	NA	NA	NA	NA	NA	negative
	4|MS/MS, no match	3926|457.21842|7.459	457.21842	7.459	C15 H38 N6 Na2 O3 P2	458.22569	458.2276	-0.00191	-4.16	NA	NA	NA	NA	NA	negative
	4|MS/MS, no match	3932|371.24389|5.405	371.24389	5.405	C20 H36 O6	372.25116	372.25119	-3e-05	-0.07	NA	NA	NA	NA	NA	negative
	4|MS/MS, no match	3936|778.18578|2.012	778.18578	2.012	C29 H44 N Na O18 P2	779.19305	779.19313	-8e-05	-0.1	NA	NA	NA	NA	NA	negative
	4|MS/MS, no match	3939|186.04081|0.889	186.04081	0.889	C6 H11 K N3 Na	187.04809	187.04877	-0.00069	-3.67	NA	NA	NA	NA	NA	negative
	4|MS/MS, no match	3945|753.07508|2.339	753.07508	2.339	C26 H33 K N2 Na O16 P S	754.08236	754.08232	4e-05	0.05	NA	NA	NA	NA	NA	negative
	4|MS/MS, no match	3946|321.16848|7.142	321.16848	7.142	C12 H28 K N4 Na O2	322.17576	322.1747	0.00105	3.27	NA	NA	NA	NA	NA	negative
	4|MS/MS, no match	3948|221.90242|0.563	221.90242	0.563	C4 H2 Cl N Na2 O P2	222.9097	222.90955	0.00015	0.66	NA	NA	NA	NA	NA	negative
	4|MS/MS, no match	3956|306.00306|2.013	306.00306	2.013	C11 H10 K N O7	307.01033	307.00943	9e-04	2.94	NA	NA	NA	NA	NA	negative
	4|MS/MS, no match	3960|599.33276|7.507	599.33276	7.507	C33 H56 Na O2 P3	600.34016	600.33909	0.00107	1.79	NA	NA	NA	NA	NA	negative
	4|MS/MS, no match	3961|251.12882|6.38	251.12882	6.38	C14 H20 O4	252.1361	252.13616	-6e-05	-0.24	NA	NA	NA	NA	NA	negative
	4|MS/MS, no match	3963|307.00416|0.651	307.00416	0.651	C6 H10 N6 Na2 O2 S2	308.01144	308.0102	0.00123	4	NA	NA	NA	NA	NA	negative
	4|MS/MS, no match	3964|315.09634|3.882	315.09634	3.882	C12 H23 K Na2 O4	316.10362	316.10288	0.00074	2.34	NA	NA	NA	NA	NA	negative
	4|MS/MS, no match	3965|487.22241|5.94	487.22241	5.94	C11 H33 N10 Na O10	488.22968	488.22788	0.0018	3.69	NA	NA	NA	NA	NA	negative
	4|MS/MS, no match	3966|270.98491|1.151	270.98491	1.151	C5 H6 N4 Na O6 P	271.99219	271.99226	-8e-05	-0.28	NA	NA	NA	NA	NA	negative
	4|MS/MS, no match	3967|314.01889|0.643	314.01889	0.643	C4 H12 N7 Na2 O3 P S	315.02617	315.02553	0.00063	2.01	NA	NA	NA	NA	NA	negative
	4|MS/MS, no match	3970|182.01294|0.543	182.01294	0.543	C6 H6 N3 O2 P	183.02021	183.01976	0.00045	2.46	NA	NA	NA	NA	NA	negative
	4|MS/MS, no match	3971|237.08813|1.545	237.08813	1.545	C7 H15 K N6 O	238.09541	238.09444	0.00096	4.05	NA	NA	NA	NA	NA	negative
	4|MS/MS, no match	3974|501.15386|8.847	501.15386	8.847	C21 H33 K N2 Na O6 P	502.16113	502.1611	3e-05	0.07	NA	NA	NA	NA	NA	negative
	4|MS/MS, no match	3975|301.11941|4.157	301.11941	4.157	C13 H20 N4 Na O P	302.12669	302.12724	-0.00055	-1.83	NA	NA	NA	NA	NA	negative
	4|MS/MS, no match	3976|652.02403|1.621	652.02403	1.621	C19 H20 N5 O17 P S	653.03131	653.03125	6e-05	0.09	NA	NA	NA	NA	NA	negative
	4|MS/MS, no match	3981|487.11275|3.725	487.11275	3.725	C16 H24 Cl N8 Na2 O3 P	488.12002	488.11929	0.00073	1.5	NA	NA	NA	NA	NA	negative
	4|MS/MS, no match	3984|165.1285|6.635	165.1285	6.635	C11 H20 O2	184.14633	184.14633	0	0.02	NA	NA	NA	NA	NA	negative
	4|MS/MS, no match	3986|323.12491|4.119	323.12491	4.119	C15 H20 N2 O6	324.13218	324.13214	5e-05	0.14	NA	NA	NA	NA	NA	negative
	4|MS/MS, no match	3998|284.03059|2.013	284.03059	2.013	C6 H13 N3 Na2 O5 S	285.03788	285.03713	0.00075	2.62	NA	NA	NA	NA	NA	negative
	4|MS/MS, no match	4005|271.0697|1.045	271.0697	1.045	C4 H10 N6 Na O P	212.05574	212.05514	6e-04	2.83	NA	NA	NA	NA	NA	negative
	4|MS/MS, no match	4010|612.1519|4.893	612.1519	4.893	C17 H38 N5 Na2 O10 P S2	613.15918	613.15931	-0.00013	-0.22	NA	NA	NA	NA	NA	negative
	4|MS/MS, no match	4011|829.09452|1.091	829.09452	1.091	C29 H32 N6 O17 P2 S	830.1018	830.10199	-0.00019	-0.23	NA	NA	NA	NA	NA	negative
	4|MS/MS, no match	4013|308.99054|2.142	308.99054	2.142	C7 H4 N2 Na O5 P	249.97663	249.97555	0.00107	4.3	NA	NA	NA	NA	NA	negative
	4|MS/MS, no match	4015|495.25727|4.374	495.25727	4.374	C21 H40 N2 O11	496.26454	496.26321	0.00133	2.69	NA	NA	NA	NA	NA	negative
	4|MS/MS, no match	4016|453.21051|3.572	453.21051	3.572	C18 H32 K N8 Na O2	454.21779	454.2183	-0.00051	-1.13	NA	NA	NA	NA	NA	negative
	4|MS/MS, no match	4026|558.23155|4.564	558.23155	4.564	C22 H42 N O13 P	559.23883	559.23938	-0.00055	-0.98	NA	NA	NA	NA	NA	negative
	4|MS/MS, no match	4030|495.05109|0.749	495.05109	0.749	C17 H19 N6 O6 P3	496.05831	496.05789	0.00042	0.84	NA	NA	NA	NA	NA	negative
	4|MS/MS, no match	4032|477.19896|4.205	477.19896	4.205	C25 H37 Na2 O2 P S	478.20628	478.20473	0.00155	3.24	NA	NA	NA	NA	NA	negative
	4|MS/MS, no match	4034|271.20664|6.679	271.20664	6.679	C13 H29 N4 P	272.21391	272.21298	0.00093	3.41	NA	NA	NA	NA	NA	negative
	4|MS/MS, no match	4036|441.22597|7.486	441.22597	7.486	C20 H41 N2 Na O P2 S	442.23324	442.23125	0.00199	4.5	NA	NA	NA	NA	NA	negative
	4|MS/MS, no match	4037|591.21005|6.112	591.21005	6.112	C12 H37 N10 O15 P	592.21732	592.21775	-0.00042	-0.72	NA	NA	NA	NA	NA	negative
	4|MS/MS, no match	4038|350.09703|0.821	350.09703	0.821	C15 H25 N Na O P3	351.10431	351.10467	-0.00036	-1.03	NA	NA	NA	NA	NA	negative
	4|MS/MS, no match	4060|496.10752|1.049	496.10752	1.049	C9 H25 N9 O11 P2	497.1148	497.11488	-8e-05	-0.15	NA	NA	NA	NA	NA	negative
	4|MS/MS, no match	4069|468.1421|3.866	468.1421	3.866	C19 H24 N7 Na O4 S	469.14937	469.15082	-0.00144	-3.08	NA	NA	NA	NA	NA	negative
	4|MS/MS, no match	4070|260.09613|4.976	260.09613	4.976	C7 H20 K N5 O S	261.1034	261.10256	0.00084	3.22	NA	NA	NA	NA	NA	negative
	4|MS/MS, no match	4072|301.02093|1.22	301.02093	1.22	C9 H12 Cl N2 Na O6	302.02821	302.02816	5e-05	0.17	NA	NA	NA	NA	NA	negative
	4|MS/MS, no match	4077|508.1223|0.823	508.1223	0.823	C13 H29 N5 O12 P2	509.12958	509.12879	0.00078	1.54	NA	NA	NA	NA	NA	negative
	4|MS/MS, no match	4078|655.07715|3.064	655.07715	3.064	C18 H31 K N2 Na O18 P	656.08442	656.08442	0	0	NA	NA	NA	NA	NA	negative
	4|MS/MS, no match	4083|719.23759|2.015	719.23759	2.015	C24 H50 N4 Na O13 P S2	720.24486	720.24511	-0.00025	-0.34	NA	NA	NA	NA	NA	negative
	4|MS/MS, no match	4085|493.09802|5.918	493.09802	5.918	C15 H30 Na2 O11 P2	494.1053	494.10587	-0.00058	-1.17	NA	NA	NA	NA	NA	negative
	4|MS/MS, no match	4093|490.15001|3.603	490.15001	3.603	C15 H28 N9 Na2 O3 P S	491.15728	491.15688	4e-04	0.82	NA	NA	NA	NA	NA	negative
	4|MS/MS, no match	4100|493.03995|1.156	493.03995	1.156	C16 H19 N6 Na O5 S3	494.04722	494.04767	-0.00045	-0.92	NA	NA	NA	NA	NA	negative
	4|MS/MS, no match	4104|371.9187|0.578	371.9187	0.578	C7 H8 N Na2 O8 P3	372.92598	372.92581	0.00016	0.44	NA	NA	NA	NA	NA	negative
	4|MS/MS, no match	4110|226.98744|2.137	226.98744	2.137	C6 H4 N4 O4 S	227.99472	227.99533	-0.00061	-2.67	NA	NA	NA	NA	NA	negative
	4|MS/MS, no match	4118|525.14629|3.064	525.14629	3.064	C20 H33 N4 Na O5 P2 S	526.15356	526.15446	-9e-04	-1.7	NA	NA	NA	NA	NA	negative
	4|MS/MS, no match	4120|271.06967|1.044	271.06967	1.044	C10 H8 N8 O2	272.07695	272.07702	-7e-05	-0.25	NA	NA	NA	NA	NA	negative
	4|MS/MS, no match	4122|321.13205|6.531	321.13205	6.531	C11 H23 N4 O5 P	322.13932	322.14061	-0.00129	-3.99	NA	NA	NA	NA	NA	negative
	4|MS/MS, no match	4127|346.04636|0.88	346.04636	0.88	C9 H20 N5 Na P2 S2	347.05363	347.0533	0.00033	0.95	NA	NA	NA	NA	NA	negative
	4|MS/MS, no match	4129|421.07851|0.983	421.07851	0.983	C13 H20 N4 Na2 O7 S	422.08579	422.08481	0.00098	2.32	NA	NA	NA	NA	NA	negative
	4|MS/MS, no match	4130|350.09709|0.823	350.09709	0.823	C15 H25 N Na O4 P S	369.11489	369.11396	0.00093	2.51	NA	NA	NA	NA	NA	negative
	4|MS/MS, no match	4133|973.08974|0.688	973.08974	0.688	C46 H31 N4 O15 P S2	974.09702	974.09649	0.00052	0.54	NA	NA	NA	NA	NA	negative
	4|MS/MS, no match	4135|588.21591|4.058	588.21591	4.058	C23 H48 K N Na O6 P3	589.22319	589.22292	0.00026	0.44	NA	NA	NA	NA	NA	negative
	4|MS/MS, no match	4136|319.09697|3.806	319.09697	3.806	C20 H16 O4	320.10425	320.10486	-0.00061	-1.9	NA	NA	NA	NA	NA	negative
	4|MS/MS, no match	4141|617.05145|0.711	617.05145	0.711	C32 H22 K Na2 O6 P	618.05872	618.05865	8e-05	0.12	NA	NA	NA	NA	NA	negative
	4|MS/MS, no match	4148|271.09511|6.227	271.09511	6.227	C8 H18 N4 Na O3 P	272.10238	272.10142	0.00096	3.53	NA	NA	NA	NA	NA	negative
	4|MS/MS, no match	4154|377.18655|7.878	377.18655	7.878	C14 H33 Cl N4 Na O2 P	378.19383	378.19274	0.00109	2.89	NA	NA	NA	NA	NA	negative
	4|MS/MS, no match	4155|913.45255|5.362	913.45255	5.362	C40 H66 N8 O16	914.45983	914.45968	0.00015	0.17	NA	NA	NA	NA	NA	negative
	4|MS/MS, no match	4161|803.32522|3.801	803.32522	3.801	C36 H54 N4 Na O13 P	804.33249	804.33227	0.00023	0.28	NA	NA	NA	NA	NA	negative
	4|MS/MS, no match	4164|796.08462|0.884	796.08462	0.884	C28 H29 N7 O15 P2 S	797.0919	797.09176	0.00014	0.17	NA	NA	NA	NA	NA	negative
	4|MS/MS, no match	4166|610.09657|2.713	610.09657	2.713	C24 H26 N9 Na2 P3 S	611.10385	611.10401	-0.00016	-0.26	NA	NA	NA	NA	NA	negative
	4|MS/MS, no match	4174|517.23949|5.935	517.23949	5.935	C23 H44 Na O7 P S	518.24677	518.24431	0.00246	4.75	NA	NA	NA	NA	NA	negative
	4|MS/MS, no match	4180|261.12437|4.109	261.12437	4.109	C14 H18 N2 O3	262.13165	262.13174	-9e-05	-0.36	NA	NA	NA	NA	NA	negative
	4|MS/MS, no match	4181|315.03278|0.636	315.03278	0.636	C4 H14 N4 Na O9 P	316.04001	316.03961	4e-04	1.28	NA	NA	NA	NA	NA	negative
	4|MS/MS, no match	4187|318.096|4.666	318.096	4.666	C11 H20 N3 Na2 O3 P	319.10324	319.10377	-0.00052	-1.64	NA	NA	NA	NA	NA	negative
	4|MS/MS, no match	4197|348.11231|3.845	348.11231	3.845	C21 H16 N3 Na O	349.11958	349.11911	0.00048	1.36	NA	NA	NA	NA	NA	negative
	4|MS/MS, no match	4205|723.3361|5.116	723.3361	5.116	C30 H57 N2 Na O14 S	724.34337	724.34282	0.00056	0.77	NA	NA	NA	NA	NA	negative
	4|MS/MS, no match	4208|803.10446|0.713	803.10446	0.713	C26 H36 N6 Na O14 P3 S	804.11173	804.11207	-0.00034	-0.43	NA	NA	NA	NA	NA	negative
	4|MS/MS, no match	4213|323.06433|2.07	323.06433	2.07	C6 H16 N8 Na2 O P2	324.07161	324.07177	-0.00016	-0.5	NA	NA	NA	NA	NA	negative
	4|MS/MS, no match	4215|797.1287|2.345	797.1287	2.345	C25 H37 N8 O14 P3 S	798.13598	798.13628	-3e-04	-0.37	NA	NA	NA	NA	NA	negative
	4|MS/MS, no match	4221|355.24905|6.793	355.24905	6.793	C17 H38 N2 Na O2 P	356.25633	356.25686	-0.00053	-1.48	NA	NA	NA	NA	NA	negative
	4|MS/MS, no match	4223|257.0779|2.481	257.0779	2.481	C11 H16 Na2 O4	258.08518	258.0844	0.00078	3.01	NA	NA	NA	NA	NA	negative
	4|MS/MS, no match	4225|574.27982|5.856	574.27982	5.856	C27 H39 N9 Na O2 P	575.2871	575.2862	0.00089	1.55	NA	NA	NA	NA	NA	negative
	4|MS/MS, no match	4232|753.07759|1.702	753.07759	1.702	C15 H38 N6 Na O17 P3 S2	754.08486	754.08454	0.00032	0.43	NA	NA	NA	NA	NA	negative
	4|MS/MS, no match	4233|365.08528|4.316	365.08528	4.316	C12 H21 N2 Na2 O6 P	366.09255	366.09326	-0.00071	-1.94	NA	NA	NA	NA	NA	negative
	4|MS/MS, no match	4234|272.05397|4.278	272.05397	4.278	C10 H8 N Na O3	213.04011	213.04019	-8e-05	-0.38	NA	NA	NA	NA	NA	negative
	4|MS/MS, no match	4237|348.03067|0.617	348.03067	0.617	C12 H17 N Na2 O4 S2	349.03794	349.03944	-0.0015	-4.29	NA	NA	NA	NA	NA	negative
	4|MS/MS, no match	4242|249.11086|6.009	249.11086	6.009	C12 H19 Na O4	250.11814	250.1181	4e-05	0.14	NA	NA	NA	NA	NA	negative
	4|MS/MS, no match	4245|522.07655|2.718	522.07655	2.718	C15 H21 K N9 Na2 O5 P	523.08383	523.08357	0.00026	0.49	NA	NA	NA	NA	NA	negative
	4|MS/MS, no match	4247|361.13671|0.542	361.13671	0.542	C15 H32 K O3 P S	362.14399	362.14468	-0.00069	-1.92	NA	NA	NA	NA	NA	negative
	4|MS/MS, no match	4248|339.23484|7.667	339.23484	7.667	C17 H38 K N2 P	340.24212	340.24097	0.00115	3.38	NA	NA	NA	NA	NA	negative
	4|MS/MS, no match	4254|472.99646|2.144	472.99646	2.144	C15 H13 N6 Na O5 P2 S	474.00374	474.00411	-0.00037	-0.77	NA	NA	NA	NA	NA	negative
	4|MS/MS, no match	4257|715.39972|4.113	715.39972	4.113	C32 H60 N8 O6 S2	716.407	716.40772	-0.00073	-1.01	NA	NA	NA	NA	NA	negative
	4|MS/MS, no match	4262|627.08582|2.483	627.08582	2.483	C18 H26 N6 O15 P2	628.09309	628.09314	-4e-05	-0.07	NA	NA	NA	NA	NA	negative
	4|MS/MS, no match	4271|557.13744|0.99	557.13744	0.99	C17 H35 N6 Na2 O4 P3 S	558.14472	558.14487	-0.00016	-0.28	NA	NA	NA	NA	NA	negative
	4|MS/MS, no match	4279|533.07533|1.047	533.07533	1.047	C17 H20 N4 Na2 O13	534.0826	534.08223	0.00038	0.71	NA	NA	NA	NA	NA	negative
	4|MS/MS, no match	4281|517.23945|6.346	517.23945	6.346	C23 H46 Na O5 P3	518.24673	518.24558	0.00115	2.22	NA	NA	NA	NA	NA	negative
	4|MS/MS, no match	4282|652.94839|0.377	652.94839	0.377	C25 H21 Cl K N2 Na O5 S4	653.95567	653.95566	1e-05	0.02	NA	NA	NA	NA	NA	negative
	4|MS/MS, no match	4284|485.05825|3.713	485.05825	3.713	C6 H21 N10 O10 P3	486.06552	486.0655	3e-05	0.06	NA	NA	NA	NA	NA	negative
	4|MS/MS, no match	4286|324.03352|0.801	324.03352	0.801	C12 H16 N Na O4 S2	325.04079	325.04184	-0.00105	-3.24	NA	NA	NA	NA	NA	negative
	4|MS/MS, no match	4288|390.99376|2.15	390.99376	2.15	C12 H9 K N4 O9	392.00104	392.00066	0.00038	0.97	NA	NA	NA	NA	NA	negative
	4|MS/MS, no match	4289|516.27319|6.941	516.27319	6.941	C18 H42 N9 Na O3 P2	517.28047	517.27835	0.00211	4.08	NA	NA	NA	NA	NA	negative
	4|MS/MS, no match	4291|728.10979|0.983	728.10979	0.983	C18 H34 N7 O18 P3	729.11707	729.11732	-0.00025	-0.34	NA	NA	NA	NA	NA	negative
	4|MS/MS, no match	4298|470.22543|3.454	470.22543	3.454	C14 H37 N9 Na2 O2 P2	471.23271	471.23408	-0.00138	-2.92	NA	NA	NA	NA	NA	negative
	4|MS/MS, no match	4303|601.22854|8.845	601.22854	8.845	C28 H40 N6 O3 P2 S	602.23582	602.23578	3e-05	0.06	NA	NA	NA	NA	NA	negative
	4|MS/MS, no match	4309|391.28323|9.501	391.28323	9.501	C22 H41 Na O4	392.29051	392.29025	0.00026	0.65	NA	NA	NA	NA	NA	negative
	4|MS/MS, no match	4316|464.95966|1.048	464.95966	1.048	C13 H10 K N4 Na2 O8 P	465.96697	465.96687	1e-04	0.21	NA	NA	NA	NA	NA	negative
	4|MS/MS, no match	4320|254.99003|1.051	254.99003	1.051	C5 H6 N4 Na O5 P	255.9973	255.99735	-6e-05	-0.22	NA	NA	NA	NA	NA	negative
	4|MS/MS, no match	4325|460.20506|3.585	460.20506	3.585	C18 H41 N O6 P2 S	461.21234	461.21298	-0.00064	-1.39	NA	NA	NA	NA	NA	negative
	4|MS/MS, no match	4326|315.04976|0.825	315.04976	0.825	C5 H16 N6 Na2 O3 P2	316.05704	316.05545	0.00159	5.02	NA	NA	NA	NA	NA	negative	exceeds +/-5 ppm error	incorrect formula prediction
	4|MS/MS, no match	4327|262.06964|2.004	262.06964	2.004	C11 H14 N Na O5	263.07691	263.07697	-5e-05	-0.2	NA	NA	NA	NA	NA	negative
	4|MS/MS, no match	4330|347.10887|6.483	347.10887	6.483	C9 H26 N4 O4 P2 S	348.11615	348.115	0.00115	3.31	NA	NA	NA	NA	NA	negative
	4|MS/MS, no match	4332|303.05021|2.341	303.05021	2.341	C10 H21 Cl O4 S2	304.05749	304.05698	0.00051	1.68	NA	NA	NA	NA	NA	negative
	4|MS/MS, no match	4335|479.09105|3.578	479.09105	3.578	C15 H23 N8 Na O3 P2 S	480.09833	480.09867	-0.00035	-0.72	NA	NA	NA	NA	NA	negative
	4|MS/MS, no match	4336|440.2515|4.361	440.2515	4.361	C16 H36 N9 Na O2 S	441.25878	441.26104	-0.00226	-5.11	NA	NA	NA	NA	NA	negative	exceeds +/-5 ppm error	incorrect formula prediction
	4|MS/MS, no match	4338|476.17068|4.142	476.17068	4.142	C17 H29 N9 Na O2 P S	477.17796	477.18002	-0.00206	-4.32	NA	NA	NA	NA	NA	negative
	4|MS/MS, no match	4344|384.09838|1.758	384.09838	1.758	C11 H21 N7 Na O3 P S	385.10565	385.10619	-0.00054	-1.39	NA	NA	NA	NA	NA	negative
	4|MS/MS, no match	4345|135.03004|1.147	135.03004	1.147	C4 H8 O5	136.03732	136.03717	0.00014	1.04	NA	NA	NA	NA	NA	negative
	4|MS/MS, no match	4346|659.25309|4.111	659.25309	4.111	C21 H45 N10 O8 P S2	660.26037	660.26009	0.00028	0.43	NA	NA	NA	NA	NA	negative
	4|MS/MS, no match	4347|508.34068|8.259	508.34068	8.259	C23 H48 N7 Na O2 S	509.34795	509.34879	-0.00083	-1.64	NA	NA	NA	NA	NA	negative
[truncated: 1,903 more rows]
