# Supplementary material for: Profiling whole-tissue metabolic reprogramming during cutaneous poxvirus infection and clearance
Source: J Virol. 2023 Nov 27;97(12):e01272-23. doi: 10.1128/jvi.01272-23 (PMC10734417; doi:10.1128/jvi.01272-23)
Supplement: Table S1_positive mode — Metabolomics raw data for positive mode. [file jvi.01272-23-s0004.txt]

SampleID	sample number	time point	virus	OTI	Mouse number	group	merged identifier	100|505.17653|0.594	1002|316.21196|4.194	1003|121.01642|0.443	1005|332.95649|0.509	1006|223.02459|0.488	1007|332.95651|0.507	1008|246.02832|0.804	101|237.12333|3.751	1010|371.05649|0.477	1011|457.16864|0.688	1012|180.04326|0.437	1013|253.0242|1.139	1017|295.0663|1.138	102|130.04983|0.8	1022|267.00337|0.972	1024|169.98585|0.506	1025|453.16734|7.317	1029|508.98829|0.463	1032|654.09592|3.625	1036|251.00854|1.248	1037|813.54543|9.414	1038|193.15467|0.558	1039|398.03308|0.513	104|150.05494|0.858	1040|115.05421|3.816	1041|556.91185|0.471	1043|438.29787|7.691	1045|818.59072|9.865	1047|295.16528|5.277	1049|136.06175|1.819	105|282.27925|8.083	1050|638.91515|0.471	1051|538.12741|1.223	1056|247.13989|0.842	1057|518.05739|3.588	1058|269.01897|1.246	1059|764.5207|10.122	1060|181.03757|0.438	1061|727.54705|10.173	1063|645.47057|10.41	1064|119.0352|1.147	1065|286.27397|7.734	1067|522.1207|0.521	1069|800.58037|9.425	107|317.21124|6.757	1073|369.11187|2.117	1074|706.59369|9.777	1076|991.67214|7.532	1077|584.20572|3.841	1079|768.5901|13.054	108|317.2112|7.685	1080|581.47795|10.449	1083|596.3562|8.05	1085|442.96051|0.463	1087|349.09981|0.724	1089|193.15467|0.556	109|301.21618|7.404	1090|688.96887|0.466	1091|834.58596|9.481	1092|794.53102|9.631	1093|230.24781|7.785	1099|169.03565|1.099	11|153.04064|1.245	110|301.21615|6.017	1100|420.01513|0.511	1103|248.08034|0.928	1104|689.49666|10.425	1105|720.91746|0.47	1106|344.15635|0.771	1107|502.29288|7.325	1108|768.55348|10.523	1110|302.19631|3.731	1111|275.07483|3.229	1112|435.98908|0.511	1113|554.51464|10.237	1118|717.59105|9.867	112|335.2218|6.184	1120|633.50813|10.589	1121|806.56767|13.156	1123|138.04268|1.137	1124|207.0506|0.482	1128|472.08752|0.802	1129|522.35578|8.021	113|317.21125|6.184	1130|482.32425|8.342	1131|479.08951|1.247	1132|170.08117|3.607	1134|694.46579|8.417	1135|375.01062|0.972	1136|716.56735|9.588	1138|715.51251|10.23	1139|786.94629|0.469	114|218.13872|3.537	1143|806.5547|9.055	1144|167.08149|0.718	1146|193.91842|0.444	1147|357.06045|0.802	1148|631.49175|10.401	1149|701.57646|9.766	115|187.10774|0.613	1150|536.50418|10.316	1151|776.58034|10.098	1152|180.90394|0.493	1153|603.4601|10.44	1154|375.01058|0.97	1155|508.98809|0.463	1156|343.02092|1.247	1157|207.05059|0.48	1158|776.58018|9.539	1159|280.04924|1.074	116|116.0706|0.567	1161|543.03956|0.972	1164|534.19141|2.117	1165|556.53036|10.2	1167|210.05019|2.117	117|116.07058|0.506	1170|717.5546|9.119	1171|210.05019|2.119	1174|727.53664|9.167	1175|506.11723|1.091	1177|862.5549|13.165	1179|349.06215|0.802	1180|323.0631|0.806	1182|675.51727|10.425	1184|180.03254|0.846	1185|186.11249|4.54	1186|657.50715|10.444	1187|656.5101|10.444	1188|326.05671|1.236	1189|802.92065|0.471	119|229.1546|2.762	1190|432.23808|0.93	1192|441.1108|0.732	1193|452.27714|7.389	1194|843.65906|9.546	1195|329.0071|0.46	1196|545.38178|10.019	1197|198.03727|0.857	1198|468.30843|7.074	12|153.04067|1.382	120|160.13314|0.93	1200|590.99155|0.464	1205|814.55969|8.724	1207|838.55705|8.971	1208|544.34005|7.44	1209|770.97184|0.467	121|147.11276|0.507	1211|262.00053|0.803	1212|601.33487|7.364	1215|342.1407|0.725	1216|458.9344|0.466	1218|548.33496|7.652	1219|689.55986|9.792	122|130.08623|0.689	1220|212.85193|0.494	1221|176.11593|0.503	1223|673.50176|10.616	1224|533.1108|1.301	1226|103.00589|0.439	1227|975.64064|7.529	1228|228.01798|0.802	1229|615.15468|0.713	123|124.03929|0.896	1230|530.32437|7.654	1231|583.32438|7.459	1234|252.05342|0.67	1237|244.19055|3.76	1238|172.0403|0.71	124|124.03931|0.651	1240|356.27943|6.721	1241|594.30812|7.534	1243|655.49132|10.586	1246|217.06417|0.708	1248|898.14858|0.523	125|166.0862|2.117	1250|229.14098|4.998	1252|638.4031|8.15	1253|795.0595|0.512	1257|673.50191|10.175	1258|601.44442|10.245	126|166.08623|2.33	1260|495.05447|1.247	1261|605.47747|10.379	1263|272.18529|4.453	1264|651.10626|1.214	1265|508.30369|7.81	1267|622.40817|8.34	1268|341.20622|7.755	1269|302.30541|8.24	127|538.35077|6.704	1270|295.16525|5.03	1272|344.98073|0.463	1273|825.48252|9.6	1274|341.20623|7.752	1275|340.10263|4.237	1277|536.33509|6.52	1281|398.83982|0.492	1282|325.99449|1.247	1283|807.572|13.036	1285|552.33009|6.086	129|690.5071|9.946	1290|247.00375|0.458	1291|803.50043|9.577	1292|363.03547|3.588	1293|353.22979|6.021	1295|657.50692|10.744	1297|386.03371|0.812	13|203.08148|1.307	130|690.507|10.042	1300|266.9808|1.246	1301|318.1198|1.128	1303|263.20026|7.401	1304|537.0544|0.792	1306|323.0631|0.768	1307|382.86585|0.492	1308|343.04482|1.459	1309|421.03193|1.872	131|756.55401|10.15	1310|731.54216|10.059	1311|472.31165|5.06	1312|516.33793|5.129	1317|868.94935|0.47	1318|837.65829|11.345	1319|315.04996|0.804	1320|638.43936|7.908	1321|197.09207|0.775	1322|798.56408|9.143	1327|231.98847|0.494	1328|594.44971|9.223	1329|335.2218|6.257	1330|647.13541|0.52	1331|466.32936|8.156	1336|430.18601|0.917	1337|452.2771|7.098	1338|820.54667|9.647	1339|560.50166|10.486	134|718.57472|9.512	1340|236.09165|4.114	1341|297.03946|0.801	1342|393.02125|0.972	1344|779.42982|5.364	1347|970.16294|0.771	1349|363.07777|0.805	1350|226.08228|0.972	1351|738.50514|10.125	1353|884.92365|0.471	1355|653.47571|10.425	1357|548.37143|7.817	1358|137.02944|0.438	1361|222.02921|0.514	1362|384.11481|3.773	1365|350.1961|4.384	1366|339.06493|3.668	1368|250.98599|1.138	1369|136.06175|3.608	1370|423.01114|1.108	1371|873.42043|5.312	1372|379.02118|1.875	1373|552.33005|6.135	1374|792.5748|9.603	1376|369.04426|1.249	1377|841.64332|9.377	1378|811.03317|0.513	1380|276.15526|0.537	1382|807.56022|9.605	1383|740.52311|9.897	1384|608.39265|8.252	1386|450.15402|3.79	1387|313.16228|6.073	1389|536.33509|6.578	1390|250.09326|1.822	1392|303.04113|0.44	1393|772.14996|0.52	1394|758.53344|9.644	1395|288.96312|0.648	1399|308.0911|0.652	14|608.089|0.864	140|400.34211|9.141	1402|468.34494|7.98	1403|495.92712|0.51	1404|700.52804|10.256	1405|440.31348|7.541	1406|736.8921|0.473	1408|747.60275|9.799	1409|322.99021|0.449	141|703.57533|9.602	1410|154.03757|1.245	1411|265.06942|0.504	1413|358.99327|1.247	1414|243.99013|0.806	1415|631.49126|10.666	1416|657.12344|1.231	1418|493.01332|0.463	1419|516.33812|5.128	142|703.57523|9.936	1420|229.1295|0.926	1426|472.31173|5.06	1428|643.4549|10.167	143|725.5572|9.631	1431|173.09209|0.641	1433|534.3489|4.766	1434|702.55163|9.402	1438|247.0038|0.459	144|703.57538|10.161	1441|654.88948|0.473	1442|580.36126|7.838	1444|537.15299|0.699	1446|627.45993|10.391	1449|270.95231|0.649	145|703.5753|13.018	1450|482.3605|7.996	1451|468.3085|7.677	1454|589.14048|3.602	1458|248.96901|0.652	1459|364.93433|0.501	146|703.57537|10.565	1460|532.38482|7.833	1464|204.04334|0.432	1465|203.52531|1.588	1468|180.90395|0.492	1469|361.16453|0.93	147|300.28978|8.297	1472|733.58587|9.597	1473|402.2121|4.258	1474|426.98488|0.463	1475|462.19047|5.073	1477|439.04246|1.877	1478|776.58021|9.102	1479|524.50413|10.35	1482|308.09119|0.585	1484|221.98213|0.73	1485|312.1918|4.125	1486|281.96815|0.973	1488|384.39462|7.256	1489|647.48623|10.128	149|133.0971|0.51	1490|670.09097|3.673	1494|381.08948|0.653	1496|778.53617|10.164	1497|772.51278|9.202	1498|818.89511|0.472	1499|245.11302|0.645	15|325.04326|1.112	1500|247.97418|0.703	1501|560.3644|5.19	1502|428.28535|4.983	1506|322.99017|0.448	1507|806.55464|8.404	1508|203.97151|0.701	151|426.35781|9.376	1511|229.00195|2.249	1513|298.05263|0.572	1514|406.14552|0.767	1516|295.16526|5.168	1518|508.37644|8.149	1519|643.45501|10.385	1521|754.53633|12.937	1522|367.05584|2.464	1525|190.98632|0.655	1527|673.50185|10.441	1528|426.98524|0.463	153|613.15929|1.231	1530|164.04022|5.362	1532|265.11146|0.669	1533|288.10119|0.688	1538|211.00267|0.819	1539|358.00931|1.304	154|227.11397|0.508	1540|384.39459|7.231	1541|376.92909|0.463	1542|428.28535|4.981	1543|545.3817|9.953	1544|228.23211|5.482	1545|832.57017|9.137	1547|371.05204|1.138	1548|300.86296|0.491	1550|585.37484|4.301	1551|338.08709|4.105	1554|413.20291|3.56	1555|604.39071|5.246	1556|526.31426|7.988	1557|317.21121|6.256	1558|582.1762|1.074	1559|504.26656|4.105	1560|239.92003|0.497	1563|215.10267|0.773	1567|478.29299|7.526	1568|384.92472|0.465	1569|409.08438|1.222	1571|229.01316|0.82	1572|645.47057|9.853	1573|852.97498|0.468	1574|252.05343|0.669	1577|685.0582|0.769	1579|503.29626|7.34	158|348.07023|2.062	1581|745.55778|10.49	1583|455.31319|7.897	1584|512.33495|7.135	1585|273.07483|0.526	1586|570.34052|5.331	1589|229.11825|0.636	159|134.04474|0.792	1590|365.20602|7.962	1591|611.04693|0.467	1592|291.12985|0.562	1593|666.47088|8.357	1594|367.04861|1.248	1596|360.95786|0.396	1598|474.90895|0.47	1599|306.08106|2.837	160|144.10187|0.663	1600|440.3581|7.538	1601|672.53318|10.189	1602|506.36072|7.502	1603|528.41084|7.502	1605|369.00699|1.113	1606|622.2554|0.605	1607|215.01629|0.801	1608|203.13898|0.778	1609|201.01829|3.608	161|112.05053|0.971	1612|349.07366|3.368	1613|286.98389|0.766	1616|378.92652|0.467	1617|401.03433|0.972	1618|222.05432|0.636	162|203.13897|0.78	1620|834.58576|8.824	1621|167.02948|0.731	1622|232.52808|1.828	1623|839.6738|11.439	1624|364.25152|7.467	1626|428.20433|4.482	1627|586.54099|10.118	1628|603.46018|10.033	1631|223.10771|3.604	1632|398.08958|0.526	1633|808.57024|8.131	1634|262.97763|0.461	1637|716.56739|9.664	1638|245.11299|0.645	1639|508.33995|7.457	1640|583.32435|7.639	1641|568.36118|7.996	1643|498.40018|7.807	1645|368.95074|0.462	1646|526.29297|7.413	1647|616.92387|0.462	1648|624.38739|8.161	1649|591.30995|3.693	165|136.06175|1.817	1652|858.49508|10.518	1655|526.28836|7.895	1656|802.55967|9.532	1658|311.03122|1.139	166|305.09801|1.332	1660|603.15358|0.581	1661|185.09213|0.716	1662|287.98052|1.542	1665|318.89606|0.469	1667|361.03147|1.247	167|147.04402|1.164	1670|353.21828|4.263	1672|229.08802|0.689	1674|622.33936|7.995	1675|551.14995|0.721	1676|189.12337|0.698	1677|311.14653|7.469	1679|556.00422|3.574	168|385.12869|2.225	1680|326.30548|8.47	1681|324.05924|0.71	1682|572.88625|0.473	1687|754.53628|13.158	1689|610.40805|8.087	169|695.13369|1.82	1690|295.06621|1.15	1691|401.1019|1.074	1695|441.99707|0.51	1698|447.13393|3.84	17|608.08913|0.752	170|127.03892|0.559	1700|278.92098|0.457	1704|266.9808|1.247	1709|647.48612|10.491	171|308.0911|4.347	1715|466.32922|7.673	1717|362.08595|0.985	1718|268.97306|1.675	172|168.06552|0.858	1720|370.0731|0.539	1722|197.00459|1.256	1723|415.32062|8.746	1725|526.29303|7.355	1726|150.07738|1.078	1727|201.12336|0.691	1728|154.94163|1.818	173|277.10285|0.589	1730|254.24763|7.382	1731|832.66413|10.495	1732|542.93455|0.469	1733|411.00999|0.462	1734|558.16475|0.568	1735|300.1013|0.697	1739|373.03255|0.806	1741|365.10514|0.553	1742|441.02159|1.112	1744|390.98305|0.972	1746|544.34002|7.378	1747|722.51026|10.216	1748|637.11733|1.236	1749|335.21962|7.156	175|384.14978|0.6	1750|321.06744|0.808	1752|446.19552|4.669	1753|627.02159|0.469	1755|247.01232|2.242	1756|486.99525|0.456	1757|191.01306|0.655	1758|702.54344|10.579	1759|108.01135|0.518	1763|667.17025|3.604	1764|564.09862|0.794	1765|692.52279|9.763	1767|384.25902|4.892	1768|696.4447|7.898	1770|600.32512|7.524	1772|508.34007|7.996	1774|825.64852|9.753	1776|622.40809|7.974	1777|522.48847|10.119	1778|406.02914|0.793	1779|837.65839|11.546	178|238.09338|1.687	1782|284.09101|0.657	1783|592.19365|4.252	1784|786.52854|9.037	1788|277.00792|0.441	1790|888.57051|13.165	1791|258.14454|0.657	1794|477.22904|7.895	1797|381.00044|1.11	1799|600.94783|0.46	18|245.07662|1.301	180|288.2168|5.903	1800|293.14953|4.988	1801|582.34051|8.049	1802|692.45|8.074	1803|311.12379|3.496	1804|668.41357|7.473	1806|411.00994|0.463	1809|166.09747|0.822	181|262.12826|1.658	1810|788.5181|10.538	1811|534.29594|7.534	1813|346.22234|3.986	1815|904.6935|9.294	1819|153.04065|1.089	1820|740.52067|10.473	1822|526.95991|0.466	1823|359.18928|7.962	1825|728.52064|10.451	1826|671.48637|9.929	1827|154.94163|1.601	1828|520.23255|4.711	1829|575.01643|0.464	1830|258.16971|3.913	1831|559.34521|4.811	1833|500.27744|6.586	1834|359.01716|0.799	1835|719.53378|7.944	1837|552.33002|6.007	1838|772.54909|9.025	1839|395.05086|1.302	184|148.06038|0.662	1843|398.2398|3.454	1844|828.53884|8.714	1845|462.19046|4.354	1846|478.18544|3.737	1848|865.68968|11.748	185|187.10775|0.612	1851|326.02965|0.813	1852|414.20561|4.47	1853|382.16064|3.956	1855|370.25854|6.258	1857|966.92681|0.471	1858|572.43706|7.484	1859|646.61371|10.969	186|141.06578|1.039	1860|186.99142|2.246	1862|317.20882|7.991	1863|454.29279|7.832	1865|134.04474|0.845	1868|545.38176|9.977	187|123.05521|1.463	1870|270.14449|0.665	1871|493.01327|0.463	1872|784.30832|0.618	1873|284.09099|0.656	1874|294.92931|0.466	1875|652.41873|8.301	1877|856.56944|9.446	1879|226.04507|1.076	188|123.05526|1.618	1880|518.32209|7.837	1881|478.18553|4.84	1882|339.2892|7.6	1883|409.05932|1.247	1884|587.11465|1.303	1885|556.53034|10.289	1887|853.65298|11.313	1888|345.04579|1.884	189|122.07125|0.668	1891|164.92998|0.493	1893|502.49827|9.542	1895|473.18127|0.711	1896|175.9767|0.731	1898|375.12924|2.117	1899|711.54146|9.628	19|113.03453|1.301	190|220.09685|4.749	1900|476.27736|6.491	1902|382.99839|0.443	1903|310.97445|0.511	1904|749.58848|10.08	1905|595.07265|0.465	1907|530.32441|7.72	1908|349.0621|1.304	1909|542.05807|1.301	191|220.09684|4.752	1910|855.66887|11.426	1911|405.0225|0.794	1914|596.39256|7.837	1915|389.97521|0.972	1918|208.99686|0.655	1919|274.96984|0.44	192|415.2115|7.317	1920|226.97498|0.82	1921|285.07503|0.583	1922|228.08022|0.688	1924|508.34001|7.929	1925|476.27496|7.482	1926|152.90671|0.439	1927|811.03308|0.514	1929|268.20163|3.968	193|851.39763|7.311	1930|398.17426|3.731	1931|335.18945|7.752	1932|843.65923|8.943	1933|491.04877|0.826	1936|657.0196|0.465	1938|648.41681|5.295	1939|153.1022|0.682	1940|574.01491|0.768	1943|552.32996|7.735	1944|636.38735|7.824	1945|567.14492|0.769	1946|580.29247|7.895	1948|282.97599|0.974	1950|948.71965|9.262	1953|383.33067|9.386	1954|141.04066|0.974	1955|352.15024|3.936	1957|299.20058|6.257	196|520.50924|10.536	1963|408.09002|0.537	1964|804.57525|9.142	1967|369.19458|6.025	1968|254.2476|7.385	1969|223.94613|0.498	1971|189.1346|0.512	1972|327.23197|7.983	1975|444.17987|4.353	1976|173.04207|0.733	1978|748.52807|9.941	1981|553.11716|1.301	1982|473.26477|6.048	1983|248.22183|4.445	1985|702.55183|9.466	1987|477.01617|0.973	1988|397.111|2.109	1989|381.08946|0.653	199|162.07608|0.564	1990|265.11144|0.798	1991|474.03338|0.819	1992|284.8889|0.491	1993|440.22135|4.765	1994|688.27307|0.687	1995|596.35615|7.697	1996|670.5176|9.963	1997|399.03868|0.972	1998|192.99865|0.501	1999|669.47067|10.229	2|385.34641|9.692	20|113.03453|0.819	2002|582.37677|7.634	2003|152.05664|2.487	2004|348.96071|0.505	2005|186.1125|4.461	2006|225.08701|1.873	2007|307.04399|2.461	2008|141.04067|0.971	2009|850.92666|0.475	201|290.08699|0.555	2010|428.13389|0.804	2011|428.13395|0.903	2013|526.48337|9.934	2014|122.04294|0.779	2018|379.30514|7.554	2019|631.11628|0.766	202|326.1083|0.55	2020|257.02588|1.246	2021|631.14957|0.658	2023|883.69995|11.502	2026|824.57812|10.431	2027|568.99728|0.459	2030|263.99242|0.731	2031|584.97241|0.46	2034|909.71555|11.567	2035|649.50288|9.953	2037|500.9731|0.453	2038|718.86723|0.488	204|360.36244|10.677	2040|291.03155|0.973	2041|271.15099|0.739	2043|440.9655|3.581	2045|226.15502|0.699	2046|620.38978|5.244	2047|375.21391|6.261	2050|511.12847|1.301	2055|342.14072|0.725	2056|462.29786|7.474	2059|276.10765|0.539	206|274.09183|0.585	2060|303.15504|0.739	2062|534.31942|6.647	2064|391.17904|6.182	2065|827.6641|9.929	2066|338.03064|0.552	2067|268.04243|0.688	2069|228.09793|0.697	207|292.10261|0.587	2070|375.21394|6.256	2071|616.46314|7.468	2072|620.32362|7.671	2073|440.22131|4.769	2074|405.19786|0.78	2075|362.95277|0.468	2076|727.57235|9.782	2077|376.03906|1.591	2078|188.17576|0.503	2079|836.54135|8.797	208|310.11324|0.582	2080|345.0458|1.871	2081|686.55682|9.589	2084|158.15392|1.096	2086|702.58818|9.849	2087|883.7|11.602	2088|193.02874|0.733	2089|496.3495|3.571	2090|320.09117|0.687	2091|836.60135|8.545	2093|534.31942|6.729	2094|585.41305|10.204	2097|580.39759|7.984	2098|718.30778|3.928	21|267.05844|1.414	210|222.09719|0.581	2100|138.02959|1.137	2103|460.26929|7.316	2104|286.98389|1.675	2105|546.48612|10.425	2107|400.89884|0.467	2109|210.08736|0.699	211|212.05289|1.076	2110|566.34556|8.189	2111|882.87501|0.478	2115|860.66694|9.33	2119|550.25109|4.147	212|198.03729|0.794	2120|175.97669|0.732	2121|790.53634|10.333	2123|436.28215|7.457	2124|258.20609|4.066	2127|992.74576|9.233	2128|206.97975|0.733	2129|267.05852|1.473	213|198.0373|0.848	2131|289.99604|1.591	2132|329.14268|0.935	2133|336.15551|3.724	2134|475.21331|7.599	2135|699.51751|10.472	2136|629.47591|10.183	2138|146.16515|0.506	214|136.07563|1.075	2140|184.04548|0.438	2141|285.07503|0.587	2145|415.30294|7.854	2147|934.978|0.469	2148|404.99276|0.453	2149|341.30494|7.896	2150|252.04566|0.804	2151|415.35701|9.666	2152|267.05843|1.413	2157|328.22321|4.228	2158|367.05582|2.473	2159|219.00807|0.654	216|284.05287|0.581	2161|642.92407|0.51	2163|394.90437|0.469	2165|455.31321|7.892	2166|327.07993|1.312	2170|389.01532|0.456	2171|617.5143|10.431	2172|385.03143|0.443	2173|540.30434|7.533	2175|851.17437|0.731	2177|300.9866|0.971	2178|760.48705|10.013	218|731.60679|13.009	2182|288.03902|0.802	2183|834.58576|8.217	2184|379.18569|6.185	2185|268.05133|0.688	2186|405.15896|3.758	2187|373.23147|0.758	2188|652.41856|7.888	219|150.05828|0.713	2191|285.1192|0.659	2193|552.33007|6.722	2195|404.974|0.651	2199|138.02965|1.14	22|533.11079|1.304	2201|461.08166|1.137	2202|494.36073|8.482	2203|204.09781|0.642	2204|181.00965|1.14	2206|718.55779|9.083	2208|340.28455|8.465	2209|504.0536|0.968	2210|748.54899|9.668	2211|293.14946|4.696	2213|317.21128|6.539	2214|682.57494|10.504	2215|185.03056|0.976	2216|430.16412|3.681	2218|307.01255|0.451	222|810.68223|10.871	2220|268.12887|0.692	2224|767.54107|10.665	2225|799.567|9.622	2226|375.21396|6.183	2227|280.02655|2.119	2229|573.41304|9.982	223|203.15018|0.561	2230|520.33287|4.595	2231|619.45487|10.079	2232|538.38711|8.227	2235|525.1004|0.524	2236|552.22623|0.601	2238|333.15128|7.753	224|118.1226|0.753	2241|586.52311|10.445	2242|441.0493|0.971	2243|300.28975|8.451	2246|309.99957|1.138	2249|362.13808|3.642	225|372.31053|8.362	2251|346.97866|0.463	2252|454.38915|10.115	2254|645.47062|10.18	2255|236.09166|4.116	2256|833.01534|0.514	2257|484.99568|0.455	2258|261.05436|3.833	226|774.52853|9.494	2261|530.28798|7.58	2262|709.02505|0.468	2265|418.00656|1.245	2266|340.99445|0.766	2267|476.27736|6.545	2268|620.39243|8.01	2269|519.26122|7.932	227|774.52842|8.875	2270|693.05022|0.468	2271|251.08505|0.459	2273|566.5511|10.709	2275|335.05925|1.138	2277|353.16208|7.751	2278|184.04547|0.438	228|166.05324|0.537	2280|707.56983|9.315	229|166.05325|0.536	2290|361.96181|0.465	2292|206.97977|0.734	2293|728.52302|9.952	2294|307.16085|0.932	2295|126.0219|0.658	2296|440.40982|9.667	2297|491.19851|3.682	2299|367.33566|9.055	23|169.03558|0.971	230|150.05828|0.712	2302|396.04611|0.966	2303|436.21116|4.883	2306|122.07125|0.668	2309|523.06548|0.789	231|258.10824|0.917	2310|466.29282|7.394	2312|663.48122|10.156	2313|752.86657|0.474	2316|564.90551|0.468	2318|170.03257|0.97	232|282.11967|1.077	2320|721.58602|9.489	2322|612.3352|4.576	2323|538.38716|8.782	2327|626.03041|0.466	2328|620.36413|7.2	233|413.14146|4.009	2331|276.07528|3.625	2332|518.09329|0.795	2333|167.11792|0.964	2334|309.14455|4.021	2335|702.57957|9.777	2336|934.38249|3.903	2337|331.07003|0.519	2338|204.09777|0.642	2339|176.11823|4.194	234|524.37154|6.769	2343|492.24134|1.161	2344|857.68395|11.306	2346|490.17672|0.541	2348|392.28274|7.943	2349|302.06352|0.578	2350|312.19182|3.941	2351|559.11763|0.524	2354|486.18815|4.599	2355|392.0341|1.822	2356|371.1129|1.169	2358|258.14453|0.658	2359|240.10181|3.684	2361|155.04507|2.581	2363|270.14452|0.847	2366|307.01253|0.446	2369|395.21034|7.751	237|518.32453|6.642	2370|725.53052|10.185	2372|217.06822|0.664	2373|676.58785|10.23	2376|547.28373|1.068	2377|682.9509|0.461	2378|470.28761|7.097	2379|511.03787|4.951	238|478.29289|7.352	2381|338.05744|3.633	2382|834.86931|0.474	2384|510.28298|6.05	2388|203.02272|1.21	2389|307.0521|1.304	239|478.29287|7.279	2390|764.95385|0.465	2392|464.33708|7.63	2394|359.01706|1.304	2395|631.42472|7.753	2397|765.20576|0.618	2398|323.25821|8.477	24|337.06408|0.971	240|364.06519|1.675	2402|403.04193|1.249	2403|435.05708|1.276	2407|420.02267|1.677	2408|621.319|4.485	2409|680.45002|8.308	2412|391.17889|6.189	2413|574.2827|3.651	2414|202.10082|0.641	2415|708.54275|10.438	2419|133.07364|0.565	2420|335.21946|7.268	2422|472.24021|3.53	2423|204.06305|1.178	2426|267.06253|0.462	2427|119.03521|2.328	2428|166.05798|1.197	2429|327.23194|7.933	2431|867.70492|11.531	2434|527.16122|3.236	2436|386.15722|4.424	2437|654.39793|7.468	2441|340.99441|0.769	2445|640.51512|10.399	2446|536.33528|6.655	2447|462.21949|3.69	2448|447.04093|0.466	2450|222.98823|0.504	2454|363.18732|0.617	2456|737.58026|9.082	2458|401.10184|1.076	2460|416.22776|4.777	2462|542.51477|10.164	2463|714.34608|4.942	2464|615.56857|4.27	2465|336.02524|0.964	2466|557.45664|7.753	2468|404.01535|0.797	2469|360.06066|0.596	2470|524.27485|7.322	2471|706.39836|4.31	2472|578.15523|2.114	2474|808.66652|10.607	2475|320.16055|4.25	2476|510.30369|4.201	2479|528.30866|7.455	248|319.15415|0.931	2482|750.56474|9.982	2483|285.11941|0.51	2484|297.24237|8.225	2486|118.06512|2.114	2488|181.00963|1.146	249|166.08622|2.367	2490|243.18318|0.516	2493|204.06883|4.013	2494|364.13493|0.659	2495|730.49604|10.002	2496|184.07335|0.601	2497|690.50082|10.435	2499|478.18539|4.785	25|113.03455|1.442	250|175.11898|0.635	2501|124.04735|1.075	2502|566.41829|9.234	2503|631.12316|1.367	2505|754.57471|10.402	2506|235.03045|0.819	2508|660.48951|7.455	2509|498.25684|7.453	2510|243.10862|0.764	2511|555.12473|0.888	2512|359.21916|7.521	2514|917.59901|7.6	2516|859.6537|9.095	2519|830.64877|10.534	252|198.07612|0.856	2520|606.37698|8.375	2521|982.90076|0.472	2524|296.02161|1.074	2526|524.2727|7.6	2527|254.06904|0.777	2529|668.54655|10.156	253|267.10844|0.701	2530|691.07513|0.769	2531|246.04213|0.931	2532|271.98529|1.59	2537|320.97496|0.496	2538|816.64226|9.36	2540|396.31071|8.227	2541|624.42373|7.812	2542|689.49675|10.205	2545|596.39256|8.085	2546|431.1408|3.444	2547|293.21104|7.701	2548|375.21401|6.537	255|248.11265|0.736	2550|775.05307|0.469	2551|190.07727|3.834	2552|469.01835|0.457	2553|198.12374|0.59	2556|423.73171|3.775	2557|460.14965|0.717	2559|386.32629|8.74	256|157.01071|0.653	2560|959.60928|7.601	2561|333.07298|1.591	2564|338.07732|0.959	2565|462.25577|1.293	2566|289.07916|0.554	2568|441.01872|0.651	2569|598.50463|10.417	257|568.33999|7.463	2570|375.13946|0.641	2572|700.58552|10.413	2573|666.97522|0.459	2574|426.16935|5.631	2575|135.06785|1.075	2576|313.27372|7.379	2579|661.52835|9.37	258|494.32421|7.241	2581|154.0474|1.13	2582|213.01591|1.11	2583|606.41331|8.099	2585|510.35568|8.334	2588|475.2133|7.529	259|147.11274|0.458	2590|325.1751|7.34	2591|119.03522|1.589	2592|500.27734|6.889	2593|431.06626|0.466	2594|452.31355|7.817	2596|572.50751|10.274	2597|772.61616|9.408	2598|299.09147|0.908	260|147.11275|0.508	2602|652.4551|8.125	2603|528.29353|5.307	2606|646.03603|0.749	2609|401.34539|9.171	261|317.21122|5.674	2615|605.45679|7.965	2618|502.22192|5.119	262|317.21125|5.635	2620|154.94163|1.614	2622|463.01544|0.463	2624|506.32429|7.735	2625|289.04074|1.298	2627|830.15311|1.095	2628|365.19322|7.79	2629|429.37273|9.842	263|260.19666|1.382	2630|231.09749|0.784	2631|407.15146|6.184	2632|387.3256|9.423	2633|579.09759|0.467	2634|226.15503|0.701	2635|384.25904|4.896	2636|916.87215|0.473	2639|392.04018|0.804	264|375.22352|1.383	2640|204.08659|0.575	2644|262.12828|0.689	2646|678.40966|6.362	2647|536.37146|8.399	2648|628.35651|7.993	265|375.22348|1.29	2650|338.03066|0.551	2651|337.27382|7.283	2652|285.98821|0.823	2653|241.03113|1.139	2654|552.33013|6.658	2659|204.0866|0.849	266|374.23948|0.764	2660|159.07638|0.65	2662|451.99354|0.512	2665|931.14076|0.768	2666|587.4651|10.794	2667|213.03286|4.332	2669|358.9686|0.652	267|344.27945|7.605	2670|478.29301|6.675	2671|367.02751|1.872	2674|844.60646|9.379	2676|612.31082|4.705	268|325.11322|0.57	2680|439.23944|4.052	2681|361.13936|1.077	2682|335.21988|7.024	2683|308.09762|0.558	2684|110.03488|2.458	2685|444.09133|3.491	2687|363.15096|0.631	2688|301.14351|0.931	269|165.05455|1.076	2690|527.15855|0.592	2691|610.9761|0.506	2692|430.04346|1.59	2693|299.09075|0.615	2694|494.28788|6.858	2695|386.05147|0.542	2697|682.42911|7.893	2698|456.40482|10.705	270|182.08117|2.121	2701|694.45489|8.012	2702|306.1296|0.638	2704|865.68955|11.359	2705|281.12439|1.038	2706|506.28778|7.559	2707|606.41338|8.109	271|182.08117|2.111	2710|469.17186|0.956	2712|117.05725|1.075	2715|544.02747|0.524	2716|510.48841|10.199	2718|337.05641|0.71	2719|524.27501|7.386	2720|333.15129|7.752	2722|461.22415|4.287	2724|221.18592|0.561	2725|460.24593|6.183	2726|385.03855|1.872	2728|286.13966|0.756	2729|393.22462|5.56	2730|203.11385|0.639	2732|552.2612|7.461	2737|121.06475|1.075	2739|618.30791|7.411	274|188.07055|3.782	2740|247.12868|1.944	2741|117.05728|2.118	2742|500.27488|7.362	2744|506.32424|7.666	2745|708.03341|0.466	2746|504.30864|7.473	2747|594.37696|8.211	2750|114.03789|0.803	2752|368.04092|0.544	2754|792.56783|7.415	2757|699.37175|7.615	2758|277.97183|0.653	2760|390.18688|3.827	2761|524.33502|7.772	2763|402.01206|1.672	2764|396.23812|3.592	2766|550.2511|4.328	2769|635.52499|10.421	2770|222.04372|2.11	2774|594.48947|10.371	2776|142.02468|0.979	2780|360.21276|4.629	2783|315.02744|0.799	2786|468.34497|8.093	2787|694.42906|7.587	2788|317.11596|0.93	279|259.09219|0.587	2791|440.33696|7.342	2792|731.50728|10.429	2796|588.19347|1.073	2797|449.19745|7.461	2798|766.53633|13.157	2799|768.02159|0.516	28|182.0811|1.075	2801|441.07449|1.275	2802|301.28494|7.154	2803|448.17479|3.898	2804|187.00022|0.596	2806|430.18591|0.803	2807|682.46558|8.017	2808|201.12337|0.91	2809|267.9625|0.502	2810|293.14949|4.87	2813|184.08774|1.075	2814|313.052|2.465	2815|415.25366|4.403	2816|278.08037|0.625	2817|391.14572|0.656	282|427.09527|0.576	2820|176.03764|1.278	2821|366.13273|1.521	2822|558.31692|6.521	2823|409.06661|0.815	2825|386.01675|1.138	2828|415.32055|8.406	2829|368.92917|0.647	283|427.09527|0.573	2832|359.02941|1.244	2833|330.09494|0.63	2834|334.161|3.246	2836|471.01864|0.458	2837|650.40258|7.895	2838|855.66843|11.439	2839|654.43423|7.579	284|853.18274|0.572	2841|521.29353|5.127	2843|665.4221|7.977	2844|317.10211|0.911	2845|243.0035|0.972	2846|670.86371|0.474	2847|606.44976|8.999	2848|614.31487|4.27	2849|222.04374|2.115	285|159.07637|0.528	2851|760.48695|10.113	2853|670.56204|10.407	2855|270.07135|2.111	2858|704.51567|7.44	2859|501.55392|3.645	286|162.11239|0.551	2860|538.31446|7.736	2861|374.21435|0.625	2862|446.03841|1.821	2863|263.00848|0.82	2864|216.09788|0.695	2865|392.12974|0.75	2866|299.00748|2.254	2867|333.14058|0.644	287|448.34221|8.919	2870|519.26146|8.788	2873|454.29278|7.213	2875|243.0035|0.974	2876|374.20315|0.783	2877|501.20153|5.014	2879|698.56992|10.251	288|277.10293|0.676	2880|536.23139|0.739	2881|490.32219|4.682	2882|404.17741|0.602	2883|485.35871|4.026	2884|394.16076|3.792	2886|685.46536|9.781	2888|312.1918|3.973	2889|251.00856|1.343	289|277.10294|0.673	2890|260.19664|0.785	2892|335.05685|3.65	2893|573.41304|9.952	2894|361.01755|1.306	2896|577.31156|10.296	2898|478.32188|9.817	2899|358.19718|4.057	290|303.23195|8.053	2900|841.58002|10.536	2901|335.21942|7.271	2902|472.2401|3.797	2903|811.64266|11.317	2904|865.52946|12.935	2905|158.08117|0.614	2906|844.90868|0.472	2907|395.0508|1.3	2908|767.54093|13.155	2909|206.0481|1.032	2910|532.18751|0.611	2911|175.00172|1.133	2915|361.95596|0.463	2917|499.0288|1.13	2920|262.08533|0.688	2921|435.99643|1.874	2923|708.25582|0.596	2926|785.11793|1.129	2927|292.12122|4.65	2928|175.01819|0.732	2929|554.34548|7.991	293|132.10184|0.922	2930|566.41834|8.707	2931|356.08774|0.963	2936|138.04273|2.473	2938|487.05207|0.802	2939|202.96987|0.643	294|132.10185|0.8	2940|168.09278|2.122	2941|499.11641|0.663	2942|805.33983|3.887	2943|608.39254|7.754	2944|205.00192|2.249	2945|624.42373|8.255	2946|478.5727|3.515	2948|783.99502|0.516	295|132.10187|0.827	2950|504.30829|7.472	2951|584.17235|2.119	2952|317.21121|7.12	2954|536.2662|7.599	2955|786.50257|10.186	2956|353.19983|7.749	2959|840.44626|4.829	296|232.15431|3.897	2964|589.48303|10.177	2966|468.44129|10.499	2967|552.32991|6.807	297|232.1543|3.829	2971|497.13118|0.687	2972|356.0666|1.126	2974|316.09627|0.623	2975|441.0217|1.301	2976|970.57396|13.168	2977|293.00826|0.654	298|232.15424|3.795	2981|520.27115|7.897	2983|327.06742|1.303	2984|341.30494|9.295	2985|339.19061|8.028	2987|692.44327|5.344	2988|110.03488|2.47	299|291.07009|2.463	2990|349.21131|8.937	2992|500.27754|6.683	2995|314.01955|0.814	2996|748.54182|7.426	2998|430.16405|5.038	2999|891.70529|11.44	30|239.10256|1.652	300|559.15103|2.492	3001|407.11919|1.073	3002|706.5751|13.091	3004|354.04881|0.631	3005|383.36707|10.548	3007|335.06407|1.424	3008|268.26321|7.848	3009|823.65816|9.506	301|559.15101|2.432	3011|728.58872|9.442	3014|512.29852|6.833	3015|937.19457|1.178	3016|335.22141|7.13	3017|747.3884|3.545	3018|541.26767|3.84	3022|268.12884|0.693	3023|534.31947|6.804	3024|480.34489|7.329	3025|836.59417|7.404	3026|304.15035|0.786	3027|364.02164|0.701	3028|334.12456|0.65	303|118.06508|3.837	3031|562.15496|0.598	3032|472.14251|4.98	3034|323.20648|4.789	3035|484.38445|7.519	3036|580.3287|7.64	3037|361.27356|7.322	3038|640.5151|10.184	3039|210.04306|0.663	304|137.04572|1.14	3040|306.20637|5.102	3043|511.39565|8.108	3044|559.03431|0.971	3045|200.09176|1.055	3047|496.37634|8.428	3049|539.01282|0.516	305|137.04573|2.467	3050|335.27929|7.578	3052|544.0643|1.092	3054|670.12737|1.848	3055|377.93557|0.466	3059|654.43445|8.095	3062|568.36112|7.623	3063|423.2093|7.752	3064|265.96707|0.506	3065|578.41844|8.529	3067|330.99861|0.801	307|137.04575|3.279	3073|593.70579|4.334	3076|205.08183|0.547	3077|490.88319|0.473	3080|467.99918|1.59	3082|688.44113|5.763	3084|186.00741|0.804	3086|345.01691|0.439	3087|434.10259|0.523	3088|204.0978|0.593	3091|358.00931|0.8	3092|389.05014|0.848	3095|385.08424|2.118	3098|247.96119|0.657	3099|333.14057|0.647	31|239.10259|1.658	310|132.06543|0.523	3100|376.25912|7.227	3101|623.31681|7.485	3102|547.33298|4.667	3104|136.04807|0.565	3105|819.47622|7.896	3106|550.31435|6.438	3107|327.05007|1.905	311|102.05495|0.524	3110|407.11927|1.075	3111|691.05881|3.537	3113|459.26585|7.322	3114|313.03595|0.972	3115|432.22004|0.902	3119|711.19367|0.635	3122|376.31819|8.308	3123|681.50674|10.764	3124|133.1052|0.922	3125|175.10775|0.61	3126|423.20884|3.595	3128|972.73503|10.363	313|156.07672|0.508	3130|335.19672|6.242	3133|452.16805|0.919	3134|609.37969|7.736	3135|240.05351|0.541	3136|153.04064|2.843	3137|298.9929|0.527	3138|348.17082|3.785	3140|519.26144|8.951	3141|441.07438|1.286	3142|170.04237|0.668	3143|371.08873|0.612	3144|375.18047|0.696	3146|362.24131|4.311	3147|506.17313|0.652	3148|446.29613|4.59	315|269.16049|0.79	3150|669.46842|10.825	3151|474.13945|0.799	3152|293.05432|0.668	3153|423.01106|1.307	3154|394.29504|8.004	3158|652.22972|0.574	3159|568.39751|7.739	316|260.18537|4.858	3161|270.14443|0.837	3162|540.42631|9.857	3164|546.2031|0.599	3166|444.95618|0.464	3167|377.16189|7.964	3168|305.04717|0.596	3169|991.33459|0.754	3170|235.01921|2.247	3171|600.55668|10.28	3172|312.16666|0.682	3173|478.29305|6.669	3178|578.27673|7.601	318|288.2896|7.888	3180|395.06738|0.792	3181|444.3684|8.821	3182|187.95791|0.507	3183|329.1046|0.453	3184|136.06174|3.289	3185|172.07166|0.626	3186|725.55746|12.942	3187|687.02612|1.109	3188|565.31963|5.192	3189|214.01121|0.805	319|268.26313|7.731	3190|488.02265|1.823	3191|527.38061|7.624	3195|267.00339|1.096	3197|285.04163|0.437	3199|544.28579|4.335	32|311.12383|1.454	320|331.26325|8.296	3201|234.0215|0.458	3202|650.40298|7.746	3203|380.22125|3.955	3204|384.27423|6.797	3205|727.08232|6.539	3206|395.06741|0.792	321|123.04401|1.075	3211|518.25569|7.528	3212|153.06581|2.211	3215|457.16862|1.236	3217|665.42245|7.903	3218|629.32444|4.318	322|727.12349|1.67	3220|552.36642|8.527	3223|241.03102|1.138	3224|523.26925|7.595	3229|309.01289|0.652	323|408.02906|1.676	3230|658.40597|8.224	3232|679.13882|1.583	3233|824.66143|10.297	3237|444.3837|9.691	3238|402.06409|0.684	324|346.05463|2.485	3240|435.05693|1.282	3241|383.22865|4.104	3242|292.07053|0.688	3244|552.01895|0.79	3246|229.12946|0.561	3248|330.1659|3.544	3249|329.18195|3.617	325|152.05665|1.67	3252|368.25809|7.98	3254|389.2144|4.896	3255|672.08546|3.543	3256|382.99847|0.444	3257|138.10277|0.769	3258|614.02098|1.671	3259|250.96941|0.657	3260|615.49883|10.242	3261|175.02268|1.352	3262|572.1385|2.114	3263|421.04654|1.246	3265|516.27235|6.701	3269|538.35063|6.58	327|152.05663|2.91	3270|407.16593|8.719	3271|359.21915|7.543	3272|573.01798|3.645	3273|549.15599|2.121	3275|676.52782|9.936	3277|465.00167|0.45	3278|652.05324|0.743	328|284.09904|2.847	3281|184.08773|1.077	3283|476.2774|6.613	3285|554.51469|10.544	3286|446.15257|0.703	3288|399.32577|8.598	3289|276.65204|7.537	3290|198.089|0.7	3291|660.593|10.492	3292|542.51478|10.049	3293|693.52701|10.136	3296|368.2792|7.603	3298|828.93467|0.462	3299|365.20615|7.865	33|297.10812|1.203	3300|200.10296|0.69	3301|829.28207|0.704	3303|336.14017|0.64	3305|224.53069|1.6	3307|504.01756|1.677	3309|521.34346|7.569	3310|235.98992|0.844	3311|323.12557|0.933	3313|243.10861|0.764	3314|312.11905|0.842	3316|313.27369|7.459	3317|260.12382|0.629	3318|449.20648|3.709	3319|377.20275|0.72	332|152.05666|1.542	3320|335.18945|7.824	3321|302.13467|0.695	3322|244.97414|2.254	3323|414.22846|3.857	3324|568.32474|7.629	3327|341.20628|7.813	3328|343.00838|0.813	333|263.14591|0.565	3330|350.19618|4.481	3331|379.21083|3.959	3333|429.10111|1.076	3334|270.0639|0.531	3335|187.10778|0.781	3336|207.00524|0.556	3339|653.24151|4.031	334|258.10981|0.535	3340|667.53408|10.453	3342|378.03419|0.829	3343|293.21098|7.513	3345|495.06229|0.708	3348|880.62029|7.395	3349|585.37467|4.19	3350|568.13812|3.574	3351|399.32561|8.441	3352|604.32672|6.398	3353|500.27724|6.894	3357|771.16294|1.302	336|262.11834|4.234	3360|359.18929|7.864	3361|326.3055|8.6	3362|166.09747|0.698	3363|392.03406|1.543	3364|590.80564|4.331	3365|492.27228|6.689	3366|653.10167|0.707	3367|359.18935|8.033	3369|492.30862|7.005	3372|711.36445|5.146	3373|276.96978|0.653	3374|783.13459|0.533	3375|262.10308|0.538	3376|375.99584|0.794	3377|307.16087|0.931	3378|302.13472|0.702	3379|349.0676|1.815	3380|348.03853|1.235	3381|468.34479|7.404	3382|257.03466|0.818	3383|359.02942|1.246	3387|328.99463|1.674	3388|677.52327|8.752	3389|794.49503|9.218	3391|267.05352|1.234	3392|636.24641|0.576	3394|659.11889|0.71	3396|632.89862|0.461	3399|502.15318|4.598	34|138.05491|0.607	340|484.11676|0.651	3400|389.10408|0.662	3402|538.24412|7.893	3403|286.06649|1.074	3404|549.69389|3.793	3405|102.0464|2.114	3406|518.49361|10.227	3407|267.05844|0.808	3408|367.05437|0.663	3409|329.2476|8.075	341|355.0739|1.221	3411|576.41086|7.805	3412|433.20267|7.603	3413|671.06944|0.769	3414|330.20244|3.763	3416|215.99538|0.806	3417|596.48894|10.244	3419|398.06852|1.881	342|308.09109|3.674	3423|357.15107|7.965	3424|473.29547|4.69	3425|336.02523|0.964	3426|112.08686|0.718	3427|620.24021|0.576	3428|363.15493|1.075	3429|475.32548|4.587	343|308.0911|4.595	3430|613.34063|4.72	3431|279.19129|0.562	3432|343.17238|0.977	3433|366.0963|0.918	3434|243.09749|0.643	3435|375.13946|0.642	3438|347.03761|1.298	3439|515.21385|4.6	344|308.09112|0.652	3440|186.07609|0.576	3441|809.62716|11.3	3443|711.06751|0.972	3444|316.01015|0.806	3447|273.02072|0.971	3448|417.07422|1.074	3449|442.36796|9.361	345|308.09109|4.529	3450|811.64259|11.367	3451|894.54509|8.941	3452|312.19183|3.812	3453|652.45506|8.26	3454|562.32714|7.989	3455|292.10261|0.71	3456|691.53872|7.86	3458|558.31968|6.713	346|308.0911|0.781	3460|332.14528|0.68	3461|194.10634|6.026	3465|451.20028|6.183	3466|186.07611|0.768	3467|327.02491|0.972	3468|312.25334|7.897	3469|316.0963|0.623	347|308.09114|0.582	3472|240.08656|1.076	3473|187.00264|0.82	3474|463.24631|4.152	3475|518.94657|0.45	3477|436.06084|1.592	3478|738.52855|9.78	3479|424.2821|7.381	348|308.09113|0.631	3482|378.15026|0.734	3485|840.57094|10.543	3487|506.10562|0.965	3489|197.09208|0.66	349|308.0911|4.656	3492|473.19755|7.353	3493|610.28006|7.536	3494|485.3586|3.915	3496|765.21605|2.123	3497|747.50232|9.762	3498|784.66668|10.888	3499|666.53081|10.245	35|138.0549|0.607	350|308.0911|0.731	3500|412.20514|3.882	3501|637.30553|9.454	3502|782.85743|6.387	3503|441.19238|7.962	3504|361.16512|0.687	3505|614.4994|10.072	3506|701.09078|1.591	3507|400.20937|4.154	3509|249.10791|0.634	3510|351.18423|7.176	3512|605.35033|4.506	3513|564.40271|8.814	3514|327.00369|1.131	3515|359.15605|0.601	3517|594.41318|7.86	3518|455.3133|7.997	3519|437.97567|1.113	352|148.06035|0.523	3521|376.21564|7.75	3522|412.04073|1.822	3523|499.19569|7.751	3526|368.33905|9.357	3529|564.53539|10.526	353|148.06037|0.587	3530|554.47816|8.952	3534|864.52533|8.511	3535|876.66211|8.848	3539|172.97577|0.655	3540|329.05602|0.797	3542|503.08446|0.842	3543|354.26381|7.176	3544|606.34437|7.776	3547|291.12981|0.736	355|261.0367|0.55	3550|339.03986|2.116	3552|642.50475|10.572	3553|230.09574|0.787	3554|345.09683|0.803	3555|319.15818|7.34	3557|226.15499|0.621	356|247.12869|1.939	3561|566.38188|8.203	3565|266.05348|0.901	3566|438.3344|7.958	3568|357.20361|6.76	3569|496.30349|7.016	357|334.13986|4.386	3570|214.07094|0.594	3571|819.89728|0.471	3573|263.06931|0.655	3574|137.05963|1.078	3579|513.10459|1.301	358|258.14461|0.782	3580|449.11663|0.548	3581|658.51702|10.013	3582|484.21141|5.114	3583|431.21445|8.931	3585|745.07881|0.768	3586|528.30867|7.517	3588|268.98121|1.245	3590|517.18989|0.689	3591|465.23457|4.022	3592|920.68854|8.816	3593|396.0458|1.591	3594|404.96458|0.654	3595|185.13972|0.925	3596|563.46727|10.444	36|250.11841|7.368	3601|618.24722|7.531	3602|428.20443|4.391	3604|335.15167|7.828	3606|203.02264|1.005	3607|378.11401|0.66	3608|153.05363|1.679	3609|319.22688|6.331	3612|277.10291|1.085	3613|711.37121|5.039	3614|262.05548|0.575	3615|412.41485|10.198	3616|688.53615|9.24	3617|672.48973|10.667	3618|247.97419|0.762	362|285.11928|0.658	3620|236.08725|0.931	3621|466.07983|2.102	3624|317.2185|0.647	3625|300.12061|1.073	3626|569.11283|1.299	3627|345.08194|0.458	3629|440.35809|7.541	363|304.16158|0.739	3632|665.497|9.45	3635|626.3406|7.672	3636|592.29233|7.245	3638|363.01788|0.713	364|487.1658|0.631	3640|386.01709|1.546	3641|782.65065|10.373	3643|351.19132|4.693	3644|452.34996|8.133	3645|563.39198|9.528	3647|374.30274|8.629	3648|299.09144|0.801	3649|482.26182|7.598	365|279.23176|7.828	3650|594.41347|8.684	3651|347.67941|3.828	3652|248.13126|4.826	3653|327.09063|0.911	3654|324.9702|0.653	3655|383.02824|2.479	3657|550.52001|10.415	3658|350.11929|0.602	3662|213.14865|5.987	3663|997.69475|10.415	3665|467.08028|2.11	3667|268.97997|0.656	3668|468.13816|0.547	3669|391.18214|0.743	3674|580.32522|7.741	3676|676.36651|4.758	3677|688.41672|7.978	3678|301.15068|0.973	3679|827.03768|0.514	3680|466.07971|2.118	3681|250.09301|0.602	3683|783.57293|10.587	3686|624.4601|8.047	3688|291.04895|3.203	3689|396.17637|4.043	369|441.1924|7.962	3690|280.13895|0.691	3692|341.98926|0.973	3693|737.21738|2.12	3694|393.22462|5.638	370|147.044|1.075	3700|156.07671|0.643	3701|620.43693|7.783	3702|467.99929|1.594	3703|289.03242|0.819	3704|722.46043|8.007	3705|691.32971|4.666	3707|622.37166|8.092	3709|700.02264|0.77	371|179.143|7.986	3710|352.09032|0.531	3711|329.05615|0.8	3714|683.06768|1.872	3715|412.13672|4.003	3717|549.05683|0.972	372|230.09561|0.687	3721|640.53608|9.531	3722|187.00264|0.819	3726|193.02003|0.82	3727|311.14649|7.476	3728|612.28066|7.535	373|186.10594|0.687	3731|353.03901|0.633	3733|567.30646|4.892	3734|215.02434|1.303	3735|661.52831|8.923	3739|334.12457|0.712	374|459.18425|0.687	3740|238.03862|1.074	3741|515.2772|4.406	3743|426.26135|7.018	3744|586.26252|3.857	3745|532.37403|8.123	3747|367.33566|9.021	3749|485.33345|7.111	375|201.12336|0.691	3750|934.64075|10.39	3751|193.00315|1.138	3754|301.16218|4.666	3755|191.04849|0.747	376|144.06548|1.694	3761|287.98045|1.59	3763|447.20263|0.929	3764|235.98993|0.841	3765|398.37396|8.196	3768|445.02635|1.25	377|144.06548|1.694	3770|558.35554|7.994	3771|578.27685|7.527	3772|362.1557|1.076	3773|622.49514|5.276	3776|832.90119|0.478	3777|213.08705|0.781	3779|359.21919|7.593	378|115.05019|0.786	3780|708.87345|5.3	3781|152.04738|1.541	3782|739.02269|0.462	3784|335.07386|0.55	3786|217.06412|0.618	3787|194.04816|0.606	3788|549.05663|0.972	3789|184.09681|3.63	379|195.00444|2.257	3790|320.16053|4.244	3793|175.97668|0.655	3794|202.97498|0.82	3798|473.11969|0.7	3799|419.17714|1.76	38|370.29488|7.99	380|259.09219|0.802	3800|263.0085|1.305	3802|812.51921|10.144	3803|490.29126|5.462	3805|574.35048|7.533	3806|964.71464|8.792	3807|362.01527|1.3	3808|323.07826|1.225	3810|429.37272|10.509	3811|345.19764|4.183	3815|305.15288|4.96	3817|283.98374|1.249	3818|504.2095|3.984	3819|440.27712|7.241	382|243.02628|0.554	3821|355.17665|4.528	3822|211.10773|1.385	3824|388.13485|0.763	3826|513.17992|7.31	3828|540.24004|7.391	3831|147.11272|0.62	3834|924.64607|7.39	3835|311.02991|1.266	3837|448.1383|3.717	3838|422.00128|0.792	384|112.05053|0.595	3842|459.98289|3.632	3844|844.51341|7.535	3845|977.65604|7.895	3846|909.64897|9.308	3849|564.36635|8.351	385|324.05924|0.768	3850|536.24369|7.903	3851|594.48981|10.259	3854|426.04764|1.869	386|324.05923|0.696	3863|754.59222|10.315	3865|574.35023|7.542	3869|521.17274|1.11	387|324.05919|0.563	3870|690.43387|7.771	3872|392.68459|4.177	3874|440.33699|7.97	3875|489.31305|10.105	3877|382.02038|2.462	3878|238.03866|1.074	3879|619.31469|3.918	388|404.02533|0.655	3882|452.05579|1.822	3883|639.40623|8.145	3885|571.13789|2.105	3886|330.16609|3.534	3887|953.67482|9.273	3889|499.10732|0.787	3891|795.57223|13.007	3892|302.02566|0.687	3895|346.06245|0.809	3896|597.14071|1.073	3897|858.42051|4.595	39|370.2948|7.906	3900|277.21611|6.956	3901|241.07942|0.811	3902|640.34565|7.752	3904|198.04307|0.555	3905|723.86926|6.362	3906|605.47805|9.843	3907|477.26718|5.051	3908|316.05524|0.515	3909|646.27856|7.989	3910|244.07487|0.688	3913|447.20936|7.964	3914|177.03279|0.653	3916|482.28783|7.675	3917|468.0507|1.676	3919|251.96726|0.662	3920|227.10263|3.648	3921|550.35069|7.903	3922|682.46578|8.532	3924|708.48964|7.742	3925|409.02207|1.108	3926|187.07132|0.73	3927|238.03787|0.586	3930|403.06582|1.302	3932|733.08089|1.823	3933|686.12204|1.856	3935|656.54441|4.5	3937|266.05348|0.888	3939|358.03849|3.641	394|447.06758|0.57	3941|381.00029|1.307	3942|832.6361|8.88	3945|401.16094|7.34	3946|262.13945|1.294	3947|442.26597|4.435	3948|319.22684|6.017	3949|527.16112|3.263	395|112.05053|0.878	3950|480.33213|7.158	3951|258.10823|1.036	3956|516.23992|7.35	3957|307.11355|0.666	396|647.11134|0.77	3962|343.222|7.887	3963|153.05366|1.537	3964|423.08972|0.562	3966|417.19236|7.815	3968|375.22357|0.607	3969|233.05898|0.649	397|346.04098|0.769	3973|417.25679|0.671	3974|633.32266|4.868	3975|512.25907|3.767	3976|360.14011|0.793	3977|438.25535|0.931	3978|766.58043|10.086	3979|441.33397|8.931	398|324.05928|0.839	3980|205.06408|0.988	3981|388.05635|1.072	3982|446.23851|4.6	3983|607.05994|1.3	3984|617.52283|7.958	3985|385.34218|7.336	3986|175.9767|0.652	3989|373.17154|0.75	3990|427.04928|1.877	3991|252.26841|8.087	3994|239.03385|1.464	3997|249.0715|0.543	4|133.04951|1.302	4000|540.2088|2.124	4002|269.03639|0.973	4003|292.07331|2.506	4004|329.98975|0.798	4005|506.01328|0.805	4006|512.09577|0.687	4008|195.05577|0.663	401|647.11145|0.84	4010|294.06625|0.686	4011|607.49374|10.095	4012|388.03272|1.589	4013|472.02766|1.594	4014|275.63305|7.536	402|306.04864|0.674	4021|373.21113|8.911	4024|496.30366|6.961	4025|337.19432|4.175	4027|699.29489|3.659	4029|599.30541|4.526	403|611.0899|1.678	4032|646.58536|5.291	4033|137.07899|1.189	4037|717.45282|8.504	4040|144.10186|4.029	4041|251.00858|1.088	4042|404.21367|3.769	4043|564.26096|7.681	4044|381.02772|0.97	4048|151.09644|4.999	4049|231.09748|0.596	4051|429.20719|8.937	4052|639.28199|7.513	4053|395.17452|4.052	4058|607.05989|1.299	4059|173.10731|4.762	406|112.05052|0.726	4061|689.47595|10.432	4062|269.97914|1.249	4063|154.09743|0.711	4064|267.98413|1.249	4065|584.17191|2.112	407|487.1784|0.726	4071|311.02991|0.974	4072|199.07134|0.783	4073|390.19824|0.611	4075|474.15015|0.924	4076|440.33695|7.403	4077|454.3294|7.172	4078|318.12967|0.708	4079|362.99007|0.821	408|112.05053|0.766	4080|554.30904|7.618	4082|301.00913|0.978	4083|312.90219|0.464	4085|479.08958|1.34	4088|392.9835|0.972	4089|199.07137|0.776	409|244.09259|0.726	4090|470.7589|3.896	4094|414.18863|4.178	4097|463.01597|1.872	4098|235.02044|0.654	4100|808.57644|10.998	4102|637.44171|7.754	4105|972.48901|5.5	4107|342.00189|0.817	411|542.06874|3.606	4115|473.09713|2.115	4117|331.06449|3.831	4118|445.25594|7.308	412|132.07665|0.565	4121|409.01861|0.794	4123|399.36199|9.862	4125|598.30879|4.49	4126|325.99452|1.373	413|176.103|0.525	4131|531.27777|4.186	4132|381.35146|10.276	4133|518.49364|10.285	4138|462.03334|1.673	4139|399.32995|8.64	414|489.11466|0.596	4141|714.09165|1.85	4142|310.08661|2.122	4143|576.28044|7.572	4144|291.01965|0.654	4147|286.92484|0.651	4148|244.99354|0.803	415|424.34214|8.887	4150|174.08732|0.658	4151|302.13471|0.984	4155|368.27926|7.607	4156|454.29281|7.063	4158|362.01488|0.777	4159|330.09495|1.739	4160|269.03631|0.974	4161|751.36207|4.042	4164|716.48657|9.013	4165|851.26365|0.691	4166|170.01951|0.969	4168|263.00845|0.819	4169|488.35828|7.858	417|184.06051|0.558	4171|370.25844|7.456	4172|492.24001|7.464	4176|968.6719|7.375	4178|451.02954|1.275	4179|254.00988|0.614	418|104.10697|0.517	4180|290.018|0.652	4183|765.2161|2.117	4184|383.18913|7.972	4186|204.09771|0.594	4189|725.138|1.082	419|369.35131|10.43	4191|384.18772|1.469	4192|460.2024|0.605	4193|568.28871|5.252	4194|771.0875|1.672	4196|214.99569|0.801	4197|635.37671|7.825	4198|276.14384|1.22	420|357.27865|7.17	4202|251.00859|1.09	4203|381.00026|1.306	4207|458.98747|1.881	4208|319.15815|7.339	4210|551.39247|9.65	4211|196.06046|0.782	4212|318.11185|0.61	4213|316.18169|7.63	4215|478.10774|2.347	4216|698.55703|9.521	4217|626.13978|1.073	422|538.51989|10.468	4221|894.45371|10.423	4223|449.05921|2.47	4225|215.02431|1.303	4227|538.35059|7.049	4228|564.23371|4.44	4229|174.9978|2.247	423|538.51989|10.557	4231|497.06612|0.852	4232|351.06112|3.197	4233|389.20304|3.718	4234|351.06114|3.238	4238|707.10804|1.591	424|538.51986|9.768	4240|399.00936|0.963	4242|391.1791|6.257	4244|336.13374|0.728	4247|860.73435|11.461	4248|687.36598|4.784	4249|376.12883|0.931	425|227.11395|0.508	4252|407.21438|8.943	4253|372.03573|0.691	4255|243.02865|1.601	4256|518.28762|6.962	4258|461.00294|1.818	4259|638.31147|8	4260|553.26611|4.371	4261|343.22194|7.934	4262|203.02266|0.973	4263|344.04821|1.425	4265|391.00562|0.974	427|862.62535|9.464	4270|949.62519|7.495	4273|357.02529|0.729	4274|468.02037|1.826	4275|651.40637|7.77	4276|179.60626|7.753	4278|454.37389|7.834	4279|381.07905|0.539	428|118.08617|0.567	4282|343.19731|3.691	4284|154.09742|0.712	4285|663.31196|4.409	4288|662.40251|8.295	429|235.16518|0.57	4291|359.1561|0.688	4293|389.20608|7.978	4295|476.08768|1.073	4298|380.05993|1.677	4299|360.1401|1.089	4301|336.15497|7.754	4302|594.30829|7.849	4303|343.16116|0.965	4304|440.05146|0.972	4306|332.047|0.816	4309|689.33471|4.63	4312|234.10834|0.577	4313|329.01469|1.069	4314|344.18146|3.822	4316|138.04278|3.222	4317|328.70246|3.952	4318|789.16304|1.073	432|332.3313|9.984	4320|558.00388|0.973	4325|273.10126|0.676	4327|804.60393|10.371	4330|291.23165|7.795	4333|467.99931|1.586	4334|689.08492|1.876	4335|345.21316|3.886	4337|545.06623|1.298	4338|727.51277|10.593	4339|366.07591|0.959	4341|284.97637|0.973	4342|688.41861|8.127	4344|271.02347|0.823	4345|768.04584|10.533	4346|365.19318|7.802	4348|393.18017|0.795	4349|357.20136|7.917	4350|449.05917|2.456	4356|563.01917|0.579	4358|270.94286|0.653	436|361.20805|0.677	4360|386.11265|1.88	4362|192.05027|0.704	4363|449.99658|0.971	4366|772.52768|9.893	4367|420.99365|0.798	4368|345.06055|0.811	4370|414.1613|0.541	4371|348.17151|3.751	4374|598.16204|2.12	4378|397.02257|0.972	4379|342.13131|3.629	438|262.13949|1.296	4380|865.62278|9.343	4385|452.02535|1.584	4386|475.25116|1.098	4387|414.06564|1.682	4388|441.02178|0.822	439|375.22347|1.176	4390|282.99851|0.978	4391|327.05504|1.329	4392|259.03019|1.305	4394|527.28263|3.973	4398|126.09134|0.701	4399|192.0655|2.301	440|247.12867|2.78	4400|619.52977|10.652	4401|342.1771|0.612	4403|361.99151|1.246	4405|338.04757|0.651	4407|217.0193|0.654	4408|380.99748|0.65	4409|396.05492|1.675	441|247.12865|2.238	4412|360.02047|1.305	4413|315.19071|7.39	4415|285.91698|0.653	442|263.08709|0.603	4421|333.1513|7.814	4423|473.16142|0.54	4424|566.31981|7.671	4425|752.5157|7.72	443|291.13|0.532	4430|317.11997|7.341	4433|739.07752|0.586	4434|635.13705|2.485	4435|400.14487|0.562	4437|661.00052|0.749	4438|270.94289|0.658	4439|722.46043|7.771	444|175.11891|0.506	4443|437.15243|3.647	4444|460.24068|3.948	4445|322.02687|0.709	4446|467.12729|0.547	4449|562.32615|8.353	4450|387.25036|7.876	4451|343.17225|0.983	4452|439.09932|2.125	4453|564.29734|8.04	4455|449.22786|3.806	4457|634.33093|4.48	446|305.24751|8.051	4460|516.28022|4.536	4463|320.02898|0.667	4468|332.14531|0.682	447|145.04949|1.237	4473|505.23653|0.662	4476|642.41296|8.533	4477|515.26943|3.928	4478|256.11118|0.695	4479|322.07998|0.951	448|159.05121|0.563	4480|235.09231|0.531	4481|213.01588|1.263	4484|298.03468|0.815	4486|895.73559|11.763	4487|485.75905|3.995	4488|474.23069|0.785	4489|409.29242|8.712	449|462.10207|3.649	4490|451.02691|0.976	4491|711.14925|1.085	4492|281.13822|7.311	4497|287.13489|0.642	4498|347.2579|6.782	45|127.05018|1.602	450|573.14554|3.653	4501|231.01746|2.052	4507|530.07529|1.089	4508|518.29977|8.387	4509|355.03484|1.075	4510|249.22106|8.032	4511|366.01915|0.687	4515|552.36647|7.781	4516|351.21581|7.327	4518|370.17166|0.779	452|136.06175|1.595	4522|332.14345|7.753	4525|303.98763|2.257	4527|316.68444|0.714	4528|401.23071|3.973	4535|419.71445|4.371	4538|399.12017|0.929	4539|390.19825|0.662	454|348.0701|1.825	4540|176.03761|0.656	4542|293.02719|0.971	4543|606.35259|8.317	4544|408.08127|0.684	4545|255.13372|1.567	4547|292.1138|0.576	4548|722.50512|7.963	4549|287.20037|0.907	455|348.07028|3.348	4552|476.16986|4.045	4553|423.08395|1.077	4557|335.18945|7.815	4558|439.34156|8.906	456|348.0703|1.018	4560|801.19697|1.074	4562|389.20291|1.769	4563|310.16995|0.752	4564|235.09235|0.593	4565|337.20518|7.872	4566|194.04891|1.073	4568|650.53589|10.566	4569|253.12168|0.654	457|370.052|1.824	4570|282.027|2.116	4574|299.13508|1.669	4576|414.32695|8.728	4579|439.24538|4.412	458|330.05991|2.587	4580|351.19117|5.501	4581|151.06142|3.644	4583|598.14799|1.075	4589|540.4263|9.962	4590|143.02732|0.687	4592|398.11081|0.933	4594|237.2212|7.645	4597|415.21833|3.81	4598|347.25784|7.859	46|645.1208|1.871	4601|593.07107|1.303	4602|722.53297|9.32	4603|682.32816|7.535	4605|467.31309|7.84	4608|307.11362|0.708	4610|405.16148|0.633	4611|371.13062|0.933	4613|244.09173|3.716	4616|372.99493|0.978	4617|433.20415|0.559	4621|690.43408|8.491	4622|293.06691|6.007	4623|271.02343|2.578	4624|192.05028|0.607	4627|380.11852|0.633	4628|445.00797|1.592	4629|322.0549|2.868	463|158.04472|0.806	4632|347.17561|0.931	4636|304.13251|3.549	4638|467.13262|0.923	464|204.12293|1.238	4640|110.03489|1.544	4641|325.00927|0.975	4643|739.09781|1.818	4645|268.62493|7.902	4646|413.1772|0.771	4647|680.4865|8.573	4649|496.35689|8.246	465|416.33694|8.09	4654|258.97577|0.974	4655|342.02601|0.615	4659|441.33396|8.907	4660|711.35454|4.792	4661|348.17639|1.616	4662|467.06505|1.295	4663|299.22161|7.742	4664|611.37497|7.705	4665|191.60629|7.965	4666|810.55778|7.917	4667|176.03764|0.657	467|295.2268|7.918	4670|851.12905|1.299	4672|803.15321|0.63	4673|480.20113|4.966	4676|480.16719|0.923	4678|858.70238|10.289	468|295.2268|8.098	4680|357.15847|7.963	4681|388.22315|4.098	4682|373.07244|0.791	4683|568.45756|10.455	4690|386.21505|4.088	4691|374.22838|4.551	4692|519.25764|7.877	4693|664.23114|1.999	4694|565.20392|8.941	4695|426.26169|7.015	4696|355.18558|7.709	4698|609.39556|7.734	470|245.13817|4.926	4700|404.02767|1.823	4701|371.13058|0.933	4702|382.06692|2.854	4703|110.03488|3.19	4706|235.0137|3.272	4708|581.1333|2.515	4709|632.40202|7.537	471|299.2006|6.186	4712|542.42652|7.79	4715|271.02504|0.973	4716|580.47426|10.149	4718|276.10205|0.923	4719|266.96865|0.821	472|299.20066|6.762	4720|452.33706|8.742	4724|451.02689|0.971	4726|112.07567|0.621	4727|250.96264|1.671	473|335.2218|6.537	4730|708.07433|1.847	4733|359.2194|7.183	4736|409.25601|6.786	4737|415.14436|2.132	4738|501.29726|7.895	4742|390.1724|8.028	4745|379.12808|1.457	4746|968.72424|11.261	4747|185.04204|1.377	475|301.21618|7.728	4750|257.96788|0.974	4752|356.01392|1.304	4753|427.095|0.764	4754|360.2128|4.539	4755|175.04785|2.637	4756|300.04828|0.576	4758|212.03102|0.812	476|301.21621|7.671	4763|349.13527|0.551	4765|176.03759|0.607	4767|439.09953|2.12	4768|370.27377|8.075	4769|326.13486|1.557	477|367.33566|9.163	4770|279.1186|0.622	4772|555.1004|2.112	4773|599.22794|0.922	4774|285.22116|8.021	4775|278.12467|1.976	4780|317.00678|1.303	4781|303.98487|0.971	4787|238.03147|1.465	479|367.33561|9.026	4791|479.11421|2.116	4793|342.17394|7.343	4795|297.98827|1.306	4796|707.53364|8.071	4797|392.9761|0.973	480|401.34137|9.175	4803|378.09457|1.788	4804|581.1331|2.482	4805|368.17898|0.778	4807|571.32488|4.528	4809|601.13955|2.498	481|431.31554|7.616	4810|338.65392|0.654	4811|898.57865|8.756	4812|660.15836|2.12	4815|442.04172|2.468	4818|435.04339|0.972	4819|414.08801|0.563	482|401.34152|9.493	4820|248.04257|0.934	4822|238.10718|1.636	4827|149.00248|0.656	483|417.33616|7.594	4832|555.10045|2.117	4833|285.9741|0.971	4834|446.25355|7.313	4837|351.04878|1.592	4839|281.07992|0.774	484|298.1146|3.667	4840|228.96877|0.65	4841|418.24908|0.931	4843|369.98396|0.972	4846|391.98612|0.972	4847|140.10695|4.536	485|166.07231|1.615	4850|628.58792|10.513	4852|660.15811|2.113	4853|183.13796|8.243	4859|433.17758|8.248	486|240.10903|1.632	4861|259.10341|1.609	4865|404.17722|0.623	4868|351.12289|1.061	4869|284.97209|1.008	487|120.08076|2.4	4870|261.14435|1.539	4872|279.04752|0.543	4874|603.19315|0.913	4875|243.96628|2.244	4877|148.07923|0.986	4879|392.17733|0.655	488|120.08075|2.332	4880|157.02432|0.648	4881|414.21375|4.063	4882|508.21203|7.466	4883|397.02271|0.97	4887|301.15068|0.704	489|353.23219|5.557	4894|314.08459|0.628	4895|185.51491|1.602	4897|276.03894|0.799	4898|393.2976|8.001	4899|862.42751|10.249	490|303.23205|7.962	4900|291.0699|2.303	4904|912.55837|8.78	4909|142.02633|0.687	491|303.2319|7.864	4912|325.00927|0.973	4915|550.00525|1.603	492|319.22693|6.422	4920|174.99782|2.24	4921|370.18342|4.166	4923|698.03208|1.878	4926|237.12328|1.57	4929|357.15124|7.866	493|319.22657|8.081	4930|488.99803|0.827	4935|523.06517|0.843	4937|365.97726|0.569	4939|468.02031|1.542	494|126.06616|0.944	4941|302.16403|0.697	4942|270.99626|0.974	4943|321.24249|8.228	4945|493.10384|2.113	4947|189.04345|0.937	495|126.06614|1.032	4954|323.21956|7.573	4956|297.1081|2.378	4957|205.06412|0.915	4958|266.04215|0.579	4959|358.10664|0.63	496|126.06614|1.118	4963|153.05744|0.713	4965|263.05239|0.572	4967|326.97009|2.245	4969|717.08577|1.577	4973|490.25117|0.995	4976|670.39261|7.796	4978|228.97522|0.822	498|126.06616|1.37	4980|152.07057|1.073	4981|207.03431|1.304	4982|214.07107|1.074	4984|133.03173|0.88	4986|249.02799|0.888	499|264.09519|1.37	4991|231.63153|1.356	4993|221.05059|0.73	4994|309.17364|7.384	4996|581.19862|7.755	4997|337.20513|7.927	4998|351.18427|7.916	4999|415.17647|8.032	500|264.0952|1.368	5000|677.1212|2.493	5003|496.20862|0.93	5004|490.22586|1.439	5006|401.21959|3.932	5007|168.99203|0.823	5008|410.00597|0.838	501|127.05017|1.874	5014|651.45967|10.254	5017|260.11247|0.651	5019|150.99816|0.655	502|221.09205|2.842	5020|319.1163|0.926	5022|268.97295|0.611	5023|548.46501|8.917	5026|595.95097|0.973	5028|376.89885|0.445	503|285.22123|7.863	5030|220.03703|1.075	5033|436.20365|0.911	504|107.04913|2.12	5040|422.75394|8.394	5041|351.25087|7.705	5044|452.31363|8.265	5045|201.12749|7.953	5048|309.17364|7.383	505|107.04914|2.121	5050|745.48724|9.853	5051|186.11255|0.619	5052|231.07344|0.954	5054|967.64859|10.368	5057|269.18965|4.079	506|110.03487|1.246	5060|276.15532|1.429	5061|334.11341|1.005	5062|287.117|0.633	5063|186.04303|0.437	5066|239.1059|1.65	5068|245.64696|1.322	5071|169.04715|1.731	5073|627.2268|0.926	5075|485.00224|1.882	5076|399.12008|0.925	5077|219.52025|1.668	5078|321.24214|7.419	5082|335.18921|7.576	5083|528.01187|1.591	5085|173.01229|2.118	509|205.07932|5.363	5090|811.56816|10.434	5092|385.02871|2.453	5093|625.07054|1.304	5094|876.53421|8.849	5096|493.1006|0.868	5098|630.19114|0.573	5099|224.9931|0.979	51|134.027|0.733	510|298.09685|0.602	5100|208.06375|0.988	5101|248.07655|2.123	5103|359.19238|0.592	5105|246.51265|1.596	5107|404.21367|1.738	5108|357.02187|1.302	511|385.34635|9.178	5113|333.17712|0.676	5114|304.95921|0.976	512|146.11751|0.63	5121|388.20054|1.767	5128|452.05578|1.545	513|146.05999|3.84	5133|765.51081|8.902	5135|236.05556|0.616	5136|672.41048|8.38	5139|885.54715|9.128	514|144.04773|0.669	5141|368.26371|7.464	5142|523.17741|9.654	5143|932.51967|8.959	5144|483.99384|1.875	5145|406.19312|1.558	5147|521.32735|7.818	515|133.07599|3.932	5150|375.04031|0.975	5151|772.02509|8.933	5153|257.02591|1.403	5154|367.02474|1.298	5155|902.53977|8.372	5158|818.48208|8.408	516|139.05012|0.78	5162|421.10183|0.932	5164|187.07136|0.948	5166|861.53308|8.451	5169|363.05737|1.7	517|446.19553|4.594	5172|158.01414|0.65	5174|305.02472|2.26	518|446.19546|4.658	5180|547.24731|1.8	5188|387.98|0.972	519|464.20613|4.529	5192|213.03555|0.819	5194|229.11823|4.624	520|446.19554|4.519	5202|133.05912|7.752	5203|357.30121|10.195	5207|355.36815|8.784	5208|290.66764|8.079	521|446.19559|4.595	5215|193.51228|1.827	5217|238.12855|0.643	5218|453.29748|7.578	522|464.20618|4.757	5226|231.03556|1.598	523|146.09238|0.698	5230|252.0535|0.532	5232|232.53366|1.827	5234|298.08403|0.915	5239|531.06268|2.473	524|385.34636|10.548	5244|266.65797|1.444	5245|202.08216|0.6	5246|503.22823|1.809	5249|220.52815|1.825	525|186.07611|1.02	5253|675.11414|0.656	5258|303.16636|1.378	5259|348.06909|0.573	526|179.0637|4.605	5266|474.00762|1.596	5267|324.06595|0.884	5268|381.18021|0.936	5269|168.02784|0.965	5271|188.11555|1.388	5274|388.10944|1.547	5275|270.99673|0.86	5276|464.35829|10.193	5278|235.07457|0.951	5280|454.18199|2.199	5282|423.12758|0.542	5286|704.47974|10.123	5287|557.16126|8.777	5288|374.52572|1.847	5290|128.98587|0.652	5293|516.02849|0.975	5294|484.19647|0.731	5296|216.1958|5.577	5298|559.3975|9.955	53|265.11145|0.669	530|115.05018|0.777	5300|374.10526|1.008	5301|129.0658|1.543	5302|515.21966|0.595	5305|298.57015|1.408	531|133.06076|0.746	5311|140.07053|0.627	5312|385.75359|13.219	5313|229.45363|0.906	5315|788.57339|10.661	5317|258.15567|0.639	5319|380.05992|1.552	5323|479.00514|0.969	5324|213.0245|2.255	533|442.35271|8.365	5332|331.16143|0.659	5334|645.43422|10.201	5335|110.03486|2.852	534|248.14907|1.558	5341|288.92526|0.652	5342|130.06511|1.304	5344|403.07708|1.313	5345|298.99486|0.833	535|248.14905|1.809	5356|167.1067|0.948	5357|152.05282|0.661	5369|213.02448|2.248	5370|933.53394|8.914	5375|819.52203|8.998	5376|147.07639|0.985	5377|880.56667|9.559	5382|760.54262|10.498	5384|262.03778|1.36	5388|200.12165|0.675	5389|241.99491|0.992	539|520.34001|7.341	5393|306.9292|0.599	5395|252.14445|1.634	5396|445.00243|1.308	54|126.0219|0.521	5402|367.07857|0.93	5407|347.06258|1.552	5408|346.03536|2.108	5409|311.25592|8.778	541|118.08623|0.792	5414|829.65151|10.195	5416|340.16146|2.625	5421|280.09029|1.624	5424|141.06986|8.003	5428|275.14728|1.373	543|113.03454|1.907	5434|216.99567|0.862	5435|172.04031|1.05	5437|318.17022|4.267	544|155.08144|0.649	5440|200.12117|1.457	5441|109.07605|1.04	5448|303.16623|1.491	5450|251.09657|1.918	5459|225.02709|1.885	546|155.08146|0.793	5461|508.99081|1.827	5468|726.52374|8.966	5469|315.17175|2.3	547|135.08037|7.325	5471|340.16162|2.156	5477|285.10209|2.871	5478|284.08118|2.216	5479|307.07022|1.014	548|181.04978|1.075	5484|140.03413|2.033	5486|271.07468|2.105	549|198.07612|1.065	5494|258.1447|1.628	5495|294.19918|9.526	550|300.28982|8.082	551|229.15461|1.205	5516|837.73773|11.715	552|367.33566|9.256	553|335.22181|5.67	5537|153.06001|2.932	554|130.09741|0.507	555|130.09741|0.504	556|118.06514|2.114	557|790.55973|8.931	561|246.16979|4.281	562|107.04912|1.075	563|107.04912|1.073	564|716.52299|10.037	565|716.52302|10.134	566|120.08071|2.118	567|792.55412|10.265	57|428.37348|9.951	570|792.57245|8.572	571|329.05606|1.302	572|594.37689|7.878	573|616.35913|7.86	574|104.05284|0.713	576|119.08552|7.313	578|744.5545|10.345	58|328.32114|8.826	580|227.06623|1.111	581|251.06364|1.907	582|275.07484|3.196	583|348.0703|1.543	584|695.13359|1.542	585|428.03574|1.677	586|308.06426|0.705	587|615.12135|0.706	588|308.06422|0.756	59|689.21129|0.632	590|330.04617|0.709	591|455.18853|0.879	592|228.09789|0.884	593|250.07961|0.89	594|332.07541|1.592	596|663.14399|1.591	599|172.09681|3.986	60|675.5439|9.157	600|319.22681|7.523	601|319.22685|6.691	602|319.22683|7.32	603|335.22182|5.637	604|327.23193|7.85	606|295.22676|6.02	607|285.2212|7.962	608|263.20024|7.339	609|415.32055|7.897	61|203.22292|0.448	610|472.15754|3.957	612|746.56972|13.004	615|482.32425|7.895	617|504.30623|7.912	618|963.64094|7.898	619|524.37141|7.99	62|203.22295|0.428	621|524.37147|8.423	624|482.32417|7.306	625|504.3085|7.542	626|496.33989|7.54	627|518.3244|6.541	628|478.32948|13.266	629|718.53852|10.457	630|750.54367|10.197	631|758.56981|13.001	634|454.29277|7.379	635|610.37163|7.705	637|806.56772|10.573	638|806.56988|10.275	639|806.56975|10.116	64|334.13985|3.908	640|666.43443|7.974	642|480.30858|7.527	643|480.30862|7.832	644|522.35574|7.674	645|522.35567|7.602	646|544.33779|7.672	647|544.33761|7.606	648|339.28926|7.528	650|732.55443|10.453	651|732.55434|12.983	653|184.07334|0.522	654|510.39212|8.128	656|550.38711|8.095	657|468.30832|6.988	658|110.03487|1.137	659|110.03486|1.138	660|110.03488|1.249	663|520.34005|7.412	664|608.46556|9.493	665|608.46573|9.823	666|630.44749|9.545	67|729.591|9.742	671|482.3606|7.646	672|504.34283|7.663	674|510.35566|7.756	675|146.16511|0.436	676|580.43409|8.966	678|552.40284|8.462	679|160.07563|3.845	680|367.01295|0.974	682|649.07926|1.111	684|202.18008|2.041	687|508.37644|7.776	688|480.34487|7.687	689|796.58531|12.969	69|235.11886|1.378	691|742.53885|10.189	692|688.49135|9.679	693|730.53876|10.061	694|744.5544|10.526	695|744.55449|12.978	698|808.58475|12.968	699|740.52295|9.252	70|295.12888|3.986	700|782.56947|10.319	701|782.5689|12.964	702|800.58028|12.985	703|622.44459|8.956	705|728.60416|10.059	706|728.60401|10.223	707|277.21605|8.003	708|277.21606|8.096	709|130.04981|0.52	71|766.57252|9.182	712|295.22677|7.167	713|277.21616|7.919	714|119.04911|1.137	715|204.0866|0.755	716|149.05967|2.113	718|245.18974|7.341	719|131.04911|2.116	720|415.32059|8.307	722|720.5543|10.111	725|766.53828|10.139	726|790.53837|10.028	727|141.06581|0.65	729|160.06037|0.758	73|304.29992|9.151	732|301.21619|7.522	733|328.03062|0.676	734|403.35692|9.701	735|161.02945|0.439	736|719.5703|9.383	738|203.04|0.438	74|784.58544|13.01	740|196.91796|0.439	741|221.05067|0.44	743|119.01889|0.438	749|700.57301|9.741	751|179.04004|0.438	753|136.94014|0.486	754|448.97866|0.479	756|338.34187|9.744	757|705.5546|9.166	760|163.02689|0.439	761|268.9981|0.478	764|162.03027|0.438	765|438.29793|7.597	767|467.09005|1.225	768|337.10476|7.696	769|169.03562|1.007	770|138.02971|2.436	772|361.05532|1.308	773|153.04065|1.37	774|788.54412|9.335	779|719.57047|9.766	782|343.04477|1.303	783|689.55966|9.384	784|286.15111|0.873	786|136.06174|1.59	787|213.07499|0.499	789|434.19557|4.98	79|295.22681|8.022	790|159.02764|1.183	791|669.10686|3.603	795|636.08533|3.506	798|258.27885|8.585	800|143.01889|0.439	802|360.95788|0.463	803|152.05665|1.651	809|202.9693|0.481	81|706.53868|10.384	810|631.123|1.246	814|700.57299|9.82	815|143.01889|0.44	816|302.19637|3.888	817|258.99726|0.441	819|502.29287|7.323	82|706.53858|12.988	820|188.0682|2.113	822|540.36623|7.599	824|366.97519|0.48	826|705.55459|9.477	828|496.33991|7.453	829|502.29295|7.388	83|454.29283|7.46	831|466.32929|8.036	832|635.10124|3.57	833|405.20934|1.002	835|376.93136|0.466	836|201.93371|0.502	837|433.00461|0.477	838|515.00801|0.477	841|204.06303|1.075	842|816.57543|9.759	844|231.09875|0.686	846|306.99743|0.653	847|802.5959|12.984	852|496.33996|7.896	854|112.8957|0.495	855|401.3414|9.722	856|780.55198|10.597	857|523.1047|0.525	86|552.40299|8.625	860|267.05836|1.301	862|240.14944|5.406	867|780.55199|13.158	868|780.55199|12.961	869|249.1555|0.573	87|480.30857|7.604	870|121.01642|0.438	874|540.93758|0.467	875|816.57533|9.002	876|261.03026|0.44	877|342.26386|5.829	879|701.55967|9.272	88|772.58538|12.996	881|724.52817|10.229	883|524.96296|0.464	884|426.08195|0.803	885|127.03242|0.687	886|185.95981|0.504	888|154.02457|1.245	889|536.50422|10.241	890|185.95981|0.505	892|464.31363|7.725	893|774.5648|9.837	894|205.03749|0.439	895|110.07126|0.509	896|623.48838|10.401	897|649.50288|10.42	899|205.03749|0.439	9|153.04063|1.671	901|194.91738|0.444	902|741.55239|9.399	903|700.52825|10.14	904|629.47562|10.524	905|671.48637|10.426	906|774.56476|9.364	907|185.03234|0.512	909|818.59088|9.36	91|276.15528|0.536	911|120.01968|0.438	917|572.5253|9.967	92|276.15522|0.594	922|253.11807|3.942	923|243.0198|0.441	925|540.49915|10.098	929|607.49352|10.525	930|337.10476|7.698	931|526.31418|7.655	935|538.51989|10.344	936|389.05022|0.793	937|169.98585|0.507	938|772.54909|9.629	94|109.02842|0.56	940|648.1194|0.524	941|343.04481|0.809	945|622.94076|0.468	948|140.14332|3.962	949|734.30288|3.863	950|194.91732|0.443	952|169.05837|0.511	955|361.18295|0.775	956|264.05404|2.115	957|452.27715|7.178	958|232.9969|0.656	96|144.08073|3.841	961|704.94317|0.468	964|475.17919|0.688	965|246.0905|0.688	968|705.58963|9.819	97|380.11196|1.66	971|364.90399|0.506	975|316.21197|4.383	977|140.14333|3.98	978|798.56399|9.639	979|251.00719|0.655	98|399.1444|0.602	980|196.87791|0.494	981|348.93026|0.508	982|343.04482|0.803	983|278.95178|0.465	985|152.05665|2.84	987|691.5389|8.958	988|606.96642|0.465	989|392.90615|0.47	99|377.14528|4.332	991|348.93026|0.51	992|367.14968|2.25	993|691.51246|10.429	994|773.13393|0.523	995|285.01436|0.972	996|241.12941|0.509	997|538.12741|1.216	998|502.293|7.385	999|392.14841|3.826
2022MCF0013_p_1_001	1	uninfected	no	No OTI	M1	uninfected	uninfected 1	2.66E-05	0.000358168	0.000549093	0.000302576	0.000273483	0.000301945	0.000612107	6.16E-06	0.00052596	0.000430668	7.73E-05	7.15E-05	0.000579071	0.003951305	0.000555667	0.000356698	0.00028463	0.000140294	0.000208688	0.000475037	0.001524858	0.000192339	0.000447716	1.04E-05	0.000300222	0.000187738	0.00018988	0.000765575	0.000466914	0.000300406	0.000794778	0.000185387	0.000895227	0.001264316	8.77E-05	0.000295992	0.000735464	0.000314724	0.00032551	0.000681209	0.001044181	0.00025406	0.000195781	0.000745091	0.000265539	0.000272693	0.000322777	1.77E-05	8.49E-05	0.001289632	3.19E-05	2.35E-05	0.000219864	0.000172402	7.31E-05	0.000192339	2.86E-05	0.000147771	0.000335834	0.000239691	7.71E-05	0.000455567	0.014837692	2.89E-05	0.000275156	0.000225912	4.50E-05	0.00016798	2.40E-05	0.00038131	0.000998658	5.05E-06	0.000257367	0.000211539	0.000429438	0.001047951	7.50E-05	0.000111744	6.41E-05	0.000384297	0.00042184	0.000181183	0.000601444	6.51E-05	0.000573349	0.000117416	0.000236638	9.22E-05	0.000118873	0.000421898	0.000425625	0.000142187	0.000239142	0.000617691	0.000137905	1.32E-05	0.000237784	0.000471883	0.00018777	7.07E-05	0.000531182	0.000873217	4.28E-05	0.000173167	0.000118873	0.000140294	0.000121214	0.00042184	0.000614607	0.000460459	0.00507463	3.98E-05	0.000100658	0.000318254	0.000662317	0.000252955	0.000592272	0.000662317	0.001708269	7.04E-05	0.000321042	0.000325969	0.000222938	0.000243919	0.000323223	0.000229815	0.000327602	0.000164208	0.001154612	0.000138445	0.000110024	0.000129417	0.000116781	0.000113816	0.000239654	0.000141639	0.000102671	0.000302844	9.35E-05	0.001938525	0.003220751	0.000105952	0.000442994	0.000354777	0.000142888	0.000121618	0.000740154	3.58E-06	4.31E-05	0.000210724	0.000146498	7.24E-06	0.000980759	0.000147535	2.90E-05	0.000288892	0.000296497	0.00027403	0.000206187	2.96E-05	0.000396199	0.000198029	3.38E-05	9.04E-05	0.000223005	3.51E-06	3.72E-05	0.000176683	3.48E-06	6.76E-06	0.000244133	0.000596193	5.88E-05	8.79E-05	0.018301485	0.00014529	0.000310896	0.00016579	0.000531785	0.000753828	0.001654892	6.69E-05	0.000262147	0.000143449	0.000349814	0.000375295	0.000653344	0.000185433	0.000248085	4.43E-05	0.00023618	3.17E-05	0.000700789	0.000128991	1.46E-05	7.73E-05	2.57E-05	0.000154479	6.72E-05	0.000293573	0.000309258	0.000159087	0.000222896	7.88E-06	0.000168566	0.000500787	5.84E-06	8.59E-06	0.000125326	9.57E-05	0.000161054	4.43E-05	6.26E-05	4.41E-05	1.91E-05	0.000644911	0.000228508	0.003774319	0.001634434	2.84E-05	2.99E-05	8.06E-05	0.000132085	0.000114574	6.30E-05	0.000103935	0.000285884	9.34E-05	0.000503605	0.000196452	9.46E-05	0.00011548	0.000271978	7.32E-05	0.000200058	0.000355179	0.014016985	0.000138475	0.000147004	1.76E-05	6.04E-06	3.25E-06	0.000137171	7.35E-06	0.000105024	8.75E-05	0.000398675	0.000127319	0.000159535	8.41E-05	3.92E-05	5.06E-05	0.000100682	9.95E-05	8.62E-05	8.31E-05	2.76E-05	0.000209004	0.000156645	0.000382443	0.000100693	0.00015051	8.08E-05	0.000130889	0.000294698	0.000554427	0.000631089	5.93E-05	1.45E-05	6.75E-05	7.62E-05	6.06E-05	8.65E-05	0.000340781	4.15E-05	0.000135271	2.27E-05	0.001346832	2.71E-05	0.000110249	0.000852054	3.55E-05	9.70E-05	0.000176384	9.54E-05	0.034670225	0.000152238	0.000130153	4.18E-05	0.000118329	0.000269604	0.000364304	5.74E-05	2.99E-05	0.007049047	0.000335711	2.84E-05	0.000155261	0.00537139	5.90E-05	2.78E-05	0.000442303	0.000159087	0.003055622	0.00011059	0.00050471	3.76E-05	0.000510273	0.000319301	0.00085375	2.27E-05	9.38E-05	4.36E-05	6.77E-05	2.27E-05	0.000995988	7.20E-06	0.000161997	0.000144883	4.28E-05	0.000149256	0.000146207	0.000803225	4.94E-05	6.09E-05	1.07E-05	5.33E-06	6.59E-05	0.000233261	0.000391464	0.000142403	0.000122425	0.000110678	0.000288484	0.000170835	3.10E-05	9.50E-05	2.78E-05	0.000582131	0.000475459	7.91E-05	0.000118214	6.36E-05	4.53E-05	2.45E-05	3.09E-05	9.54E-05	0.000243341	0.000314048	0.000944622	8.75E-06	0.000165594	2.03E-05	0.000205679	3.24E-05	8.84E-05	9.95E-06	0.000197941	0.000257713	0.000423941	0.000105972	0.004814296	0.000122771	0.000279097	0.000189752	4.94E-05	0.000304623	0.00129547	0.000288484	8.10E-06	3.09E-05	7.12E-06	7.29E-05	0.000532239	9.98E-05	7.84E-06	9.62E-05	7.70E-06	4.04E-06	1.95E-05	0.000646549	0.000239417	7.16E-05	0.000148925	2.36E-05	4.79E-06	0.000221669	1.39E-05	0.000215144	4.77E-05	0.000388878	5.49E-05	3.20E-06	1.02E-05	9.63E-05	0.00021332	0.004183705	4.13E-05	6.26E-05	8.76E-05	0.000106965	2.83E-05	0.00032237	4.15E-05	5.55E-05	0.000212602	4.70E-05	0.000100693	0.000317965	6.75E-05	0.000153912	0.000206732	3.37E-05	0.000520872	8.37E-06	4.45E-05	8.28E-05	6.83E-05	5.38E-05	0.000217452	4.65E-05	9.68E-05	1.81E-05	2.20E-05	2.18E-05	7.04E-05	3.84E-05	0.000217452	0.000271974	0.000226174	3.84E-05	6.20E-05	7.20E-05	5.10E-05	0.000358544	0.000213022	0.000106798	6.80E-05	0.000110587	6.32E-05	0.000228511	0.000118214	0.000134192	2.65E-05	3.74E-05	1.79E-05	9.68E-06	9.62E-05	9.22E-06	0.000222075	2.54E-05	0.000300406	0.000207436	6.16E-05	0.000349067	4.76E-05	6.94E-05	0.000201778	6.01E-06	0.000127599	1.17E-05	4.76E-05	0.000196626	2.84E-05	0.000157712	0.000145768	1.53E-05	4.06E-05	1.25E-05	3.25E-05	6.97E-05	7.68E-05	0.000122487	6.01E-05	0.00049054	6.65E-05	1.97E-06	0.000579071	0.000107231	0.000102534	3.98E-05	2.16E-05	6.19E-05	1.04E-05	9.57E-05	1.68E-05	1.90E-05	2.65E-05	1.76E-05	6.78E-05	4.72E-06	1.04E-05	0.000301597	6.11E-05	4.80E-05	0.000128369	8.94E-05	0.000286106	2.16E-05	0.000222509	0.000262105	5.11E-05	5.06E-05	4.19E-05	2.28E-05	4.21E-05	0.000147569	5.85E-06	2.29E-05	4.21E-05	0.000163181	0.000188788	0.000288236	1.43E-05	8.99E-05	8.60E-05	5.30E-05	2.96E-06	2.37E-05	0.000170509	0.000657475	0.000226268	4.48E-05	1.78E-05	3.70E-05	2.19E-05	7.35E-05	6.85E-05	0.000142579	0.00012631	7.82E-05	0.001389945	1.18E-05	1.67E-05	3.97E-06	5.23E-05	1.60E-05	0.00074741	4.69E-05	1.69E-05	0.000132452	4.11E-05	3.60E-05	1.20E-05	0.000481901	2.43E-05	0.000164256	8.91E-05	0.000157528	9.80E-07	8.56E-05	5.06E-05	0.000183757	5.00E-05	0.000175121	1.97E-05	4.62E-05	3.63E-05	7.60E-05	0.000142942	4.43E-05	5.48E-05	0.000576832	0.000272675	0.00027987	0.00029561	3.77E-05	4.15E-05	0.000109112	4.32E-05	5.80E-05	6.84E-06	1.76E-05	0.000284795	0.000139351	0.00012222	8.28E-07	0.000605807	1.69E-05	0.000123606	1.62E-05	7.07E-05	1.88E-05	0.000160884	7.66E-05	9.62E-05	3.37E-05	4.67E-05	5.36E-05	4.22E-05	3.09E-06	0.000111945	0.000102377	0.000139065	0.000102671	0.00753969	0.000176806	5.74E-05	5.40E-05	5.23E-05	5.80E-05	3.16E-05	0.000137422	0.000258769	0.001180237	0.000290716	9.81E-05	3.77E-05	4.77E-05	0.000156268	0.000181739	4.34E-05	0.000100397	6.77E-05	9.76E-06	4.75E-06	1.52E-05	0.000169077	2.70E-05	4.61E-05	0.002959761	0.000235839	3.23E-05	1.03E-05	7.93E-05	0.000206228	4.84E-05	8.44E-05	0.0003026	0.000112908	0.000235839	0.000178957	1.10E-05	1.49E-05	2.29E-05	0.000102796	2.31E-05	0.000937484	1.05E-05	0.000179217	0.000155553	5.30E-05	1.34E-05	1.18E-05	8.08E-05	0.000154081	6.44E-06	0.000113065	8.20E-05	0.000278135	8.73E-05	2.20E-05	7.06E-06	7.05E-05	4.80E-06	0.000128033	0.000140219	1.63E-05	4.32E-05	8.19E-05	3.00E-05	2.92E-05	0.000108881	1.38E-05	7.18E-05	0.000596031	3.34E-05	0.000268813	6.97E-05	0.000222509	2.22E-05	9.26E-05	4.15E-05	4.33E-05	2.96E-06	0.000163964	0.000105938	5.89E-05	4.64E-05	0.000135748	4.56E-05	8.80E-05	2.78E-05	1.41E-05	1.12E-05	5.98E-06	8.37E-06	0.000131915	1.97E-05	0.000197887	0.00036795	2.71E-05	3.68E-05	0.000386129	0.001096648	0.000343807	6.08E-05	6.22E-06	2.03E-05	7.01E-05	8.36E-05	0.000202324	0.000108881	5.49E-05	3.85E-05	4.04E-05	0.000152964	7.22E-05	0.00015349	6.98E-06	1.02E-05	3.11E-05	9.48E-05	3.56E-05	0.000266857	0.000137609	1.58E-05	0.000165845	1.43E-05	0.00032496	3.96E-06	2.02E-05	1.05E-05	2.91E-05	0.000125544	3.94E-05	7.16E-06	0.000215896	6.09E-06	9.95E-05	8.11E-05	0.000210724	5.41E-05	3.99E-05	0.00013497	6.44E-05	3.11E-05	4.81E-05	0.00012631	0.000181733	0.000114876	8.37E-05	7.05E-05	9.95E-05	3.01E-05	6.90E-05	0.000131915	6.14E-05	2.64E-05	0.000526341	5.45E-05	1.84E-05	6.69E-05	7.50E-05	0.000100397	3.65E-05	6.22E-05	1.00E-05	0.000188885	0.000135382	1.64E-06	8.41E-05	0.000146755	4.64E-05	3.73E-05	6.22E-05	2.40E-05	0.000141981	1.82E-05	0.000102364	0.000112643	3.87E-05	1.86E-05	9.01E-06	6.49E-05	4.71E-06	0.000240897	8.75E-05	3.97E-05	1.20E-05	0.000861524	0.000169077	0.000311018	4.27E-05	2.04E-05	1.75E-05	0.000137593	0.000246558	0.000334981	5.79E-06	7.42E-05	6.46E-05	8.27E-05	0.000184869	0.000163688	1.55E-05	0.005180166	6.09E-05	0.000179217	5.30E-06	1.59E-05	3.18E-05	2.75E-05	0.000117989	2.14E-05	0.000141981	0.000134991	0.000197941	8.97E-05	7.93E-05	5.80E-05	4.73E-05	4.13E-05	0.000209645	2.11E-05	0.000109082	1.14E-05	3.82E-05	2.45E-06	1.11E-05	9.53E-05	0.000259049	0.000109244	0.000146384	1.85E-05	8.99E-05	4.66E-06	1.68E-05	3.76E-05	0.004011788	4.66E-05	1.83E-05	6.54E-05	0.000102364	0.00027403	1.21E-05	5.00E-05	3.35E-05	0.000119516	0.000216643	0.000101968	0.000121366	0.00026722	7.27E-05	7.16E-05	2.56E-05	8.96E-05	3.12E-05	3.29E-05	1.04E-05	3.08E-05	0.000121606	0.00060916	1.72E-05	5.45E-05	0.000118405	0.000307986	5.40E-05	0.000104789	9.64E-05	4.61E-05	6.27E-05	4.47E-05	0.000228756	4.03E-05	2.40E-05	3.75E-05	9.10E-05	5.78E-05	0.000164646	3.62E-05	7.24E-05	0.000297096	0.000138475	7.63E-05	2.37E-05	5.95E-05	0.000273528	8.91E-05	3.76E-05	3.99E-05	1.19E-05	2.64E-05	0.000212075	6.95E-06	0.000453532	3.96E-05	4.65E-05	5.67E-05	2.99E-05	1.16E-05	6.09E-05	0.000145504	0.000369808	0.000145504	3.38E-05	0.000137593	0.000270178	2.94E-05	9.16E-05	6.97E-05	2.63E-05	3.63E-05	0.00468191	0.004011788	0.000165944	3.44E-05	6.77E-05	5.24E-06	1.54E-05	7.85E-05	2.52E-05	2.98E-05	6.66E-06	5.82E-05	0.000542506	5.50E-06	2.94E-05	5.94E-05	5.30E-05	3.96E-06	2.05E-05	4.50E-05	3.41E-05	8.65E-05	0.000176299	4.13E-05	5.45E-05	5.04E-05	3.35E-05	2.88E-05	7.47E-06	0.000118077	5.09E-05	1.73E-05	4.00E-05	4.17E-05	5.98E-05	3.77E-05	1.66E-05	3.31E-05	5.18E-05	0.000132452	3.11E-05	0.000185926	0.000149963	3.29E-05	2.70E-05	9.23E-06	0.000766298	5.44E-05	4.53E-06	5.63E-06	7.85E-06	5.06E-06	5.14E-06	0.000537554	1.25E-05	3.73E-05	3.09E-05	4.13E-05	0.000144387	0.000221198	8.70E-06	5.70E-05	0.000267039	7.51E-06	0.000188287	7.57E-06	1.57E-05	0.000536542	4.25E-05	3.70E-05	4.48E-06	3.82E-06	1.50E-05	4.81E-05	5.11E-06	3.35E-05	0.000117764	0.000169081	1.17E-05	1.08E-06	0.000122594	3.80E-05	3.28E-05	0.000790833	1.25E-05	3.08E-05	2.32E-06	3.24E-05	6.04E-05	1.19E-05	0.000131776	3.11E-05	3.20E-05	2.90E-05	1.44E-05	1.17E-05	0.000188348	0.000107231	4.09E-05	0.000119642	5.58E-06	1.44E-05	0.000137413	4.50E-06	1.18E-05	1.95E-05	4.40E-05	1.11E-05	4.35E-05	1.81E-05	0.000107296	3.60E-06	3.58E-05	8.10E-05	0.000150317	8.40E-05	1.72E-05	0.000144677	0.000119516	0.001654892	3.06E-05	4.45E-05	6.04E-05	4.11E-05	4.32E-05	4.72E-05	2.89E-05	0.000322218	0.000589628	8.32E-05	7.79E-05	1.58E-05	4.94E-05	1.26E-05	1.99E-05	8.26E-06	1.32E-05	7.82E-05	3.83E-05	5.15E-06	3.95E-05	0.00011673	1.46E-05	0.000101566	3.67E-05	3.65E-05	7.96E-05	3.32E-05	0.000129454	0.000168017	3.74E-06	5.61E-05	4.19E-05	8.62E-06	2.63E-05	0.000130868	2.04E-05	0.000101989	4.10E-05	3.19E-06	0.000141888	5.43E-05	8.28E-05	3.20E-05	3.24E-05	1.02E-05	7.30E-06	5.39E-05	1.26E-05	0.000129128	0.000198275	1.15E-05	3.71E-05	3.82E-05	1.36E-05	3.85E-05	1.29E-05	6.62E-05	1.18E-05	2.20E-06	7.13E-06	8.72E-06	1.59E-05	1.30E-05	3.09E-05	1.21E-05	0.000995477	1.36E-05	2.78E-05	7.43E-05	3.59E-05	5.00E-05	0.001175437	1.66E-05	4.37E-05	3.63E-05	2.20E-05	5.03E-05	6.75E-05	1.62E-05	0.000171734	0.000740154	5.16E-06	2.79E-05	3.17E-06	0.000305423	3.17E-05	2.49E-06	2.59E-05	1.94E-05	0.00027987	2.41E-05	3.03E-05	0.000178568	4.16E-06	1.10E-05	1.83E-05	1.24E-05	1.80E-05	1.36E-05	1.73E-05	1.86E-05	0.000215896	2.19E-05	3.10E-05	2.59E-06	8.75E-05	0.000128284	1.58E-05	3.32E-06	5.30E-05	5.50E-05	2.42E-05	0.000181733	1.71E-05	1.75E-05	6.51E-05	9.06E-06	5.94E-05	1.68E-05	8.98E-06	2.12E-05	4.47E-06	3.43E-05	5.65E-06	3.95E-05	5.08E-05	4.14E-05	5.44E-05	0.000185462	4.12E-05	0.000204875	1.68E-05	4.06E-05	0.000115879	2.56E-05	6.83E-05	9.76E-07	9.06E-05	6.80E-05	0.008547057	0.000224926	2.60E-05	3.96E-05	5.95E-05	2.88E-05	2.92E-05	5.78E-05	4.77E-05	3.85E-05	3.57E-06	8.15E-05	8.09E-06	0.000108938	3.78E-05	7.43E-05	3.85E-05	1.45E-05	6.02E-05	2.04E-05	6.03E-05	2.34E-05	8.22E-05	4.47E-05	6.86E-05	7.58E-05	2.01E-05	1.79E-05	2.99E-05	3.25E-05	4.10E-05	2.00E-05	7.04E-05	2.59E-05	0.007581341	0.00015522	5.90E-05	5.74E-05	2.21E-05	3.76E-05	8.12E-05	0.00019097	3.79E-05	4.52E-05	4.54E-06	9.11E-05	2.72E-05	2.14E-05	2.80E-05	1.68E-05	8.02E-06	5.62E-06	6.28E-06	9.71E-05	8.81E-05	5.98E-05	2.83E-05	1.77E-05	5.80E-06	5.97E-05	1.92E-05	3.09E-05	3.17E-05	0.000152556	2.05E-05	1.56E-05	4.42E-05	5.35E-05	0.013823231	4.21E-05	3.12E-05	1.59E-05	7.96E-05	2.09E-05	4.79E-06	6.31E-05	1.82E-05	4.65E-05	4.70E-05	8.84E-05	2.15E-05	5.26E-05	4.80E-05	0.003840376	5.00E-06	0.000111686	2.09E-05	1.15E-05	7.48E-06	2.08E-05	5.29E-05	0.003840376	4.76E-05	9.61E-05	2.64E-05	1.02E-05	3.01E-05	0.000194011	5.75E-06	3.33E-06	4.63E-06	9.96E-05	0.000129952	5.91E-05	1.72E-05	9.04E-05	3.40E-06	9.71E-05	0.000456736	0.00011243	4.11E-05	8.06E-05	1.47E-05	7.31E-06	0.002239072	5.37E-05	3.11E-05	1.91E-05	3.40E-06	1.67E-05	1.63E-05	2.08E-06	7.30E-05	0.000181409	7.06E-05	1.14E-05	5.91E-05	2.98E-06	2.25E-05	1.41E-05	0.000133855	9.31E-06	2.48E-05	4.01E-06	3.13E-05	3.06E-05	0.000113816	5.98E-05	3.58E-05	0.000133855	3.87E-05	5.79E-05	0.000118405	0.000176131	3.37E-05	1.82E-05	2.06E-05	1.94E-05	9.07E-05	0.000144281	4.53E-05	1.38E-05	4.33E-06	1.35E-05	8.59E-06	0.000139351	0.00018721	8.17E-06	2.15E-05	9.19E-05	6.90E-06	9.41E-06	3.30E-05	2.81E-05	4.50E-05	6.33E-06	5.98E-05	8.65E-05	2.44E-05	0.008949777	5.60E-05	9.50E-06	6.11E-05	1.93E-05	8.15E-05	0.001411759	5.87E-05	3.60E-06	1.23E-05	4.46E-05	2.80E-06	4.80E-06	5.79E-07	3.05E-05	0.002310343	8.12E-05	2.24E-05	4.52E-05	1.34E-05	2.16E-05	3.00E-05	1.94E-05	0.000448907	0.00010588	5.22E-05	5.94E-06	0.000160567	2.76E-05	2.36E-05	3.31E-05	6.28E-06	6.35E-06	1.82E-05	0.000160567	9.35E-06	0.000130234	4.20E-05	6.56E-05	6.26E-06	6.83E-05	0.00279458	7.85E-06	3.55E-05	1.77E-05	9.79E-06	1.28E-05	0.000101959	0.000108839	9.82E-05	3.25E-05	6.12E-06	7.87E-06	2.91E-05	2.37E-05	0.000109872	3.32E-06	0.000194792	2.73E-05	6.25E-06	8.60E-06	3.17E-05	9.44E-07	1.78E-05	3.08E-05	2.36E-05	7.50E-06	3.96E-06	4.94E-05	4.48E-05	2.27E-05	0.001121084	6.66E-05	1.91E-05	3.83E-06	4.82E-05	6.08E-06	1.60E-05	5.72E-05	3.41E-05	0.029433296	2.91E-05	7.10E-06	1.01E-05	9.29E-05	5.18E-06	4.15E-05	0.005526676	3.12E-05	1.10E-05	2.96E-06	1.95E-05	1.45E-05	3.51E-05	3.43E-05	2.88E-05	4.06E-05	1.38E-05	0.00060944	2.65E-06	0.000102569	1.25E-05	5.50E-06	3.04E-06	4.91E-05	1.27E-05	2.61E-05	2.97E-05	1.93E-05	2.66E-05	1.63E-05	9.25E-05	7.30E-05	0.000108839	0.000101126	5.32E-06	6.47E-06	4.90E-06	5.93E-05	6.86E-06	2.59E-05	3.78E-05	0.000498073	3.25E-05	1.50E-06	0.000108934	2.80E-05	4.34E-05	3.13E-05	1.06E-05	6.04E-05	0.000509359	1.49E-05	1.56E-05	2.19E-05	0.001784495	3.11E-05	9.59E-05	6.28E-05	3.76E-05	4.00E-05	1.70E-05	5.42E-05	2.50E-05	4.21E-05	2.21E-05	4.01E-06	2.12E-05	6.44E-06	4.71E-05	2.05E-05	8.44E-05	5.75E-05	1.89E-05	5.47E-05	2.81E-05	8.38E-05	5.48E-05	4.83E-06	0.000108067	0.000149963	2.95E-05	3.95E-05	1.09E-05	1.89E-05	3.31E-06	4.43E-05	2.87E-06	8.45E-05	3.49E-05	4.14E-05	3.52E-05	0.000105257	7.27E-06	2.01E-05	2.50E-05	9.21E-06	6.91E-05	1.12E-05	4.38E-06	3.55E-06	4.87E-06	1.10E-05	0.000916404	1.53E-05	3.78E-06	5.75E-05	1.07E-05	1.10E-05	9.82E-05	1.12E-05	2.97E-05	2.90E-05	2.06E-05	2.69E-05	3.32E-06	7.27E-06	0.001502423	3.27E-05	4.96E-05	2.01E-05	7.30E-06	7.08E-06	2.89E-06	5.99E-06	6.51E-05	7.37E-05	2.73E-05	2.76E-05	3.97E-05	2.41E-06	9.10E-05	1.03E-05	3.56E-05	3.68E-06	3.70E-05	4.15E-05	5.07E-05	4.76E-06	1.16E-05	2.14E-05	2.72E-05	0.001533806	3.91E-06	5.52E-06	1.12E-06	1.17E-05	5.77E-06	2.68E-06	6.28E-05	5.68E-05	2.93E-05	2.48E-05	6.40E-06	8.65E-06	1.79E-05	0.000433934	3.39E-06	3.83E-05	8.43E-06	5.61E-06	2.09E-05	1.08E-05	3.99E-06	0.000178162	4.70E-05	1.88E-05	4.43E-05	1.13E-05	1.00E-05	6.29E-05	3.74E-05	1.04E-05	4.39E-05	3.20E-05	5.13E-05	7.54E-06	7.22E-06	7.25E-05	4.51E-05	4.02E-05	3.33E-05	2.04E-05	2.06E-05	2.85E-05	3.40E-05	3.22E-05	1.32E-05	1.46E-05	1.43E-05	1.86E-05	8.77E-06	3.39E-06	0.001101272	2.18E-05	3.59E-05	2.74E-06	1.36E-05	1.52E-05	5.64E-05	6.35E-06	4.14E-05	2.11E-05	3.24E-06	3.40E-05	7.35E-06	4.69E-06	1.83E-05	4.36E-05	0.001614879	0.000113906	3.52E-06	4.57E-05	3.14E-06	3.86E-06	1.47E-05	4.95E-06	8.01E-06	6.70E-06	3.63E-05	3.39E-05	3.93E-05	5.30E-06	1.75E-05	3.40E-05	2.63E-05	3.30E-06	1.65E-05	2.42E-05	7.23E-06	1.99E-05	2.66E-05	2.72E-05	1.92E-05	6.06E-05	2.61E-06	2.94E-05	3.59E-05	6.98E-06	1.37E-05	6.86E-06	3.97E-06	4.76E-05	1.27E-05	0.000131749	3.51E-05	5.52E-06	2.19E-05	2.20E-05	9.11E-06	6.74E-06	0.000135214	0.000144174	1.47E-05	1.06E-05	4.16E-05	1.99E-06	4.33E-05	9.52E-05	3.73E-05	2.86E-05	1.07E-05	0.000797383	7.68E-06	1.22E-05	3.19E-06	7.71E-06	1.27E-05	4.61E-05	5.53E-05	0.000132807	3.36E-06	3.60E-06	0.000137413	5.22E-05	2.95E-05	2.08E-05	7.19E-06	5.50E-05	3.47E-05	3.87E-05	9.63E-05	6.81E-06	3.84E-05	2.99E-06	0.000101875	5.60E-05	0.000149881	6.42E-05	8.28E-05	2.39E-06	3.45E-05	8.45E-05	9.25E-06	1.28E-05	1.81E-05	1.38E-05	8.01E-06	3.64E-05	7.66E-06	1.38E-05	2.38E-05	4.92E-06	7.20E-06	9.44E-06	2.25E-05	2.31E-05	9.60E-06	1.57E-05	3.65E-05	5.14E-05	3.31E-05	0.000391464	3.12E-05	4.82E-06	3.11E-05	1.06E-05	1.63E-05	4.00E-06	1.75E-05	0.000178069	1.83E-05	0.000115142	6.29E-06	1.80E-05	3.50E-05	1.08E-05	4.92E-06	2.41E-05	9.33E-06	1.29E-05	3.03E-06	5.30E-05	0.000135214	5.93E-05	3.18E-05	2.16E-06	4.89E-06	1.01E-05	3.60E-05	8.99E-06	2.09E-06	1.19E-05	3.70E-05	0.000104409	8.41E-06	2.28E-05	1.07E-05	1.42E-05	4.32E-06	5.45E-06	1.57E-05	0.004395922	2.17E-05	1.62E-05	2.11E-05	6.25E-05	4.60E-05	0.000320177	3.31E-06	0.000106899	8.78E-06	4.74E-05	3.40E-05	1.17E-05	4.46E-05	5.22E-06	5.26E-05	0.000254614	4.03E-05	8.93E-06	1.80E-05	1.44E-05	6.25E-06	1.58E-05	0.00015522	1.59E-05	1.45E-05	2.20E-05	2.19E-05	1.79E-05	3.22E-05	2.49E-06	2.73E-05	1.25E-05	3.49E-05	2.83E-05	2.26E-05	4.28E-05	0.000116366	1.74E-05	4.14E-06	3.71E-06	2.43E-05	3.70E-05	2.78E-05	2.01E-05	8.38E-06	1.63E-05	4.65E-06	6.15E-05	4.28E-05	2.27E-05	1.78E-05	9.04E-06	1.47E-05	3.83E-05	7.19E-06	1.28E-05	1.55E-05	5.07E-06	9.37E-06	6.72E-05	4.09E-06	5.70E-05	0.000134487	8.23E-06	4.66E-05	4.59E-05	4.23E-05	4.06E-06	1.72E-05	1.71E-05	4.91E-06	3.37E-05	6.44E-05	3.99E-06	9.90E-06	1.72E-05	8.97E-06	0.000117396	1.55E-05	2.80E-05	2.21E-05	3.65E-05	8.80E-06	6.47E-05	2.61E-05	1.20E-05	7.49E-05	1.46E-05	5.63E-06	7.09E-06	6.64E-05	2.31E-05	1.28E-05	1.65E-05	2.79E-05	1.26E-05	7.75E-06	4.23E-05	2.64E-06	9.42E-06	1.38E-05	3.30E-05	7.56E-06	1.97E-05	4.82E-05	5.19E-06	4.23E-05	3.78E-06	0.003179571	3.35E-06	2.63E-05	2.15E-05	1.01E-05	8.85E-06	3.38E-05	6.86E-06	1.10E-05	0.001062089	0.000124561	3.42E-06	5.50E-06	3.17E-06	4.30E-05	1.43E-05	3.85E-05	2.95E-06	1.23E-05	8.20E-06	3.40E-05	4.60E-06	2.05E-05	4.62E-06	0.010571831	1.38E-05	4.14E-06	6.36E-06	1.25E-05	2.65E-05	0.003745163	8.20E-06	3.00E-06	5.20E-05	0.000110921	2.27E-05	0.001162559	2.87E-05	4.07E-05	1.33E-05	4.64E-06	5.23E-06	3.63E-05	5.65E-06	8.94E-05	4.58E-05	1.71E-05	7.71E-06	1.17E-05	7.93E-05	3.36E-05	1.54E-05	3.40E-05	1.72E-05	2.73E-05	7.93E-05	7.63E-06	2.73E-05	2.08E-05	3.57E-05	3.73E-05	1.84E-05	2.35E-05	1.36E-05	3.93E-05	1.24E-05	1.11E-05	1.57E-05	3.47E-06	1.61E-05	4.62E-06	1.73E-05	2.48E-06	0.000107296	3.49E-05	5.90E-06	4.40E-06	3.07E-05	0.000202078	0.000109332	2.38E-05	7.30E-06	9.83E-06	1.74E-05	4.39E-06	0.000136755	1.87E-05	1.14E-05	2.51E-05	8.99E-06	2.89E-05	1.67E-05	7.27E-06	0.000109647	3.46E-06	1.33E-05	2.32E-06	7.61E-06	1.85E-05	2.36E-05	4.33E-06	3.50E-05	6.74E-06	2.33E-06	1.86E-05	6.46E-06	1.09E-05	2.56E-06	3.67E-06	1.52E-05	0.000615846	1.06E-05	6.93E-05	1.72E-05	0.000158143	0.000209848	1.74E-05	3.47E-06	1.92E-05	1.00E-05	4.36E-06	2.20E-05	2.48E-05	1.28E-05	2.87E-05	3.92E-06	2.34E-05	9.46E-06	4.64E-05	2.48E-05	2.14E-05	2.95E-06	2.83E-06	1.13E-05	1.25E-05	1.95E-05	8.38E-06	5.19E-06	5.08E-05	1.40E-05	9.77E-06	5.97E-05	7.10E-06	1.64E-06	6.14E-05	7.29E-06	2.67E-05	7.83E-06	3.13E-05	6.18E-06	5.98E-06	3.13E-05	1.04E-05	3.21E-05	3.82E-05	4.04E-05	1.15E-05	3.24E-06	7.85E-06	4.17E-05	3.34E-06	4.68E-05	1.84E-06	4.17E-06	7.19E-05	1.46E-05	8.50E-06	0.000155643	6.21E-05	1.01E-05	4.94E-06	1.25E-05	3.15E-05	2.75E-05	2.45E-06	0.000851972	6.97E-06	1.14E-05	1.00E-05	1.15E-05	8.09E-05	3.93E-05	1.24E-05	2.92E-05	1.56E-05	1.03E-05	8.72E-06	0.000387805	2.73E-06	1.14E-05	2.15E-05	2.61E-05	4.04E-06	5.19E-06	2.66E-06	0.000369443	2.28E-05	2.01E-05	1.20E-05	1.61E-05	1.45E-05	8.22E-06	3.49E-05	1.31E-05	1.72E-05	1.70E-05	2.34E-05	1.47E-05	3.20E-05	4.42E-06	1.49E-05	0.000248656	1.38E-05	6.21E-06	9.79E-06	1.15E-05	3.51E-06	4.75E-05	3.19E-05	1.36E-05	1.45E-05	5.37E-06	9.36E-06	8.19E-06	1.01E-05	1.63E-05	8.44E-06	3.50E-06	4.86E-06	4.31E-06	5.34E-05	5.16E-06	2.57E-05	1.31E-05	6.19E-06	1.31E-05	1.20E-05	6.89E-06	3.34E-05	4.86E-06	1.90E-05	3.31E-05	1.61E-05	1.73E-05	0.002809006	1.17E-05	2.49E-05	2.03E-05	2.49E-05	2.36E-05	0.001463647	1.75E-05	2.04E-05	1.07E-05	3.60E-05	2.20E-05	6.29E-06	6.24E-06	4.10E-06	0.001557002	2.74E-05	3.55E-05	2.59E-05	2.61E-06	9.40E-06	2.04E-05	0.001224289	3.24E-06	1.05E-05	7.21E-06	2.66E-06	9.03E-06	2.41E-06	7.02E-06	5.12E-06	0.000269234	4.26E-05	1.29E-05	6.92E-06	0.016681312	1.85E-05	4.09E-06	2.89E-06	1.87E-05	0.000303943	2.65E-06	1.52E-05	9.52E-05	7.20E-06	3.34E-05	0.000227947	2.41E-06	1.95E-05	3.52E-05	3.49E-06	1.97E-05	4.56E-05	0.000427566	2.93E-05	8.55E-05	5.13E-05	4.03E-06	3.27E-05	2.42E-05	1.49E-05	1.55E-05	8.27E-06	8.68E-06	1.71E-05	3.27E-06	6.99E-06	4.23E-06	6.59E-06	5.86E-06	4.14E-06	2.92E-06	1.32E-05	0.006415021	3.49E-06	9.62E-06	3.48E-06	2.97E-05	3.08E-06	0.002248816	1.06E-05	1.60E-05	1.15E-05	2.61E-06	1.27E-05	0.000136904	6.19E-06	5.26E-06	1.31E-05	6.21E-05	9.96E-06	6.25E-06	7.02E-06	4.22E-06	2.16E-05	2.45E-05	3.25E-05	5.22E-05	1.08E-05	0.000860204	3.15E-05	2.61E-05	5.20E-05	7.26E-06	9.15E-06	2.63E-06	0.000574731	1.34E-05	1.29E-05	2.37E-05	1.29E-05	2.02E-06	5.50E-06	5.20E-06	8.88E-06	1.27E-05	4.49E-06	5.30E-06	4.04E-06	0.00129547	4.55E-06	3.19E-05	2.20E-06	6.66E-06	4.03E-06	3.84E-06	3.82E-06	2.12E-05	3.39E-05	4.81E-05	8.69E-06	5.51E-05	4.11E-06	3.07E-06	1.00E-05	4.72E-06	8.09E-06	1.87E-05	1.08E-05	0.010558397	4.12E-05	2.03E-05	8.67E-06	0.000102442	0.000361301	3.60E-05	4.54E-06	1.25E-05	4.68E-06	4.06E-05	5.72E-06	3.64E-05	2.23E-05	2.22E-06	5.41E-06	2.05E-06	7.71E-06	4.99E-06	5.17E-06	6.21E-06	2.71E-06	3.76E-06	0.000536431	2.53E-06	9.60E-06	9.72E-06	2.97E-06	5.50E-06	2.72E-06	6.14E-06	2.85E-05	0.000126927	1.20E-05	1.92E-05	8.14E-06	4.22E-06	4.32E-05	9.91E-06	1.14E-05	5.13E-06	2.61E-05	2.76E-05	6.44E-06	3.77E-05	3.37E-05	5.38E-06	6.07E-06	2.02E-05	2.57E-06	7.47E-06	7.46E-06	4.13E-05	9.06E-06	9.62E-06	7.14E-06	1.25E-05	4.28E-06	2.84E-05	2.61E-05	2.46E-06	3.94E-05	4.71E-05	2.41E-05	0.000151922	3.53E-05	1.66E-05	3.27E-06	1.91E-06	0.000118886	5.73E-06	2.96E-06	1.43E-05	1.28E-05	7.34E-06	9.92E-06	4.64E-06	4.73E-05	2.53E-05	1.96E-05	2.09E-05	4.73E-05	1.47E-05	2.95E-06	1.73E-05	3.35E-06	0.000544485	3.15E-06	3.22E-05	5.88E-06	1.84E-05	3.23E-06	6.44E-06	7.88E-06	0.022025766	6.42E-06	2.75E-05	1.57E-05	9.42E-06	5.00E-06	4.03E-06	9.63E-05	4.12E-06	4.20E-06	2.32E-05	1.91E-06	2.58E-05	3.27E-05	8.33E-06	2.25E-05	9.14E-05	2.40E-06	3.17E-06	5.44E-06	2.84E-06	4.05E-06	2.55E-06	2.38E-05	8.34E-06	3.34E-06	0.000102742	2.56E-06	3.36E-06	3.43E-05	0.000132806	4.33E-06	2.52E-06	4.83E-06	7.34E-06	4.11E-06	4.08E-06	4.99E-05	8.09E-06	3.94E-06	3.10E-06	2.04E-05	7.60E-06	4.07E-05	3.28E-06	3.08E-06	5.22E-06	0.000805855	3.89E-06	2.71E-06	2.32E-06	1.21E-05	2.20E-05	8.81E-06	1.07E-05	0.001911512	1.01E-05	1.89E-05	4.74E-06	1.95E-05	1.08E-05	3.54E-05	6.33E-06	1.21E-05	0.000588704	3.97E-06	2.68E-05	1.42E-05	2.31E-06	2.63E-05	8.55E-06	1.10E-05	1.42E-05	3.77E-05	5.73E-06	1.71E-05	4.30E-05	5.96E-06	0.000106653	2.79E-05	2.74E-06	1.66E-05	3.41E-06	3.63E-06	8.11E-06	7.62E-06	4.40E-06	8.35E-06	1.18E-05	1.35E-05	1.26E-05	8.76E-06	2.99E-06	1.27E-05	6.10E-06	2.39E-06	8.60E-06	2.97E-06	9.29E-06	6.90E-06	4.44E-06	1.73E-05	3.97E-06	1.50E-05	3.19E-05	1.91E-05	2.84E-05	1.61E-05	2.32E-06	5.03E-06	7.32E-06	0.000268094	7.83E-06	2.15E-05	1.76E-05	0.009766318	9.17E-06	1.20E-05	2.14E-06	3.12E-06	5.13E-06	3.32E-06	2.92E-06	1.06E-05	3.95E-06	1.55E-06	3.54E-06	4.25E-06	3.99E-06	1.60E-05	3.04E-05	6.28E-05	2.75E-06	4.44E-06	1.01E-05	4.94E-05	9.48E-06	1.71E-05	1.15E-05	1.80E-05	3.87E-06	0.000146486	5.90E-06	3.04E-06	4.42E-06	1.82E-05	2.80E-06	3.17E-05	6.03E-06	3.04E-06	5.89E-06	1.33E-05	1.22E-05	1.18E-05	3.92E-05	4.50E-06	4.44E-06	6.00E-06	8.05E-06	3.43E-06	1.59E-06	3.72E-06	3.85E-05	1.70E-05	9.51E-06	9.70E-06	6.66E-06	4.04E-06	9.04E-05	1.66E-05	4.33E-06	3.09E-06	5.37E-06	0.000131882	1.75E-06	4.19E-06	5.13E-06	1.84E-06	3.80E-06	7.51E-06	6.96E-06	1.61E-05	1.59E-05	3.04E-05	4.49E-06	9.65E-06	9.39E-06	1.65E-05	2.81E-05	1.27E-05	4.26E-06	7.50E-06	2.19E-05	1.12E-05	4.75E-06	2.25E-06	2.94E-06	0.001141458	1.42E-05	1.05E-05	1.08E-05	8.09E-06	2.00E-05	1.61E-05	9.94E-06	2.32E-05	3.63E-05	1.47E-05	3.65E-06	8.00E-06	4.06E-06	7.21E-06	2.43E-05	2.06E-05	1.99E-06	5.44E-06	3.18E-06	3.62E-06	1.28E-05	2.43E-06	3.27E-06	1.34E-05	6.99E-06	3.22E-06	2.74E-06	0.003236588	2.09E-05	1.77E-06	1.14E-05	4.98E-06	1.05E-05	9.34E-06	6.92E-06	1.62E-06	3.62E-06	4.03E-05	3.07E-05	4.78E-06	3.97E-06	7.21E-06	8.87E-06	4.32E-05	6.34E-06	1.34E-05	8.95E-06	2.21E-06	2.20E-06	3.63E-06	4.01E-06	1.20E-05	9.34E-06	0.001483351	2.52E-05	3.12E-05	1.76E-05	2.59E-06	1.80E-05	3.73E-06	0.001483351	4.53E-06	1.04E-05	2.91E-06	9.22E-06	1.82E-05	0.000230549	3.31E-05	8.03E-06	1.60E-05	7.55E-05	1.70E-05	0.000414601	4.15E-06	1.76E-06	1.18E-05	0.000104499	1.20E-05	8.28E-06	1.45E-05	2.49E-06	4.04E-06	2.20E-06	6.13E-06	2.31E-06	3.68E-06	4.21E-06	2.96E-06	3.05E-06	4.66E-06	3.63E-05	3.17E-06	5.12E-06	3.12E-06	1.16E-05	8.04E-06	2.53E-05	6.62E-06	8.24E-06	8.66E-06	3.14E-06	5.15E-06	7.58E-06	5.66E-06	5.40E-06	2.22E-06	2.29E-06	4.22E-06	4.62E-06	3.80E-06	3.09E-05	8.57E-06	1.31E-05	9.90E-06	4.06E-06	1.29E-05	2.90E-06	1.74E-05	3.34E-06	8.04E-06	6.61E-06	9.99E-06	3.35E-06	3.31E-06	2.90E-06	2.15E-06	2.75E-06	3.12E-06	1.01E-05	3.17E-06	2.89E-06	0.000121534	4.64E-06	2.55E-06	1.01E-05	2.03E-06	2.12E-05	2.07E-06	2.75E-06	2.35E-06	9.53E-06	8.00E-06	3.32E-06	4.17E-06	9.82E-05	1.82E-06	1.13E-05	8.82E-06	2.83E-06	8.04E-06	9.82E-05	2.62E-06	3.21E-06	2.72E-06	2.09E-06	3.20E-06	0.000381087	1.04E-05	2.99E-06	1.47E-05	7.69E-06	2.40E-06	2.48E-06	9.85E-06	8.80E-06	6.64E-06	8.81E-06	2.16E-06	3.50E-06	4.44E-06	5.94E-06	1.56E-05	0.000483355	3.74E-06	1.03E-05	1.30E-05	1.83E-06	2.16E-06	2.21E-05	4.28E-06	1.13E-05	4.96E-05	3.81E-06	8.62E-06	7.22E-06	3.72E-06	4.13E-06	9.38E-06	0.000180984	1.03E-05	6.16E-06	0.000139153	1.10E-05	2.63E-06	0.000635297	1.89E-06	2.09E-06	3.23E-06	1.06E-05	4.18E-05	6.59E-06	3.57E-06	1.97E-06	6.64E-06	3.96E-06	5.07E-06	5.94E-05	2.65E-06	2.82E-06	6.89E-06	2.24E-05	5.10E-06	2.12E-06	0.049238329	3.29E-06	4.26E-06	3.84E-06	1.47E-06	9.54E-05	5.56E-06	2.02E-06	8.60E-05	1.99E-06	2.87E-06	2.45E-05	3.60E-06	4.72E-06	3.52E-05	2.83E-06	1.31E-05	3.21E-06	2.12E-06	9.54E-05	3.32E-06	2.67E-06	2.76E-06	4.07E-05	1.68E-06	7.62E-05	3.47E-06	1.63E-06	0.000164779	2.96E-06	7.27E-05	3.81E-06	1.47E-05	1.48E-06	8.63E-07	5.46E-05	2.13E-06	5.60E-06	2.48E-06	2.28E-05	4.63E-06	3.36E-06	2.69E-06	7.97E-06	1.31E-05	1.18E-05	2.95E-06	3.02E-06	3.21E-06	2.89E-06	2.64E-06	4.38E-06	2.55E-06	1.16E-06	3.02E-06	2.67E-06	2.67E-06	6.10E-06	7.70E-06	0.000279097	1.36E-05	3.39E-06	3.71E-06	2.65E-06	3.46E-05	3.45E-06	1.88E-06	1.43E-05	2.00E-06	3.46E-06	2.51E-06	2.80E-06	3.22E-06	3.16E-06	2.14E-05	1.06E-05	3.32E-06	8.63E-06	0.000162527	3.35E-06	1.96E-06	2.38E-05	4.70E-06	4.65E-05	6.56E-06	1.66E-06	2.19E-06	2.94E-06	5.11E-06	1.80E-05	6.18E-06	3.61E-06	4.55E-06	2.99E-06	3.90E-06	0.000140817	2.69E-06	2.10E-06	5.32E-06	0.004645404	1.37E-05	1.14E-06	3.33E-06	1.21E-06	0.000442611	3.67E-06	6.44E-06	2.93E-06	2.98E-06	1.11E-05	3.41E-05	2.77E-06	4.93E-06	8.94E-06	4.16E-06	3.50E-06	4.14E-06	3.67E-06	4.71E-06	1.74E-06	1.94E-05	1.94E-06	4.80E-06	8.89E-07	9.70E-06	1.53E-06	1.25E-05	3.19E-06	1.86E-06	3.85E-06	6.06E-06	2.73E-06	1.46E-05	5.24E-06	4.00E-06	0.000276349	0.000350695	1.66E-06	0.001350297	2.11E-05	1.71E-05	0.000147449	0.000147449	0.000144677	0.003746957	0.001137461	9.12E-05	9.12E-05	0.003386476	0.003037905	0.016104104	0.000773717	0.00070156	1.42E-05	0.00017553	0.000539415	4.38E-05	0.000665106	7.52E-05	0.009187363	0.000234284	3.03E-05	2.39E-05	0.000275791	0.000233308	3.46E-06	2.46E-05	8.60E-05	3.72E-06	2.72E-05	0.000160473	2.78E-05	0.000115263	2.05E-05	0.000131734	0.003273845	2.57E-06	0.000174584	0.001331855	0.000124777	9.06E-06	2.81E-05	1.33E-05	1.45E-05	5.22E-05	2.22E-05	0.000193038	1.79E-05	7.19E-05	7.83E-06	0.000788804	0.002947463	0.000362381	1.28E-05	0.00761942	7.19E-05	0.00106609	0.000202817	4.36E-05	0.009746257	6.75E-05	1.88E-05	0.000944027	0.001276939	0.002767701	0.000194323	0.000255794	0.002624192	0.001866187	0.000398972	8.34E-05	0.000152486	0.001861128	0.0010705	0.002895002	0.000463595	0.000305084	6.46E-05	0.000255925	0.007603086	0.010827853	0.002893558	3.24E-05	0.000130208	6.62E-06	0.000333908	0.000333908	0.000381087	0.001231556	0.004702874	0.001150731	0.000747151	0.000546555	0.00023584	6.25E-06	0.000716284	0.000680358	0.000918922	0.000202738	6.34E-05	3.56E-06	7.88E-06	0.001106803	0.000193479	7.16E-05	1.32E-05	1.79E-05	0.004651845	0.000379648	0.006045801	0.001578392	0.000790092	0.000207255	0.000212367	0.00010088	0.009785873	0.000823676	5.42E-05	1.24E-05	0.000382243	0.001992455	0.000288558	0.000182693	0.008439902	2.25E-05	0.000228348	4.20E-05	0.000141312	2.62E-05	0.000383296	9.48E-06	0.000433956	5.72E-05	0.000116643	0.00072545	0.000435643	0.000106846	0.000186376	0.000115603	8.17E-05	3.45E-06	0.000158003	0.014467716	0.014043576	0.003768067	0.001400782	0.000154286	0.000739902	0.003264904	0.000484304	0.002317516	0.003197916	0.002098132	0.001374821	0.012083756	0.002057344	0.001830729	0.001828276	0.000930594	0.000173851	0.000509915	0.00468191	1.56E-05	0.000276237	0.001943051	0.00494205	0.002832224	0.004610098	0.005475936	0.005548461	0.000805855	0.000881294	0.00075948	0.000189612	0.004351137	0.000233037	3.50E-05	7.80E-06	0.000937872	0.000535719	0.001533806	0.001565696	0.002237136	0.000434537	0.000475759	0.000937872	0.000323665	0.000283801	0.00038131	0.000182012	0.001866545	3.81E-05	0.001044395	0.002984436	0.000358777	0.000778096	0.000982455	0.000534777	0.000164431	0.001220288	0.000383242	0.000356947	0.000495634	0.000443521	0.001194788	0.001565442	0.001002657	0.000413708	5.42E-05	0.001970457	6.06E-06	0.000396356	0.007318887	0.00041133	3.35E-05	0.002488125	8.36E-05	9.35E-05	8.42E-05	0.000733785	0.003620744	0.000549093	0.000312022	0.00130039	0.000177342	1.44E-05	0.001167691	0.001289632	0.000786277	0.000285999	0.000288541	0.000695184	0.000407015	0.000668853	0.000989273	0.000407015	0.000601216	0.001693795	0.000525462	0.000466761	1.00E-05	2.81E-05	0.000525462	0.00012682	1.22E-05	0.002013894	0.001046149	0.000497911	0.001102818	0.001006548	0.00027972	0.000895541	0.000186007	0.000474217	0.001220209	4.75E-05	0.000966217	0.000152386	0.000595509	0.000115222	0.000509915	0.001120328	1.18E-05	0.000179178	0.000356698	0.001846529	3.49E-05	0.000229341	0.000476717	0.000258207	0.000265131	0.000255121	1.21E-05	0.000359958	7.43E-05	0.001056758	0.000452993	0.000918676	0.000983368	0.000195881	0.00015561	0.000699884	0.000674685	6.26E-06	0.000168722	0.000503139	0.000265131	0.001259096	4.16E-05	9.72E-05	5.32E-05	0.000244871	0.000476717	0.000123437	0.000471237	0.001782714	0.000210914	0.000217396	0.000112237	0.000244871	0.000514935	7.02E-05	0.000167113	0.000409174	0.000377761	0.000895227	0.000778096	0.000194909
2022MCF0013_p_2_001	2	uninfected	no	No OTI	M2	uninfected	uninfected 2	2.69E-05	0.000357548	0.000403195	0.000106272	0.000325161	0.000106272	0.000788989	1.09E-05	0.000493969	0.000484188	4.95E-05	7.90E-05	0.000657903	0.006687147	0.000656064	0.000152737	0.000465354	0.000140475	0.000226508	0.000529976	0.001812317	0.000114289	0.000301954	1.93E-05	0.00036022	0.000184965	0.000150045	0.000470889	0.000509199	0.00016631	0.000525715	0.000157551	0.001002166	0.001235728	7.07E-05	0.000341665	0.001201368	0.000209634	0.000113157	0.000695473	0.001337491	0.000158919	0.000326465	0.000560827	0.00021967	0.000471219	0.000305806	2.04E-05	0.000135942	0.000186924	4.56E-05	9.43E-06	0.000180877	0.000135896	0.000151363	0.000114289	2.51E-05	0.00012847	0.000200658	0.000393863	9.48E-05	1.43E-05	0.015623486	4.45E-05	0.000133609	0.000219547	4.32E-05	0.000135615	1.68E-05	0.000335139	0.000587924	0.000157442	0.000423533	9.98E-05	0.000284896	0.000830314	8.67E-05	4.24E-05	0.000584183	0.000476721	0.000420436	0.000325967	1.44E-05	8.90E-05	1.74E-05	0.000207253	0.000306762	0.000103736	0.000217434	0.000415569	0.000294795	0.000126469	0.000279213	0.000337918	0.000173719	6.54E-06	0.000454198	0.000329659	0.00014826	0.000135321	0.00064003	0.000596121	8.87E-05	0.000542743	0.000217434	0.000140475	0.000161739	0.000420436	0.000493042	0.000557349	0.004421437	0.000106551	0.000258527	0.000218826	0.000809096	0.00016331	0.000591086	0.000809096	0.001846073	9.17E-05	0.000168442	0.000335257	0.000425405	0.000263277	0.000439475	0.000282491	0.000195297	0.000212541	0.001465412	0.000111404	0.00011625	0.000227521	0.000153715	6.25E-05	0.00019551	0.000131854	4.47E-06	0.000126576	0.0001096	0.015623486	0.003389683	8.90E-05	0.00048121	0.000354861	9.72E-05	0.000101713	0.000295127	4.47E-06	3.27E-05	0.000300037	0.000126552	7.12E-06	0.000696536	0.000161893	0.00010015	0.000191319	0.00021287	0.000434192	0.000157887	2.96E-05	0.000525436	0.000266733	2.58E-05	0.000110944	0.000276875	3.20E-06	2.28E-05	0.000195016	3.18E-06	4.93E-06	0.000225855	0.000578607	8.49E-05	0.00015628	0.022707318	0.000192484	0.000259354	9.96E-05	0.000330527	0.000735339	0.000130948	0.00010177	0.000170879	0.000140567	0.000256018	0.000366497	0.00038447	0.000233764	0.000158358	4.43E-05	0.000311305	6.91E-06	0.00026972	0.000233764	2.17E-05	8.56E-05	6.01E-05	0.000169909	3.87E-05	0.000308787	0.000224717	0.000141872	7.26E-05	4.88E-06	0.000198323	0.000243276	7.30E-06	1.51E-05	0.000177151	0.000153384	0.000110682	8.04E-05	7.00E-05	5.22E-05	6.78E-05	4.56E-06	0.000235082	0.002359748	0.001890944	4.59E-05	4.34E-05	6.75E-05	2.44E-06	0.000251726	0.000101452	0.000151078	0.000204033	0.000124376	0.000497565	0.00017906	0.000189672	3.41E-05	0.000317671	9.77E-05	0.000231908	0.000241042	0.013817788	0.000185079	0.000306175	3.42E-05	4.67E-06	4.87E-06	0.000277917	5.30E-06	0.000676451	6.88E-05	0.000308043	0.000106887	0.000109001	2.87E-05	2.09E-05	5.86E-05	0.00011295	0.000173977	0.000100686	7.78E-05	6.58E-05	0.000214148	0.000388761	0.000312505	0.000150195	0.000151233	5.75E-05	0.000137487	0.000452806	0.000278638	0.000414923	9.76E-05	1.48E-05	7.33E-05	8.50E-05	4.26E-05	0.00016532	0.000698807	2.10E-05	4.09E-05	2.21E-05	0.001381309	1.70E-05	3.73E-05	0.000478339	3.86E-05	6.85E-05	0.000387533	7.93E-05	0.02972178	0.000197431	8.23E-05	7.42E-05	0.000328113	0.000222297	0.000390406	5.30E-05	4.34E-05	0.008601482	0.000442676	4.59E-05	0.000410696	0.006138397	0.000302071	4.57E-06	0.000366307	0.000141872	0.002359568	7.37E-05	0.000403137	5.80E-05	0.00045486	0.000157947	0.000296809	1.38E-05	9.42E-05	3.92E-05	0.000123042	3.54E-05	0.000115467	8.89E-06	0.000128712	0.00018493	8.87E-05	0.000208682	0.000221291	0.000694241	6.49E-05	6.13E-05	7.00E-05	5.72E-06	1.43E-05	0.000136671	0.000222774	0.000108752	0.000147193	0.000128913	0.000230725	0.000174991	1.70E-05	0.000105126	2.16E-05	0.000591505	0.00053927	6.70E-05	0.000187078	3.23E-05	4.15E-05	3.21E-05	4.31E-05	7.93E-05	0.00020434	0.000206439	0.000885354	4.96E-06	0.000196098	2.62E-05	0.000258214	2.24E-05	0.000525185	9.19E-05	0.000217987	0.000243633	0.00044658	6.13E-05	0.006421718	0.0001588	0.00028551	0.000175311	4.15E-05	0.000394846	0.000921427	0.000230725	5.96E-06	4.31E-05	5.99E-05	3.72E-05	0.000313196	0.000150929	5.81E-05	0.000135015	1.34E-05	5.54E-05	2.28E-05	0.000591496	0.000221905	0.000157124	0.000167402	3.15E-05	4.82E-06	5.76E-05	9.63E-06	0.000260345	4.13E-05	0.000266941	5.82E-05	2.92E-06	1.28E-05	9.00E-05	7.31E-05	0.001716858	7.13E-05	6.62E-05	0.000115141	0.000128893	4.79E-05	0.000313529	6.59E-05	5.13E-05	0.000203814	5.28E-05	7.63E-05	0.000153783	5.07E-05	0.000133991	0.000239251	2.28E-05	0.000165645	5.68E-06	3.36E-05	5.97E-05	0.000128383	1.49E-05	0.000278137	5.82E-05	3.44E-05	4.93E-05	1.78E-05	3.76E-05	0.000116555	5.46E-05	0.000278137	0.00016254	0.000167399	4.59E-05	4.58E-06	7.95E-05	6.03E-05	0.000200401	0.000145045	0.000149651	7.81E-05	0.000192214	6.37E-05	0.000343192	0.000187078	9.57E-05	0.000199921	3.20E-05	1.34E-05	7.12E-06	3.44E-05	1.31E-05	0.000187334	4.92E-05	0.00016631	9.17E-06	5.50E-05	0.000425248	0.000105029	0.000110363	0.000186075	6.60E-06	9.19E-05	8.63E-06	6.98E-05	1.14E-05	2.06E-05	0.000176966	0.000131787	1.95E-05	4.68E-05	1.81E-05	2.50E-06	7.32E-05	9.84E-05	0.000185239	5.53E-05	0.000132553	5.51E-05	1.57E-06	0.000657903	0.000186346	2.89E-05	7.06E-05	2.21E-05	6.03E-05	6.82E-06	0.000153384	0.000342856	2.96E-05	2.37E-05	4.64E-05	4.61E-05	7.83E-06	9.05E-06	0.000229558	0.000101571	2.84E-05	0.000198465	0.00012311	0.000171936	2.68E-05	0.000172762	2.85E-06	4.51E-05	4.79E-05	8.07E-05	2.64E-05	0.000120482	8.34E-05	3.05E-06	5.59E-05	3.81E-05	0.000188195	0.000237603	0.00013645	2.02E-05	0.000167793	0.000183058	5.22E-05	2.56E-06	1.74E-05	0.000173735	0.000474863	0.000159198	7.00E-05	3.76E-05	4.33E-05	3.39E-05	9.20E-05	6.99E-05	0.00012617	0.000105926	0.000222317	0.001056892	9.49E-06	0.000135526	8.72E-06	7.00E-05	7.03E-06	0.000430263	2.78E-05	8.41E-05	0.000120438	4.38E-05	3.70E-05	1.39E-05	0.000660067	4.24E-05	0.00013289	0.000111196	0.0001286	8.64E-07	0.000109664	4.79E-05	0.000244492	6.23E-05	0.000532905	1.75E-05	5.41E-05	4.81E-05	0.00010809	0.000323142	3.03E-05	5.39E-05	0.000406769	8.39E-05	0.000287774	0.000149233	3.54E-05	3.93E-05	0.000116238	9.04E-05	7.03E-05	3.82E-06	5.45E-05	0.000225161	0.000194688	0.000121198	7.80E-07	0.000374844	9.41E-05	0.000119428	0.000225043	0.000135321	1.99E-05	0.00022095	0.00010766	0.00010253	3.34E-05	3.54E-05	2.15E-06	6.14E-05	2.68E-06	0.000122371	1.97E-05	5.94E-05	5.99E-05	0.008503758	0.000239902	5.30E-05	0.000127323	7.00E-05	4.03E-05	4.83E-05	0.000110591	0.000252127	0.000479477	1.29E-05	0.00015327	8.96E-05	6.07E-05	0.000218595	0.000218826	0.000109294	0.000104329	6.87E-05	3.73E-05	3.04E-06	8.15E-06	0.000119725	5.70E-05	0.000284083	0.003462102	0.000292743	3.84E-05	1.35E-05	3.06E-05	0.000194292	5.49E-05	4.56E-05	0.000325591	0.000170177	0.000292743	0.000132586	9.49E-06	1.26E-05	5.59E-05	9.41E-05	2.98E-05	0.001580001	1.14E-05	0.000147132	0.000182184	3.64E-05	0.000109996	5.27E-06	5.75E-05	0.000304507	2.16E-05	0.000136559	9.36E-05	7.83E-05	8.79E-05	1.93E-05	1.35E-05	8.56E-05	3.73E-06	9.72E-05	0.000160603	4.57E-06	4.98E-05	0.000118545	3.85E-05	7.14E-05	0.000117714	2.54E-05	9.09E-05	0.000462615	5.21E-05	0.000193061	0.000113241	0.000172762	2.48E-05	7.85E-05	4.34E-05	7.55E-05	3.32E-06	3.32E-05	0.00016977	8.28E-05	5.25E-05	0.000366307	7.71E-05	0.000152303	2.16E-05	1.59E-05	8.47E-06	4.62E-06	2.49E-05	9.61E-05	5.47E-05	0.000210577	0.000184752	5.61E-05	2.47E-05	0.000271272	0.0010064	0.0003807	5.48E-05	1.91E-05	1.87E-05	0.000107164	8.83E-05	0.000205058	0.000117714	5.82E-05	7.28E-05	0.000100522	0.000173533	6.95E-05	0.00018225	5.34E-06	5.13E-06	3.39E-05	0.000127902	4.91E-05	0.000226752	0.000139723	1.61E-05	0.000114772	1.83E-05	0.000316024	2.50E-06	1.61E-05	2.72E-05	0.000340462	0.000128378	5.27E-05	3.72E-06	0.000156854	4.41E-06	7.01E-05	0.000160292	0.000300037	2.31E-05	7.65E-05	0.000118653	7.06E-05	3.54E-05	9.61E-06	7.92E-05	0.000118477	0.00010674	7.39E-05	6.20E-05	7.01E-05	1.55E-05	6.24E-05	9.61E-05	8.85E-05	2.19E-05	0.000404479	6.70E-05	1.51E-05	7.39E-05	7.26E-05	0.000104329	8.15E-06	3.79E-05	2.95E-06	0.000214108	0.000101197	1.15E-06	8.62E-05	0.000118851	6.13E-05	1.60E-05	1.75E-05	3.33E-05	1.79E-05	2.11E-05	0.000139744	7.55E-05	3.60E-05	7.98E-05	8.02E-06	0.000100702	4.28E-06	0.000154391	6.88E-05	4.49E-05	3.19E-05	0.000948752	0.000119725	0.000175327	5.13E-05	1.03E-05	2.44E-05	9.42E-05	4.24E-06	0.000156438	4.95E-06	0.000106094	8.49E-05	7.55E-05	0.000112143	7.47E-05	1.71E-05	0.005738647	4.38E-05	0.000147132	2.54E-06	2.08E-05	3.12E-05	4.06E-05	0.000150676	1.84E-05	1.33E-05	0.000145866	0.000217987	0.00011683	7.37E-05	1.72E-05	4.38E-05	7.13E-05	0.00027607	1.89E-05	1.33E-05	7.22E-06	5.47E-05	1.80E-06	2.11E-05	6.08E-05	0.000842223	0.000141886	0.000138569	2.24E-05	0.000103326	5.06E-06	8.72E-06	6.18E-05	0.004568713	8.43E-05	3.70E-05	5.77E-05	0.000139744	0.000434192	2.87E-05	4.04E-05	4.51E-05	0.00013618	8.06E-05	0.000104143	1.59E-05	0.000228072	8.23E-05	7.58E-05	3.76E-05	8.83E-05	6.91E-05	2.96E-05	3.36E-05	5.55E-05	0.000298668	0.000610248	2.04E-05	5.40E-05	8.60E-06	0.000257281	5.23E-06	0.000105655	8.51E-05	5.60E-05	9.32E-05	3.93E-05	0.000221846	3.32E-06	4.20E-05	4.07E-05	0.000114231	8.80E-05	0.000157384	3.52E-05	2.39E-05	0.000109861	0.000185079	3.12E-05	1.74E-05	5.43E-05	0.00023164	5.05E-05	3.93E-05	5.80E-05	9.31E-06	3.19E-05	0.000207547	1.45E-05	0.000409491	3.96E-05	4.24E-05	8.64E-06	7.29E-05	7.65E-06	4.38E-05	0.000146185	0.000159527	0.000146185	3.61E-05	9.42E-05	0.000168596	4.59E-05	0.000254692	6.40E-05	4.39E-05	4.23E-05	0.005627788	0.004568713	1.87E-05	6.32E-05	6.87E-05	1.15E-05	2.48E-05	5.94E-05	2.99E-05	1.96E-05	4.90E-06	7.12E-05	0.000670018	0.000160344	3.60E-05	3.24E-05	5.22E-05	3.26E-06	2.68E-05	5.25E-05	5.38E-05	0.000103206	0.000106311	4.44E-05	5.06E-05	2.59E-05	4.51E-05	2.17E-05	5.84E-06	0.000164927	9.26E-07	1.97E-05	4.88E-05	2.84E-05	0.000120086	4.64E-05	3.39E-05	3.05E-05	7.79E-05	0.000120438	5.17E-05	0.000218185	0.000137005	2.96E-05	4.69E-05	5.04E-06	0.000283664	5.28E-05	2.57E-06	5.10E-06	1.11E-05	4.41E-06	4.70E-06	0.000482378	5.98E-06	2.48E-05	2.79E-05	5.65E-05	0.000125872	0.000242715	8.94E-06	4.54E-05	0.000394846	1.00E-05	0.000124225	3.61E-06	3.98E-05	0.000599876	5.45E-05	5.84E-05	2.94E-06	4.10E-06	3.40E-05	3.74E-05	4.78E-06	4.51E-05	7.98E-05	0.000148944	0.00012242	3.87E-05	1.16E-05	3.66E-05	2.37E-06	0.000940833	1.22E-05	4.26E-06	2.07E-06	3.48E-05	9.11E-05	9.31E-06	8.47E-05	3.12E-05	6.67E-05	3.01E-05	1.83E-05	3.32E-05	0.000226086	0.000186346	3.76E-05	8.72E-05	5.72E-06	1.15E-05	1.65E-05	7.65E-06	1.65E-05	2.75E-05	4.06E-05	1.12E-05	8.44E-05	5.08E-05	0.000123397	3.77E-06	2.12E-05	0.00011453	0.000102682	7.19E-05	3.42E-05	0.000176542	0.00013618	9.83E-05	2.70E-05	7.63E-05	8.48E-05	2.86E-05	9.88E-05	7.20E-05	4.02E-05	4.50E-05	0.000904941	0.00011383	5.55E-05	3.38E-06	3.49E-06	9.34E-06	7.66E-06	2.19E-05	1.53E-05	0.000118301	4.74E-05	2.81E-06	6.10E-05	0.000132388	2.84E-05	5.82E-05	2.49E-05	5.75E-05	8.30E-05	5.58E-05	7.23E-05	0.000155232	3.57E-06	6.37E-05	5.40E-05	9.53E-06	0.000121986	0.000137421	1.93E-05	6.58E-05	4.35E-05	1.77E-05	0.000135435	5.53E-05	8.28E-05	2.74E-05	4.99E-05	1.23E-05	7.96E-06	3.43E-05	1.72E-05	0.000119583	0.000242776	1.08E-05	4.44E-05	5.99E-05	2.58E-05	4.82E-05	3.47E-05	6.16E-05	6.27E-06	7.70E-06	1.04E-05	1.22E-05	5.90E-05	2.25E-05	3.15E-05	6.54E-06	0.000927465	9.83E-06	3.47E-05	4.97E-05	3.17E-05	4.97E-05	0.001064852	3.17E-05	4.76E-05	1.52E-05	2.11E-05	2.85E-05	1.82E-05	4.79E-05	0.000120425	0.000295127	8.06E-06	4.27E-05	5.23E-06	0.000251356	6.24E-05	1.51E-06	6.72E-05	2.79E-05	0.000287774	2.77E-05	2.60E-05	0.000185687	3.46E-06	1.25E-05	5.89E-06	1.65E-05	3.59E-05	5.24E-06	2.21E-05	2.55E-05	0.000156854	3.39E-05	1.92E-05	3.24E-06	9.30E-05	0.000118462	2.22E-05	2.43E-06	5.17E-05	5.67E-05	3.16E-05	0.000118477	3.32E-05	1.81E-05	8.31E-05	1.75E-05	6.40E-05	8.72E-06	7.18E-06	4.38E-06	4.98E-06	2.90E-06	5.55E-05	8.17E-05	6.21E-05	5.37E-05	6.41E-05	0.000105742	5.75E-05	0.000226036	1.21E-05	6.57E-05	0.000106712	1.61E-05	8.70E-05	8.61E-07	0.000115847	9.29E-05	0.009618436	0.000236271	9.09E-06	4.39E-05	5.03E-05	8.86E-05	1.55E-05	6.95E-05	2.51E-05	4.32E-05	9.20E-05	0.000116885	2.48E-05	0.000150011	3.02E-05	4.97E-05	4.32E-05	3.53E-05	8.00E-05	2.43E-05	4.62E-05	4.58E-05	5.61E-05	3.93E-05	8.05E-05	1.25E-05	4.27E-05	2.19E-05	4.67E-05	6.95E-05	7.88E-05	1.43E-05	8.09E-05	1.64E-05	0.009581231	0.00020612	9.61E-05	5.74E-05	2.22E-05	3.93E-05	3.29E-05	4.90E-05	3.79E-05	3.29E-05	4.22E-06	6.61E-05	4.14E-05	5.58E-05	2.55E-05	2.14E-05	3.81E-06	6.87E-06	4.36E-06	4.96E-05	0.00015272	7.26E-05	4.84E-05	4.33E-05	1.70E-05	8.89E-05	4.01E-05	7.54E-05	5.18E-05	6.48E-05	5.30E-05	1.61E-05	8.27E-05	2.12E-05	0.018701196	6.31E-05	4.40E-05	3.29E-05	0.000186631	5.51E-05	3.82E-06	5.97E-05	7.20E-06	7.27E-05	6.61E-05	7.73E-05	5.79E-06	3.50E-05	8.44E-05	0.003573888	1.06E-05	0.000159563	1.75E-05	3.07E-05	2.89E-05	3.48E-05	1.49E-05	0.003573888	6.98E-05	8.81E-05	4.89E-05	1.23E-05	4.95E-05	0.000132586	5.18E-06	8.93E-06	7.14E-06	0.000153043	9.35E-05	7.19E-05	1.51E-05	9.37E-05	2.07E-06	4.96E-05	0.000418676	0.00017677	6.55E-06	9.72E-05	7.32E-06	5.45E-06	0.001822915	6.04E-05	3.53E-05	1.73E-05	2.53E-06	3.69E-05	1.33E-05	1.63E-06	9.98E-05	0.000100065	6.24E-05	7.66E-06	7.19E-05	5.31E-06	5.77E-05	1.38E-05	0.000110483	9.91E-06	5.46E-06	1.39E-05	3.52E-05	3.63E-05	8.69E-05	7.11E-05	6.79E-06	0.000110483	4.64E-05	4.75E-05	2.14E-05	0.000148703	3.11E-06	4.28E-06	3.83E-05	5.92E-05	3.60E-05	0.00012242	5.48E-05	2.14E-06	2.73E-05	4.33E-06	9.74E-06	0.000194688	8.27E-05	7.28E-06	2.71E-05	9.49E-05	1.50E-05	1.70E-05	2.65E-05	3.74E-05	4.72E-05	4.56E-06	6.70E-05	6.98E-05	1.60E-05	0.008550895	5.02E-05	2.22E-05	7.05E-05	3.44E-05	7.26E-05	0.00306633	8.53E-05	6.31E-06	1.99E-05	2.92E-05	2.20E-06	4.05E-06	1.37E-05	2.11E-05	0.00306633	3.29E-05	4.97E-05	0.000147065	8.50E-06	0.000313435	3.98E-05	2.32E-05	0.000589548	4.57E-05	3.09E-05	1.29E-05	4.94E-06	4.32E-05	1.60E-05	7.25E-05	8.80E-06	2.13E-05	4.04E-05	4.76E-06	1.45E-05	0.000116538	3.25E-05	4.51E-05	4.94E-06	8.70E-05	0.002970978	6.09E-06	9.24E-06	4.06E-05	4.08E-06	3.29E-05	1.10E-06	0.000162682	0.000240671	6.25E-05	7.47E-06	3.26E-06	3.62E-06	0.000119415	7.99E-06	2.36E-06	0.000265622	3.36E-05	8.92E-06	7.27E-06	4.45E-05	8.25E-07	4.08E-05	5.55E-05	3.53E-05	7.19E-06	3.15E-06	6.18E-05	2.04E-05	5.16E-05	0.001375669	6.91E-05	3.49E-05	4.66E-06	2.20E-05	4.42E-06	1.44E-05	2.83E-05	3.73E-05	0.033761137	2.68E-05	5.15E-06	2.46E-05	0.000123627	2.91E-06	5.08E-05	0.005947314	2.64E-05	1.41E-05	2.36E-06	1.11E-05	1.60E-05	4.21E-05	3.32E-05	8.19E-06	3.52E-05	8.98E-06	0.00123014	2.33E-06	7.87E-05	1.52E-05	7.60E-06	1.77E-06	0.00020758	8.91E-06	2.97E-05	4.10E-05	7.03E-05	8.27E-06	3.48E-05	7.13E-05	9.98E-05	0.000162682	0.000106459	7.46E-06	2.70E-05	3.19E-06	6.31E-05	5.59E-06	2.44E-05	5.20E-05	0.000469445	6.25E-05	1.53E-06	6.73E-05	4.07E-05	6.47E-05	4.52E-05	2.40E-06	7.16E-06	0.000577179	2.79E-05	4.14E-05	2.89E-06	0.001320262	5.62E-05	8.19E-05	4.79E-05	3.12E-05	1.87E-06	1.53E-05	2.75E-05	2.72E-05	6.31E-05	2.41E-05	2.80E-05	3.54E-05	1.03E-05	4.24E-05	4.87E-06	0.000138925	4.98E-05	3.82E-05	3.82E-05	7.86E-06	8.45E-05	1.75E-05	3.56E-06	0.000159235	2.08E-05	5.30E-06	4.58E-05	1.25E-05	6.63E-06	4.64E-06	4.36E-05	2.48E-06	3.22E-05	5.58E-05	5.37E-05	3.40E-05	6.02E-05	1.18E-05	1.69E-05	1.01E-05	1.01E-05	7.41E-05	2.33E-05	4.16E-06	5.74E-06	7.67E-06	1.21E-05	0.000671894	1.97E-05	2.53E-06	4.72E-06	1.28E-05	1.23E-05	0.000125782	5.49E-06	5.73E-06	1.91E-05	3.05E-05	3.53E-05	2.71E-06	1.18E-05	0.001685405	2.78E-05	4.79E-05	3.91E-05	5.35E-06	3.80E-06	2.48E-06	1.75E-05	8.31E-05	6.37E-05	4.64E-05	3.21E-05	5.47E-05	2.37E-06	3.40E-05	3.98E-06	3.16E-05	3.53E-06	5.84E-05	5.54E-05	4.37E-05	6.06E-06	1.50E-05	1.03E-06	8.76E-06	0.001184093	3.32E-06	1.13E-05	9.78E-07	1.35E-05	8.50E-05	2.31E-06	4.72E-05	2.69E-05	2.78E-06	5.16E-05	1.26E-05	2.33E-05	4.43E-05	0.000383124	2.74E-06	4.74E-05	7.58E-06	1.50E-05	1.03E-05	9.71E-06	4.08E-06	0.00014723	6.61E-05	1.94E-05	1.48E-05	2.54E-05	2.72E-06	5.48E-05	2.75E-05	4.12E-06	9.31E-06	6.07E-06	7.23E-05	5.55E-06	1.21E-05	0.000121428	9.12E-05	5.06E-05	4.24E-05	5.33E-05	2.26E-05	3.75E-06	4.14E-05	4.04E-05	1.53E-05	4.67E-05	1.67E-05	4.91E-05	4.51E-06	6.23E-06	0.00108844	2.19E-05	4.17E-05	2.16E-06	5.76E-06	8.52E-06	6.79E-05	7.94E-06	8.59E-05	2.04E-05	3.50E-06	5.75E-05	1.37E-05	1.09E-05	2.13E-05	3.23E-05	0.001405662	4.17E-05	2.80E-06	5.83E-05	9.18E-06	3.07E-06	2.14E-05	1.80E-05	8.99E-06	1.32E-05	1.52E-05	5.19E-05	5.58E-05	3.26E-06	1.48E-05	4.07E-05	3.00E-05	2.91E-06	3.29E-05	3.82E-05	7.69E-06	2.69E-05	2.78E-05	2.79E-06	1.53E-05	6.79E-05	3.26E-06	4.59E-05	4.17E-05	1.84E-05	1.66E-05	5.82E-06	4.35E-06	6.98E-05	1.52E-05	0.000130151	0.000118466	0.000349781	3.75E-05	3.59E-05	8.89E-06	9.93E-06	0.000196603	9.73E-05	2.12E-05	4.03E-06	6.16E-05	2.55E-06	6.40E-05	4.81E-05	6.16E-05	3.52E-05	9.02E-06	0.000907837	7.69E-06	6.34E-06	4.03E-06	6.56E-06	2.14E-05	5.46E-05	6.96E-05	0.000352442	2.24E-06	2.04E-06	1.65E-05	0.000126647	4.32E-05	3.19E-05	7.43E-06	0.000124288	3.90E-06	2.81E-05	7.17E-05	9.11E-06	5.14E-05	7.70E-06	8.80E-05	4.21E-05	4.09E-05	6.19E-05	2.14E-06	7.61E-06	4.73E-05	8.56E-05	2.35E-05	2.37E-06	6.29E-05	3.80E-06	6.40E-06	6.77E-05	5.61E-06	9.66E-06	3.76E-05	3.66E-06	5.67E-06	8.68E-06	2.82E-05	5.01E-05	8.53E-06	1.80E-05	4.26E-05	3.15E-05	7.25E-05	0.000222774	4.94E-05	4.83E-06	5.50E-05	1.33E-05	2.11E-05	2.63E-06	1.26E-05	4.09E-05	2.69E-05	3.60E-05	1.75E-05	3.27E-05	8.37E-05	9.44E-06	9.37E-06	2.50E-05	2.95E-05	1.28E-05	3.54E-06	9.67E-06	0.000196603	6.48E-05	4.49E-05	2.25E-06	3.26E-06	1.25E-05	4.20E-05	1.75E-05	2.21E-06	1.52E-05	4.97E-05	9.32E-05	6.43E-06	1.91E-05	2.14E-05	2.11E-05	3.51E-06	1.91E-05	1.13E-05	0.004154213	1.48E-05	1.53E-05	3.45E-05	8.58E-05	4.64E-06	7.65E-05	2.93E-06	0.000114534	9.05E-06	4.33E-05	2.98E-05	1.30E-05	6.88E-05	3.90E-06	4.82E-05	0.000186797	1.80E-05	6.88E-06	3.30E-05	3.09E-05	1.29E-05	6.87E-05	0.00020612	4.10E-05	1.88E-05	2.52E-05	4.92E-05	2.06E-05	4.04E-05	3.57E-06	2.63E-05	2.09E-05	4.08E-05	5.00E-05	3.90E-05	3.31E-05	3.41E-05	6.76E-05	4.83E-06	4.69E-06	1.69E-05	3.64E-05	3.28E-05	2.51E-05	1.05E-05	2.76E-05	1.25E-05	7.20E-05	2.39E-05	4.13E-05	3.99E-06	1.31E-05	9.18E-06	5.69E-05	1.41E-05	1.16E-05	3.30E-05	4.22E-06	2.72E-05	5.93E-05	2.55E-06	5.40E-05	0.000100129	5.89E-06	8.43E-05	4.95E-05	3.12E-05	3.45E-06	2.53E-05	1.44E-05	7.01E-06	2.28E-05	7.06E-05	4.15E-06	8.33E-06	2.06E-05	1.23E-05	4.83E-05	1.65E-05	2.82E-06	2.41E-05	3.38E-05	9.03E-06	4.07E-05	7.00E-05	5.35E-06	8.83E-05	3.30E-05	5.25E-06	1.55E-05	6.75E-05	3.02E-05	2.64E-05	7.78E-06	3.58E-05	1.08E-05	4.75E-06	6.21E-05	2.51E-06	1.15E-05	1.83E-05	3.86E-05	1.37E-05	2.16E-05	7.67E-05	5.06E-06	3.12E-05	1.26E-05	0.00090658	2.22E-06	4.71E-05	3.07E-05	1.25E-05	9.29E-06	4.45E-05	2.03E-05	2.00E-05	0.001410747	0.000151499	4.87E-06	7.60E-06	2.36E-06	4.12E-05	3.06E-05	2.78E-05	3.73E-06	1.64E-05	9.85E-06	2.98E-05	6.32E-06	2.68E-05	1.01E-05	0.01125947	1.78E-05	4.83E-06	9.74E-06	1.81E-05	9.37E-06	0.004153372	1.11E-05	3.15E-06	5.94E-05	0.000106614	2.70E-05	0.002022545	3.66E-05	2.30E-05	1.19E-05	8.33E-06	3.66E-06	4.23E-05	4.95E-06	0.00012311	6.35E-06	3.54E-05	9.42E-06	1.48E-05	0.000103306	4.97E-05	2.55E-05	4.14E-05	6.59E-06	4.24E-05	0.000103306	3.77E-06	2.38E-05	3.19E-05	4.41E-05	2.48E-05	1.39E-05	2.41E-05	1.30E-05	9.48E-06	1.04E-05	9.41E-06	2.63E-05	9.34E-06	2.69E-05	1.01E-05	2.48E-05	1.95E-06	0.000123397	3.17E-05	4.56E-06	4.83E-06	5.30E-05	0.000129564	0.000203881	3.93E-05	6.50E-06	1.39E-05	1.59E-05	5.78E-06	8.53E-05	2.44E-05	3.50E-06	3.68E-05	7.54E-06	3.02E-05	2.82E-05	6.06E-06	8.47E-05	2.38E-06	2.84E-05	5.18E-06	1.83E-05	1.19E-05	3.69E-05	3.44E-06	4.03E-05	2.59E-05	2.93E-06	2.48E-05	4.91E-06	1.87E-05	1.93E-06	3.55E-06	2.01E-05	0.000566496	4.03E-06	0.000111773	1.98E-05	0.00023457	0.000285213	1.59E-05	5.62E-06	2.25E-05	1.46E-05	4.41E-06	1.98E-05	1.14E-05	2.64E-05	3.66E-05	1.01E-05	4.05E-05	4.61E-06	4.88E-05	9.19E-06	9.56E-07	2.25E-06	3.88E-06	0.000127065	1.40E-05	2.59E-05	1.57E-05	4.48E-06	8.58E-05	2.04E-05	3.11E-05	4.01E-05	1.14E-05	1.26E-06	4.73E-05	1.21E-05	8.07E-06	8.65E-06	2.59E-05	8.27E-06	5.23E-06	2.70E-05	8.95E-06	2.69E-05	3.62E-05	3.73E-05	8.59E-06	2.39E-06	5.83E-06	5.97E-05	8.59E-06	6.62E-05	1.47E-06	3.18E-06	9.11E-05	1.89E-05	3.87E-06	0.000158462	1.26E-05	9.39E-06	1.41E-05	1.12E-05	5.35E-05	4.48E-05	2.12E-06	0.000918709	6.81E-06	1.52E-05	1.00E-05	1.37E-05	9.80E-05	2.41E-05	1.42E-05	3.10E-05	2.59E-05	3.40E-05	5.82E-06	0.000337102	2.49E-06	2.08E-05	3.25E-05	2.83E-05	1.94E-05	9.47E-05	2.13E-06	0.000280059	2.27E-05	3.11E-06	1.39E-05	1.41E-05	1.11E-05	1.10E-05	3.17E-05	2.58E-05	2.32E-05	1.11E-05	3.05E-05	2.25E-05	4.83E-05	1.80E-05	2.40E-05	5.17E-05	8.98E-06	8.20E-06	1.58E-05	1.52E-05	3.45E-06	4.15E-05	4.74E-06	1.52E-05	1.88E-05	4.37E-06	9.76E-06	2.82E-06	7.44E-06	1.19E-05	7.89E-06	3.21E-06	7.02E-06	3.51E-06	0.000453762	6.64E-06	2.63E-05	1.35E-05	1.98E-05	2.63E-05	1.18E-05	1.29E-05	5.70E-05	4.83E-06	9.33E-06	3.07E-05	1.41E-05	3.15E-05	0.00345187	1.12E-05	2.19E-05	2.85E-05	1.11E-05	4.97E-05	0.002106497	3.36E-05	1.97E-05	4.76E-06	2.89E-05	2.67E-05	5.45E-06	1.94E-05	3.05E-06	0.000787024	3.86E-05	3.02E-05	1.84E-05	2.14E-06	1.72E-05	1.97E-05	0.001447977	4.92E-06	1.59E-05	8.22E-06	2.98E-06	6.10E-06	2.00E-06	4.94E-06	3.96E-06	0.000217438	5.63E-05	4.50E-06	1.65E-05	0.014737041	2.84E-05	2.81E-06	3.09E-06	2.35E-06	0.000281818	1.62E-06	5.32E-06	5.98E-05	9.27E-06	5.29E-05	0.000266113	1.83E-06	3.23E-05	2.53E-05	1.17E-05	1.32E-05	4.04E-05	0.000353827	3.29E-05	0.00010399	7.23E-05	4.64E-06	1.29E-05	3.20E-05	2.40E-05	2.26E-05	2.18E-05	2.93E-05	2.69E-05	2.44E-06	5.80E-06	2.63E-06	9.05E-06	3.64E-06	3.09E-06	1.37E-05	2.21E-05	0.005103554	1.17E-05	2.95E-05	3.56E-06	4.10E-05	3.04E-06	0.00226342	1.04E-05	1.56E-05	1.05E-05	2.25E-06	2.14E-05	0.00013446	1.00E-05	4.56E-06	1.35E-05	1.26E-05	1.19E-05	1.29E-05	2.64E-06	5.80E-06	1.93E-05	3.02E-05	4.38E-05	4.51E-06	2.32E-05	0.000453274	5.44E-06	3.39E-05	5.94E-05	1.39E-05	1.35E-05	2.07E-06	0.000466808	2.38E-05	1.41E-05	1.02E-05	1.41E-05	2.13E-06	4.29E-06	1.89E-06	1.54E-05	1.73E-05	1.16E-05	1.09E-05	1.68E-05	0.000921427	3.32E-06	2.38E-05	2.33E-06	8.78E-06	2.62E-06	2.80E-06	2.69E-06	2.14E-05	5.69E-05	0.000528908	1.47E-05	5.57E-05	2.67E-06	6.49E-06	1.44E-05	8.70E-06	8.99E-06	1.30E-05	1.12E-05	0.009451619	8.28E-06	2.85E-05	1.84E-05	7.11E-05	0.000379232	4.20E-05	3.03E-06	1.90E-05	4.00E-06	6.57E-05	3.89E-06	9.90E-06	2.90E-05	1.46E-06	4.17E-06	2.30E-05	1.18E-05	4.53E-06	2.28E-05	1.18E-05	6.30E-06	3.42E-06	0.000384563	4.41E-06	1.50E-05	6.10E-06	3.89E-06	7.60E-06	3.30E-06	1.29E-05	3.95E-05	0.00038824	1.64E-05	2.45E-05	2.03E-05	3.14E-06	4.18E-06	1.25E-05	1.52E-05	6.98E-06	3.39E-05	2.37E-05	9.71E-06	5.02E-05	4.49E-05	6.14E-06	1.26E-05	2.81E-06	3.21E-06	1.17E-05	9.67E-06	2.27E-05	1.11E-05	1.29E-05	1.97E-05	1.12E-05	3.22E-06	3.24E-05	3.40E-05	2.11E-06	3.74E-05	9.62E-05	2.74E-05	0.000176619	4.03E-05	2.88E-05	5.84E-06	5.01E-05	0.000136245	4.27E-06	9.64E-06	1.23E-05	3.54E-05	2.10E-05	2.04E-05	3.73E-06	3.19E-05	4.17E-05	4.38E-05	1.32E-05	6.29E-05	9.85E-06	1.00E-05	7.68E-06	2.27E-06	0.000604876	2.31E-06	2.11E-05	8.25E-06	1.06E-05	3.41E-06	9.71E-06	5.81E-06	0.015178562	5.60E-06	3.52E-05	6.01E-06	1.02E-05	3.13E-06	3.04E-06	7.17E-05	1.77E-05	3.01E-06	5.47E-05	1.08E-05	6.17E-05	4.44E-05	9.95E-06	2.82E-05	0.000120177	1.16E-05	2.20E-06	3.08E-06	5.05E-06	3.16E-06	6.23E-06	2.26E-05	3.47E-05	5.73E-06	4.94E-05	2.69E-06	8.17E-06	3.89E-05	0.000115319	7.26E-06	3.06E-06	1.17E-05	2.26E-05	3.14E-06	1.18E-05	5.37E-06	8.69E-06	5.12E-06	3.72E-06	2.37E-05	6.77E-06	2.04E-05	2.46E-06	3.53E-06	5.57E-06	0.000885061	1.05E-05	2.13E-06	3.24E-06	1.49E-05	9.28E-06	1.68E-05	1.76E-05	0.002184352	9.35E-06	2.65E-05	3.12E-06	1.50E-05	1.30E-05	2.73E-05	1.12E-05	2.27E-05	0.000848329	3.91E-06	3.58E-05	2.19E-05	1.88E-06	2.52E-05	1.42E-05	2.31E-05	3.19E-05	2.29E-05	1.16E-05	1.77E-05	1.07E-05	1.61E-05	0.000116098	3.24E-05	7.49E-06	2.09E-05	3.33E-06	2.66E-06	9.83E-06	8.39E-06	1.57E-05	2.08E-06	1.52E-05	1.85E-05	0.000106831	8.68E-06	3.39E-06	1.39E-05	7.18E-06	1.42E-06	4.83E-06	2.95E-06	7.36E-06	1.15E-05	6.95E-06	6.47E-06	7.32E-06	1.71E-05	8.41E-06	1.47E-05	4.08E-05	2.53E-05	2.35E-06	4.80E-06	7.60E-06	0.000285634	1.30E-05	4.99E-05	1.31E-05	0.011658068	6.97E-06	1.81E-05	1.71E-06	2.18E-06	1.17E-05	2.19E-06	2.17E-06	8.06E-06	1.38E-05	1.24E-05	2.37E-06	4.67E-06	8.19E-06	3.86E-05	2.35E-05	4.79E-05	1.84E-06	3.18E-06	9.35E-06	6.55E-05	7.46E-06	1.76E-05	1.01E-05	1.80E-05	2.46E-06	0.000161773	2.55E-06	4.49E-06	5.00E-06	1.17E-05	3.76E-06	3.34E-05	1.45E-05	2.53E-06	7.80E-06	1.19E-05	2.45E-06	6.97E-06	5.00E-05	2.75E-06	6.95E-06	5.47E-06	9.04E-06	3.44E-06	5.36E-06	3.03E-06	5.28E-05	4.73E-06	1.57E-05	4.84E-06	1.47E-05	3.00E-06	4.06E-05	4.67E-06	7.26E-06	5.03E-06	4.98E-06	0.000102483	1.57E-06	4.20E-06	4.99E-06	7.13E-06	2.87E-06	3.23E-06	7.98E-06	2.06E-05	2.13E-05	2.35E-05	1.35E-05	1.59E-05	9.80E-06	1.73E-05	2.85E-05	9.21E-06	7.83E-06	1.06E-05	4.07E-05	8.13E-06	1.77E-05	1.69E-06	4.83E-06	0.000869872	2.06E-05	3.26E-05	1.35E-05	5.11E-06	2.50E-05	2.33E-05	1.03E-05	3.15E-05	4.23E-05	1.22E-05	3.76E-06	2.36E-05	2.95E-06	8.12E-06	0.000106	2.05E-05	5.36E-06	7.46E-06	3.40E-06	5.34E-06	6.84E-06	8.89E-06	2.53E-06	2.05E-05	1.35E-05	7.66E-06	3.86E-06	0.003506056	1.95E-05	1.53E-06	9.73E-06	3.44E-06	3.26E-05	1.86E-05	1.65E-05	1.71E-06	5.35E-06	5.03E-05	3.12E-05	1.12E-05	7.32E-06	8.12E-06	1.32E-05	5.29E-05	3.78E-06	2.05E-05	1.07E-05	2.74E-06	3.54E-06	7.41E-06	1.39E-05	2.05E-06	1.86E-05	2.88E-05	2.43E-05	1.59E-05	1.58E-05	2.24E-06	1.89E-05	8.68E-06	0.000125693	5.50E-06	1.14E-05	2.32E-06	1.29E-05	2.55E-05	0.000320794	7.16E-05	6.17E-06	3.81E-06	7.47E-05	3.24E-06	0.000417492	5.43E-06	1.51E-06	1.52E-05	9.20E-05	1.81E-05	9.09E-06	2.82E-05	2.27E-06	4.08E-06	1.77E-06	1.02E-05	1.93E-06	8.13E-06	3.35E-06	1.15E-05	1.08E-05	7.60E-06	4.07E-05	3.48E-06	9.81E-06	3.95E-06	7.18E-06	1.34E-05	2.68E-05	4.06E-06	1.76E-05	6.40E-06	3.00E-06	8.85E-06	8.14E-06	1.05E-05	6.42E-06	1.75E-06	2.41E-06	2.68E-06	3.43E-06	2.83E-06	4.57E-05	6.74E-06	1.38E-05	9.41E-06	6.13E-06	3.67E-06	9.88E-06	3.12E-05	2.83E-06	1.13E-05	5.63E-06	1.31E-05	3.58E-06	3.72E-06	9.88E-06	2.07E-06	5.14E-06	9.22E-06	1.76E-05	2.52E-06	2.86E-06	0.000110259	3.49E-06	2.56E-06	9.73E-06	1.08E-05	2.36E-05	5.30E-06	1.87E-06	1.72E-06	4.72E-06	1.15E-05	8.63E-06	8.96E-06	0.000109408	1.29E-06	8.58E-06	6.71E-06	2.59E-06	1.13E-05	0.000109408	2.24E-06	9.04E-06	2.05E-06	1.59E-06	3.03E-06	0.00041672	8.92E-06	2.59E-06	3.01E-05	4.88E-06	3.54E-06	6.20E-06	1.63E-05	8.18E-06	6.58E-06	1.68E-05	1.71E-06	5.93E-06	2.16E-06	5.73E-06	2.33E-05	0.000564958	2.99E-06	9.24E-06	1.63E-05	1.07E-06	1.90E-06	1.08E-05	8.42E-06	1.71E-05	7.30E-05	2.51E-06	6.38E-06	1.29E-05	2.22E-06	1.29E-05	1.89E-05	0.000515657	6.82E-06	9.98E-06	0.000153743	2.17E-05	4.88E-06	0.000744851	1.53E-06	2.82E-06	3.37E-06	9.29E-06	3.52E-05	9.05E-06	3.35E-06	1.44E-06	6.58E-06	3.13E-06	5.95E-06	0.000112722	4.03E-06	2.26E-06	1.75E-06	2.91E-05	3.01E-06	2.48E-06	0.050913552	4.32E-06	6.67E-06	6.29E-06	1.09E-06	0.000248833	5.93E-06	1.52E-06	0.000183058	5.48E-06	2.44E-06	7.59E-05	7.83E-06	8.42E-06	9.92E-05	2.59E-06	7.30E-06	2.62E-06	2.39E-06	0.000248833	2.75E-06	6.85E-06	1.84E-06	4.80E-05	1.78E-06	7.24E-05	3.57E-06	1.30E-06	0.000120425	8.26E-06	6.76E-06	1.85E-06	1.52E-05	1.18E-06	1.30E-06	8.23E-05	2.11E-06	7.30E-06	2.36E-06	2.92E-05	5.34E-06	2.78E-06	8.06E-06	1.39E-05	1.41E-05	2.85E-06	2.60E-06	1.65E-06	2.72E-06	7.93E-06	2.57E-06	3.21E-06	2.20E-06	1.07E-06	4.52E-06	3.02E-06	1.97E-06	4.92E-06	3.28E-06	0.00028551	1.30E-05	2.93E-06	5.27E-06	5.64E-06	4.57E-06	6.46E-06	5.34E-06	2.09E-06	2.47E-06	2.57E-06	6.20E-06	3.85E-06	8.33E-06	2.48E-06	1.48E-05	9.45E-06	2.33E-06	2.32E-06	0.000165307	3.06E-06	6.75E-06	3.49E-05	3.74E-06	4.03E-05	1.09E-05	2.39E-06	1.72E-06	9.73E-06	4.34E-06	1.89E-05	4.10E-06	4.78E-06	1.69E-06	4.60E-06	2.48E-06	0.000149619	3.25E-06	5.50E-06	8.59E-06	0.003210103	4.89E-06	1.04E-06	2.81E-06	2.32E-06	0.000384015	2.87E-06	1.29E-06	3.48E-06	2.28E-06	8.92E-06	4.35E-05	2.44E-06	3.21E-06	4.13E-06	6.06E-06	7.42E-06	3.83E-06	1.12E-05	3.70E-06	1.57E-06	2.03E-05	1.69E-06	3.06E-06	3.94E-06	1.98E-05	1.31E-06	1.18E-05	5.40E-06	3.96E-06	6.03E-06	6.93E-06	6.25E-06	3.63E-05	2.81E-06	2.67E-06	0.000207642	0.000416257	9.05E-07	0.001758827	7.69E-05	8.98E-07	0.000107109	0.000107109	0.000176542	0.002212706	0.00149709	8.36E-05	8.36E-05	0.002440989	0.00217402	0.019636101	9.71E-05	0.000400067	7.92E-06	0.000177076	0.000411621	7.14E-05	0.000753802	0.000117069	0.003646208	0.000410078	1.43E-05	3.97E-05	0.000423533	0.000252853	2.17E-06	2.83E-05	6.67E-05	4.89E-06	2.10E-05	0.000234545	7.51E-05	0.000217385	3.01E-05	0.000174039	0.003761595	4.37E-06	0.000207812	0.001268675	7.50E-05	8.35E-06	3.84E-05	2.28E-05	2.00E-05	8.95E-05	2.53E-05	0.000297693	5.19E-05	9.51E-05	1.14E-05	0.001542942	0.002788363	0.000336607	7.27E-06	0.006770329	9.51E-05	0.000134016	0.00019894	1.87E-05	0.009436664	5.51E-05	8.77E-06	0.000923898	0.000336952	0.014169255	0.000178517	0.000260718	0.000564447	0.000357968	0.000101465	0.000127961	0.000182722	0.001813063	5.92E-05	0.002650703	0.000376593	0.000324262	3.27E-05	0.00025984	0.002367365	0.003528156	0.002992208	2.24E-05	0.000112685	7.26E-06	0.000469902	0.000469902	0.00041672	0.00105494	0.004610572	0.000943363	0.00043812	0.000420374	0.000205079	3.15E-05	0.000667862	0.000385338	0.000912117	0.000182003	9.49E-05	4.06E-06	5.89E-06	0.001033369	0.000162531	7.36E-05	0.000133394	2.38E-05	0.003102137	0.000354249	0.004353381	0.003782423	0.001296247	0.000332123	0.000177786	0.000127032	0.003523777	0.000987856	7.64E-05	6.56E-05	0.00022711	0.000250066	0.000118727	0.000199781	0.008919418	1.63E-05	0.000231589	5.77E-05	0.001024089	2.96E-05	1.68E-06	1.92E-05	0.000521534	6.00E-05	9.02E-05	0.000330124	1.70E-05	0.000123757	0.00027639	0.000108083	3.43E-05	3.14E-06	0.000167581	0.01039018	0.013747135	0.002848479	0.006477438	1.86E-05	0.000561288	0.00224979	0.000387867	0.001598494	0.002821829	0.001716001	0.001150654	0.011001898	0.00147193	0.001627349	0.001243419	0.000662806	0.000196377	0.000486454	0.005627788	1.91E-05	0.00028394	0.015623486	0.003866096	0.002787953	0.004611413	0.004838843	0.004998058	0.000885061	0.000851022	0.001159669	0.000222118	0.004413361	0.000180613	1.87E-05	1.47E-05	0.000697457	0.000445479	0.001184093	0.001283055	0.000809381	0.000807044	0.000415704	0.000697457	0.000378051	0.000204878	0.000335139	0.00074564	0.0024842	4.40E-05	0.000869482	0.002741613	0.000359489	0.000523719	0.001010723	0.00032714	0.000120097	0.001776453	0.000244711	0.000263074	0.000452	0.000389154	0.001430831	0.001357331	0.001067447	0.000715287	7.64E-05	9.72E-05	4.44E-05	0.000307213	0.001989366	0.000496899	3.32E-05	0.003800194	1.62E-05	0.000558743	0.006464057	0.001055119	0.003273023	0.000403195	0.000282117	0.001159307	0.000148566	2.41E-05	0.001055535	0.000186924	0.000808827	0.000269866	0.000700402	0.000750447	0.000224662	0.000892915	0.000587681	0.000224662	0.000356223	0.001323835	0.000380271	0.000304215	4.24E-06	3.60E-05	0.000380271	9.04E-05	6.05E-06	0.002395811	0.000493398	0.00128006	0.001186655	0.000838433	7.41E-05	0.000955942	0.000183893	0.000348286	0.001028393	2.97E-05	0.001040691	0.00011244	0.000472443	9.03E-05	0.000486454	0.001185633	1.65E-06	0.000232833	0.000152737	0.001551363	3.39E-05	0.000332773	0.000658777	0.000190033	0.000497885	0.000336212	5.99E-06	0.000129944	9.67E-05	0.001231013	0.000432832	0.000850627	0.001240351	0.00016613	0.000182586	0.0007317	0.000325543	3.72E-05	8.06E-05	0.000463559	0.000501291	0.001311609	4.27E-05	0.000135386	0.000151851	0.000101934	0.000658777	0.000111927	0.000395331	0.001799493	0.000168516	0.00017618	0.000148806	0.000101934	0.000652112	2.87E-05	0.000248896	0.000501785	0.000269655	0.001002166	0.000523719	0.000379243
2022MCF0013_p_3_001	3	uninfected	no	No OTI	M3	uninfected	uninfected 3	2.63E-05	0.000455959	0.000579391	0.00010277	0.000306783	0.00010277	0.0013931	9.14E-06	0.000698078	0.000482105	9.07E-05	9.78E-05	0.000748187	0.007126294	0.0009157	0.000216819	0.000536982	0.000162539	0.000313676	0.000677188	0.00160413	8.33E-05	0.000578359	2.07E-05	0.000385211	0.000234795	7.96E-05	0.000556962	0.000390832	0.00020899	0.000541786	0.000234851	0.001142379	0.001375784	0.000105749	0.000416397	0.001213405	0.000314869	9.54E-05	0.000585337	0.001385066	0.000148651	0.000436972	0.000579241	0.000233875	0.000307049	0.000276633	4.66E-06	7.25E-05	0.00024414	2.70E-05	7.19E-06	0.000182261	0.000223497	0.000138955	8.33E-05	2.35E-05	0.000168438	0.000256827	0.000292043	0.000250163	9.29E-06	0.018081555	5.58E-05	0.000209455	0.000266591	4.25E-05	0.000175858	1.88E-05	0.000201224	0.000590152	0.00017223	0.000314509	8.77E-05	0.000325967	0.000631944	0.000103166	3.28E-05	0.000193095	0.000502076	0.00052579	0.000265461	2.32E-05	9.75E-05	2.56E-05	0.000214855	0.000302604	9.62E-05	0.000265179	0.000337569	0.000161123	0.000165047	0.00029394	0.000502309	0.000122256	2.92E-05	0.00044745	0.00025883	0.000109768	0.000129394	0.000590987	0.000526605	1.33E-05	0.000391904	0.000265179	0.000162539	0.000139839	0.00052579	0.000499809	0.000648445	0.004882011	0.000116936	0.000100479	0.000187736	0.000873969	0.00027446	0.000493419	0.000873969	5.06E-05	8.72E-05	0.000147355	0.000346888	0.000428636	0.000229412	0.000603694	0.000313929	0.000153532	0.000183865	0.001750564	0.000119466	9.07E-05	0.000164957	0.000138262	5.31E-05	0.000221142	0.000150911	3.16E-05	0.000147124	0.000104991	0.000170064	0.003354151	0.000109236	0.000497314	0.000283593	0.00013091	0.000112248	0.000528317	5.66E-06	1.21E-05	0.000238664	0.000216747	3.77E-06	0.000533234	0.000151234	1.36E-05	0.000303451	0.000211774	0.000408703	0.000226563	6.76E-06	0.000894246	0.000252964	4.82E-05	7.91E-05	0.000147138	3.45E-06	9.04E-05	0.000260412	5.00E-06	8.35E-06	0.00016107	0.000431251	6.57E-05	0.000194804	0.021881233	0.0001713	0.00023275	0.000171776	0.000263126	0.000502931	0.000117794	8.93E-05	0.000119773	0.000201957	0.000445901	0.000217767	0.000494514	0.00026695	0.000132677	4.83E-05	0.000238531	7.09E-06	0.000247144	0.00018488	1.28E-05	8.63E-05	9.58E-06	0.000236667	1.41E-05	0.00016938	0.000187314	0.000184583	4.45E-05	2.56E-05	0.000180106	0.000200626	7.26E-06	7.38E-06	0.000187314	0.000189501	7.48E-05	4.69E-05	6.17E-05	7.02E-05	1.18E-05	5.60E-06	0.000349468	0.001955882	0.00105149	8.28E-05	6.77E-05	9.84E-05	2.71E-05	0.000263465	7.58E-05	7.87E-05	0.000179231	0.000119756	0.00037824	0.000204079	0.000245834	5.44E-05	0.000194698	6.11E-05	1.60E-05	0.000156113	0.010951077	0.000204041	0.000316224	4.07E-05	6.06E-06	3.70E-06	0.000259645	3.54E-06	0.000683932	7.04E-05	0.000252364	7.97E-05	0.000160668	2.87E-05	4.45E-05	6.49E-05	0.000123828	0.000195294	0.000264364	0.000168521	2.99E-05	0.000314159	0.00042195	0.000339935	0.000140961	8.23E-05	7.87E-05	0.000188844	0.000425357	0.000232761	0.000433362	5.64E-05	9.09E-05	0.000289132	9.38E-05	5.28E-05	0.000225758	0.00082331	2.99E-05	0.000108444	6.48E-05	0.000667515	6.94E-06	3.66E-05	0.000507095	2.44E-05	9.18E-05	0.000128023	0.00010993	0.023528128	0.000228244	0.000115096	6.75E-05	0.000438797	0.00016556	0.000455807	5.89E-05	6.77E-05	0.006815095	0.000456168	8.28E-05	0.000293312	0.004823045	0.000317117	2.00E-05	0.000337903	0.000184583	0.001890467	0.000104958	0.000356418	4.86E-05	0.000345641	0.000242794	0.000216531	2.21E-05	7.47E-05	5.17E-05	0.000183862	2.91E-05	8.50E-05	1.46E-05	0.000201537	0.000237281	1.40E-05	0.000184799	0.000144417	0.00049913	6.87E-05	5.46E-05	2.64E-05	7.77E-06	5.16E-05	7.16E-05	0.000321523	0.000172829	0.000122368	0.000184587	0.000229969	0.000149316	1.87E-05	0.000109004	3.88E-05	0.000495903	0.000505814	0.000101116	0.000189675	4.83E-05	7.02E-05	6.69E-05	7.21E-05	0.00010993	0.000279554	0.000117182	0.000384308	1.33E-05	0.000244847	2.83E-05	0.000176072	1.66E-05	0.000237509	0.000101151	0.000244475	0.000352683	0.000373907	8.69E-05	0.006002959	0.000167736	0.000327251	0.000184173	5.68E-05	0.000496801	0.001530214	0.000229969	1.02E-05	7.21E-05	3.81E-05	0.000131926	0.000357867	0.000124464	1.12E-05	0.000153652	8.81E-06	7.75E-05	4.52E-05	0.000469327	0.000247669	0.00011262	0.000189922	4.20E-05	3.94E-06	3.55E-05	1.36E-05	0.000308727	6.05E-05	0.000171816	6.26E-05	3.14E-06	8.57E-06	5.16E-05	9.95E-05	0.001243285	9.95E-05	4.42E-05	0.000146082	0.000147568	6.43E-05	0.000371201	6.39E-05	5.51E-05	0.000213439	3.55E-05	0.000140961	0.000344402	9.54E-05	0.000187721	0.000162555	6.98E-05	0.000182233	7.09E-06	6.74E-05	0.000141932	8.85E-05	3.36E-05	0.000227591	4.92E-05	3.95E-05	4.14E-05	3.60E-05	1.06E-05	0.00014307	4.69E-05	0.000227591	0.000224741	0.000276844	4.02E-05	2.18E-05	8.80E-05	9.46E-05	0.000198153	0.00010605	0.000155737	0.000112374	0.000152149	6.06E-05	0.000283173	0.000189675	9.09E-05	0.000130814	4.05E-05	7.49E-06	1.22E-05	4.45E-05	1.61E-05	0.000169462	5.66E-05	0.00020899	1.08E-05	5.30E-05	0.000428788	7.09E-05	0.000108567	0.000217032	7.57E-06	0.0001619	1.43E-05	6.79E-05	1.79E-05	1.13E-05	0.000166809	9.58E-05	2.09E-05	5.10E-05	2.68E-05	4.65E-05	0.000108594	7.91E-05	0.000169623	8.06E-05	0.000107885	5.00E-05	2.37E-06	0.000748187	0.000163869	5.15E-05	5.36E-05	1.69E-05	7.89E-05	1.04E-05	0.000189501	0.000108404	6.46E-05	1.13E-05	4.64E-05	7.87E-05	9.90E-06	5.00E-06	0.000365545	0.000137963	1.89E-05	0.000171264	0.000115389	0.000217528	3.64E-05	0.000180966	3.81E-06	4.41E-05	6.63E-05	6.02E-05	2.63E-05	0.000112642	9.46E-05	1.43E-05	5.40E-05	2.37E-05	0.00014709	0.000280415	7.31E-05	2.62E-05	0.000158128	5.86E-05	5.40E-05	3.86E-06	2.81E-05	0.000238592	0.000458344	0.000298929	6.60E-05	2.67E-05	8.40E-06	5.64E-05	6.85E-05	4.98E-05	0.000108621	1.87E-05	0.000262813	0.001012765	2.76E-05	0.000170742	6.25E-06	6.82E-05	1.29E-05	0.000630293	3.39E-05	8.08E-05	0.000129334	2.94E-05	0.000100812	1.98E-05	0.000651952	5.13E-05	0.000101621	7.40E-05	0.000126257	1.52E-06	7.06E-05	6.63E-05	0.000243247	6.15E-05	0.00058528	9.31E-06	7.99E-05	7.46E-05	0.000114741	0.000251625	3.52E-05	5.53E-05	0.000297371	7.93E-05	0.000382677	0.00031049	3.92E-05	5.83E-05	0.000134087	0.000123456	7.81E-05	6.50E-06	8.21E-05	0.000212297	0.000207671	0.000131921	1.29E-06	0.000457488	4.64E-05	0.000149855	0.000158097	0.000129394	2.41E-05	0.000231112	0.000107501	0.000101451	3.64E-05	5.50E-05	3.49E-06	5.96E-05	4.03E-06	5.59E-05	3.01E-05	6.88E-05	3.81E-05	0.009013241	0.000189403	5.89E-05	9.49E-05	6.82E-05	4.86E-05	2.58E-05	8.92E-05	0.000313064	0.000555421	1.49E-05	0.000148933	4.41E-05	5.87E-05	0.000196881	0.00028348	6.67E-06	0.000128956	7.24E-05	1.35E-05	2.32E-06	0.000210631	0.000186786	3.35E-05	0.000216238	0.004141919	0.0003179	0.000150853	2.15E-05	4.02E-05	0.000154972	4.61E-05	3.23E-05	0.00043245	0.000154373	0.0003179	0.000206715	2.76E-05	7.10E-06	5.40E-05	0.000142907	3.77E-05	0.001831153	1.85E-05	0.000172259	0.000176095	3.73E-05	9.09E-05	2.35E-05	7.87E-05	0.000185259	1.25E-05	0.00018015	9.97E-05	0.000175968	6.00E-05	2.10E-05	1.98E-05	5.85E-05	3.81E-06	0.000103849	0.000152198	5.83E-06	3.51E-05	0.000163851	5.48E-05	7.28E-05	0.000147648	1.98E-05	0.000113692	0.000367724	5.04E-05	0.000206545	0.000113962	0.000180966	2.11E-05	0.00013903	4.28E-05	0.000119202	6.90E-06	8.73E-05	0.000160065	7.17E-05	5.07E-05	0.000295441	0.000100126	0.00011189	3.88E-05	2.41E-05	2.14E-05	5.32E-06	1.19E-05	0.000159734	3.86E-05	0.000213098	0.000123941	6.57E-05	2.62E-05	0.00021738	0.000916282	0.000469711	4.80E-05	3.23E-05	1.71E-05	0.00010771	0.000124867	0.000242958	0.000147648	6.26E-05	7.60E-05	7.45E-05	0.000115659	5.58E-05	0.000189326	1.74E-05	4.97E-06	3.70E-05	0.000137477	4.40E-05	0.000352038	6.08E-05	1.65E-05	0.000206789	1.66E-05	0.000526381	4.43E-06	2.63E-05	3.51E-05	0.00053396	0.000181929	3.89E-05	9.23E-06	0.000161483	6.31E-06	9.17E-05	0.000173113	0.000238664	3.78E-05	6.78E-05	0.000128568	5.56E-05	4.01E-05	4.18E-05	2.15E-05	0.000253603	0.000142712	0.000104479	8.75E-05	9.17E-05	2.73E-05	4.90E-05	0.000159734	7.46E-05	1.61E-05	0.000314335	8.79E-05	2.06E-05	3.53E-05	8.57E-05	0.000128956	6.61E-06	9.78E-05	4.27E-06	0.000346623	0.000167914	1.20E-05	9.90E-05	9.46E-05	7.52E-05	1.18E-05	5.31E-05	3.74E-05	1.40E-05	3.39E-05	0.000141625	9.91E-05	4.86E-05	2.67E-05	1.13E-05	8.68E-05	6.80E-06	0.000183749	7.04E-05	3.47E-05	1.49E-05	0.001016323	0.000186786	1.13E-05	2.70E-05	4.98E-05	1.17E-05	0.0001565	4.29E-06	0.000182895	6.42E-06	0.000114643	7.30E-05	6.15E-05	7.88E-05	5.63E-05	2.50E-05	0.005577719	6.02E-05	0.000172259	6.24E-06	3.60E-05	4.93E-05	1.82E-05	0.00030958	2.08E-05	1.10E-05	0.000139869	0.000244475	0.000163691	0.000109639	2.00E-05	6.59E-05	9.95E-05	0.000250107	2.13E-05	2.78E-05	2.03E-05	3.76E-05	2.33E-06	1.97E-05	8.48E-05	0.000653767	0.00024311	0.000105321	3.24E-05	0.000130559	7.28E-06	1.37E-05	2.69E-05	0.004635538	6.07E-05	2.27E-05	6.39E-05	0.000141625	0.000408703	2.99E-05	2.70E-05	4.12E-05	0.000193907	0.000185107	0.000168479	1.08E-05	0.000102584	6.84E-05	0.000104798	1.28E-05	0.000147019	2.06E-05	2.94E-05	1.25E-05	3.08E-05	0.000842788	0.000451796	2.99E-05	8.81E-05	1.61E-05	0.000243312	1.18E-05	8.46E-05	6.75E-05	8.35E-05	7.87E-05	2.79E-05	0.000290124	5.10E-06	4.38E-05	3.52E-05	0.000169768	7.06E-05	0.000127526	3.15E-05	1.87E-05	0.000130715	0.000204041	3.55E-05	2.81E-05	7.25E-05	0.000298342	2.58E-05	4.51E-05	6.01E-05	1.46E-05	6.43E-05	0.000221057	8.35E-06	0.000768306	4.03E-05	3.77E-05	1.17E-05	5.49E-05	8.14E-06	6.02E-05	0.000176589	0.00021426	0.000176589	4.65E-05	0.0001565	5.38E-05	4.01E-05	0.000134967	6.92E-05	4.25E-05	8.58E-05	0.007764305	0.004635538	1.99E-05	3.14E-05	7.24E-05	1.29E-05	2.65E-05	4.69E-05	3.98E-05	4.00E-05	8.38E-06	9.30E-05	0.00058896	4.28E-05	4.92E-05	1.70E-05	5.40E-05	5.43E-06	2.42E-05	7.84E-05	4.72E-05	6.38E-05	0.000164092	2.62E-05	5.40E-05	4.15E-05	4.12E-05	5.08E-05	9.30E-06	0.000169486	5.55E-06	1.85E-05	4.98E-05	4.12E-05	8.58E-06	6.94E-05	2.78E-05	4.29E-05	0.000101622	0.000129334	4.18E-05	0.000234752	0.000126796	2.94E-05	3.64E-05	1.66E-05	0.000245066	6.98E-05	4.04E-06	8.11E-06	1.06E-05	5.58E-06	5.32E-06	0.000467453	3.93E-05	4.31E-05	5.82E-05	6.25E-05	0.000171923	0.00017075	1.58E-05	5.24E-05	0.000496645	1.02E-05	0.000146649	7.16E-06	4.24E-05	0.000747832	6.09E-05	5.26E-05	5.32E-06	4.89E-06	1.60E-05	4.18E-05	4.77E-06	4.12E-05	5.86E-05	0.000172933	0.00016576	6.98E-06	1.84E-05	4.71E-05	3.28E-06	0.000882458	4.28E-05	1.49E-06	3.36E-06	5.26E-05	5.09E-05	1.46E-05	6.06E-05	4.47E-05	7.18E-05	4.19E-05	7.25E-06	3.33E-05	0.000258988	0.000163869	5.99E-05	5.27E-06	6.47E-06	1.00E-05	1.82E-05	5.04E-06	2.06E-05	3.74E-05	2.60E-05	1.71E-05	4.96E-05	1.37E-05	0.000128467	4.34E-06	1.33E-05	0.00010436	1.27E-05	0.000117881	8.87E-06	0.000158441	0.000193907	8.84E-05	5.91E-06	7.12E-05	7.04E-05	1.72E-05	6.82E-05	6.45E-05	5.95E-05	1.15E-05	0.000553476	0.00010297	5.59E-05	4.75E-06	5.51E-06	1.08E-05	1.94E-05	6.33E-06	1.39E-05	7.89E-05	7.06E-05	4.15E-06	1.72E-05	7.78E-05	2.82E-05	6.42E-05	2.08E-05	6.23E-05	7.04E-05	5.47E-05	8.69E-05	0.000157009	5.22E-06	9.46E-05	7.20E-05	1.39E-05	0.000106815	0.000116152	1.30E-05	7.97E-05	2.81E-05	9.14E-06	0.000134502	6.48E-05	8.80E-05	3.30E-05	4.47E-05	1.21E-05	1.73E-05	2.24E-05	1.19E-05	5.36E-05	0.000279843	5.65E-06	6.17E-05	5.75E-05	1.87E-05	3.73E-05	3.23E-05	3.12E-05	5.34E-06	4.61E-06	1.03E-05	1.45E-05	3.84E-05	1.56E-05	2.09E-05	7.12E-06	0.001008132	1.93E-05	2.73E-05	8.26E-05	1.71E-05	3.41E-05	0.001485484	1.91E-05	5.94E-05	2.08E-05	7.89E-06	2.40E-05	2.14E-05	9.91E-06	0.000125216	0.000528317	6.18E-06	4.27E-05	3.68E-06	9.87E-05	2.84E-05	2.36E-06	4.67E-05	2.16E-05	0.000382677	2.24E-05	2.02E-05	0.000272181	4.74E-06	2.79E-05	8.40E-06	1.58E-05	3.47E-05	8.78E-06	9.69E-06	3.20E-05	0.000161483	5.64E-05	2.52E-05	2.90E-06	8.57E-05	0.000146112	1.82E-05	7.01E-06	3.04E-05	2.71E-05	2.83E-05	0.000253603	1.17E-05	3.00E-05	0.000114489	2.27E-05	6.93E-05	1.37E-05	6.95E-06	1.48E-05	5.88E-06	5.76E-06	6.71E-06	9.12E-05	5.85E-05	8.35E-05	8.83E-05	0.000103415	4.58E-05	0.000253206	7.64E-06	4.96E-05	0.000214993	1.79E-05	9.40E-05	1.15E-05	0.00012944	8.72E-05	0.009341566	0.000279278	1.02E-05	5.94E-05	5.76E-05	2.65E-05	1.83E-05	4.37E-05	1.41E-05	4.26E-05	6.46E-05	9.41E-05	2.20E-05	0.00015047	2.15E-05	8.26E-05	4.26E-05	2.08E-05	7.34E-05	2.86E-05	1.06E-05	4.28E-05	5.14E-05	2.79E-05	0.000113015	1.40E-05	3.28E-05	3.12E-05	3.55E-05	2.15E-05	7.77E-05	1.27E-05	9.49E-05	1.85E-05	0.009439614	0.00019151	8.97E-05	5.09E-05	1.46E-05	4.51E-05	1.58E-05	3.23E-05	2.96E-05	3.60E-05	5.52E-06	5.68E-05	4.14E-05	5.42E-05	1.37E-05	2.56E-05	2.69E-06	1.53E-05	7.44E-06	0.000106052	4.88E-05	0.000116152	3.59E-05	4.66E-05	7.37E-06	4.94E-05	3.08E-05	4.60E-05	3.71E-05	4.95E-05	2.59E-05	1.01E-05	5.22E-05	4.48E-05	0.018165134	5.16E-05	6.58E-05	2.40E-05	0.000195852	4.15E-05	5.43E-06	7.47E-05	1.57E-05	4.93E-05	5.96E-05	9.24E-05	6.77E-06	6.19E-05	9.41E-05	0.004157809	7.45E-06	0.000122881	3.52E-05	2.27E-05	2.18E-05	2.92E-05	2.10E-05	0.004157809	6.20E-05	0.000108038	2.97E-05	1.21E-05	2.69E-05	0.000206715	6.86E-06	7.68E-06	1.35E-05	0.00010641	0.000111062	9.70E-05	2.49E-05	7.33E-05	1.88E-05	0.000106052	0.000547463	0.000209171	1.88E-05	9.33E-05	1.24E-05	9.49E-06	0.002563662	5.33E-05	3.91E-05	3.06E-05	5.66E-06	8.45E-06	1.67E-05	2.71E-06	8.87E-05	7.18E-05	5.32E-05	1.34E-05	9.70E-05	3.90E-06	6.05E-05	5.02E-06	0.000194866	1.55E-05	1.74E-05	1.94E-05	5.04E-05	3.41E-05	1.80E-05	8.58E-06	1.15E-05	0.000194866	4.04E-05	7.01E-05	1.61E-05	0.000201769	1.49E-05	6.00E-06	2.00E-05	8.02E-05	6.91E-05	0.00016576	4.29E-05	1.30E-05	3.25E-05	3.29E-06	1.05E-05	0.000207671	5.22E-05	1.63E-05	3.32E-05	0.000100491	6.94E-06	2.90E-05	4.41E-05	5.38E-05	5.72E-05	7.20E-06	0.000102043	0.000108284	1.74E-05	0.008193464	4.82E-05	2.04E-05	8.94E-05	2.33E-05	0.000117182	0.003103844	7.80E-05	4.69E-06	2.39E-05	1.48E-05	3.65E-06	5.84E-06	2.28E-05	2.12E-05	0.003103844	1.58E-05	2.81E-05	0.000121827	6.31E-06	0.000364301	3.57E-05	2.56E-05	0.00032728	4.57E-05	2.26E-05	7.47E-06	0.000282258	3.99E-05	1.21E-05	6.56E-05	1.72E-05	1.25E-05	4.28E-05	0.000282258	8.35E-06	0.000151349	3.62E-05	4.10E-05	8.06E-06	9.40E-05	0.003666881	1.01E-05	1.49E-05	4.66E-05	9.65E-06	1.38E-05	1.00E-05	0.00013106	0.000159229	5.36E-05	1.07E-05	8.16E-06	4.43E-06	6.02E-05	5.35E-06	3.26E-06	0.000194258	5.50E-05	1.47E-05	1.15E-05	3.14E-05	9.21E-06	2.92E-05	3.08E-05	3.58E-05	9.61E-06	5.06E-06	6.31E-05	2.00E-05	8.59E-05	0.001355487	7.90E-05	3.19E-05	9.62E-06	5.33E-05	6.77E-06	7.71E-06	4.31E-05	4.27E-05	0.035967384	3.98E-05	9.02E-06	2.84E-05	0.000134561	4.87E-06	5.24E-05	0.006914568	6.03E-05	1.04E-05	3.99E-06	3.06E-05	1.35E-05	3.27E-05	1.49E-05	9.47E-06	1.93E-05	5.32E-05	0.000881052	3.15E-06	0.000106704	2.77E-05	5.04E-06	2.57E-06	0.000131415	2.03E-05	4.08E-05	3.57E-05	7.81E-05	6.32E-06	2.30E-05	0.000107033	7.91E-05	0.00013106	0.000165486	8.34E-06	1.47E-05	6.71E-06	8.74E-05	7.72E-06	7.86E-05	5.47E-05	0.000688906	5.36E-05	1.47E-05	2.23E-05	5.41E-05	5.13E-05	6.94E-05	3.00E-06	6.44E-06	0.000569278	3.16E-05	0.000127805	3.34E-06	0.001942631	2.96E-05	7.31E-05	5.26E-05	4.13E-05	3.75E-05	1.23E-05	1.16E-05	1.83E-05	5.16E-05	2.50E-05	3.19E-05	2.69E-05	1.58E-05	8.20E-05	2.09E-05	0.000129548	2.25E-05	2.48E-05	6.25E-05	2.09E-05	7.49E-05	1.20E-05	5.29E-06	0.000185433	0.000126796	2.41E-05	4.94E-05	1.38E-05	1.13E-05	4.61E-06	5.16E-05	3.74E-06	1.56E-05	5.33E-05	8.35E-05	3.51E-05	6.39E-05	1.37E-05	9.18E-06	1.16E-05	9.77E-06	7.17E-05	2.16E-05	5.73E-06	7.23E-06	5.82E-06	1.20E-05	0.000606764	1.84E-05	4.59E-06	8.18E-06	1.83E-05	1.57E-05	0.000127092	5.00E-06	1.37E-05	7.01E-05	4.49E-05	3.69E-05	4.20E-06	1.37E-05	0.001649309	2.85E-05	4.91E-05	2.52E-05	5.42E-06	5.98E-06	3.95E-06	4.81E-06	0.000114489	6.62E-05	8.95E-05	4.46E-05	5.21E-05	3.55E-06	5.13E-06	1.03E-05	3.14E-05	5.39E-06	5.26E-05	3.42E-05	5.11E-05	9.90E-06	1.12E-05	1.15E-05	3.68E-05	0.001507553	3.73E-06	1.37E-05	1.09E-05	2.59E-05	8.44E-05	3.67E-06	6.50E-05	1.29E-05	3.82E-06	2.55E-05	1.33E-05	1.86E-05	3.80E-05	0.000591869	3.33E-06	7.06E-05	7.57E-06	2.79E-06	6.29E-06	1.04E-05	4.11E-06	0.000233156	5.96E-05	2.37E-05	3.48E-05	8.80E-06	8.79E-06	1.00E-05	5.17E-05	6.25E-06	8.97E-06	7.28E-06	8.34E-05	7.59E-06	9.07E-06	8.87E-05	8.61E-05	2.52E-05	5.59E-05	6.56E-05	3.37E-05	5.54E-06	7.21E-05	5.57E-05	1.39E-05	2.28E-05	1.16E-05	4.83E-05	4.15E-06	1.29E-05	0.001662426	2.42E-05	4.13E-05	3.58E-06	1.77E-05	1.74E-05	8.21E-05	7.90E-06	7.16E-05	3.37E-05	3.78E-06	5.57E-05	1.16E-05	2.22E-05	1.83E-05	7.70E-05	0.001579298	3.34E-05	4.07E-06	7.46E-05	8.49E-06	4.23E-06	2.19E-05	1.21E-05	1.44E-05	9.23E-06	2.08E-05	4.65E-05	4.27E-05	7.16E-06	1.60E-05	4.43E-05	4.41E-05	3.92E-06	3.01E-05	3.64E-05	9.50E-06	2.35E-05	2.70E-05	4.14E-05	2.16E-05	9.87E-05	3.70E-06	4.01E-05	4.13E-05	2.28E-05	2.20E-05	7.59E-06	7.50E-06	6.79E-05	2.16E-05	0.00010251	5.47E-05	0.000389092	2.54E-05	3.50E-05	9.17E-06	8.63E-06	0.000230553	0.000158168	2.24E-05	4.12E-06	6.50E-05	2.19E-06	5.34E-05	4.25E-05	1.83E-05	3.96E-05	4.64E-06	0.000990743	1.48E-05	5.32E-06	4.76E-06	6.74E-05	3.44E-05	2.34E-05	7.28E-05	0.000251076	3.30E-06	4.26E-06	1.82E-05	5.83E-05	3.06E-05	2.66E-05	9.47E-06	9.60E-05	7.08E-06	2.76E-05	7.75E-05	9.90E-06	6.20E-05	4.61E-06	0.000111078	4.32E-05	0.000108444	7.24E-05	1.91E-05	8.07E-06	4.42E-05	0.000123463	1.88E-05	6.33E-06	4.13E-05	6.11E-06	1.75E-05	3.62E-05	5.66E-06	3.82E-06	4.73E-05	5.42E-06	9.86E-06	9.36E-06	2.33E-05	4.65E-05	1.53E-05	1.37E-05	6.12E-05	1.41E-05	6.56E-05	0.000321523	4.31E-05	4.99E-06	2.73E-05	3.07E-05	3.04E-05	3.53E-06	7.47E-06	0.000108444	2.28E-05	6.59E-05	1.68E-05	2.74E-05	6.84E-05	9.89E-06	5.63E-06	3.43E-05	1.21E-05	1.26E-05	4.37E-06	1.62E-05	0.000230553	6.71E-05	1.91E-05	2.95E-06	5.97E-06	1.11E-05	3.27E-05	3.02E-05	3.31E-06	2.62E-05	4.79E-05	0.000125407	1.08E-05	6.51E-06	1.12E-05	4.63E-05	5.20E-06	1.77E-05	2.19E-05	0.005965843	2.59E-05	1.63E-05	2.55E-05	3.81E-05	4.30E-06	8.83E-05	4.14E-06	0.000154575	1.73E-05	6.08E-05	3.49E-05	7.89E-06	3.52E-05	6.43E-06	5.36E-05	0.000289442	5.11E-05	1.39E-05	3.47E-05	2.64E-05	7.33E-06	5.39E-05	0.00019151	1.68E-05	1.82E-05	1.80E-05	2.15E-05	2.86E-05	3.97E-05	3.80E-06	2.38E-05	1.48E-05	3.78E-05	4.54E-05	2.23E-05	2.59E-05	4.76E-06	2.89E-05	5.06E-06	5.54E-06	9.64E-06	4.31E-05	3.20E-05	3.74E-05	2.47E-05	2.95E-05	2.05E-05	7.09E-05	9.76E-06	5.49E-05	5.60E-06	1.50E-05	1.15E-05	6.46E-05	3.90E-05	1.42E-05	1.17E-05	7.31E-06	1.05E-05	6.50E-05	4.18E-06	1.84E-05	0.000111433	6.96E-06	6.07E-05	6.65E-05	1.48E-05	5.38E-06	1.22E-05	1.49E-05	5.68E-06	6.98E-05	6.65E-05	5.46E-06	9.24E-06	1.77E-05	2.37E-05	7.95E-05	3.60E-05	3.19E-06	2.15E-05	2.70E-05	6.49E-06	4.25E-05	6.44E-05	5.90E-06	5.69E-05	7.99E-06	7.64E-06	1.49E-05	7.11E-05	3.68E-05	2.67E-05	8.48E-06	2.85E-05	1.69E-05	5.22E-06	5.87E-05	3.78E-06	1.37E-05	1.32E-05	4.44E-05	2.86E-05	1.34E-05	5.78E-05	9.36E-06	1.48E-05	2.35E-05	0.000360528	4.18E-06	2.92E-05	3.61E-05	1.11E-05	6.30E-06	4.42E-05	4.40E-06	1.12E-05	0.001391259	0.000157713	8.56E-06	5.04E-06	3.27E-06	2.57E-05	9.35E-06	1.15E-05	4.41E-06	3.18E-05	1.29E-05	3.49E-05	6.20E-06	2.53E-05	9.20E-06	0.011731677	3.85E-05	4.62E-06	5.77E-06	2.68E-05	7.16E-06	0.004344787	8.16E-06	3.58E-06	7.83E-05	8.04E-05	8.59E-05	0.001594531	4.85E-05	4.19E-05	9.90E-06	4.12E-06	6.27E-06	5.28E-05	5.90E-06	0.000115389	9.25E-06	2.52E-05	1.68E-05	1.65E-05	0.000109716	8.53E-05	1.44E-05	7.21E-05	7.34E-06	4.36E-05	0.000109716	4.19E-06	2.49E-05	2.66E-05	1.77E-05	4.31E-05	7.70E-06	2.48E-05	1.39E-05	1.47E-05	2.08E-05	1.30E-05	3.99E-05	9.02E-06	2.97E-05	9.20E-06	3.20E-05	3.24E-06	0.000128467	4.78E-05	5.25E-06	6.60E-06	3.09E-05	0.000132132	0.00017739	3.51E-05	6.86E-06	6.49E-06	1.07E-05	7.73E-06	0.000117817	1.32E-05	4.40E-06	3.16E-05	8.19E-06	3.29E-05	2.24E-05	6.76E-06	0.000126721	6.47E-06	1.22E-05	2.91E-06	1.50E-05	7.58E-06	0.000193607	4.91E-06	4.98E-05	7.58E-06	3.24E-06	4.22E-05	5.86E-06	1.21E-05	2.95E-06	4.17E-06	1.59E-05	0.000986288	3.68E-06	5.67E-06	3.54E-05	0.000219556	0.000250058	1.07E-05	1.33E-05	2.56E-05	1.80E-05	5.23E-06	1.80E-05	1.27E-05	3.00E-05	4.85E-05	5.28E-06	3.29E-05	5.97E-06	4.73E-05	2.55E-05	8.21E-06	3.80E-06	3.69E-06	7.51E-05	1.56E-05	2.04E-05	7.94E-06	6.85E-06	8.84E-05	2.23E-05	2.23E-05	1.99E-05	1.21E-05	2.02E-06	4.64E-05	8.92E-06	1.41E-05	4.99E-06	2.53E-05	5.20E-06	2.08E-05	1.34E-05	8.79E-06	3.55E-05	4.17E-05	1.29E-05	8.48E-06	3.55E-06	7.45E-06	6.17E-05	1.32E-05	4.20E-05	2.22E-06	5.61E-06	0.000101217	1.82E-05	5.45E-06	0.000176792	7.23E-05	1.19E-05	5.41E-06	1.38E-05	4.73E-05	6.07E-05	3.54E-06	0.000923167	7.07E-06	9.30E-06	8.68E-06	1.41E-05	8.28E-05	9.84E-06	2.08E-05	3.46E-05	3.03E-05	2.37E-05	5.65E-06	0.000423683	2.68E-06	1.23E-05	3.66E-05	3.07E-05	8.04E-06	7.88E-05	2.85E-06	0.000119135	1.45E-05	4.94E-06	1.63E-05	7.16E-06	1.04E-05	9.83E-06	4.78E-05	1.40E-05	3.54E-05	9.91E-06	2.99E-05	2.71E-05	5.42E-05	3.18E-06	3.81E-05	0.000298683	5.32E-05	4.86E-06	1.43E-05	1.32E-05	4.66E-06	6.85E-05	8.56E-06	2.36E-05	2.50E-05	6.14E-06	1.14E-05	9.48E-06	2.86E-05	2.41E-05	2.60E-05	5.81E-06	5.50E-06	5.02E-06	0.000472592	1.87E-05	3.54E-05	1.41E-05	5.94E-06	1.77E-05	1.36E-05	8.10E-06	5.22E-05	5.06E-06	1.31E-05	3.61E-05	6.85E-06	2.93E-05	0.003957933	9.92E-06	3.24E-05	3.51E-05	3.24E-05	2.81E-05	0.001723088	3.21E-05	2.84E-05	3.79E-06	3.80E-05	2.98E-05	8.93E-06	1.19E-05	4.23E-06	0.001134569	2.85E-05	5.06E-05	2.15E-05	3.28E-06	2.11E-05	2.84E-05	0.001645917	3.54E-06	2.17E-05	1.56E-05	6.11E-06	2.04E-05	2.97E-06	6.97E-06	4.56E-06	0.000333175	5.64E-05	2.63E-05	2.00E-05	0.017919006	3.06E-05	4.70E-06	5.28E-06	3.06E-06	0.000362159	3.03E-06	5.36E-06	5.00E-05	1.25E-05	3.50E-05	0.00026866	3.24E-06	2.92E-05	2.70E-05	1.38E-05	1.99E-05	5.97E-05	0.000217645	3.29E-05	9.03E-05	8.34E-05	9.47E-06	1.37E-05	4.11E-05	3.81E-05	2.16E-05	9.55E-06	2.62E-05	2.73E-05	5.66E-06	1.29E-05	2.73E-06	1.04E-05	5.96E-06	4.70E-06	1.44E-05	3.78E-05	0.007925	1.38E-05	1.22E-05	4.30E-06	3.57E-05	4.44E-06	0.002363019	1.17E-05	7.37E-06	2.64E-05	3.57E-06	1.66E-05	0.000170128	1.06E-05	6.97E-06	1.41E-05	7.23E-05	1.50E-05	7.33E-06	2.89E-06	5.55E-06	3.66E-05	3.97E-06	4.84E-05	3.69E-06	2.23E-05	0.000389703	8.37E-06	3.99E-05	7.83E-05	9.26E-06	1.25E-05	3.43E-06	0.000363576	1.34E-05	6.51E-06	5.26E-05	6.51E-06	3.19E-06	5.14E-06	3.14E-06	1.65E-05	9.67E-06	8.42E-06	6.27E-06	7.44E-06	0.001530214	4.29E-06	3.25E-05	3.49E-06	9.42E-06	8.51E-06	3.98E-06	3.27E-06	9.84E-06	6.46E-05	0.000685355	2.00E-05	4.52E-05	4.41E-06	3.16E-06	1.71E-05	3.43E-06	1.02E-05	2.03E-05	6.58E-06	0.010839229	7.30E-06	3.51E-05	1.73E-05	2.77E-05	0.000344789	3.27E-05	4.45E-06	1.86E-05	7.76E-06	4.96E-05	3.90E-06	1.51E-05	3.02E-05	2.34E-06	6.04E-06	3.26E-06	2.77E-05	7.20E-06	4.41E-05	5.35E-06	3.47E-06	5.43E-06	0.000872734	4.80E-06	1.75E-05	5.61E-06	2.63E-06	5.04E-06	4.98E-06	8.56E-06	3.91E-05	0.000287276	2.11E-05	3.68E-05	5.44E-06	4.82E-06	5.49E-06	2.79E-05	1.67E-05	1.75E-05	3.99E-05	3.28E-05	1.47E-05	4.96E-05	4.40E-05	1.09E-05	1.45E-05	4.68E-06	3.20E-06	1.70E-05	1.36E-05	0.000101495	5.87E-06	1.86E-05	1.81E-05	1.38E-05	3.78E-06	3.97E-05	4.16E-05	5.63E-06	5.06E-05	6.15E-05	4.39E-05	0.000229126	5.44E-05	2.93E-05	5.98E-06	8.05E-05	0.000142175	5.92E-06	6.71E-06	1.15E-05	5.39E-05	2.84E-05	3.48E-05	5.13E-06	1.64E-05	4.38E-05	2.53E-05	1.99E-05	6.63E-05	1.15E-05	5.51E-06	6.30E-06	3.54E-06	0.000720026	3.74E-06	3.12E-05	7.64E-06	1.05E-05	3.75E-06	1.47E-05	2.57E-05	0.023973843	8.71E-06	4.73E-05	8.86E-06	1.37E-05	9.56E-06	4.09E-06	7.75E-05	4.63E-06	5.28E-06	2.74E-05	3.16E-06	6.73E-05	2.99E-05	1.14E-05	2.33E-05	0.000104073	6.86E-06	3.46E-06	6.59E-06	8.12E-06	4.54E-06	6.86E-06	4.23E-05	1.72E-05	4.80E-06	8.52E-05	3.93E-06	4.38E-06	2.07E-05	0.00018209	1.55E-05	2.87E-06	1.40E-05	1.19E-05	5.63E-06	6.09E-06	6.66E-05	9.53E-06	5.68E-06	8.19E-06	3.02E-05	1.31E-05	3.40E-05	3.93E-06	3.61E-06	9.35E-06	0.001091165	1.03E-05	3.54E-06	3.24E-06	3.35E-05	1.59E-05	9.08E-06	1.22E-05	0.002533962	1.01E-05	3.08E-05	6.94E-06	2.08E-05	1.16E-05	3.23E-05	6.78E-06	2.17E-05	0.000615589	4.69E-06	4.82E-05	2.42E-05	3.14E-06	4.04E-05	1.14E-05	1.75E-05	2.94E-05	4.23E-05	1.55E-05	1.69E-05	1.04E-05	9.33E-06	0.000127963	3.98E-05	3.74E-06	2.99E-05	4.15E-06	4.96E-06	8.40E-06	7.08E-06	7.94E-06	2.41E-05	1.69E-05	2.29E-05	2.28E-05	4.36E-06	3.99E-06	1.69E-05	4.49E-06	2.19E-06	4.87E-06	3.31E-06	1.41E-05	1.15E-05	1.14E-05	5.75E-06	9.24E-06	1.28E-05	1.34E-05	1.57E-05	4.43E-05	2.97E-05	5.10E-06	7.74E-06	1.20E-05	0.000313145	9.57E-06	5.02E-05	1.58E-05	0.011944041	9.16E-06	1.85E-05	2.58E-06	3.60E-06	1.00E-05	3.42E-06	3.60E-06	9.02E-06	1.56E-05	1.62E-05	3.97E-06	3.84E-06	3.96E-06	1.83E-05	9.13E-06	5.26E-05	3.42E-06	9.12E-06	1.01E-05	5.50E-05	4.39E-06	2.41E-05	2.81E-05	1.95E-05	3.49E-06	0.000181519	4.09E-06	6.08E-06	4.93E-06	9.60E-06	3.60E-06	3.95E-05	8.35E-06	4.17E-06	5.26E-06	9.90E-06	3.85E-06	4.63E-06	6.16E-05	5.28E-06	1.14E-05	8.74E-06	8.06E-06	5.92E-06	2.19E-06	4.25E-06	6.74E-05	1.12E-05	1.82E-05	5.43E-06	1.49E-05	4.17E-06	6.30E-05	1.03E-05	1.55E-05	6.57E-06	4.06E-06	0.00016246	2.77E-06	6.07E-06	7.95E-06	3.03E-06	4.39E-06	4.26E-06	8.08E-06	3.63E-05	2.55E-05	3.96E-05	1.56E-05	3.10E-05	1.23E-05	2.67E-05	3.17E-05	2.19E-05	1.71E-05	9.16E-06	3.78E-05	2.01E-05	5.84E-06	2.86E-06	4.59E-06	0.000808975	8.58E-06	4.10E-05	7.77E-06	6.31E-06	2.42E-05	2.78E-05	1.52E-05	2.99E-05	5.28E-05	3.50E-05	4.33E-06	2.61E-05	5.06E-06	1.38E-05	0.000187343	1.32E-05	2.92E-06	9.35E-06	4.52E-06	3.12E-06	7.38E-06	3.49E-06	3.94E-06	6.05E-06	1.44E-05	6.11E-06	4.92E-06	0.003245531	2.92E-05	2.57E-06	1.40E-05	5.09E-06	4.10E-05	2.49E-05	2.00E-05	2.57E-06	4.75E-06	5.95E-05	3.18E-05	3.80E-06	9.24E-06	1.38E-05	7.83E-06	4.81E-05	4.97E-06	5.71E-06	1.42E-05	3.60E-06	3.20E-06	3.34E-06	1.94E-05	2.09E-06	2.49E-05	9.13E-05	1.35E-05	1.80E-05	1.36E-05	3.37E-06	2.28E-05	8.75E-06	0.000110038	5.80E-06	2.45E-05	3.80E-06	1.86E-05	3.38E-05	0.000179142	6.45E-05	1.21E-05	4.52E-06	7.42E-05	4.83E-06	0.000548778	4.59E-06	2.32E-06	1.69E-05	6.72E-05	1.85E-05	8.01E-06	1.81E-05	3.43E-06	4.84E-06	2.62E-06	8.18E-06	2.50E-06	8.02E-06	4.72E-06	3.87E-06	1.58E-05	7.09E-06	5.14E-05	4.76E-06	1.44E-05	9.91E-06	1.05E-05	1.43E-05	1.87E-05	5.01E-06	2.04E-05	1.00E-05	3.58E-06	5.47E-06	1.28E-05	1.01E-05	9.86E-06	2.90E-06	3.10E-06	3.97E-06	5.52E-06	3.93E-06	3.72E-05	1.32E-05	2.08E-05	1.22E-05	7.25E-06	1.52E-05	5.57E-06	3.40E-05	3.43E-06	9.99E-06	1.33E-05	9.89E-06	3.20E-06	6.02E-06	5.57E-06	3.15E-06	5.59E-06	6.55E-06	5.61E-06	3.55E-06	3.86E-06	0.00014695	2.55E-06	3.66E-06	1.40E-05	1.82E-06	2.63E-05	6.98E-06	3.08E-06	2.48E-06	2.11E-05	7.54E-06	8.58E-06	6.41E-06	0.000125157	2.27E-06	1.28E-05	1.03E-05	3.70E-06	9.99E-06	0.000125157	3.75E-06	9.82E-06	3.04E-06	1.84E-06	3.29E-06	0.000473066	1.41E-05	3.60E-06	2.39E-05	1.10E-05	9.98E-06	5.76E-06	1.42E-05	9.36E-06	7.43E-06	9.08E-06	2.73E-06	4.61E-06	3.47E-06	6.54E-06	1.14E-05	0.000514742	3.99E-06	1.13E-05	1.79E-05	1.99E-06	2.80E-06	6.20E-06	1.52E-05	1.53E-05	0.000103179	3.58E-06	8.56E-06	1.12E-05	7.26E-06	6.33E-06	2.20E-05	0.000495399	9.37E-06	1.69E-05	0.000158341	1.75E-05	6.10E-06	0.000742293	2.56E-06	3.68E-06	1.19E-06	1.26E-05	3.90E-05	1.08E-05	3.85E-06	2.46E-06	7.43E-06	3.50E-06	2.41E-05	8.64E-05	6.59E-06	3.09E-06	0.000137477	3.94E-05	4.02E-06	2.81E-06	0.052006536	7.22E-06	4.76E-06	4.42E-06	2.27E-06	0.000171	7.42E-06	2.63E-06	0.000146091	3.25E-06	3.03E-06	5.21E-05	1.71E-05	6.36E-06	6.50E-05	3.21E-06	1.46E-05	4.00E-06	1.89E-05	0.000171	2.06E-06	5.60E-06	2.96E-06	8.15E-05	2.66E-06	8.53E-05	6.85E-06	1.96E-06	0.000125216	7.46E-06	1.86E-05	3.68E-06	9.02E-06	1.93E-06	1.60E-06	5.60E-05	2.64E-06	2.45E-06	2.82E-06	2.35E-05	4.85E-06	3.96E-06	2.36E-06	2.27E-05	1.83E-05	5.28E-06	3.82E-06	2.74E-06	3.59E-06	6.09E-06	3.08E-06	4.45E-06	3.36E-06	1.89E-06	5.42E-06	2.81E-06	3.20E-06	7.61E-06	4.86E-06	0.000327251	1.39E-05	4.08E-06	3.23E-06	3.41E-06	0.001371208	3.44E-06	3.21E-06	3.62E-06	2.96E-06	3.24E-06	4.07E-06	7.76E-06	1.10E-05	4.12E-06	1.27E-05	7.71E-06	3.81E-06	3.89E-06	0.000144753	4.81E-06	4.01E-06	1.96E-05	5.27E-06	5.00E-05	1.16E-05	3.16E-06	2.86E-06	3.49E-06	5.16E-06	2.28E-05	8.29E-06	3.74E-06	3.88E-06	5.01E-06	3.67E-06	0.000114129	4.25E-06	8.11E-06	1.93E-05	0.006056103	5.10E-06	2.03E-06	3.78E-06	1.72E-06	0.000530509	3.33E-06	1.34E-06	2.15E-06	3.25E-06	3.31E-06	4.56E-05	3.58E-06	6.88E-06	1.47E-05	6.25E-06	4.61E-06	2.44E-06	3.07E-06	4.38E-06	2.32E-06	1.17E-05	2.34E-06	7.54E-06	1.22E-06	2.65E-05	1.11E-06	1.90E-05	1.05E-05	2.69E-06	5.24E-06	5.49E-06	8.16E-06	3.80E-05	2.31E-06	4.36E-06	0.000190867	0.000385033	1.99E-06	0.001166172	5.17E-05	1.51E-06	0.000196251	0.000196251	0.000158441	0.002991633	0.001598967	8.84E-05	8.84E-05	0.002251897	0.002220037	0.019026693	5.13E-05	0.000227035	7.47E-06	0.000228764	0.000437512	6.14E-05	0.000744747	0.000148454	0.003430615	0.000217307	3.12E-05	3.63E-05	0.000314509	0.00037888	4.60E-06	3.11E-05	9.04E-05	3.43E-06	1.31E-05	0.000272593	0.000110469	0.000126023	2.18E-05	0.000210109	0.004564906	3.15E-06	0.000235025	0.000952688	7.61E-05	6.76E-06	2.63E-05	1.66E-05	2.11E-05	8.07E-05	1.67E-05	0.000176151	6.84E-05	0.000193337	4.97E-06	0.000614638	0.002267197	0.000275349	3.42E-06	0.005335021	0.000193337	8.69E-06	0.000169405	1.87E-05	0.007105979	0.000109377	1.44E-05	0.000877241	0.000256866	0.011739624	0.000134963	0.000188974	0.000317609	0.000316385	3.97E-05	0.000101797	0.000187295	0.001467432	3.50E-05	0.002018301	0.00029802	0.00028773	3.76E-05	0.000219276	0.001837922	0.002918398	0.00456502	1.40E-05	8.21E-05	5.70E-06	0.000479939	0.000479939	0.000473066	0.000995723	0.003833622	0.000775376	0.000729424	0.000339335	0.000125584	6.32E-06	0.000560854	0.000763304	0.000742955	0.000155534	9.66E-05	9.73E-06	1.34E-05	0.001656043	8.96E-05	0.000127133	7.85E-05	2.54E-05	0.002989183	0.000310665	0.003647759	0.003552886	0.001134591	0.000112774	0.000300526	0.000118286	0.002604771	0.000612738	5.47E-05	8.30E-06	0.000196297	0.000215251	0.000133353	0.000219741	0.014441496	8.17E-05	0.000283399	5.03E-05	0.000136102	2.56E-05	0.000438877	8.51E-06	0.000508426	6.90E-05	5.71E-05	0.000213521	8.83E-05	0.00013953	0.000301609	0.000217595	6.99E-05	4.26E-06	0.000138871	0.015693595	0.010951077	0.004221903	0.004837382	0.000215602	0.000842785	0.003472534	0.000286618	0.002522138	0.00416563	0.002851089	0.00179415	0.009042304	0.002224915	0.002607095	0.001969586	0.000453529	0.000208716	0.000792286	0.007764305	7.03E-06	0.000344333	0.000180703	0.004402915	0.002224145	0.006045465	0.003776071	0.005649859	0.001091165	0.000973113	0.001068197	0.000247117	0.005755396	0.000211807	0.000159694	4.83E-05	0.001016304	0.000723927	0.001507553	0.002005708	0.000600487	0.000832246	0.000305227	0.001016304	0.000460417	0.00030135	0.000201224	0.000593533	0.002235849	1.76E-05	0.001385134	0.002214962	0.000292236	0.000489879	0.00077716	0.0002726	0.000232357	0.00138379	0.000490078	0.000172591	0.000742986	0.000628153	0.001410165	0.001302048	0.001153491	0.000761071	2.88E-05	6.17E-05	9.80E-06	1.11E-05	0.001450725	0.000678247	1.40E-05	0.004365706	2.33E-05	0.000439093	0.000609506	0.001349763	0.00297903	0.000579391	0.00035193	0.00105516	0.000191934	3.25E-05	0.000820908	0.000323877	0.000616176	0.000326005	0.000514857	0.000768763	0.000202502	0.001018787	0.000642411	0.000202502	0.00028565	0.00127201	0.000578262	0.000486191	6.02E-06	1.02E-05	0.000578262	0.000109756	2.70E-05	0.001949698	0.000453031	0.000594201	0.000935555	0.000784844	5.78E-05	0.001137434	9.83E-05	0.000509107	0.001019138	2.92E-05	0.000222025	0.000146563	0.000447899	5.79E-05	0.000792286	0.0009465	2.10E-06	0.000238597	0.000216819	0.001379758	3.67E-05	0.00044805	0.000742228	0.000256732	5.46E-05	0.00029827	2.67E-05	0.000179739	9.78E-05	0.00123333	0.000435103	0.001300845	0.001249126	0.000218091	0.000210631	0.000744135	0.000450785	2.91E-05	4.81E-05	0.000725929	5.46E-05	0.001112437	6.41E-05	0.00017355	1.33E-05	7.61E-05	0.000742228	9.44E-05	0.000591869	0.00139903	0.000203992	0.000265935	0.000164584	7.61E-05	0.000600037	6.45E-05	0.0003464	0.00074015	0.000470806	0.001142379	0.000489879	0.000308554
2022MCF0013_p_4_001	4	D5	NPS	OTI	M1	NPS_OTI	D5 NPS OT-I M1	5.52E-06	0.000277397	0.00065214	0.000151652	0.000185372	0.000151652	0.000609528	2.78E-05	0.000443839	0.000278331	8.21E-05	7.57E-05	0.000653606	0.004947907	0.000634542	0.000233468	0.000444079	0.000438661	0.000335639	0.000622543	0.002231918	0.000246898	0.000333481	4.01E-05	0.000341246	0.000181965	8.95E-05	0.000856228	0.000268004	0.000390152	0.00049546	0.000175084	0.001313723	0.001169205	0.000332556	0.000385046	9.63E-05	0.000348214	5.44E-05	0.000929962	0.001285365	0.000106436	0.000185257	0.000888946	0.000165501	0.000395143	0.000545706	4.51E-05	0.000106403	0.00012441	3.05E-05	1.45E-05	0.00027895	0.000276619	7.61E-06	0.000246898	5.69E-05	0.000284488	0.000419918	0.000815698	0.000117974	1.28E-05	0.01775397	2.44E-05	0.000152743	0.00022928	4.85E-05	0.000179459	1.62E-05	0.000330048	0.000438217	0.000240792	0.000458821	9.19E-05	0.000260893	0.000760601	0.000130551	0.000112788	0.000206927	0.000459243	0.000318205	0.000193797	1.76E-05	0.000130628	2.10E-05	0.000279667	0.000204879	0.000182758	0.000244585	0.000237478	7.98E-05	0.000224898	0.000206682	0.000785705	0.000310836	7.41E-06	0.000261971	0.000345511	0.00066932	7.75E-05	4.56E-05	0.000507578	0.000165302	0.000565715	0.000244585	0.000438661	0.000196461	0.000318205	0.000863057	0.000457585	0.003527877	0.000123056	0.000191054	0.000172949	0.000716879	0.0001145	0.000588192	0.000716879	0.00083126	0.000201222	0.000206309	0.000245162	0.000258671	0.000348771	0.000350222	0.000219998	0.000271427	0.000265047	0.001852885	0.000145365	9.21E-05	0.000242391	0.000206285	0.000104404	0.00054448	0.000303237	7.22E-05	0.00011529	0.000175631	0.000137102	0.001700877	0.000262373	0.000742253	0.000339394	0.000142244	0.000228973	0.000323097	3.62E-06	0.000123892	0.000102896	0.000156282	7.65E-06	0.000268611	0.000232533	8.99E-05	0.000129051	0.000774655	0.000159417	0.000269419	3.42E-05	0.000388479	0.000164736	3.46E-05	8.05E-05	0.000540959	4.65E-05	2.56E-05	0.000168929	3.53E-06	8.07E-06	0.000264193	0.000498419	0.000192579	0.000122444	0.020662176	9.96E-05	0.000321839	0.000116925	0.000579567	0.000677475	0.000131351	0.000151305	4.21E-05	4.47E-05	0.000543824	0.000202162	0.000728297	0.000265337	0.000156673	7.28E-05	0.000175673	1.26E-05	0.000327496	0.000265337	3.49E-05	0.000158455	8.46E-05	0.000190085	0.000260167	0.000204265	0.000183327	0.000284025	1.80E-05	4.50E-05	0.000139305	0.000105414	7.73E-06	2.32E-05	0.000183327	0.000120979	6.22E-05	6.48E-05	0.00020532	0.000205533	0.000127671	1.14E-05	0.000300873	0.001794961	0.001285404	3.95E-05	3.76E-05	0.000148242	2.46E-05	0.000152134	0.000140326	0.000189934	0.000361769	6.08E-05	0.000160765	0.000163954	9.65E-05	4.72E-05	0.00015884	8.79E-05	6.47E-05	0.000280906	0.009299901	0.000130999	0.000187619	3.33E-05	7.63E-06	6.82E-05	0.000176228	0.000202964	0.000475509	9.36E-05	0.00028128	0.000105832	0.000179486	2.98E-05	9.95E-05	4.98E-05	0.000115473	0.000199313	0.000156309	0.00027206	0.00015736	0.000269373	0.000189023	2.75E-05	0.000175108	0.000257377	5.61E-05	0.000217108	0.00062253	0.000138402	0.000706462	9.65E-05	1.98E-05	8.10E-05	0.000235786	8.26E-05	7.83E-05	0.000710724	2.39E-05	0.000150589	0.000139582	0.000637905	6.98E-05	3.97E-05	0.000337379	0.000102897	5.78E-05	7.22E-05	0.000135837	0.051191674	0.000234459	4.15E-05	0.00011964	0.000252283	0.000201965	0.000470346	0.000170392	3.76E-05	0.01359378	0.0002737	3.95E-05	0.000395296	0.004860351	0.000119339	6.06E-06	4.00E-05	0.000284025	0.00208104	6.20E-05	0.00055586	2.92E-05	0.000379428	0.000195075	0.000482626	1.68E-05	9.93E-05	0.000118186	0.000195158	4.03E-05	0.000143516	9.89E-06	0.000205662	0.000219204	0.000165302	0.000209817	0.000187948	0.000361553	0.000101578	0.00017891	7.18E-05	9.45E-06	0.000256806	8.00E-05	0.000151707	0.000136236	0.000114626	0.000151328	0.000589138	0.000441515	9.56E-06	0.000296431	6.19E-05	0.000399659	0.000460097	6.43E-05	0.000134182	0.000132188	4.07E-05	3.28E-05	3.63E-05	0.000135837	0.000403555	8.71E-05	0.000316525	0.00036175	0.000145695	0.000110683	0.000169429	0.00023858	0.000470173	0.000136024	0.000356722	0.000283574	0.000774655	0.00017891	0.008853756	0.00013178	0.00027216	0.000125652	0.000174338	0.000291103	0.000506328	0.000589138	7.87E-06	3.63E-05	0.000106206	1.27E-05	0.000481765	0.000160272	8.31E-05	0.000179325	2.60E-05	7.01E-05	2.22E-05	0.000796299	0.000182842	0.000117568	8.61E-05	5.09E-05	4.57E-06	4.91E-05	1.22E-05	0.000354655	0.000163831	0.000385655	0.000137688	4.65E-05	9.94E-05	8.11E-05	0.000162977	0.001309146	7.79E-05	4.74E-05	0.000103381	0.000164641	0.000144653	0.000305872	0.00014626	7.51E-05	0.000116827	9.44E-05	0.000175108	0.000182735	5.40E-05	0.000268327	0.000573082	1.52E-05	8.49E-05	4.49E-05	3.26E-05	0.000216995	3.44E-05	0.000114323	9.22E-05	6.63E-05	0.000130663	0.000187215	8.26E-05	3.78E-05	0.000120366	0.000180535	9.22E-05	0.000433018	0.00022084	0.000129873	7.34E-05	7.74E-05	7.45E-05	0.000122561	0.00017254	4.00E-06	6.79E-05	0.000278586	9.39E-05	0.000237478	0.000134182	0.000111329	0.000421413	7.52E-05	1.10E-05	9.40E-06	3.64E-05	1.31E-05	0.000203223	8.37E-05	0.000390152	1.06E-05	8.12E-05	0.000412087	9.75E-05	6.73E-05	7.60E-05	3.34E-05	0.00016982	1.10E-05	8.74E-05	1.19E-05	3.99E-05	9.09E-05	0.000135606	3.33E-05	0.000104798	2.13E-05	0.000184207	0.000108265	8.43E-05	0.000124861	4.90E-05	0.000200968	9.41E-05	7.45E-06	0.000653606	0.000138706	5.64E-05	6.24E-05	0.000103107	9.25E-05	1.01E-05	0.000120979	0.000388719	6.63E-05	6.26E-05	0.000128679	0.000208272	2.07E-05	8.93E-06	0.000209416	8.46E-05	2.12E-05	0.000170774	0.000108422	0.000309555	3.25E-05	0.00011029	3.63E-06	7.16E-05	0.000129735	4.55E-05	4.14E-05	8.77E-05	0.000161109	2.00E-05	7.11E-05	3.64E-05	0.000114463	0.000296926	0.000118739	3.28E-05	0.000120543	0.000269483	4.04E-05	6.78E-05	5.46E-05	0.000203805	0.000322033	0.00015986	0.000102959	6.37E-05	7.46E-05	3.41E-05	0.000121667	7.03E-05	6.56E-05	0.00011562	0.000447744	0.000447809	3.31E-05	7.54E-05	1.85E-05	0.000120691	5.78E-05	0.000612397	5.05E-05	5.94E-05	8.24E-05	5.53E-05	0.000144223	3.60E-05	0.000315881	2.72E-05	6.04E-05	0.000116301	0.000220304	9.72E-05	0.000113678	0.000129735	0.00013627	7.30E-05	0.000447493	2.54E-05	7.71E-05	5.41E-05	0.000152822	0.000432392	8.03E-05	0.000116951	0.000380189	0.000245032	0.000371169	0.000714607	0.000117485	5.21E-05	3.46E-05	0.000116865	6.75E-05	3.62E-05	7.09E-05	0.000343616	8.74E-05	0.00013943	1.91E-05	0.000942912	0.000162485	0.000219029	0.000287133	7.75E-05	6.61E-05	0.000110998	3.29E-05	8.24E-05	5.25E-05	2.68E-05	1.27E-05	3.88E-05	0.000226059	0.000203691	2.51E-05	7.53E-05	0.000106206	0.007742123	0.000137493	0.000170392	4.02E-05	0.000120691	3.26E-05	4.68E-05	0.000368988	0.000207693	0.000428945	1.41E-05	9.96E-05	5.52E-05	8.75E-05	9.16E-05	0.000199665	0.000171884	0.000133885	6.70E-05	8.76E-05	4.41E-06	6.89E-05	0.000156753	4.55E-05	0.000203794	0.002018147	0.000203545	0.000131744	2.61E-05	3.42E-05	0.000185615	8.36E-05	4.35E-05	0.00020561	6.11E-05	0.000203545	0.000219147	3.31E-05	8.32E-05	7.11E-05	0.000107402	0.000102313	0.0016729	6.97E-05	0.000179966	9.50E-05	3.14E-05	0.000146246	5.52E-06	5.61E-05	0.000102656	2.47E-05	9.22E-05	0.000107166	0.00013282	9.71E-05	9.20E-05	1.13E-05	0.000117368	4.86E-05	0.000135197	0.000195672	1.89E-05	6.12E-05	0.000151328	2.23E-05	4.55E-05	0.000112404	3.02E-05	7.46E-05	0.000544543	6.75E-05	0.000233809	6.16E-05	0.00011029	4.88E-05	6.10E-05	0.000181741	0.000244106	6.09E-06	7.60E-06	6.17E-05	5.40E-05	5.57E-05	6.39E-05	8.31E-05	0.000128134	6.19E-05	2.90E-05	2.29E-05	8.31E-05	6.58E-05	8.87E-05	1.13E-05	0.00020961	8.95E-05	5.87E-05	2.57E-05	0.000247087	0.000563368	0.001401937	7.02E-05	4.26E-05	3.79E-05	7.20E-05	0.000107408	0.000273915	0.000112404	0.000137688	8.00E-05	5.30E-05	5.84E-05	1.50E-05	0.000122316	4.66E-06	1.91E-05	5.63E-05	0.000135965	0.00010416	0.00039138	0.000266269	5.59E-05	0.000145727	4.50E-05	0.000510037	3.60E-06	4.93E-05	6.47E-05	0.0002467	0.000132153	0.000125878	2.10E-05	6.84E-05	7.75E-06	8.99E-05	7.07E-05	0.000102896	2.38E-05	1.96E-05	0.000100561	7.13E-05	6.55E-05	6.06E-05	0.000174302	0.000112325	5.50E-05	5.81E-05	6.30E-05	8.99E-05	2.01E-05	7.44E-05	8.87E-05	6.05E-05	4.40E-05	0.000430467	8.16E-05	3.65E-05	0.000147492	6.43E-05	0.000133885	2.36E-05	3.00E-05	5.99E-06	0.000407007	0.000165781	4.20E-05	6.55E-05	0.000143449	8.10E-05	5.66E-06	0.000195279	4.69E-05	3.11E-06	2.76E-05	0.000117281	6.23E-05	0.000124872	2.79E-05	1.02E-05	0.000102822	4.42E-06	0.000261921	9.36E-05	4.80E-05	4.35E-05	0.00106263	0.000156753	1.59E-05	5.15E-05	1.70E-05	1.79E-05	0.000115803	3.28E-06	0.000149067	1.05E-05	0.000115435	5.86E-05	6.99E-05	0.000145265	0.000105949	2.19E-05	0.004842135	6.55E-05	0.000179966	3.02E-06	8.46E-05	4.91E-05	7.43E-05	0.000119315	1.52E-05	2.77E-06	6.47E-05	0.000356722	0.000133964	0.000140692	1.77E-05	3.77E-05	7.79E-05	0.000150763	5.09E-05	4.71E-05	2.15E-05	9.45E-06	1.40E-05	2.72E-05	5.37E-06	0.001036657	0.000115946	0.000177157	4.15E-05	6.02E-05	1.37E-05	1.05E-05	0.000143291	0.004328622	3.02E-05	4.97E-05	6.98E-05	0.000117281	0.000159417	7.93E-05	2.56E-05	9.59E-05	0.000132865	0.000206927	9.47E-05	8.02E-06	0.000247214	3.62E-05	5.95E-05	5.41E-05	9.17E-05	6.86E-05	7.89E-05	1.38E-05	3.65E-05	3.38E-05	0.000753807	5.79E-05	0.00010838	8.22E-05	0.000293194	1.25E-05	8.98E-05	8.79E-05	5.39E-05	2.94E-05	5.86E-05	0.000191139	6.63E-06	4.72E-05	1.08E-05	0.000106337	3.71E-05	7.67E-05	6.37E-05	6.17E-05	0.0004411	0.000130999	2.22E-05	5.46E-05	5.89E-05	0.000472463	2.70E-05	3.58E-05	6.97E-05	3.26E-05	3.54E-05	0.000266502	2.22E-05	0.000791613	5.86E-05	4.52E-05	9.04E-06	7.27E-05	1.28E-05	6.55E-05	0.000160135	6.71E-05	0.000160135	3.72E-05	0.000115803	6.39E-05	4.19E-05	0.000208792	8.50E-05	2.99E-05	8.42E-06	0.005919029	0.004328622	6.42E-06	5.94E-05	6.70E-05	4.97E-05	1.94E-05	4.11E-05	8.48E-05	1.15E-05	7.52E-06	7.06E-05	0.000538102	9.88E-06	2.33E-05	2.68E-05	4.04E-05	4.23E-06	4.24E-05	5.07E-05	4.68E-05	0.000144404	3.41E-05	0.000165177	5.48E-05	3.37E-05	9.59E-05	1.17E-05	1.45E-05	0.000116234	1.05E-06	2.08E-05	4.58E-05	4.34E-05	3.75E-05	4.01E-05	8.31E-05	8.60E-05	7.67E-05	8.24E-05	4.09E-05	0.000116941	7.77E-05	7.89E-05	4.98E-05	4.83E-06	0.000121873	2.92E-05	3.55E-06	1.13E-05	3.70E-05	5.13E-06	4.79E-05	0.00046803	5.27E-05	1.94E-05	5.40E-05	7.20E-05	7.48E-05	0.000248224	2.64E-05	7.04E-05	0.000291103	1.80E-05	2.59E-05	2.11E-05	4.82E-05	0.002210046	7.27E-05	2.51E-05	2.22E-05	0.000147674	5.12E-05	6.06E-05	2.82E-06	9.59E-05	2.26E-05	0.000118555	0.000124175	6.47E-05	1.27E-05	2.39E-05	9.72E-06	0.000790734	4.65E-05	5.08E-05	1.35E-05	3.89E-05	5.36E-05	3.35E-05	0.000101772	4.01E-05	3.92E-05	2.76E-05	1.07E-05	4.43E-05	0.000280781	0.000138706	6.74E-05	3.47E-05	1.39E-05	2.38E-05	6.49E-06	1.57E-05	3.31E-05	5.25E-05	3.32E-05	4.56E-05	7.67E-05	3.03E-05	6.35E-05	1.90E-05	2.31E-05	0.000123876	6.51E-05	3.51E-05	1.63E-05	0.000152801	0.000132865	9.93E-05	2.27E-05	6.22E-05	4.67E-05	0.000152441	0.000206585	0.000103099	5.21E-05	5.85E-06	0.000432041	9.66E-05	2.61E-05	3.20E-06	3.22E-06	6.33E-05	5.85E-06	5.37E-06	7.91E-05	1.92E-05	9.29E-05	3.30E-06	0.000165318	9.78E-05	2.00E-05	7.97E-05	2.78E-05	6.37E-05	8.50E-05	2.08E-05	0.000111857	0.000110414	3.86E-05	8.82E-05	6.83E-05	3.05E-05	0.000184936	2.66E-05	3.31E-05	0.000159841	5.37E-05	9.26E-06	0.000128137	5.47E-05	8.10E-05	4.62E-05	4.13E-05	3.91E-05	5.10E-06	1.12E-05	3.88E-05	2.60E-05	0.000300194	7.01E-06	6.27E-05	4.58E-05	6.03E-05	8.00E-05	5.70E-05	5.16E-05	7.86E-06	1.57E-05	4.29E-05	3.03E-05	4.33E-05	1.78E-05	5.08E-05	7.92E-06	0.000863355	4.16E-05	4.70E-05	0.00015283	1.98E-05	3.00E-05	0.000893439	4.28E-05	5.54E-05	3.32E-05	3.75E-05	2.43E-05	9.02E-06	7.43E-05	8.30E-05	0.000323097	2.93E-05	3.82E-05	4.46E-05	0.000105117	7.75E-05	1.16E-05	2.74E-05	1.91E-05	0.000371169	1.91E-05	2.71E-05	0.000116532	2.78E-05	1.84E-05	8.92E-06	1.00E-05	3.57E-05	1.40E-05	1.84E-05	5.80E-05	6.84E-05	3.41E-05	1.13E-05	8.18E-06	5.67E-05	0.000154234	9.16E-05	3.69E-06	3.66E-05	6.32E-05	6.18E-05	0.000112325	2.50E-05	7.32E-05	7.88E-05	3.43E-05	0.000157004	1.05E-05	6.73E-06	1.83E-05	4.93E-05	3.09E-06	1.83E-05	5.86E-05	1.58E-05	5.17E-05	8.21E-05	0.000193811	3.32E-05	0.000114385	1.41E-05	4.68E-05	0.000128128	3.50E-05	0.000133886	4.47E-05	8.17E-05	0.000108663	0.007997957	0.000100099	2.15E-05	5.27E-05	8.86E-05	8.53E-05	1.59E-05	7.03E-05	1.54E-05	2.63E-05	0.000121667	9.20E-05	1.93E-05	0.000110342	2.41E-05	0.00015283	2.63E-05	2.37E-05	6.63E-05	2.13E-05	1.16E-05	3.00E-05	6.10E-05	5.86E-05	0.000100617	1.46E-05	4.54E-05	2.66E-05	5.74E-05	1.42E-05	5.40E-05	2.42E-05	6.19E-05	3.17E-05	0.008562884	0.000159337	8.75E-05	8.02E-05	6.23E-05	3.58E-05	1.71E-05	0.000109651	3.81E-05	4.49E-05	4.61E-06	0.000257196	5.32E-05	3.12E-05	5.43E-05	8.60E-05	1.91E-05	4.04E-05	6.27E-06	9.83E-05	9.42E-05	7.46E-05	1.91E-05	4.40E-05	1.30E-05	7.89E-05	4.55E-05	4.50E-05	3.56E-05	3.37E-05	3.37E-05	2.76E-05	5.18E-05	2.57E-05	0.015922836	2.76E-05	4.87E-05	3.32E-05	0.000145028	2.85E-05	4.46E-06	5.11E-05	1.60E-05	2.64E-05	5.79E-05	0.0001447	6.43E-06	3.44E-05	7.04E-05	0.002678673	5.75E-05	5.86E-05	3.18E-05	5.78E-05	3.39E-05	5.44E-06	1.43E-05	0.002678673	8.74E-05	8.22E-05	7.44E-05	3.91E-05	6.74E-05	0.000219147	3.40E-05	4.31E-06	5.50E-06	0.000243636	6.27E-05	6.64E-05	1.05E-05	5.16E-05	9.78E-06	9.83E-05	0.000406903	0.000116957	1.76E-05	8.94E-05	5.94E-06	2.85E-05	0.002190756	9.22E-05	2.62E-05	6.95E-05	2.30E-05	7.53E-05	4.85E-05	6.16E-05	6.87E-05	7.81E-06	0.000170972	2.79E-05	6.64E-05	1.04E-05	6.79E-05	1.24E-05	0.000164842	1.36E-05	5.54E-06	1.05E-05	4.73E-05	2.69E-05	0.000125176	3.75E-05	5.67E-06	0.000164842	3.45E-05	4.14E-06	8.22E-05	8.71E-05	8.48E-06	6.75E-06	1.38E-05	4.96E-05	9.00E-05	0.000124175	2.69E-05	2.88E-06	2.12E-05	4.56E-06	2.18E-05	8.74E-05	5.18E-05	4.85E-05	3.85E-05	9.67E-05	1.56E-05	5.13E-05	2.24E-05	5.93E-05	5.78E-05	2.90E-05	3.66E-05	8.89E-05	1.57E-05	0.008314519	2.58E-05	1.40E-05	0.000122741	3.87E-05	9.01E-05	0.001926468	7.71E-05	1.81E-05	2.87E-05	4.24E-05	5.98E-05	3.36E-05	5.21E-05	2.13E-05	0.002745933	1.71E-05	4.51E-05	5.72E-05	8.55E-06	0.000151597	5.04E-05	1.72E-05	4.65E-06	5.83E-05	4.18E-05	6.00E-06	0.000343466	1.20E-05	7.52E-06	1.30E-05	2.81E-05	1.47E-05	5.29E-05	0.00019104	2.22E-05	7.07E-05	2.65E-05	2.35E-05	8.43E-06	0.000133886	0.004133795	1.34E-05	0.000102534	4.48E-05	3.97E-06	3.25E-05	1.24E-05	7.99E-05	0.000634471	4.48E-05	9.15E-06	2.01E-05	5.28E-06	9.54E-05	5.65E-06	2.98E-06	0.000599468	2.57E-05	7.05E-06	7.61E-06	2.88E-05	3.94E-05	3.00E-05	3.43E-05	3.67E-05	1.95E-05	4.00E-06	4.11E-05	1.71E-05	8.04E-05	0.001228681	5.76E-05	3.18E-05	5.28E-06	2.54E-05	2.67E-05	1.78E-05	2.70E-05	4.23E-05	0.033137133	1.12E-05	6.63E-05	2.44E-05	0.000102279	9.74E-06	3.75E-05	0.009188478	3.22E-05	3.54E-05	1.33E-05	1.06E-05	4.44E-05	3.52E-05	5.46E-05	1.60E-05	3.18E-05	2.56E-05	0.001549429	2.34E-05	7.47E-05	1.22E-05	6.16E-06	3.03E-06	4.54E-05	2.43E-05	2.08E-05	6.54E-05	6.75E-05	8.15E-06	3.81E-05	9.20E-05	6.87E-05	7.99E-05	0.000166441	6.00E-06	0.000132613	6.48E-06	5.98E-05	8.92E-06	4.53E-05	7.79E-05	0.000464127	4.48E-05	3.80E-05	6.27E-05	4.67E-05	5.57E-05	3.07E-05	3.41E-06	5.86E-06	0.000517886	5.47E-05	6.73E-05	2.91E-06	0.001173853	1.81E-05	5.48E-05	9.33E-05	3.80E-05	7.05E-05	2.76E-05	4.85E-06	8.75E-05	2.76E-05	2.78E-05	2.14E-05	1.81E-05	6.64E-06	1.12E-05	1.13E-05	3.51E-05	6.97E-06	2.33E-05	2.36E-05	6.07E-05	1.89E-05	6.25E-06	5.77E-06	0.000112397	7.77E-05	5.83E-06	5.77E-05	2.10E-05	3.21E-05	1.42E-05	5.17E-05	8.34E-05	1.75E-05	1.84E-05	5.17E-05	2.47E-05	4.87E-05	1.61E-05	2.75E-05	1.49E-05	2.00E-05	7.87E-05	6.92E-05	3.79E-06	2.12E-05	5.71E-06	6.25E-05	0.000429195	4.96E-05	2.30E-05	5.16E-06	2.30E-05	6.06E-05	4.52E-05	4.15E-05	6.22E-06	4.25E-05	4.20E-05	3.61E-05	3.83E-06	1.61E-05	0.001386807	2.50E-05	9.42E-05	4.36E-05	3.39E-05	3.00E-05	3.95E-05	1.19E-05	7.88E-05	4.91E-05	4.95E-05	0.000111149	7.46E-05	5.40E-06	3.95E-06	1.37E-05	1.84E-05	2.25E-05	2.51E-05	5.55E-05	2.17E-05	2.29E-05	2.25E-05	1.68E-05	5.34E-06	0.00348469	4.51E-05	8.78E-06	2.51E-05	2.61E-05	3.65E-05	1.56E-05	5.10E-05	1.11E-05	2.51E-06	4.11E-05	1.44E-05	2.93E-05	2.10E-05	0.000808153	9.03E-06	9.29E-05	4.82E-05	1.09E-05	1.61E-05	1.50E-05	1.85E-05	0.000347185	5.79E-05	1.73E-05	1.22E-05	2.26E-05	2.34E-05	5.86E-05	4.76E-05	5.24E-06	2.49E-05	2.24E-05	1.44E-05	2.59E-05	2.93E-05	4.99E-05	3.80E-05	5.03E-05	3.85E-05	6.28E-05	7.76E-05	5.38E-06	4.20E-05	5.20E-05	7.91E-05	4.15E-05	2.22E-05	5.16E-05	1.15E-05	1.13E-05	0.001725755	1.19E-05	3.14E-05	6.53E-05	1.95E-05	1.91E-05	4.55E-05	9.74E-06	6.17E-05	1.50E-05	4.36E-05	4.75E-05	5.86E-05	2.33E-05	3.80E-05	1.26E-05	0.001601671	8.44E-05	2.69E-06	4.30E-05	9.04E-06	3.65E-06	4.01E-05	1.98E-05	1.68E-05	2.18E-05	3.32E-05	1.50E-05	0.000162034	1.39E-05	6.89E-06	4.79E-05	4.02E-05	7.08E-05	3.11E-05	1.46E-05	8.20E-06	2.49E-05	3.45E-05	5.32E-05	1.43E-05	6.51E-05	9.50E-06	4.19E-05	3.14E-05	7.87E-05	6.85E-05	1.38E-05	3.75E-05	8.74E-05	5.37E-05	2.09E-05	5.87E-05	8.63E-05	1.03E-05	1.65E-05	8.85E-06	3.38E-05	0.000282383	0.000293496	2.84E-05	7.89E-06	4.96E-05	3.00E-06	5.54E-05	4.76E-05	7.65E-05	1.81E-05	4.12E-05	0.001190139	9.49E-06	5.85E-06	2.56E-05	5.59E-06	2.62E-05	4.94E-05	9.11E-05	0.00053398	9.25E-06	5.91E-06	6.49E-06	7.41E-05	1.08E-05	2.63E-05	8.34E-06	0.000314809	7.33E-06	3.66E-05	5.76E-05	1.07E-05	1.77E-05	1.57E-05	5.93E-05	3.05E-05	0.000150589	6.63E-05	1.99E-05	1.25E-05	2.21E-05	8.57E-05	2.56E-05	9.01E-06	0.000118517	2.88E-06	5.02E-05	5.31E-05	1.34E-05	1.50E-05	2.92E-05	5.24E-06	3.96E-05	6.39E-05	1.93E-05	1.45E-05	1.75E-05	2.12E-05	4.35E-05	4.13E-05	1.30E-05	0.000151707	3.52E-05	2.72E-05	4.21E-05	2.75E-05	2.31E-05	6.04E-06	8.08E-06	0.000150589	1.73E-05	0.00012387	1.31E-05	5.52E-05	0.000137329	8.67E-06	1.96E-05	2.49E-05	2.24E-05	2.82E-05	6.56E-06	1.71E-05	0.000282383	6.39E-05	3.62E-05	2.67E-06	5.61E-06	3.76E-05	2.08E-05	2.18E-05	3.26E-06	1.38E-05	5.81E-05	0.000104145	1.78E-05	8.89E-06	2.85E-05	3.81E-05	6.16E-06	6.24E-06	4.49E-05	0.004409867	2.92E-05	3.33E-05	3.52E-05	1.70E-05	7.49E-06	8.67E-05	3.49E-06	0.00017135	1.11E-05	5.30E-05	2.69E-05	2.71E-05	7.37E-05	1.21E-05	3.02E-05	0.0002591	4.51E-05	2.38E-05	3.57E-05	2.09E-05	2.12E-05	1.59E-05	0.000159337	1.07E-05	2.61E-05	2.94E-05	4.03E-05	2.12E-05	3.41E-05	4.27E-06	2.58E-05	3.78E-05	3.43E-05	1.89E-05	1.34E-05	1.27E-05	4.41E-06	9.05E-05	5.17E-06	3.14E-05	5.21E-06	3.45E-05	1.12E-05	1.39E-05	1.32E-05	3.16E-05	3.67E-05	4.52E-05	2.63E-05	4.07E-05	1.28E-05	1.41E-05	7.99E-06	3.61E-05	4.12E-05	4.88E-05	1.04E-05	3.84E-05	1.38E-05	3.96E-05	3.13E-06	1.04E-05	0.000754744	1.26E-05	3.02E-05	5.84E-05	5.42E-05	1.52E-05	2.48E-05	2.78E-05	5.13E-06	1.52E-05	7.13E-05	4.93E-06	1.99E-05	1.06E-05	1.64E-05	5.00E-05	3.02E-05	2.72E-06	3.62E-05	7.91E-06	7.36E-06	3.97E-05	3.46E-05	1.13E-05	5.98E-05	2.38E-05	1.34E-05	2.73E-05	4.80E-05	4.60E-05	6.01E-05	7.90E-06	1.60E-05	1.65E-05	1.49E-05	5.42E-05	7.16E-06	9.76E-06	1.30E-05	3.23E-05	2.13E-05	6.03E-06	3.50E-05	1.52E-05	5.42E-05	4.27E-05	0.000651009	7.49E-06	4.10E-05	1.11E-05	3.76E-05	4.67E-05	4.35E-05	1.74E-05	2.39E-05	0.001188461	0.000142868	4.18E-06	6.16E-06	1.59E-05	4.94E-05	2.37E-05	7.83E-05	1.87E-05	2.52E-05	9.69E-06	2.69E-05	7.60E-06	4.24E-05	1.03E-05	0.00740787	1.30E-05	2.72E-05	3.27E-05	2.13E-05	9.23E-06	0.002638939	2.11E-05	6.68E-06	4.29E-05	2.42E-05	8.04E-05	0.000839176	3.20E-05	8.73E-05	1.68E-05	3.18E-05	3.01E-05	1.02E-05	1.80E-05	0.000108422	3.32E-06	3.38E-05	5.10E-06	2.95E-05	8.30E-05	5.75E-05	2.27E-05	4.20E-05	2.72E-05	2.07E-05	8.30E-05	5.72E-06	1.78E-05	2.63E-05	1.53E-05	1.94E-05	3.86E-05	1.76E-05	1.90E-05	5.14E-05	2.37E-05	7.35E-05	3.38E-05	2.90E-05	3.47E-05	1.03E-05	1.69E-05	4.81E-05	6.35E-05	2.40E-05	2.53E-05	2.77E-05	2.08E-05	3.78E-05	0.000126054	1.28E-05	4.88E-06	1.06E-05	1.66E-05	4.85E-06	4.72E-05	2.14E-05	7.64E-06	2.08E-05	1.59E-05	2.91E-05	1.22E-05	1.04E-05	0.000132107	7.24E-06	4.57E-05	1.74E-05	1.83E-05	1.20E-05	4.28E-05	4.09E-06	5.50E-05	1.32E-05	2.60E-06	4.87E-05	3.08E-05	2.07E-05	2.47E-06	3.74E-06	3.94E-05	0.002129839	7.89E-06	7.71E-05	3.16E-05	0.000205034	0.000253711	1.66E-05	1.61E-05	9.29E-05	4.97E-05	1.64E-05	2.94E-05	1.51E-05	6.01E-05	3.20E-05	6.84E-06	9.21E-05	3.21E-05	9.89E-05	1.03E-05	1.68E-05	3.00E-06	9.10E-06	0.000110792	1.13E-05	2.19E-05	1.21E-05	5.35E-05	1.53E-05	1.30E-05	1.69E-05	6.61E-05	1.15E-05	1.80E-06	1.75E-05	1.05E-05	1.14E-05	1.26E-05	2.62E-05	2.30E-05	5.24E-06	2.97E-05	4.36E-05	2.17E-05	4.85E-05	1.42E-05	1.68E-05	3.03E-06	3.25E-05	5.24E-05	1.73E-05	4.19E-05	3.03E-06	4.26E-06	5.84E-05	2.62E-05	2.90E-06	9.35E-05	3.06E-05	1.10E-05	1.46E-05	4.72E-05	1.41E-05	3.14E-05	1.35E-05	0.001893845	6.24E-05	2.97E-05	8.10E-06	3.13E-05	0.000658858	6.14E-05	2.37E-05	2.19E-05	1.40E-05	1.74E-05	1.14E-05	0.000868924	4.66E-06	1.37E-05	2.86E-06	4.67E-06	2.03E-05	5.78E-06	3.96E-06	0.000734938	6.30E-05	3.21E-06	2.71E-05	3.11E-05	2.21E-05	6.99E-06	2.40E-05	8.87E-06	3.16E-05	8.55E-06	2.94E-05	3.05E-05	2.14E-05	8.80E-06	2.54E-05	0.000354373	2.56E-05	2.33E-05	4.62E-06	1.51E-05	1.65E-05	2.68E-05	1.19E-05	2.31E-05	1.97E-05	6.98E-06	0.000138421	9.95E-06	9.59E-06	1.82E-05	1.41E-05	5.98E-05	7.75E-06	5.46E-06	0.000386385	1.97E-05	2.25E-05	1.99E-05	6.21E-06	4.90E-05	1.37E-05	6.50E-06	3.40E-05	5.17E-06	3.43E-05	1.11E-05	3.11E-05	2.61E-05	0.00543333	7.69E-06	2.09E-05	2.25E-05	2.09E-05	4.51E-05	0.003753631	2.44E-05	1.71E-05	7.74E-06	2.41E-05	8.70E-06	6.71E-06	2.01E-05	1.19E-05	0.002721245	2.88E-05	3.25E-05	1.47E-05	2.69E-06	1.97E-05	1.71E-05	0.002405305	1.18E-05	1.78E-05	1.43E-05	8.57E-06	4.72E-05	3.67E-06	2.03E-05	1.07E-05	0.000888021	4.83E-05	1.64E-05	1.56E-05	0.012079096	2.50E-05	4.64E-06	4.14E-06	2.23E-06	0.000281193	2.23E-06	6.33E-06	5.53E-05	3.31E-05	3.37E-06	0.000515091	8.36E-06	1.65E-05	2.14E-05	2.08E-05	1.93E-05	2.94E-05	9.07E-05	3.27E-05	5.87E-05	1.44E-05	6.36E-06	1.74E-05	2.96E-05	2.54E-05	1.10E-05	2.52E-05	4.36E-05	2.53E-05	2.30E-05	6.99E-06	2.30E-06	8.85E-06	7.36E-06	4.09E-06	8.83E-06	2.00E-05	0.00455526	2.08E-05	2.24E-05	3.52E-05	6.54E-05	9.01E-06	0.002267172	1.84E-05	8.11E-06	1.04E-05	4.69E-06	2.62E-05	0.000180125	7.01E-05	5.52E-05	1.99E-05	3.06E-05	1.59E-05	2.12E-05	3.52E-06	4.49E-06	2.27E-05	3.67E-05	5.78E-05	7.53E-05	1.47E-05	0.000557046	7.07E-06	4.85E-05	4.29E-05	1.53E-05	1.27E-05	3.35E-05	0.000472469	3.61E-05	1.94E-05	1.78E-05	1.77E-05	2.33E-06	9.69E-06	3.55E-06	1.40E-05	4.52E-06	6.57E-06	1.16E-05	1.04E-05	0.000506328	1.01E-05	1.26E-05	1.64E-05	2.32E-05	2.34E-05	6.01E-06	8.46E-06	2.64E-05	3.61E-05	0.000329535	1.42E-05	0.000227203	3.42E-06	1.09E-05	4.08E-05	8.45E-06	1.03E-05	1.25E-05	2.02E-05	0.008749462	4.31E-06	2.25E-05	1.00E-05	6.84E-05	0.00034114	8.08E-06	2.38E-05	1.63E-05	2.74E-05	4.68E-05	6.46E-06	1.26E-05	4.03E-05	2.62E-06	8.86E-06	2.37E-05	2.63E-05	2.06E-05	2.22E-05	1.59E-05	1.63E-05	3.53E-06	0.00044488	6.84E-06	1.45E-05	4.67E-06	7.48E-06	6.16E-06	5.91E-06	6.94E-06	1.49E-05	0.000380189	1.47E-05	2.53E-05	1.13E-05	2.02E-05	5.39E-06	1.84E-05	1.13E-05	4.80E-06	4.85E-05	1.48E-05	1.62E-05	3.83E-05	1.02E-05	3.45E-06	1.05E-05	1.13E-05	2.52E-06	2.72E-05	1.07E-05	8.32E-06	1.22E-05	1.31E-05	1.01E-05	4.72E-05	4.10E-06	3.55E-05	2.54E-05	6.63E-06	2.52E-05	5.57E-05	2.37E-05	0.000103823	2.17E-05	2.46E-05	1.58E-05	1.10E-05	0.000108086	3.66E-06	4.00E-06	1.43E-05	8.19E-06	2.50E-05	2.62E-05	2.29E-05	2.57E-05	2.65E-05	1.60E-05	1.93E-05	6.05E-05	7.99E-06	6.98E-06	1.50E-05	3.06E-06	0.000393493	3.24E-06	8.41E-06	2.30E-05	2.09E-05	9.62E-06	1.62E-05	1.60E-05	0.010163821	2.01E-05	1.08E-05	8.01E-06	9.26E-06	3.75E-06	2.67E-05	5.76E-05	4.93E-06	4.25E-06	1.26E-05	2.76E-06	0.000107104	1.73E-05	1.40E-05	1.93E-05	0.00010102	2.44E-06	2.63E-06	3.51E-06	1.20E-05	3.42E-06	7.54E-06	2.83E-05	1.52E-05	1.99E-05	0.000186909	1.86E-05	3.57E-06	3.52E-05	0.000269284	1.08E-05	9.43E-06	1.39E-05	1.69E-05	7.16E-06	9.08E-05	0.000103258	1.71E-05	1.20E-05	3.96E-06	1.75E-05	1.56E-05	1.71E-05	3.16E-06	6.47E-06	1.12E-05	0.001093429	3.81E-05	3.17E-05	1.17E-05	1.13E-05	1.00E-05	1.30E-05	1.34E-05	0.005888269	9.82E-06	2.25E-05	2.83E-06	1.04E-05	2.44E-05	2.44E-05	4.99E-06	4.38E-06	0.001967705	4.38E-06	2.94E-05	1.52E-05	3.55E-06	4.24E-05	8.57E-06	1.81E-05	5.89E-06	2.83E-05	2.46E-05	1.80E-05	8.22E-06	3.93E-06	0.000315948	2.79E-05	4.03E-06	1.88E-05	5.28E-06	2.95E-05	2.05E-05	8.74E-06	1.21E-05	3.12E-06	8.85E-06	2.62E-05	1.52E-05	3.65E-06	1.25E-05	2.65E-05	1.45E-05	1.93E-06	8.38E-06	8.72E-06	1.79E-05	1.18E-05	1.21E-05	2.09E-05	5.49E-06	1.03E-05	3.42E-05	9.93E-06	2.27E-05	3.57E-05	3.53E-06	1.25E-05	1.37E-05	0.000337396	1.30E-05	1.30E-05	7.23E-06	0.010830101	6.62E-06	1.79E-05	3.58E-06	3.01E-06	4.25E-06	3.13E-06	2.74E-06	3.55E-05	1.66E-05	9.67E-06	3.28E-06	3.53E-05	3.19E-05	1.59E-05	3.74E-05	9.33E-05	6.89E-06	4.05E-06	9.82E-06	2.19E-05	1.32E-05	4.64E-06	1.23E-05	1.31E-05	2.92E-06	8.92E-05	9.25E-06	2.08E-05	8.47E-06	1.70E-05	3.46E-06	2.27E-05	2.22E-05	1.65E-05	1.13E-05	1.73E-05	7.33E-06	1.18E-05	3.17E-05	1.04E-05	1.21E-05	1.43E-05	1.86E-05	1.57E-05	1.24E-05	1.01E-05	8.82E-05	5.74E-06	1.11E-05	3.93E-06	1.41E-05	8.44E-06	6.25E-05	4.03E-06	1.08E-05	1.02E-05	2.60E-05	9.04E-05	3.26E-06	8.16E-06	1.34E-05	5.79E-06	3.67E-06	3.71E-06	1.21E-05	0.000115362	3.70E-05	4.33E-05	1.68E-05	1.52E-05	1.11E-05	8.06E-06	5.28E-05	1.32E-05	1.83E-05	3.99E-05	1.32E-05	3.01E-05	4.93E-06	7.08E-06	5.68E-06	0.001049722	1.92E-05	2.77E-05	5.21E-06	1.32E-05	2.64E-05	1.58E-05	7.32E-06	2.84E-05	1.02E-05	1.79E-05	9.94E-06	1.45E-05	3.86E-06	1.02E-05	6.25E-05	3.52E-05	1.24E-05	8.21E-06	2.15E-05	1.62E-05	5.89E-05	1.12E-05	5.21E-06	1.66E-05	2.59E-05	8.52E-06	8.22E-06	0.004264841	2.08E-05	1.98E-06	1.87E-05	3.78E-05	2.77E-05	1.78E-05	1.83E-05	1.88E-06	4.11E-06	7.11E-05	2.25E-05	9.53E-06	5.49E-06	1.02E-05	9.08E-06	5.15E-05	4.87E-06	1.66E-05	5.26E-06	2.63E-06	1.26E-05	1.63E-05	1.05E-05	2.11E-06	1.74E-05	0.000101932	2.26E-05	1.08E-05	9.66E-06	1.46E-05	1.57E-05	5.46E-06	0.000122327	1.10E-05	3.80E-06	3.22E-06	1.31E-05	1.93E-05	0.00016539	1.30E-05	1.04E-05	2.60E-06	1.52E-05	3.41E-06	0.001084936	1.11E-05	2.42E-06	8.85E-06	0.000197836	1.79E-05	1.12E-05	3.69E-05	3.35E-05	4.90E-06	2.25E-06	1.73E-05	2.35E-06	8.14E-06	6.71E-06	4.97E-05	8.72E-06	4.13E-06	2.41E-05	5.03E-06	1.07E-05	1.69E-05	1.28E-05	9.10E-06	3.81E-05	2.09E-05	1.62E-05	1.93E-05	4.04E-06	1.73E-05	2.30E-05	9.97E-06	8.61E-06	1.64E-05	2.64E-06	7.09E-06	4.45E-06	9.24E-06	8.05E-05	3.66E-06	7.03E-06	1.22E-05	1.01E-05	1.10E-05	1.53E-05	9.82E-05	6.71E-06	3.47E-06	7.32E-06	2.46E-05	3.00E-06	6.17E-06	1.53E-05	9.74E-06	9.28E-06	1.06E-05	0.000154911	8.33E-06	2.74E-06	0.000142314	1.64E-06	1.19E-05	1.87E-05	9.62E-06	1.99E-05	3.51E-06	2.26E-06	2.37E-06	4.94E-06	2.45E-05	7.31E-06	3.92E-06	0.000106944	1.77E-06	1.99E-05	1.06E-05	6.39E-06	3.77E-06	0.000106944	9.31E-06	4.97E-06	1.93E-06	1.60E-06	3.55E-06	0.000431829	8.03E-06	1.17E-05	1.78E-05	7.55E-06	9.18E-06	1.08E-05	8.08E-06	6.51E-06	4.61E-06	1.30E-05	1.18E-05	8.94E-06	4.69E-06	8.87E-06	1.72E-05	0.000459727	3.88E-06	1.72E-05	6.72E-06	1.71E-06	2.04E-06	2.29E-06	9.12E-06	2.77E-05	0.000220898	2.52E-06	1.47E-05	9.92E-06	3.79E-06	1.22E-05	1.46E-05	0.000173096	6.29E-06	9.98E-06	0.000343889	1.81E-05	8.70E-06	0.000661993	3.29E-06	6.75E-06	3.18E-06	1.08E-05	3.85E-05	8.85E-06	4.47E-06	2.07E-06	6.06E-06	7.64E-06	1.27E-05	8.42E-05	2.86E-06	2.55E-06	1.74E-06	1.77E-05	3.33E-06	2.05E-06	0.032891088	1.03E-05	3.59E-06	6.85E-06	1.18E-05	0.000645317	7.19E-06	6.79E-06	0.000269483	1.01E-05	2.95E-06	0.000167236	1.15E-05	6.61E-06	0.000211654	2.37E-06	1.01E-05	2.95E-06	3.76E-06	0.000645317	6.67E-06	7.85E-06	3.71E-06	2.36E-05	3.93E-06	6.65E-05	7.88E-06	4.92E-06	7.37E-05	1.40E-05	1.66E-05	5.45E-06	3.87E-05	0.000150901	4.51E-06	6.77E-05	5.82E-06	5.18E-06	3.03E-06	2.60E-05	6.60E-06	2.97E-06	9.31E-06	1.49E-05	1.34E-05	2.61E-05	2.21E-06	2.31E-06	7.79E-06	9.10E-06	1.77E-06	3.70E-06	2.48E-06	1.25E-06	7.25E-06	3.88E-06	5.12E-06	8.53E-06	9.11E-06	0.00027216	1.90E-05	6.28E-06	1.32E-05	7.30E-06	3.60E-06	3.20E-06	2.69E-06	2.73E-06	1.86E-06	2.19E-06	2.77E-06	5.61E-06	8.69E-06	1.18E-05	3.94E-05	3.33E-06	2.95E-06	2.80E-06	0.000221993	3.40E-06	9.73E-06	2.23E-05	3.63E-06	6.91E-05	6.13E-06	2.48E-06	1.18E-05	6.51E-06	4.03E-05	1.57E-05	6.17E-06	3.56E-06	1.28E-05	2.29E-06	2.59E-06	0.000240928	3.12E-06	5.35E-06	9.34E-06	0.00331761	3.56E-06	2.49E-06	3.34E-06	1.27E-06	0.00059103	8.00E-06	9.10E-07	5.49E-06	3.20E-06	9.41E-06	5.86E-05	2.61E-06	6.47E-06	1.91E-05	4.27E-06	8.49E-06	1.36E-05	4.60E-06	1.73E-06	1.99E-06	4.40E-05	1.79E-06	4.42E-06	2.91E-06	2.45E-05	1.41E-06	2.70E-05	6.11E-06	1.37E-05	8.76E-06	2.71E-06	5.08E-06	3.56E-05	6.92E-06	3.82E-06	0.000189954	0.000314893	1.01E-06	0.001998508	2.47E-05	3.85E-05	6.59E-05	6.59E-05	0.000152801	0.003727651	0.001122259	6.64E-05	6.64E-05	0.001820385	0.001458324	0.017756895	3.43E-05	0.000442695	1.38E-05	0.000103823	0.000769462	0.000106532	0.000706032	0.000108875	0.002823493	0.000339513	8.03E-05	5.98E-05	0.000458821	0.000390393	1.32E-05	7.03E-05	9.02E-05	5.87E-06	2.47E-05	0.000166518	8.12E-05	0.00077129	5.82E-05	0.000232487	0.004657047	6.10E-06	0.000122131	0.000890951	9.52E-05	5.91E-06	5.03E-05	2.47E-05	1.75E-05	5.01E-05	6.58E-05	0.000409493	4.58E-05	0.000457027	2.61E-05	0.001141192	0.003877809	0.000449847	1.55E-05	0.007412613	0.000457027	0.000132979	0.000209877	2.34E-05	0.011566042	5.87E-05	2.83E-05	0.000595498	0.000168154	0.01721356	0.00028554	0.000319627	0.000290987	0.000163488	7.21E-05	5.92E-05	0.00033091	0.00154023	6.15E-05	0.003301268	0.000433092	0.000390954	4.33E-05	0.000208597	0.00173634	0.005394477	0.003268854	0.000243398	0.000129721	1.36E-05	0.000450301	0.000450301	0.000431829	0.001297118	0.00214416	0.00025953	0.000447296	0.000445208	0.001311478	0.000164719	0.000546053	0.001832345	0.000477317	0.000137116	8.73E-05	4.34E-06	2.71E-05	0.001001244	0.000727562	3.93E-05	0.00012273	1.97E-05	0.001729741	0.000200347	0.00295142	0.002790915	0.001199723	4.70E-05	0.000264481	7.83E-05	0.002563939	0.000922001	0.000115724	1.33E-05	0.000165197	0.000210871	0.000386041	0.00011879	0.007563642	0.000117801	0.00023235	3.37E-05	6.37E-05	9.06E-05	0.000415042	2.28E-05	0.00048964	9.04E-05	0.000135074	0.00012989	5.58E-06	6.21E-05	0.000177631	0.000130885	7.75E-05	2.02E-05	0.000215453	0.016945288	0.009279646	0.004546488	0.00551406	0.000138402	0.000923803	0.003597212	0.001547406	0.002580756	0.002497968	0.003240619	0.001229888	0.005057761	0.002425498	0.003392335	0.002005308	0.000741521	0.000234903	0.000560258	0.005919029	2.97E-05	0.000155431	0.017759589	0.005426232	0.001333646	0.002826344	0.003642563	0.003999276	0.001093429	0.000302049	0.001189528	0.000324038	7.59E-05	0.000856818	0.000374887	8.03E-06	0.001133611	0.000702956	0.00348469	0.001701204	0.000726859	0.001024532	0.001520459	0.001133611	0.000626679	0.000380727	0.000330048	0.001271759	0.002191722	1.88E-05	0.001436093	0.00095019	0.000554237	0.000511619	0.001246368	0.000352067	0.000265745	0.001008712	0.00031844	0.000304648	0.001253531	0.001201515	0.001207985	0.002578953	0.000726215	0.001022698	0.000120635	8.96E-05	0.00031033	8.54E-05	0.000211552	0.000446308	1.32E-05	0.001957368	1.33E-05	0.000725084	0.000408383	0.000920501	0.002505102	0.00065214	0.000418913	0.0019929	0.000345546	1.94E-05	0.001367149	0.000109076	0.000585755	0.000525685	0.000440836	0.000494598	0.000267498	0.000937008	0.000154807	0.000267498	0.000249104	0.001778889	0.000641794	0.000257575	4.76E-06	2.36E-05	0.000641794	0.000270066	6.85E-06	0.001589396	0.000287835	0.001225208	0.001169454	0.001592002	9.86E-05	0.001853724	0.000217108	0.000544052	0.000592444	3.20E-05	0.000239252	0.000272097	0.000196964	7.66E-05	0.000560258	0.001622419	1.69E-06	0.000298647	0.000233468	0.002109697	5.49E-05	0.000287393	0.000499895	0.000313875	2.81E-05	0.000356465	6.79E-06	0.00015008	0.00018542	0.001090296	0.000361708	0.00099071	0.001112681	0.000283318	6.89E-05	0.000421491	0.000695287	2.72E-05	6.90E-05	0.000208962	2.81E-05	0.001538111	5.24E-05	0.000435601	0.000207225	0.000110376	0.000499895	0.000176463	0.000808153	0.000723974	0.000380257	0.000155095	0.000123019	0.000110376	0.00077517	0.000100032	0.00021004	0.000499792	0.00012389	0.001313723	0.000511619	0.000248577
2022MCF0013_p_5_001	5	D5	NPE	OTI	M1	NPE_OTI	D5 NPE OT-I M1	1.17E-05	0.000279549	0.000816921	0.000342216	0.000181914	0.000342216	0.000315035	1.50E-05	0.000528039	6.55E-05	0.000103268	5.06E-05	0.000502702	0.002184503	0.000653241	0.000573821	0.000265667	0.000360314	4.01E-05	0.0005588	0.001709009	0.000340599	0.000388803	5.18E-05	0.000228089	0.00028664	3.07E-05	0.001182857	0.000176876	0.000617275	0.000761686	0.000276389	0.001102656	0.000774592	0.00043078	0.000308494	0.001213542	0.000484464	2.03E-05	0.000554462	0.000855712	0.000125153	0.000106952	0.001039244	0.00017261	0.000147534	0.000846454	1.44E-05	7.26E-05	0.000972918	2.00E-05	8.82E-06	0.000254631	0.000358499	0.00078035	0.000340599	3.72E-05	0.000317679	0.000446771	0.000348198	0.000195745	0.000521728	0.015797468	1.28E-05	0.000310079	0.000229112	7.78E-05	0.000263018	1.05E-05	0.000391224	0.001118018	0.000191166	0.000294936	0.000151012	0.000324665	0.000959347	9.22E-05	5.25E-05	5.21E-05	0.000294712	0.00033922	4.64E-05	0.000649257	7.52E-05	0.000816253	0.000111843	3.65E-06	9.47E-05	0.000154516	0.000338684	0.000158853	0.000286543	0.000127931	0.000618585	0.000131537	3.34E-05	7.29E-05	0.000242744	0.001026126	1.29E-05	0.000706344	0.000767734	5.66E-05	0.000312518	0.000154516	0.000360314	9.74E-05	0.00033922	0.000696236	0.000392454	0.003210115	5.71E-05	4.43E-05	0.000304958	0.000595116	0.000168989	0.000542693	0.000595116	0.000641944	0.000142151	0.000352332	0.000188428	7.32E-05	0.000315608	0.000252072	0.000106414	0.00033839	0.000316556	0.001594639	0.00022384	5.60E-05	7.39E-05	0.000119725	0.000160164	0.000427979	0.000301407	0.000143457	0.000188844	0.000135204	0.015801575	0.001264078	0.000256178	0.000579248	0.000224305	0.000222951	0.000271462	0.000672739	9.51E-06	0.000107984	8.41E-05	0.00023217	4.62E-06	0.000589418	0.000220496	2.95E-05	0.000159859	0.000104527	0.000124596	0.000310508	1.53E-05	0.00020487	0.000118052	4.00E-05	0.000152569	2.00E-05	3.38E-05	2.46E-05	0.000150638	3.31E-06	8.48E-06	0.000243856	0.000455589	6.44E-05	7.01E-05	0.013333579	0.000196168	0.000260282	0.000153298	0.000360078	0.000502338	0.001607141	5.12E-05	0.000102925	7.19E-05	0.000354383	0.000195021	0.000402456	0.00012575	0.00020942	3.91E-05	7.10E-05	7.16E-06	0.001394337	0.00012575	2.22E-05	9.68E-05	2.54E-05	0.000222253	2.23E-05	9.96E-05	0.000310091	0.000239125	0.000498896	5.22E-05	4.35E-05	0.000160114	5.50E-06	1.18E-05	9.45E-05	0.00014929	7.41E-05	5.51E-05	0.000113434	0.000184552	3.32E-05	0.000544768	0.000294211	0.002468519	0.001244317	5.64E-05	6.02E-05	0.00019871	0.000122411	3.11E-05	4.92E-05	4.38E-05	0.000375816	6.64E-05	0.000205992	0.000144624	4.86E-05	0.000118399	7.61E-05	4.15E-05	0.000191585	0.000619866	0.010497729	6.33E-05	3.73E-05	2.45E-05	9.07E-06	3.05E-05	4.72E-05	0.000222003	0.001162116	0.000139226	0.000287772	0.000141087	0.000238106	8.55E-05	8.83E-05	3.09E-05	3.47E-06	0.000124036	0.000180374	0.000348043	7.89E-05	0.000252936	0.000127143	0.000124152	9.47E-05	0.000209626	4.55E-05	0.000225858	0.000537955	0.000712996	0.000529139	3.32E-05	1.83E-05	5.07E-05	0.000179925	9.57E-05	3.19E-05	0.000782958	4.94E-05	0.000168237	0.000192937	0.000707207	7.46E-05	9.60E-05	0.001297559	0.000102979	0.00011917	0.000274235	0.000215699	0.061638122	0.00017279	7.11E-05	5.11E-05	0.000112423	0.000188995	0.000384338	0.000137742	6.02E-05	0.011914527	0.00015515	5.64E-05	0.000254584	0.003603152	0.000113378	6.65E-06	0.000165401	0.000239125	0.005366892	0.000126516	0.000333678	2.42E-06	0.000283601	0.000395172	0.001827471	0.000266299	0.00010036	0.000137424	0.000184763	7.30E-05	0.001760341	1.14E-05	0.000281993	0.000185222	5.66E-05	0.000105874	0.000171959	0.000458017	9.59E-05	0.000136337	3.06E-05	6.59E-06	0.000277404	0.00012071	6.86E-05	0.000238177	7.57E-05	0.000179953	0.000551966	0.00024697	1.44E-05	0.000284512	6.70E-05	0.000511419	0.000446951	0.000110898	5.24E-05	0.000201622	4.68E-05	3.31E-05	5.22E-05	0.000215699	0.000334971	0.000485802	0.000336416	0.000241969	0.000132097	0.000119383	5.97E-05	0.000271515	6.94E-05	1.18E-05	0.000227466	0.000331305	0.000423965	0.000175803	0.005121132	9.67E-05	0.000304095	3.22E-05	0.000190638	0.000313095	0.000604607	0.000551966	8.31E-06	5.22E-05	5.64E-06	1.96E-05	0.000543841	5.61E-05	2.98E-05	0.000164265	1.59E-05	6.09E-05	3.02E-05	0.000764078	0.000187704	2.96E-05	5.78E-05	6.92E-05	4.06E-06	0.000200298	1.74E-05	0.000278316	0.000172456	0.0001013	0.000154425	3.38E-05	7.74E-05	0.000101546	0.000497563	0.004508497	2.63E-05	3.81E-05	9.14E-05	8.95E-05	6.23E-05	0.000414189	0.00011417	7.01E-05	0.000171271	4.00E-05	5.40E-05	0.000298914	9.06E-05	0.000276145	0.000475441	2.87E-05	0.000300453	5.19E-05	3.40E-05	0.000266067	1.41E-05	3.15E-05	5.63E-05	6.50E-05	0.000354415	0.00010335	0.000106465	2.96E-05	7.63E-05	5.99E-05	5.63E-05	0.00035722	0.000299666	9.65E-05	0.000123421	6.94E-05	5.78E-05	0.000197333	0.000127986	3.57E-06	5.68E-05	0.000180659	7.07E-05	0.000236436	5.24E-05	8.95E-05	2.77E-05	6.35E-05	1.37E-05	1.62E-05	0.000129188	3.50E-05	0.000154551	5.89E-05	0.000617275	0.000292468	8.20E-05	0.000256947	2.27E-05	3.47E-05	9.02E-05	1.67E-05	0.0001977	1.32E-05	3.25E-05	7.70E-05	2.25E-05	8.82E-05	0.000126234	1.99E-05	0.000100962	6.48E-05	0.000235228	0.000123028	5.63E-05	8.16E-05	8.27E-05	0.000567306	7.40E-05	2.99E-06	0.000502702	6.43E-05	0.000127183	2.34E-05	0.000127989	8.53E-05	1.48E-05	0.00014929	0.000252831	2.62E-05	6.05E-05	8.74E-05	0.000226678	3.41E-05	1.17E-05	0.000230857	6.42E-05	4.59E-05	0.000100768	5.86E-05	0.000389754	2.39E-05	0.000145975	4.91E-06	9.18E-05	9.63E-05	1.14E-05	0.000206385	1.97E-05	0.000147272	1.92E-05	3.92E-05	4.14E-05	0.000249155	0.000182987	6.36E-05	2.00E-05	2.38E-05	0.000252247	6.28E-05	3.62E-05	7.37E-05	0.000208204	0.000703049	0.000229159	3.99E-05	1.63E-05	1.32E-05	3.70E-05	7.31E-05	5.98E-05	8.73E-05	0.000178081	0.000205748	0.000642081	2.21E-05	3.25E-06	9.06E-06	4.39E-05	4.13E-05	0.000394915	9.73E-05	8.42E-06	3.64E-05	6.62E-05	0.000200148	3.92E-05	0.000308758	1.47E-05	2.09E-05	0.000107991	0.000180325	6.70E-05	6.57E-05	9.63E-05	8.58E-05	3.82E-05	0.000321231	1.98E-05	6.87E-05	6.80E-05	0.000119699	0.000185438	8.22E-05	7.91E-05	0.000511352	0.000229099	0.000333457	0.000540761	7.59E-05	6.41E-05	2.79E-05	5.63E-05	2.75E-05	1.46E-05	3.31E-05	0.000233921	7.88E-05	0.000127602	3.74E-05	0.00021819	2.86E-05	0.000115641	9.84E-06	1.29E-05	7.78E-05	2.50E-05	7.20E-06	5.83E-05	6.48E-05	3.79E-05	8.59E-05	1.54E-05	0.000154705	3.35E-05	0.000264133	0.000160388	0.000137543	0.006419308	4.19E-06	0.000137742	1.62E-05	4.39E-05	7.56E-05	5.22E-05	0.000188582	0.000224113	0.001131916	0.000255111	4.24E-05	2.97E-05	3.91E-05	7.32E-05	8.62E-05	0.000120693	0.000152373	7.58E-05	2.68E-05	4.40E-05	2.64E-06	0.000269846	1.40E-05	1.93E-05	0.002195341	0.000111877	4.20E-05	2.46E-05	5.70E-05	0.000138526	6.96E-05	0.000124183	0.000234515	5.49E-05	0.000111877	0.000161828	2.21E-05	5.66E-05	3.92E-05	0.000123826	2.45E-05	0.001087265	7.17E-05	9.75E-05	2.89E-05	4.13E-05	0.000131418	2.69E-05	4.55E-05	6.29E-05	4.86E-06	2.20E-05	5.32E-05	0.000280795	0.000123329	7.18E-05	2.20E-05	3.81E-05	5.49E-05	0.000111972	0.000134026	3.94E-05	8.29E-05	0.000134119	6.11E-05	5.03E-05	0.00010984	1.46E-05	5.45E-05	0.001405406	5.09E-05	0.000236506	2.41E-05	0.000145975	7.50E-05	5.86E-05	0.000151779	4.62E-05	3.34E-06	0.000216765	5.02E-05	1.83E-05	4.22E-05	3.77E-05	5.49E-05	4.87E-05	6.70E-05	2.70E-05	6.47E-06	6.80E-05	1.67E-05	4.77E-05	1.49E-06	0.000100446	0.000224487	3.55E-05	5.64E-05	0.000228212	0.001105446	0.001434195	4.18E-05	5.73E-05	6.31E-05	3.58E-05	0.000120543	0.000239353	0.00010984	0.000154425	0.000125424	8.84E-06	2.28E-05	3.29E-05	6.89E-05	8.96E-06	1.53E-05	7.01E-05	0.000107451	9.20E-05	0.000240832	0.000191157	4.81E-05	0.000279785	5.28E-05	0.00036278	3.41E-06	7.17E-05	1.01E-05	9.54E-06	0.000158479	4.02E-05	2.44E-05	4.76E-05	1.01E-05	5.05E-05	3.92E-05	8.41E-05	4.18E-05	1.09E-05	8.71E-05	5.46E-05	5.37E-05	3.64E-05	0.000154478	0.000155647	1.21E-05	3.32E-05	5.55E-05	5.05E-05	2.76E-05	5.06E-05	4.77E-05	3.54E-05	2.33E-05	0.000497276	8.94E-05	3.88E-05	6.65E-05	5.36E-05	0.000152373	5.02E-05	5.77E-05	7.89E-05	6.88E-06	0.000263321	4.00E-06	1.39E-05	0.000164207	4.25E-05	5.67E-05	0.000132725	3.65E-05	6.85E-05	3.20E-05	0.000100777	7.04E-05	0.000106889	5.03E-05	1.23E-05	4.25E-05	3.88E-06	0.000271296	0.000139226	6.63E-05	1.62E-05	0.000877392	0.000269846	0.000723203	5.16E-05	9.63E-06	3.75E-05	0.000223532	0.000143539	0.000188844	4.76E-06	5.95E-05	4.18E-05	6.13E-05	0.000226109	0.000118298	6.93E-05	0.003983648	7.88E-05	9.75E-05	3.55E-06	6.40E-05	8.37E-05	3.60E-05	5.80E-05	3.15E-05	6.85E-05	4.02E-05	0.000227466	0.000143013	0.000165411	5.07E-05	5.40E-05	2.63E-05	8.11E-05	3.22E-05	9.78E-05	2.32E-05	4.84E-05	2.15E-06	2.26E-05	0.000170379	0.000174342	6.53E-05	0.000158723	1.78E-05	9.09E-06	8.02E-06	1.05E-05	4.95E-05	0.003352092	1.11E-05	1.46E-05	7.95E-05	0.000100777	0.000124596	2.93E-05	5.82E-05	3.16E-05	9.45E-05	0.000181199	4.89E-05	5.84E-05	0.000210269	1.04E-05	5.47E-05	4.15E-05	0.00010937	1.40E-05	5.78E-05	7.99E-06	1.31E-05	0.000124832	0.000770927	2.78E-05	6.36E-05	1.02E-05	0.000243584	9.19E-05	6.49E-05	7.86E-05	3.75E-05	1.64E-05	5.50E-05	0.000231168	1.55E-05	2.71E-05	9.03E-06	8.35E-05	1.77E-05	8.30E-05	5.52E-05	9.61E-05	0.000141018	6.33E-05	4.26E-05	7.82E-05	6.67E-06	0.000449686	8.50E-05	3.99E-05	4.05E-05	6.01E-05	2.92E-05	0.000204119	9.33E-06	0.000483176	5.27E-05	3.89E-05	6.09E-05	1.32E-05	1.65E-05	7.88E-05	0.000132209	0.000106755	0.000117064	7.92E-05	0.000223532	0.000191337	1.85E-05	0.000191725	4.86E-05	1.38E-05	3.40E-05	0.005813691	0.003352092	8.09E-05	2.21E-05	7.58E-05	3.61E-05	1.27E-05	3.75E-05	3.24E-05	3.04E-05	9.06E-06	7.56E-05	0.00034667	5.21E-06	2.79E-05	4.05E-05	6.28E-05	5.66E-06	2.88E-05	9.35E-05	2.08E-05	6.57E-05	1.27E-05	0.000224073	4.50E-05	5.42E-05	3.16E-05	8.48E-06	9.72E-06	6.47E-05	5.58E-06	1.37E-05	3.78E-05	6.03E-05	1.32E-05	2.47E-05	2.80E-05	7.92E-05	4.07E-05	3.64E-05	3.35E-06	5.76E-05	3.58E-05	5.78E-05	2.82E-05	9.39E-06	0.000827063	2.55E-05	1.14E-05	5.74E-06	3.91E-05	7.57E-06	6.51E-05	0.000657221	9.76E-06	3.47E-05	1.69E-05	6.15E-05	9.54E-05	0.000208407	3.73E-05	4.00E-05	0.000282111	9.10E-06	4.42E-05	5.54E-06	2.33E-05	0.001928165	4.11E-05	2.06E-05	2.02E-05	5.16E-05	4.72E-05	3.64E-05	2.73E-06	3.16E-05	0.000112356	0.000121132	1.02E-05	4.53E-05	3.37E-05	3.93E-05	2.76E-06	7.59E-05	3.51E-05	0.000146286	3.41E-06	3.40E-05	4.04E-05	6.01E-05	8.70E-05	3.88E-05	1.72E-05	4.09E-05	2.89E-05	1.95E-05	0.000126339	6.43E-05	5.50E-05	6.22E-05	2.42E-05	6.99E-06	7.37E-05	3.36E-06	2.21E-05	4.68E-05	4.88E-05	5.93E-05	2.40E-05	9.05E-06	4.42E-05	2.56E-05	3.43E-05	5.76E-05	0.000119363	3.71E-05	1.02E-05	0.000110508	9.45E-05	0.001607141	2.73E-05	6.03E-06	3.04E-05	0.000113479	0.000229885	5.88E-05	1.59E-05	0.000232002	0.000411885	6.14E-05	6.19E-05	7.71E-06	5.81E-05	6.74E-05	1.62E-05	9.84E-06	1.44E-05	3.32E-06	4.02E-05	6.74E-06	0.000103514	0.00013417	8.72E-06	9.25E-05	3.70E-05	4.33E-05	7.18E-05	1.03E-05	0.000115841	7.94E-05	3.18E-05	7.04E-05	6.11E-05	1.82E-05	8.65E-05	2.53E-05	1.03E-05	8.34E-05	3.31E-05	2.25E-05	8.71E-05	3.06E-05	4.80E-05	5.19E-05	2.25E-05	2.02E-05	0.000169894	1.26E-05	1.37E-05	2.60E-05	0.000279734	7.82E-06	5.30E-05	3.97E-05	2.94E-05	0.000111278	1.80E-05	4.01E-05	1.84E-05	2.30E-06	2.16E-05	3.74E-05	1.24E-05	9.44E-06	3.86E-05	5.70E-05	0.000837945	6.29E-05	0.000201437	0.000108551	2.40E-05	2.58E-05	0.000988405	1.76E-05	4.95E-05	4.11E-05	6.43E-06	3.47E-05	2.26E-05	4.88E-05	6.46E-05	0.000672739	1.34E-05	1.53E-05	1.42E-05	0.000113909	1.60E-05	6.69E-06	1.98E-05	1.82E-05	0.000333457	2.38E-05	3.87E-05	0.000167067	1.34E-05	1.47E-05	1.63E-05	3.92E-06	2.34E-05	1.74E-05	2.32E-05	2.82E-05	4.76E-05	3.70E-05	1.29E-05	2.73E-06	4.03E-05	0.000152321	2.86E-05	5.12E-06	8.96E-06	3.12E-05	3.67E-05	0.000155647	1.23E-05	7.97E-05	5.45E-05	1.30E-05	4.91E-05	1.05E-05	7.64E-06	2.54E-05	2.18E-05	2.41E-05	6.81E-06	3.54E-05	1.07E-05	2.39E-05	6.83E-05	0.000317362	1.32E-05	4.10E-05	2.83E-05	2.14E-05	0.000149779	3.12E-05	8.47E-05	4.99E-05	4.63E-05	5.10E-05	0.005973384	0.000100433	4.38E-05	3.91E-05	4.44E-05	1.87E-05	3.05E-05	3.58E-05	3.55E-05	3.01E-05	4.68E-06	4.16E-05	2.64E-05	4.43E-05	4.14E-05	0.000108551	3.01E-05	7.13E-06	4.28E-05	2.25E-05	2.94E-05	1.37E-05	0.000118935	5.50E-05	6.47E-05	4.28E-05	2.46E-05	2.62E-05	3.39E-05	1.64E-05	2.78E-05	2.47E-05	4.32E-05	2.88E-05	0.005866817	8.06E-05	5.33E-05	7.81E-06	2.80E-05	3.99E-05	3.85E-05	6.37E-05	4.96E-05	5.46E-05	1.07E-05	0.000106233	3.26E-05	2.13E-05	1.47E-05	8.60E-05	3.74E-05	2.70E-05	6.81E-06	6.16E-05	7.43E-05	9.21E-05	7.58E-06	1.79E-05	6.73E-06	3.79E-05	2.04E-05	3.25E-05	1.75E-05	5.15E-05	6.68E-06	1.72E-05	2.59E-05	4.37E-05	0.012639065	3.23E-05	7.10E-05	5.50E-06	3.40E-05	6.03E-06	6.29E-06	4.04E-05	3.90E-05	2.09E-05	3.34E-05	9.45E-05	1.57E-05	4.39E-05	1.84E-05	0.001854458	1.04E-05	3.95E-05	9.05E-06	1.19E-05	6.97E-06	1.68E-05	6.75E-05	0.001854458	3.14E-05	4.82E-05	2.51E-05	2.02E-05	3.56E-05	8.55E-06	1.98E-05	2.22E-06	1.23E-05	0.000158056	4.48E-05	7.71E-05	2.25E-05	5.83E-05	3.49E-06	6.16E-05	0.000458044	0.000112368	1.79E-05	5.71E-05	1.16E-05	2.48E-05	0.001618451	5.27E-05	1.13E-05	6.27E-05	9.51E-06	2.87E-05	4.04E-05	1.78E-05	4.64E-05	6.15E-05	2.19E-05	1.97E-05	7.71E-05	8.12E-06	1.56E-05	1.25E-05	0.000187026	9.20E-06	5.94E-06	3.04E-06	4.07E-05	8.67E-06	2.17E-05	7.88E-06	2.62E-05	0.000187026	2.62E-05	5.17E-06	1.02E-05	0.000150129	3.68E-05	6.55E-06	1.05E-05	0.000158782	4.01E-05	0.000121896	4.66E-06	3.04E-06	8.45E-06	9.97E-07	2.64E-05	7.88E-05	4.34E-05	5.43E-06	2.82E-05	0.000114795	8.43E-06	2.46E-05	4.50E-06	4.31E-05	6.47E-05	6.00E-06	2.33E-05	0.000112845	2.45E-05	0.006735055	2.59E-05	1.09E-05	7.38E-05	6.55E-06	1.38E-05	0.001046453	4.80E-05	3.55E-06	2.32E-05	2.55E-05	3.79E-05	1.42E-05	2.41E-05	1.93E-05	0.001583374	3.85E-05	8.20E-06	4.53E-05	2.02E-05	0.000142964	2.54E-05	1.32E-05	0.000244658	4.95E-05	5.80E-05	7.50E-06	0.000244658	1.53E-06	1.37E-05	0.000113146	2.49E-05	6.89E-06	2.18E-05	7.59E-05	1.89E-05	7.39E-05	2.28E-05	1.81E-05	9.68E-06	8.47E-05	0.00340642	3.12E-05	6.24E-05	1.45E-05	5.86E-06	8.69E-06	0.000131192	3.64E-05	0.000227879	1.86E-05	2.87E-05	3.55E-06	5.31E-05	3.93E-05	5.69E-05	2.90E-06	0.000227879	4.45E-05	9.51E-06	6.63E-06	2.42E-05	3.14E-05	1.20E-05	1.31E-05	2.34E-05	1.02E-05	4.73E-06	2.89E-05	1.27E-05	2.76E-05	0.000750908	4.15E-05	1.37E-05	7.78E-06	3.28E-05	2.59E-05	1.75E-05	2.57E-05	2.46E-05	0.0250946	8.70E-06	7.32E-05	1.51E-05	6.06E-05	1.64E-05	2.37E-05	0.006710285	3.67E-05	2.24E-05	8.34E-06	2.92E-05	9.71E-06	1.57E-05	2.25E-05	2.53E-05	2.76E-05	3.00E-05	0.001211554	8.16E-06	7.97E-05	1.41E-05	7.00E-06	5.18E-06	2.34E-05	2.32E-05	1.60E-05	1.95E-05	2.64E-05	1.50E-05	1.09E-05	0.000135255	4.64E-05	3.64E-05	0.000146714	6.07E-06	1.54E-05	6.95E-06	4.67E-05	1.19E-05	1.06E-05	6.16E-05	0.000481218	1.86E-05	5.84E-05	6.17E-05	3.33E-05	2.96E-05	2.13E-05	9.53E-05	1.37E-05	0.000393928	2.80E-05	2.79E-05	3.58E-05	0.001455456	9.92E-06	3.24E-05	2.00E-05	1.71E-05	6.81E-05	2.78E-05	3.83E-06	7.97E-05	3.23E-05	1.27E-05	1.40E-06	1.68E-06	1.05E-05	5.90E-06	8.02E-06	1.74E-05	2.94E-05	3.25E-06	2.45E-05	0.00012983	1.62E-05	2.40E-05	9.76E-06	7.62E-05	3.58E-05	3.31E-05	5.06E-05	1.39E-05	4.53E-05	1.14E-05	3.50E-05	4.70E-05	5.47E-05	9.32E-06	2.39E-05	2.31E-05	5.34E-05	1.03E-05	2.79E-05	2.63E-05	1.15E-05	0.000192388	1.51E-05	9.61E-06	1.85E-05	7.50E-06	3.15E-05	0.000456266	4.66E-05	1.56E-05	8.89E-05	2.12E-05	2.19E-05	2.88E-05	6.10E-05	7.86E-06	4.29E-05	3.06E-05	2.07E-05	9.98E-06	1.03E-05	0.000954963	1.76E-05	4.33E-05	4.64E-05	2.18E-05	1.33E-05	2.29E-05	7.84E-06	5.45E-05	7.18E-05	2.64E-05	0.00012899	6.22E-05	2.89E-06	5.66E-05	1.75E-05	4.01E-06	3.24E-05	2.06E-05	2.04E-05	2.42E-06	1.86E-05	1.60E-05	9.02E-06	1.70E-05	0.004376451	2.19E-05	6.27E-06	1.23E-05	2.96E-05	5.40E-06	1.07E-05	9.18E-05	4.81E-05	3.47E-05	1.06E-05	3.95E-06	1.38E-05	1.27E-05	0.000883377	1.94E-05	4.02E-05	6.87E-05	2.14E-06	2.71E-05	2.74E-05	6.46E-06	0.000360615	3.34E-05	1.71E-05	3.97E-05	1.95E-06	3.01E-05	6.21E-05	3.45E-05	1.57E-05	4.03E-05	4.47E-05	1.27E-05	2.02E-05	1.60E-05	1.71E-05	1.45E-05	3.51E-05	2.24E-05	4.77E-05	0.000100881	1.56E-05	2.56E-05	2.84E-05	1.44E-05	9.71E-06	1.67E-05	2.07E-05	2.86E-06	1.01E-05	0.0015683	1.08E-05	1.39E-05	2.67E-05	8.25E-06	1.64E-05	3.21E-05	5.80E-06	2.35E-05	9.67E-06	3.51E-06	2.13E-05	2.94E-05	1.45E-05	3.74E-05	8.15E-06	0.001437823	8.29E-05	3.02E-06	2.00E-05	4.20E-06	4.74E-06	2.61E-05	2.24E-05	9.14E-06	1.03E-05	4.11E-05	1.22E-05	4.65E-05	1.59E-05	8.89E-06	2.69E-05	3.38E-05	5.47E-05	1.53E-05	9.94E-06	1.25E-05	1.56E-05	1.38E-05	3.26E-05	1.55E-05	5.61E-05	6.84E-06	1.85E-05	1.39E-05	5.69E-05	1.24E-05	8.66E-06	1.54E-05	3.25E-05	5.04E-05	3.52E-05	8.01E-06	6.43E-06	3.50E-06	1.30E-05	9.35E-06	1.39E-05	0.000185016	0.000330032	1.52E-05	1.90E-05	2.97E-05	7.48E-06	2.55E-05	9.75E-05	6.09E-05	1.52E-05	3.46E-05	0.000844943	8.92E-06	1.48E-05	1.90E-05	5.12E-06	1.52E-05	4.01E-05	3.04E-05	0.000224559	4.08E-06	8.78E-06	7.37E-05	8.20E-06	6.19E-06	1.74E-05	2.32E-05	0.000126198	3.17E-05	1.89E-05	2.65E-05	7.40E-06	3.00E-06	2.77E-06	7.08E-05	2.82E-05	0.000168237	6.73E-05	4.26E-05	3.68E-06	7.62E-06	8.53E-05	7.39E-06	8.48E-06	5.87E-05	3.30E-05	1.21E-05	3.50E-05	4.68E-06	8.31E-06	1.58E-05	5.50E-06	1.19E-05	1.57E-05	5.21E-06	1.24E-05	1.07E-05	3.57E-05	5.10E-05	1.90E-05	0.000113146	6.86E-05	2.15E-05	2.77E-05	1.95E-05	4.36E-05	2.31E-05	1.02E-05	1.87E-05	0.000168237	1.28E-05	4.01E-05	6.49E-06	9.53E-06	0.000103447	1.46E-05	5.99E-06	2.69E-05	4.86E-06	1.51E-05	5.17E-06	2.62E-05	0.000185016	0.000105625	1.26E-05	2.39E-06	5.15E-05	2.34E-05	2.91E-06	1.30E-05	2.70E-06	5.60E-06	2.27E-05	2.37E-05	2.29E-05	1.97E-05	7.47E-06	1.61E-05	5.50E-06	2.63E-05	6.97E-05	0.004901013	1.38E-05	3.27E-05	2.28E-05	3.97E-05	4.53E-05	0.0003603	4.62E-06	0.000134036	1.94E-05	5.62E-05	1.36E-05	7.09E-06	2.21E-05	1.09E-05	1.38E-05	0.000303023	3.40E-05	3.31E-05	2.45E-05	1.29E-05	7.70E-06	4.76E-05	8.06E-05	1.32E-05	2.57E-05	2.15E-05	2.85E-05	8.05E-06	2.42E-05	2.66E-06	3.55E-05	1.36E-05	2.75E-05	1.15E-05	4.70E-06	2.68E-05	5.54E-05	3.42E-05	1.57E-05	1.77E-05	4.20E-05	4.55E-05	1.97E-06	1.08E-05	1.80E-05	2.37E-05	1.13E-05	2.22E-05	2.19E-05	2.72E-05	2.55E-05	7.75E-06	1.02E-05	3.33E-06	1.75E-05	4.25E-05	1.42E-05	1.96E-05	1.26E-05	1.69E-05	4.25E-06	2.04E-05	0.000102015	1.68E-05	1.11E-05	4.26E-05	2.81E-05	6.26E-06	8.80E-06	2.70E-05	6.63E-06	2.87E-05	5.46E-05	4.54E-06	7.96E-06	1.35E-05	1.27E-05	7.53E-05	2.67E-05	2.10E-05	1.07E-05	1.60E-05	1.09E-05	0.000801708	1.10E-05	1.77E-05	3.43E-05	1.01E-05	6.17E-06	7.72E-06	5.05E-05	2.56E-05	2.59E-05	3.18E-05	9.39E-06	1.74E-05	7.71E-06	2.81E-05	3.00E-06	1.75E-05	6.67E-06	2.03E-05	2.98E-05	1.44E-05	2.08E-05	6.08E-06	2.81E-05	2.18E-05	0.003692248	3.61E-06	3.03E-05	5.42E-06	2.34E-05	1.57E-05	6.37E-05	2.44E-06	8.83E-06	0.001000186	9.53E-05	1.06E-05	7.00E-06	1.01E-05	2.38E-05	1.66E-05	3.81E-05	1.63E-05	9.31E-06	9.19E-06	1.36E-05	7.24E-06	2.34E-05	4.95E-06	0.001608763	3.69E-05	2.77E-05	3.06E-05	6.48E-05	2.16E-05	0.000563825	3.55E-06	1.57E-05	3.89E-05	2.93E-05	2.23E-05	1.25E-05	2.37E-05	4.21E-05	1.05E-05	4.47E-05	2.61E-05	3.40E-05	1.09E-05	5.86E-05	6.70E-05	9.22E-06	1.03E-05	1.55E-05	4.68E-05	6.02E-05	4.77E-06	2.56E-05	2.46E-05	2.84E-05	4.68E-05	1.96E-05	1.53E-05	1.74E-05	3.86E-06	3.47E-05	1.63E-05	1.06E-05	6.23E-06	2.34E-05	2.13E-05	4.59E-05	6.07E-05	2.46E-06	8.46E-06	4.95E-06	9.13E-06	2.57E-05	4.42E-05	3.34E-05	3.17E-05	2.58E-05	4.15E-06	4.43E-05	3.33E-05	1.02E-05	1.30E-05	9.47E-06	2.32E-05	1.11E-05	9.13E-05	9.09E-06	3.28E-05	4.48E-06	1.18E-05	3.05E-05	4.10E-06	8.48E-06	0.000123044	3.57E-06	1.27E-05	1.41E-05	1.27E-05	3.16E-05	2.42E-05	5.31E-06	3.52E-05	4.33E-06	2.22E-06	6.33E-05	4.96E-05	1.08E-05	2.81E-06	1.15E-05	2.98E-05	0.002113721	1.69E-05	3.91E-05	2.50E-05	8.16E-05	3.07E-05	2.32E-05	1.41E-05	0.000117647	1.11E-05	6.14E-06	2.15E-05	2.98E-05	2.74E-05	2.37E-05	4.53E-06	4.72E-05	2.81E-05	6.16E-05	8.87E-06	9.02E-06	6.85E-06	7.12E-06	1.30E-05	1.94E-06	1.07E-05	2.35E-06	5.47E-05	7.99E-06	1.08E-05	5.76E-06	5.39E-05	8.70E-06	2.51E-06	3.02E-05	1.40E-05	2.96E-05	3.54E-05	5.49E-06	1.54E-05	1.23E-05	3.07E-05	3.36E-05	4.69E-05	1.28E-05	1.60E-05	9.91E-06	3.71E-06	2.08E-05	2.23E-05	1.56E-05	4.03E-05	2.79E-06	6.73E-06	3.12E-05	2.57E-05	2.28E-06	8.58E-05	9.42E-05	1.88E-05	8.17E-06	2.47E-05	8.50E-06	1.57E-05	3.41E-06	0.001799976	1.40E-05	1.39E-05	1.33E-05	9.54E-06	0.000402983	9.54E-06	2.13E-05	1.43E-05	8.99E-06	7.73E-06	1.17E-05	0.001117014	4.70E-06	3.03E-06	2.70E-06	1.07E-05	3.39E-06	4.49E-06	2.75E-06	0.001138258	2.57E-05	2.33E-05	1.12E-05	3.47E-05	8.51E-06	6.09E-06	3.34E-05	2.43E-06	2.50E-05	1.48E-05	1.52E-05	2.70E-05	1.62E-05	2.36E-06	2.13E-05	3.89E-05	1.12E-05	2.61E-05	1.74E-06	1.24E-05	1.13E-05	4.48E-06	1.69E-05	1.76E-05	1.80E-05	6.53E-06	0.000101475	1.70E-05	8.05E-06	1.64E-05	1.16E-05	2.03E-05	8.49E-06	6.27E-06	0.000259488	8.64E-06	9.31E-06	1.93E-05	5.25E-06	5.90E-05	1.81E-05	7.93E-06	2.23E-05	1.57E-05	4.17E-05	5.40E-06	3.47E-05	1.62E-05	0.004326608	1.18E-05	3.33E-05	1.44E-05	3.33E-05	8.20E-06	0.002649695	1.19E-05	8.00E-06	3.04E-06	1.79E-05	6.07E-06	7.28E-06	1.66E-05	1.40E-05	0.004231403	1.77E-05	5.67E-05	3.41E-05	2.91E-06	1.12E-05	8.00E-06	0.001937299	3.67E-06	6.42E-06	1.29E-05	8.43E-06	4.76E-05	3.10E-06	1.03E-05	5.80E-06	0.000982968	3.03E-05	1.78E-05	7.28E-06	0.011601261	1.72E-05	4.61E-06	4.38E-06	2.10E-05	0.000300928	3.24E-06	1.24E-05	0.000102965	2.77E-05	6.52E-06	0.000468576	4.54E-06	1.44E-05	2.31E-05	4.87E-06	3.53E-05	2.77E-05	0.000118334	2.25E-05	2.59E-05	1.25E-05	4.27E-06	1.23E-05	2.16E-05	2.13E-05	8.11E-06	1.52E-05	3.09E-05	2.22E-05	9.51E-06	5.88E-06	2.16E-06	7.11E-06	6.41E-06	5.02E-06	3.03E-06	8.15E-06	0.004971889	4.43E-06	4.86E-06	1.55E-05	1.95E-05	2.42E-06	0.003028435	5.79E-06	7.66E-06	1.29E-05	3.36E-06	1.52E-05	8.45E-05	7.04E-06	2.67E-05	1.93E-05	9.42E-05	1.21E-05	8.49E-06	3.92E-06	3.95E-06	1.82E-05	3.79E-06	1.95E-05	1.31E-05	5.97E-06	0.001392099	2.09E-05	3.16E-05	3.89E-05	7.83E-06	4.20E-06	1.91E-05	0.001409639	1.91E-05	1.24E-05	3.80E-05	1.24E-05	2.60E-06	4.09E-05	1.53E-05	1.35E-05	2.32E-06	1.08E-05	7.92E-06	1.01E-05	0.000604607	9.89E-06	3.84E-06	8.59E-06	6.44E-06	1.70E-05	4.60E-06	2.85E-06	6.46E-06	2.82E-05	2.62E-05	1.18E-05	0.000262971	4.49E-06	5.67E-06	3.57E-05	6.04E-06	7.71E-06	1.28E-05	1.37E-05	0.009157427	4.68E-06	1.44E-05	4.32E-06	0.000149486	0.000297961	0.000105874	1.05E-05	5.97E-06	2.34E-05	2.09E-05	8.44E-06	1.59E-05	4.26E-05	1.93E-06	1.15E-05	3.05E-06	2.98E-06	1.33E-05	6.15E-06	8.87E-06	3.10E-06	4.10E-06	0.00064669	2.26E-06	7.58E-06	8.65E-06	5.78E-06	7.00E-06	3.65E-06	8.46E-06	1.59E-05	3.49E-06	1.27E-05	2.90E-05	1.16E-05	6.06E-06	9.90E-06	1.47E-05	8.35E-06	4.35E-06	3.16E-05	1.18E-05	1.97E-05	2.09E-05	1.35E-05	9.39E-06	1.00E-05	4.30E-05	2.43E-06	1.48E-05	1.03E-05	1.32E-05	2.82E-06	9.59E-06	4.67E-06	2.47E-05	6.91E-06	3.43E-05	4.85E-06	4.60E-06	6.45E-06	1.31E-05	3.95E-05	9.86E-05	2.03E-05	1.30E-05	1.48E-05	8.61E-06	6.37E-05	8.31E-06	2.17E-06	1.06E-05	5.60E-06	2.46E-05	1.07E-05	2.02E-05	9.23E-06	2.55E-05	5.11E-06	3.53E-05	5.48E-05	1.02E-05	6.98E-06	1.14E-05	3.77E-06	0.00042264	3.88E-06	1.20E-05	8.47E-06	1.48E-05	3.83E-06	1.97E-05	9.00E-06	0.013025388	1.08E-05	1.13E-05	1.60E-05	1.27E-05	1.13E-05	1.25E-05	2.65E-05	3.99E-06	9.27E-06	3.26E-06	2.75E-06	9.26E-05	5.91E-06	8.60E-06	5.21E-06	6.77E-05	2.28E-06	4.34E-06	2.95E-06	6.49E-05	3.73E-06	5.71E-06	5.70E-05	0.000201437	5.17E-06	7.73E-05	1.50E-05	3.14E-06	3.09E-05	0.000385572	8.11E-06	1.97E-06	5.74E-06	9.93E-06	5.23E-06	5.86E-05	0.000130376	1.07E-05	6.44E-06	7.42E-06	1.61E-05	5.10E-06	1.97E-06	3.98E-06	2.58E-06	9.95E-06	0.001004688	3.59E-06	1.76E-05	5.70E-06	1.96E-05	8.66E-06	4.42E-06	3.39E-06	0.005104622	1.33E-05	2.48E-05	9.70E-06	4.78E-06	1.53E-05	1.71E-05	7.69E-06	1.49E-05	0.001787957	4.76E-06	2.25E-05	1.08E-05	3.12E-06	5.28E-05	2.54E-06	5.56E-06	2.25E-05	5.70E-05	5.84E-06	1.02E-05	1.88E-05	2.77E-06	0.000294272	1.15E-05	3.52E-06	1.45E-05	4.83E-06	4.16E-05	1.18E-05	5.12E-06	2.29E-06	1.80E-05	2.39E-06	1.38E-05	1.39E-05	3.35E-06	6.43E-06	1.45E-05	1.08E-05	2.09E-06	1.49E-05	3.53E-06	7.55E-06	7.19E-06	4.46E-06	1.03E-05	6.62E-06	5.13E-06	3.19E-05	1.17E-05	9.15E-06	8.46E-06	3.11E-06	1.11E-05	1.24E-05	0.000334329	3.70E-06	2.70E-05	9.93E-06	0.007368528	1.15E-05	2.00E-05	3.24E-06	3.43E-06	5.22E-06	3.64E-06	3.57E-06	3.22E-05	9.52E-06	1.90E-06	3.94E-06	6.97E-06	3.19E-05	6.58E-06	1.97E-05	5.25E-05	7.02E-06	9.02E-06	1.33E-05	7.20E-06	9.82E-06	9.20E-06	1.47E-05	7.55E-06	3.60E-06	0.000101818	1.97E-05	6.33E-06	2.57E-06	2.77E-05	3.31E-06	1.52E-05	1.89E-05	2.20E-05	6.67E-06	1.05E-05	4.01E-06	5.27E-06	2.86E-05	1.10E-05	4.46E-06	1.30E-05	1.23E-05	1.11E-05	2.08E-06	9.07E-06	4.68E-05	9.22E-06	1.04E-05	7.60E-06	8.34E-06	9.47E-06	2.06E-05	1.12E-05	8.11E-06	2.56E-06	2.24E-05	7.21E-05	2.63E-06	4.94E-06	4.67E-06	2.67E-06	4.54E-06	4.04E-06	8.60E-06	9.28E-06	1.71E-05	1.97E-05	9.71E-06	1.14E-05	1.36E-05	1.05E-05	4.06E-05	8.20E-06	6.93E-06	1.88E-05	1.19E-05	1.33E-05	3.99E-06	2.52E-06	3.64E-06	0.001073797	4.55E-06	2.18E-05	2.72E-06	3.45E-06	1.07E-05	1.31E-05	1.25E-05	1.52E-05	3.40E-05	1.77E-05	4.48E-06	1.50E-05	4.66E-06	1.22E-05	2.29E-05	8.51E-06	2.63E-06	9.95E-06	1.50E-05	2.63E-06	2.95E-05	2.94E-06	5.04E-06	3.93E-06	1.50E-05	4.54E-06	2.56E-06	0.003219438	4.11E-05	2.47E-06	1.79E-05	2.14E-05	2.18E-05	2.86E-05	8.17E-06	2.09E-06	3.38E-06	4.18E-05	2.54E-05	3.28E-06	6.62E-06	1.22E-05	5.13E-06	4.17E-05	1.16E-05	3.93E-06	4.66E-06	2.71E-06	7.17E-06	6.85E-06	3.04E-06	7.68E-06	2.86E-05	0.001382602	9.82E-06	2.21E-05	3.09E-06	2.67E-05	5.69E-06	3.05E-06	0.001382602	8.88E-06	4.07E-06	3.62E-06	9.59E-06	1.18E-05	0.000108372	0.000113146	1.30E-05	9.17E-06	1.05E-05	3.36E-05	0.000854387	6.97E-06	2.18E-06	2.32E-06	0.000144641	2.00E-05	5.59E-06	1.34E-05	1.91E-05	4.91E-06	2.52E-06	9.93E-06	2.90E-06	9.38E-06	3.93E-06	3.61E-05	4.31E-06	3.61E-06	3.56E-05	4.94E-06	1.07E-05	5.62E-06	4.56E-06	5.99E-06	3.33E-05	5.76E-06	6.14E-06	1.27E-05	1.30E-05	4.04E-06	2.64E-05	5.46E-06	7.89E-06	8.17E-06	2.61E-06	3.65E-06	5.50E-06	9.65E-06	5.53E-05	3.42E-06	8.25E-06	5.33E-06	4.92E-06	1.07E-05	9.32E-06	5.25E-05	2.93E-06	4.25E-06	4.70E-06	4.10E-06	3.31E-06	2.90E-06	9.32E-06	2.44E-06	2.35E-06	4.78E-06	3.35E-05	6.97E-06	2.86E-06	0.000154414	1.37E-05	2.36E-06	1.79E-05	6.83E-06	1.61E-05	1.52E-05	2.83E-06	2.05E-06	2.41E-05	1.24E-05	3.62E-06	4.40E-06	8.44E-05	1.99E-06	6.05E-06	9.33E-06	4.31E-06	4.62E-06	8.44E-05	3.29E-06	2.50E-06	2.50E-06	2.45E-06	3.79E-06	0.000377127	3.71E-06	8.05E-06	3.29E-05	1.26E-05	4.94E-06	3.04E-06	7.21E-06	4.04E-06	6.53E-06	4.42E-06	1.11E-05	4.03E-06	3.62E-06	6.43E-06	1.10E-05	0.000353449	4.21E-06	1.30E-05	5.97E-06	1.76E-06	2.41E-06	8.45E-06	6.13E-06	1.42E-05	0.000109036	3.22E-06	7.82E-06	3.67E-06	2.25E-06	4.96E-06	8.83E-06	0.000157106	3.11E-06	1.23E-05	0.000243957	5.56E-06	3.88E-06	0.000478364	2.55E-06	7.05E-06	4.94E-06	1.13E-05	4.80E-05	7.54E-06	1.04E-05	2.74E-06	6.72E-06	4.95E-06	9.86E-06	8.01E-05	3.65E-06	2.91E-06	1.60E-05	9.66E-06	4.24E-06	2.75E-06	0.026063265	5.91E-06	4.75E-06	6.18E-06	5.29E-06	0.000248249	5.17E-06	2.66E-06	0.000197505	4.51E-06	2.50E-06	6.42E-05	6.93E-06	7.02E-06	8.65E-05	3.01E-06	4.21E-05	3.77E-06	2.90E-05	0.000248249	2.75E-06	2.80E-06	3.09E-06	1.69E-05	2.17E-06	6.34E-05	4.11E-06	4.83E-06	6.10E-05	7.13E-06	0.000132134	9.29E-06	1.28E-05	1.03E-05	2.92E-06	7.67E-05	4.12E-06	2.43E-06	2.31E-06	2.43E-05	9.74E-06	3.29E-06	1.91E-06	9.38E-06	6.50E-06	1.92E-05	3.29E-06	3.14E-06	2.95E-06	5.92E-06	2.38E-06	5.04E-06	3.17E-06	1.80E-06	3.29E-06	2.33E-06	2.34E-06	9.46E-06	1.48E-05	0.000304095	6.23E-06	3.87E-06	2.12E-06	2.39E-06	6.67E-05	1.65E-05	3.57E-06	1.58E-05	2.05E-06	3.73E-06	2.63E-06	5.97E-06	8.40E-06	3.52E-06	3.28E-05	5.11E-06	3.89E-06	1.48E-05	0.000148628	7.11E-06	2.48E-06	1.34E-05	4.04E-06	3.26E-05	1.49E-06	1.58E-06	3.52E-06	3.04E-06	1.43E-05	5.01E-06	1.11E-05	1.79E-05	6.87E-06	2.13E-06	3.30E-06	0.000172619	4.35E-06	8.12E-06	7.80E-06	0.004800425	4.09E-06	1.61E-06	2.31E-06	4.57E-06	0.000438873	3.82E-06	1.11E-06	2.85E-06	4.38E-06	3.28E-06	6.96E-05	3.09E-06	2.98E-06	9.87E-06	2.67E-06	3.60E-06	3.01E-06	2.21E-06	1.44E-05	2.00E-06	2.05E-05	2.95E-06	5.86E-06	1.46E-06	1.68E-05	1.01E-06	7.11E-06	9.61E-06	4.18E-06	2.99E-06	3.23E-06	2.16E-06	1.33E-05	2.19E-06	5.55E-06	0.000245826	0.000190799	1.26E-06	0.000864814	2.51E-05	3.50E-05	9.55E-05	9.55E-05	0.000110508	0.006408775	0.000753475	5.47E-05	5.47E-05	0.003814813	0.003803873	0.011923453	0.000942959	0.000600229	8.85E-06	9.86E-05	0.000537979	2.65E-05	0.000568127	8.66E-05	0.009725128	0.000265848	0.000103234	4.82E-05	0.000294936	0.000356409	7.85E-06	9.37E-05	7.80E-05	4.58E-06	3.10E-05	0.000111486	7.33E-05	0.000450754	4.11E-05	0.000229112	0.004938489	2.51E-06	1.07E-05	0.000902591	4.79E-05	8.45E-06	2.19E-05	1.88E-05	2.04E-05	2.04E-05	7.09E-05	0.000263175	1.70E-05	0.00072899	1.68E-05	0.000511914	0.004067397	0.00047582	1.65E-05	0.006502415	0.00072899	0.001489451	0.000164366	4.78E-05	0.009571223	2.76E-05	3.55E-05	0.002154931	0.001652125	0.002707499	0.000203558	0.000229335	0.003173259	0.001603888	0.000738252	3.23E-05	0.000181786	0.001021633	0.000852109	0.002691053	0.000306677	0.000359039	3.89E-05	0.0001057	0.00787405	0.000554865	0.002927294	0.000272408	0.000121277	1.13E-05	0.000285683	0.000285683	0.000377127	0.001368699	0.002812414	0.000655715	0.000389922	0.000504078	0.001324861	8.39E-05	0.000473361	0.003045906	0.0006009	0.000148771	7.55E-06	5.02E-06	2.70E-05	0.001022391	0.000699673	6.26E-05	1.30E-05	1.05E-05	0.004827127	0.000323167	0.002991728	0.00975583	0.000457092	0.000100091	0.000258479	6.15E-06	0.010975763	0.000957722	2.84E-05	1.45E-05	0.000335614	0.002235927	0.000160978	0.000107997	0.006918034	2.14E-05	0.000132925	1.10E-05	5.04E-05	5.19E-05	0.000282379	8.84E-06	0.000322586	3.46E-05	0.000173375	5.92E-05	0.000400935	4.48E-05	8.45E-05	0.000212984	4.21E-05	1.08E-05	0.00016794	0.021425008	0.010488689	0.005480751	0.001095039	2.91E-05	0.00111246	0.00488959	0.002413033	0.003485593	0.003172804	0.003557591	0.003259187	0.004874453	0.003134915	0.003517319	0.002622134	0.001104525	0.000206835	0.001309697	0.005813691	1.71E-05	0.000189994	0.015801575	0.005249862	0.001882729	0.003295591	0.003679586	0.002151297	0.001004688	0.000418075	0.000544974	0.000116858	0.004149641	0.000941961	0.000308581	5.23E-05	0.00149699	0.001214713	0.004376451	0.002096342	0.002337684	0.000411691	0.002462251	0.00149699	0.000553016	0.000665016	0.000391224	0.000147455	0.001191108	2.26E-05	0.001563602	0.000967535	0.000479483	0.001102762	0.001238971	0.000682268	0.000159482	0.000552329	0.000582285	0.000413311	0.001155912	0.001133441	0.000863048	0.001799068	0.000111884	0.000550389	2.76E-05	0.001249748	6.63E-06	0.000221631	0.006014478	0.000346409	1.96E-05	0.001788491	1.13E-05	6.99E-05	1.45E-05	0.000920133	0.002541639	0.000816921	0.000561329	0.001570467	0.000361268	2.81E-05	0.001591053	0.000978046	0.000829283	0.000608188	4.17E-05	0.00010094	0.000489586	0.000881486	0.000722712	0.000489586	0.00043132	0.001820238	0.000628439	0.000313879	6.80E-06	1.09E-05	0.000628439	0.000315202	3.09E-05	0.001399546	0.001152104	0.000304863	0.000772397	0.001331604	0.000287895	0.00133889	0.000225858	0.000769237	0.000790895	3.59E-05	0.000140572	0.000309885	0.000240842	9.74E-05	0.001309697	0.001441482	3.16E-06	0.000171297	0.000573821	0.002101535	5.88E-05	0.00018465	0.000425257	0.00047361	4.40E-05	0.0002749	3.06E-05	0.000369223	0.000185153	0.00081297	0.000268377	0.001138198	0.000161731	0.000382541	2.19E-06	0.000141057	0.001555941	5.34E-06	0.000185	0.000306106	5.47E-05	0.001726104	5.97E-05	0.000260439	8.17E-05	0.000221977	0.000241369	0.000199021	0.000883377	0.000702758	0.000433293	0.000298628	6.87E-05	0.000221977	0.000508333	5.88E-05	0.000124617	0.000504183	0.000122951	0.001102656	0.001102762	9.73E-05
2022MCF0013_p_6_001	6	D5	NPS	OTI	M2	NPS_OTI	D5 NPS OT-I M2	1.70E-05	0.000357099	0.000699214	0.00038939	0.000308643	0.00038939	0.000333803	1.13E-05	0.000459044	0.000336158	9.09E-05	6.03E-05	0.000680261	0.002530326	0.000629969	0.000507279	0.000400702	0.000259713	0.000446757	0.000732269	0.001851704	0.000307981	0.000420459	4.19E-05	0.00029174	0.000224133	0.00010681	0.001698676	0.000324136	0.000564956	0.000156731	0.000242538	0.001054795	0.000853952	0.000353764	0.000444236	0.000411742	0.000397905	9.25E-05	0.000381659	0.00128	7.85E-05	0.000117642	0.000563544	0.000236704	0.000230916	0.000765257	1.61E-05	0.000111088	0.000704394	1.65E-05	7.96E-06	0.000263902	0.000219211	0.000176899	0.000307981	5.66E-05	0.000233488	0.000699083	0.000254486	0.000120567	0.000505461	0.018319951	3.84E-05	0.000285787	0.000221557	3.92E-05	0.000212152	2.19E-05	0.000133059	0.000630468	0.000216435	0.000530988	0.000214808	0.000281005	0.000795369	0.000104916	4.73E-05	1.09E-05	0.000433648	0.000398852	7.99E-05	0.000498189	0.000104354	0.000675338	0.000161321	0.000185862	0.000199979	0.00015429	0.000275575	0.000153628	0.000209346	0.000193445	0.001053297	0.00019075	1.16E-05	8.51E-05	0.000101454	0.000839088	1.96E-05	2.10E-05	0.00081736	0.000124386	0.00040809	0.00015429	0.000259713	0.000161874	0.000398852	0.000921901	0.000366052	0.003693939	6.00E-05	8.28E-05	0.000281005	0.000724133	0.000179972	0.00052655	0.000724133	0.000563634	0.000197968	0.000251456	0.000273407	9.87E-05	0.000198493	0.000393404	0.000184178	0.000166735	0.000170991	0.001455245	0.000186545	9.35E-05	0.000115717	0.00024036	0.000101918	0.000618098	0.000237989	0.000115807	0.000276047	8.60E-05	0.002642146	0.00275482	0.000165074	0.000511585	0.000247368	6.01E-05	0.000171293	0.00066106	1.76E-05	8.05E-05	0.000119374	0.000194034	7.52E-06	0.000551902	0.00026027	0.000114864	0.000156445	0.000266831	0.000101586	0.000309737	1.29E-05	0.000263314	0.000190528	3.08E-05	3.46E-05	0.000202963	7.96E-05	4.10E-05	0.000143029	3.05E-06	7.85E-06	0.000221858	0.000305517	0.000118197	7.06E-05	0.017248721	0.00013519	0.000334631	0.000168687	0.000358615	0.000223639	0.002024012	0.000103409	0.000113708	0.000124561	0.000431186	0.000144779	0.000810822	0.000165906	0.000145236	3.90E-05	0.000162691	4.45E-05	0.001100818	0.000165906	2.14E-05	0.000140122	8.19E-05	0.000288851	6.54E-06	0.000581205	0.000229928	0.000213597	0.000356692	3.81E-05	0.00012996	0.000147503	1.03E-05	1.83E-05	1.30E-05	0.000180914	0.000122232	1.18E-05	0.000213841	0.000302848	0.00010582	0.000461168	0.000296601	0.002030227	0.000911871	9.04E-05	0.000118895	0.000133071	0.00011449	4.88E-05	0.000118698	0.000113634	0.000226222	9.24E-05	0.000187297	0.000181998	5.87E-05	1.01E-05	0.000147126	5.34E-05	0.000154528	0.000352553	0.009500692	0.000115037	5.24E-05	2.36E-05	7.66E-06	3.87E-05	5.64E-05	0.000243278	5.46E-05	0.000111874	0.000164277	6.06E-05	0.000210179	0.000126027	0.000122594	7.22E-05	0.000157245	0.000166371	0.000807006	0.000308252	0.000102314	0.000277364	0.000283657	0.000793825	0.00018589	0.00020764	7.49E-05	0.000206081	0.000503265	0.000217987	0.000691899	0.000115849	3.07E-05	8.86E-05	0.000222593	8.99E-05	4.61E-05	0.000681416	4.91E-05	0.00018285	0.000182318	0.000679219	5.92E-05	0.000139846	1.94E-05	8.30E-05	0.000100637	1.73E-05	0.000148518	0.054884921	0.000212701	0.000113466	8.22E-05	0.000120072	0.000253937	0.000455819	0.000108758	0.000118895	0.010267525	0.000230769	9.04E-05	0.000164854	0.008298066	0.00015982	6.08E-06	0.000115201	0.000213597	0.001374035	0.000108808	0.000458774	2.58E-05	0.000216633	0.000386036	0.001593886	0.000190004	7.04E-05	0.000125813	0.000174526	2.42E-05	0.001678157	5.36E-06	0.000220379	0.000239284	0.000124386	0.000147768	0.000152034	0.000378532	0.000110713	0.000148314	5.51E-05	7.04E-06	0.000293933	9.33E-05	0.000163879	0.000229549	0.000131444	0.000162656	0.000591805	0.000216085	1.73E-05	0.000241342	3.61E-05	0.00025892	0.00048852	9.16E-05	7.77E-05	0.000158561	4.86E-05	8.31E-05	7.05E-05	0.000148518	0.000636677	0.00050165	0.000304708	0.000422812	0.000208743	0.000138545	0.000112704	0.00024106	6.90E-05	8.08E-06	0.000332539	0.000314637	0.000621486	0.000148314	0.006791452	0.000122863	0.000389489	0.000121244	0.000207441	0.0002503	0.000756142	0.000591805	8.83E-06	7.05E-05	6.05E-06	3.76E-05	0.000744458	9.56E-05	5.53E-05	0.000168703	1.16E-05	6.74E-05	5.14E-05	0.000665917	0.000210598	5.39E-05	9.65E-05	6.74E-05	4.05E-06	0.000144151	1.35E-05	0.000326038	0.000196305	0.000246458	0.000104472	7.96E-05	6.87E-05	3.71E-05	0.001090324	0.002496811	9.40E-05	5.03E-05	8.47E-05	0.000261544	6.22E-05	0.000517586	8.11E-05	6.73E-05	0.000158843	8.11E-05	8.63E-05	0.000369726	7.77E-05	0.000229247	0.00040156	3.35E-05	0.000113481	1.77E-05	5.10E-05	0.000212314	3.15E-05	7.71E-05	0.00010561	7.41E-05	0.000448231	3.28E-05	7.65E-05	4.78E-05	7.54E-05	0.00012108	0.00010561	0.000539298	0.000343825	0.000125471	0.000125937	7.02E-05	6.63E-05	0.000136306	0.000153322	5.91E-05	5.82E-05	0.000193173	8.52E-05	0.000151476	7.77E-05	4.19E-05	2.37E-05	6.17E-05	1.16E-05	1.05E-05	6.83E-06	2.23E-05	0.000215367	5.61E-05	0.000564956	0.000201969	6.63E-05	0.000479999	5.10E-05	7.31E-05	0.000132289	1.50E-05	0.000182009	1.21E-05	6.76E-05	0.000110429	0.000115181	0.000170834	0.00010636	3.20E-05	0.000115746	1.57E-05	0.000183882	0.000106545	4.23E-05	0.000126345	6.87E-05	0.000440164	6.25E-05	6.58E-06	0.000680261	8.77E-05	0.000118397	3.05E-05	0.000200182	0.000113426	9.38E-06	0.000180914	0.000381659	5.81E-05	3.69E-05	0.000104644	0.000223328	2.54E-05	1.07E-05	0.000366212	0.000102835	5.74E-06	0.000164352	9.03E-05	0.000409826	1.69E-05	5.29E-05	9.49E-05	7.67E-05	9.16E-05	3.23E-05	0.000157924	2.04E-05	0.000189754	2.72E-05	4.16E-05	1.35E-05	8.91E-05	0.00014516	0.00010319	3.71E-05	3.41E-05	0.000444674	4.77E-05	8.11E-05	4.22E-05	0.000211109	8.92E-05	0.000242296	7.54E-05	3.68E-05	7.24E-05	6.25E-05	0.000126856	5.42E-05	5.66E-05	0.00032301	0.000143184	0.000493516	2.63E-05	4.73E-06	1.69E-05	6.25E-05	0.000100816	0.000869179	5.65E-05	8.33E-06	6.35E-05	4.54E-05	0.000153145	2.34E-05	0.000281058	1.40E-05	6.60E-05	0.000142552	0.000198829	1.15E-06	9.96E-05	9.16E-05	0.000110533	6.80E-05	1.45E-05	1.68E-05	7.92E-05	6.97E-05	0.000202242	8.70E-05	7.33E-05	9.28E-05	0.000402559	6.97E-05	0.000188076	0.000791637	6.88E-05	7.21E-05	4.41E-05	5.58E-05	3.79E-05	3.63E-05	4.86E-05	0.000337728	6.96E-05	0.000159762	9.72E-07	0.001461105	0.000166047	0.000416248	3.98E-06	4.09E-05	0.000115158	8.26E-05	2.58E-05	6.69E-05	5.56E-05	5.27E-05	3.68E-05	2.65E-05	0.000287436	0.000132792	0.000255149	0.000204896	6.27E-06	0.007446412	0.000128343	0.000108758	1.97E-05	6.25E-05	6.17E-05	5.24E-05	0.0002432	0.000234074	0.001296367	0.000259638	0.000113912	2.08E-05	7.74E-05	5.82E-05	6.34E-05	9.56E-05	0.00015281	9.53E-05	6.02E-05	8.58E-06	5.27E-05	0.000296834	2.43E-05	7.47E-05	0.001950034	0.000182874	0.000118742	1.59E-05	8.26E-05	0.000122587	5.30E-05	1.96E-05	0.000211623	4.74E-05	0.000182874	0.000202289	2.63E-05	6.32E-05	4.16E-05	0.000110821	2.26E-05	0.001236766	8.14E-05	0.000132718	9.27E-05	3.36E-05	0.000123841	1.53E-05	7.49E-05	0.000105903	1.06E-05	0.000115577	7.07E-05	0.000246967	0.00015829	3.81E-05	3.03E-05	9.74E-05	3.78E-05	8.67E-05	0.000153372	7.18E-05	6.03E-05	0.0001263	7.46E-05	8.37E-05	0.000113559	4.00E-05	0.000103046	0.000958314	7.40E-05	0.000252411	8.83E-05	5.29E-05	5.91E-05	7.56E-05	9.54E-05	0.000139413	3.61E-06	1.47E-05	4.22E-05	2.89E-05	5.54E-05	2.22E-05	4.91E-05	7.27E-05	3.61E-05	3.77E-05	2.08E-05	9.49E-05	4.22E-05	8.63E-05	2.77E-06	0.000173375	7.00E-05	7.57E-05	5.29E-05	0.000110109	0.001367461	0.00177352	7.23E-05	4.77E-05	4.35E-05	5.01E-05	0.000100245	0.000337772	0.000113559	0.000104472	0.000136962	1.27E-05	4.24E-05	2.51E-05	9.80E-05	1.01E-05	2.05E-05	8.01E-05	0.000132256	9.78E-05	0.000328063	0.000148472	3.38E-05	0.000250766	4.08E-05	0.000167989	3.19E-06	4.05E-05	4.60E-05	1.40E-05	0.000144961	8.32E-05	2.48E-05	0.00011235	6.86E-06	9.89E-05	3.71E-05	0.000119374	9.73E-06	2.71E-05	0.000131599	7.31E-05	7.28E-05	5.54E-05	0.000246726	0.000179031	5.17E-05	6.13E-05	5.46E-05	9.89E-05	4.66E-05	3.36E-05	8.63E-05	6.16E-05	4.24E-05	0.000389902	8.72E-05	4.86E-05	3.79E-05	7.38E-05	0.00015281	4.26E-05	9.16E-05	5.81E-05	0.000253657	0.00019181	8.79E-05	6.04E-05	0.000221381	6.61E-05	1.97E-05	0.000210994	3.45E-05	0.000116276	3.24E-05	0.000101909	8.58E-05	0.000115761	7.88E-06	9.82E-06	0.00010676	5.58E-06	0.000309989	0.000111874	6.26E-05	4.93E-05	0.001074767	0.000296834	0.000116649	3.58E-05	2.03E-05	5.29E-05	0.000207181	9.48E-05	0.000276047	6.69E-06	6.84E-05	6.72E-05	3.75E-05	7.84E-05	6.54E-05	2.67E-05	0.005085305	8.37E-05	0.000158684	3.53E-06	4.86E-05	6.10E-05	2.72E-05	6.94E-05	3.33E-05	0.000116276	8.12E-05	0.000332539	0.000139961	0.000165767	6.04E-05	4.12E-05	9.40E-05	0.000150628	3.78E-05	7.91E-05	1.40E-05	4.11E-05	2.11E-06	2.36E-05	7.68E-05	4.04E-05	5.65E-05	0.00018819	4.01E-05	5.37E-05	2.08E-05	6.40E-06	6.01E-05	0.003857297	2.25E-05	8.69E-05	9.02E-05	0.000101909	0.000101586	3.78E-05	2.99E-05	5.92E-05	0.000115328	0.000183456	0.000124947	7.29E-05	0.00028898	3.23E-05	7.46E-05	4.28E-05	0.000100687	7.08E-05	6.00E-05	6.72E-06	3.75E-05	8.29E-06	0.000529142	2.27E-05	8.20E-05	3.57E-05	0.000394118	0.000103312	0.000129372	5.86E-05	4.10E-05	1.96E-05	7.78E-05	0.000212234	1.45E-05	2.97E-05	7.90E-06	0.00011994	2.96E-05	6.97E-05	5.70E-05	2.16E-05	0.000145054	0.000115037	6.85E-05	4.22E-05	6.31E-05	0.000714308	9.13E-06	4.03E-05	6.64E-05	5.31E-05	4.40E-05	0.000207944	1.16E-05	0.000502418	4.29E-05	4.04E-05	4.78E-05	5.07E-05	2.03E-05	8.37E-05	0.000235649	6.63E-05	0.000235649	4.91E-05	0.000207181	7.43E-05	2.81E-05	0.00027004	5.37E-05	4.09E-05	4.33E-05	0.005408014	0.003857297	0.000104463	4.53E-05	9.53E-05	4.85E-05	1.17E-05	2.90E-05	6.33E-05	3.54E-05	7.25E-06	6.63E-05	0.000550655	6.08E-06	4.32E-05	2.81E-05	4.77E-05	4.09E-06	3.38E-05	5.00E-05	2.78E-05	0.000135498	3.13E-05	0.000182722	5.18E-05	5.54E-05	5.92E-05	1.23E-05	8.83E-06	8.96E-05	5.59E-05	2.52E-05	4.07E-05	5.29E-05	4.09E-05	2.36E-05	6.76E-05	8.41E-05	6.32E-05	6.35E-05	3.00E-05	9.90E-05	8.74E-05	6.00E-05	4.83E-05	1.32E-05	0.000211815	2.41E-05	9.50E-06	6.66E-06	1.92E-05	4.50E-06	6.05E-05	0.000343624	2.68E-05	3.18E-05	2.70E-05	7.22E-05	7.66E-05	0.000177802	1.48E-05	3.69E-05	2.99E-05	1.54E-05	6.06E-05	7.48E-06	2.49E-05	0.001897367	5.47E-05	3.11E-05	1.73E-05	9.54E-05	4.37E-05	5.54E-05	4.68E-06	5.92E-05	0.000177513	0.000168226	0.000152177	1.64E-06	0.000132445	3.38E-05	7.18E-06	0.000101812	4.69E-05	2.63E-05	1.06E-05	3.19E-05	6.94E-05	5.31E-05	6.70E-05	5.02E-05	3.87E-05	3.43E-05	3.87E-05	1.28E-05	0.000189995	8.77E-05	5.79E-05	3.32E-05	1.08E-05	1.60E-05	8.37E-05	9.44E-06	3.92E-05	7.19E-05	1.35E-05	3.55E-05	4.06E-05	1.27E-05	6.20E-05	2.48E-05	5.74E-06	8.85E-05	0.000118415	3.58E-05	1.72E-05	0.000137346	0.000115328	0.002024012	4.45E-05	4.81E-05	4.30E-05	7.81E-05	5.14E-05	0.000106102	4.86E-05	0.000195325	0.000435178	8.06E-05	3.89E-05	2.19E-05	8.82E-06	6.88E-05	4.25E-05	5.08E-06	3.52E-05	6.13E-06	5.78E-05	3.59E-06	0.000223084	2.68E-05	1.67E-05	9.65E-05	3.08E-05	4.42E-05	4.08E-05	1.88E-05	0.000101195	7.95E-05	4.30E-05	0.000100015	6.36E-05	2.48E-05	8.04E-05	2.45E-05	1.92E-05	0.000151937	5.58E-05	3.18E-05	0.000123747	4.02E-05	7.58E-05	4.53E-05	4.21E-05	3.15E-05	1.84E-05	3.09E-05	3.59E-05	1.48E-05	0.00027161	4.96E-06	6.58E-05	4.43E-05	4.13E-05	0.000132718	2.30E-05	3.29E-05	3.50E-06	1.03E-05	2.10E-05	2.19E-05	2.78E-05	1.23E-05	3.35E-05	4.01E-05	0.000619732	2.21E-05	7.82E-05	0.000169423	2.35E-05	2.62E-05	0.001032174	2.99E-05	5.93E-05	3.81E-05	2.70E-05	1.81E-05	1.84E-05	4.69E-05	8.66E-05	0.00066106	2.73E-05	4.28E-05	2.71E-05	9.36E-05	4.60E-05	4.46E-06	0.000108345	2.17E-05	0.000188076	2.43E-05	1.66E-05	0.000138734	2.62E-05	1.50E-05	1.88E-05	4.96E-06	3.04E-05	1.66E-05	2.35E-05	2.15E-05	0.00011235	6.25E-05	3.00E-05	4.95E-06	5.64E-05	0.000170104	5.01E-05	3.64E-06	1.89E-05	3.49E-05	5.30E-05	0.000179031	1.41E-05	0.0001055	7.12E-05	3.37E-05	0.000175054	6.40E-06	8.17E-06	2.72E-05	4.43E-05	1.19E-05	6.70E-06	3.90E-05	2.47E-05	2.91E-05	7.43E-05	0.000305056	1.74E-05	0.000128656	7.21E-06	3.95E-05	0.000123805	5.81E-05	0.000133318	1.15E-06	6.81E-05	6.49E-05	0.008367285	0.000129929	3.20E-05	5.41E-05	7.33E-05	3.11E-05	4.92E-05	7.32E-05	3.76E-05	2.43E-05	4.30E-06	6.17E-05	9.82E-06	9.44E-05	1.47E-05	0.000169423	2.43E-05	1.59E-05	5.95E-05	1.65E-05	2.17E-05	1.08E-05	2.36E-05	7.78E-05	6.50E-05	4.79E-05	3.64E-05	1.47E-05	3.68E-05	2.69E-05	3.26E-05	1.93E-05	4.80E-05	1.59E-05	0.007646373	9.76E-05	7.31E-05	3.73E-05	1.77E-05	4.03E-05	1.59E-05	7.36E-05	6.39E-05	8.49E-05	4.34E-05	0.000108917	3.95E-05	1.84E-05	3.03E-05	7.45E-05	4.91E-06	3.92E-05	7.13E-06	8.64E-05	2.14E-05	7.24E-05	1.69E-05	2.78E-05	6.46E-06	6.37E-05	2.56E-05	5.58E-05	5.18E-05	9.28E-05	1.52E-05	2.16E-05	8.53E-06	4.46E-05	0.0161812	3.83E-05	3.36E-05	5.92E-05	7.84E-05	5.41E-06	7.02E-06	5.39E-05	3.68E-05	1.42E-05	4.34E-05	0.000140297	2.16E-05	4.54E-05	5.92E-05	0.003709875	1.15E-05	6.18E-05	2.68E-05	1.70E-05	1.80E-05	1.09E-05	6.83E-05	0.003709875	6.76E-05	6.81E-05	4.07E-05	3.15E-05	6.26E-05	0.000211687	2.93E-05	2.33E-06	1.87E-05	0.000212277	6.79E-05	7.24E-05	1.88E-05	3.09E-05	6.82E-06	8.64E-05	0.000420381	6.50E-05	4.51E-05	7.93E-05	4.25E-05	1.75E-05	0.002689506	2.51E-05	4.33E-06	6.32E-05	1.83E-05	4.10E-05	6.01E-05	6.82E-05	6.00E-05	4.26E-06	2.74E-05	1.73E-05	7.24E-05	1.16E-05	3.91E-05	1.65E-05	0.000153987	6.47E-06	5.96E-06	1.42E-05	6.28E-05	1.66E-05	9.89E-05	4.09E-05	6.55E-05	0.000153987	2.93E-05	0.000252273	3.57E-05	9.33E-05	3.21E-05	6.36E-06	1.12E-05	0.000741354	6.70E-05	0.000152177	2.09E-05	2.95E-05	2.54E-06	2.60E-06	1.01E-05	6.96E-05	1.12E-05	4.82E-06	3.35E-05	9.73E-05	1.83E-05	2.90E-05	1.71E-05	4.80E-05	6.70E-05	6.11E-06	2.30E-05	0.00013344	2.31E-05	0.007675981	2.46E-05	9.06E-06	0.000123876	8.13E-06	9.98E-05	0.002180872	6.63E-05	5.11E-06	1.89E-05	2.78E-05	6.65E-05	4.72E-05	6.86E-07	3.37E-05	0.002180872	1.59E-05	1.98E-05	0.000167917	9.79E-06	5.91E-05	4.72E-05	2.03E-05	0.000509644	6.39E-05	3.11E-05	1.73E-05	0.000140298	6.25E-06	8.70E-06	4.40E-05	3.66E-05	6.82E-06	3.11E-05	0.000140298	1.65E-05	8.60E-05	7.15E-05	3.39E-05	9.83E-06	0.000133318	0.004538462	5.09E-06	8.23E-05	2.71E-05	3.43E-05	2.94E-05	7.54E-05	6.10E-05	0.000461396	2.88E-05	1.45E-05	2.48E-05	3.27E-05	7.53E-05	3.67E-05	3.37E-06	0.000550298	4.49E-05	8.63E-06	1.02E-05	1.55E-05	7.71E-06	2.34E-05	3.75E-05	7.31E-05	8.22E-06	2.98E-05	4.60E-05	2.06E-05	3.47E-05	0.001095814	4.64E-05	3.54E-05	1.15E-05	3.74E-05	2.25E-05	4.53E-06	4.72E-05	6.12E-05	0.035435849	3.44E-05	5.75E-05	1.04E-05	9.37E-05	9.81E-06	3.64E-05	0.009532233	2.73E-05	3.63E-05	6.95E-06	2.24E-05	5.48E-05	2.54E-05	3.20E-05	3.68E-05	2.04E-05	3.12E-05	0.001379085	1.46E-05	8.67E-05	1.74E-05	7.17E-06	3.72E-06	2.27E-05	2.14E-05	1.51E-05	3.43E-05	3.79E-05	2.09E-05	1.78E-05	0.000125931	6.00E-05	6.10E-05	0.000140683	5.69E-06	1.40E-05	7.90E-06	5.04E-05	5.89E-06	2.08E-05	8.00E-05	0.000508298	2.88E-05	3.40E-05	8.12E-05	3.20E-05	5.73E-05	7.60E-06	4.01E-06	9.22E-06	0.000508601	2.13E-05	5.97E-06	2.83E-05	0.001522081	1.48E-05	5.18E-05	6.36E-05	4.64E-05	5.86E-05	3.67E-05	1.72E-05	2.28E-05	3.83E-05	2.14E-05	1.24E-06	7.40E-06	6.05E-06	7.75E-06	8.36E-06	2.45E-05	2.04E-05	7.17E-06	2.12E-05	0.000125591	1.49E-05	4.13E-05	1.33E-05	0.000115069	8.74E-05	2.15E-05	6.12E-05	2.34E-05	4.06E-05	1.23E-05	5.35E-05	0.000108406	4.32E-05	1.38E-05	2.91E-05	1.47E-05	3.35E-05	1.29E-05	2.27E-05	2.77E-05	1.17E-05	8.86E-05	1.93E-05	7.08E-06	1.23E-05	1.32E-05	6.64E-05	0.000381138	4.39E-05	9.36E-06	6.72E-05	1.75E-05	3.72E-05	3.46E-05	2.72E-05	6.45E-06	3.41E-05	4.07E-05	5.05E-05	3.76E-06	1.29E-05	0.001220435	2.07E-05	5.85E-05	5.23E-05	2.11E-05	1.05E-05	2.54E-05	1.04E-05	7.12E-05	4.08E-05	2.82E-05	0.000117413	8.13E-05	3.06E-06	2.86E-05	1.87E-05	2.06E-05	1.17E-05	3.11E-05	7.29E-05	2.25E-05	1.96E-05	1.57E-05	9.62E-06	1.08E-05	0.004299763	2.53E-05	1.76E-05	9.14E-06	1.59E-05	2.73E-05	1.08E-05	7.86E-05	2.37E-05	3.64E-05	2.13E-05	7.51E-06	2.25E-05	2.04E-05	0.000749118	1.48E-05	5.78E-05	4.18E-05	3.76E-06	2.21E-05	2.36E-05	2.03E-05	0.000291587	4.34E-05	7.95E-05	4.31E-05	1.36E-05	5.42E-05	1.93E-05	5.04E-05	1.65E-05	2.91E-05	3.89E-05	2.09E-05	1.40E-05	1.43E-05	1.61E-05	1.51E-05	4.42E-05	2.01E-05	7.44E-05	9.30E-05	8.29E-06	3.35E-05	3.39E-05	3.52E-05	3.15E-05	1.34E-05	3.71E-05	8.79E-06	2.22E-05	0.001549569	1.85E-05	2.33E-05	6.23E-05	1.33E-05	1.87E-05	3.80E-05	1.10E-05	3.36E-05	2.89E-05	1.41E-05	2.94E-05	3.44E-05	1.46E-05	1.67E-05	7.65E-06	0.001862675	0.00012731	3.00E-06	3.43E-05	4.02E-06	2.07E-05	3.39E-05	1.22E-05	1.07E-05	1.62E-05	3.81E-05	9.11E-06	8.26E-05	1.51E-05	8.63E-06	4.97E-05	4.09E-05	0.000103029	4.21E-05	1.44E-05	1.04E-05	1.17E-05	1.02E-05	3.95E-05	2.25E-05	7.07E-05	9.56E-06	2.81E-05	2.33E-05	6.47E-05	7.00E-05	8.14E-06	2.92E-05	6.76E-05	4.93E-05	2.87E-05	0.00012302	8.88E-06	8.17E-06	1.41E-05	1.23E-05	3.31E-05	0.000150697	0.00020039	2.59E-05	1.11E-05	3.92E-05	1.03E-05	3.76E-05	7.32E-05	7.42E-05	1.50E-05	3.31E-05	0.001124809	7.88E-06	6.83E-06	1.71E-05	8.80E-06	1.40E-05	4.80E-05	0.000102839	0.000626778	3.20E-06	4.44E-06	8.37E-05	5.25E-05	1.00E-05	2.43E-05	6.19E-06	0.000262272	5.21E-05	3.72E-05	3.76E-05	6.89E-06	2.74E-05	1.03E-05	5.09E-05	5.07E-05	0.00018285	7.94E-05	3.25E-05	2.21E-06	9.01E-06	9.09E-05	1.36E-05	3.51E-05	0.000113079	3.59E-05	1.33E-05	7.32E-06	9.19E-06	6.69E-06	2.65E-05	7.62E-06	1.70E-05	2.32E-05	1.37E-05	2.14E-05	1.81E-05	1.20E-05	3.70E-05	5.07E-05	4.40E-05	0.000163879	2.99E-05	3.16E-05	3.65E-05	2.09E-05	2.50E-05	5.69E-06	6.52E-06	0.00018285	1.27E-05	0.000180486	8.37E-06	1.80E-05	0.000166772	9.31E-06	5.33E-06	3.74E-05	9.24E-06	6.01E-06	4.49E-06	4.36E-05	0.000150697	7.85E-05	1.13E-05	2.56E-06	2.68E-05	2.05E-05	2.03E-05	5.88E-05	3.63E-06	1.08E-05	2.93E-05	7.26E-05	1.50E-05	1.23E-05	1.47E-05	1.73E-05	5.02E-06	5.91E-06	4.66E-05	0.004870759	2.79E-05	3.22E-05	2.73E-05	7.42E-05	2.77E-05	0.000353476	4.28E-06	0.000147948	2.18E-05	5.38E-05	1.55E-05	3.11E-05	5.06E-05	6.01E-06	2.27E-05	0.000351033	3.27E-05	8.36E-06	3.04E-05	1.74E-05	1.23E-05	1.70E-05	9.76E-05	1.26E-05	2.49E-05	1.89E-05	3.09E-05	1.27E-05	3.22E-05	2.68E-06	2.52E-05	2.77E-05	2.82E-05	7.49E-06	9.31E-06	4.38E-05	1.61E-05	9.06E-05	3.07E-06	1.85E-05	5.74E-06	5.30E-05	7.03E-06	1.43E-05	1.68E-05	2.78E-05	1.49E-05	3.45E-05	2.64E-05	3.06E-05	9.75E-06	8.46E-06	1.33E-05	2.70E-05	3.89E-05	4.59E-05	1.90E-05	2.90E-05	1.20E-05	3.84E-05	3.91E-06	1.91E-05	0.000158499	1.84E-05	2.25E-05	9.00E-06	3.37E-05	4.82E-06	1.52E-05	3.29E-05	5.32E-06	3.35E-05	8.41E-05	4.95E-06	7.13E-06	1.35E-05	1.29E-05	5.77E-05	2.53E-05	1.93E-05	3.89E-05	9.97E-06	1.09E-05	3.72E-05	1.61E-05	6.53E-06	6.84E-05	1.30E-05	4.40E-06	1.36E-05	5.56E-05	3.14E-05	3.58E-05	2.03E-05	1.96E-05	1.56E-05	7.88E-06	3.37E-05	2.48E-06	2.56E-05	8.04E-06	2.01E-05	2.94E-05	2.71E-05	1.02E-05	8.35E-06	3.37E-05	2.74E-05	0.001399904	6.30E-06	4.80E-05	1.38E-05	2.05E-05	2.30E-05	4.08E-05	4.31E-06	1.27E-05	0.001266759	0.000113135	3.03E-06	7.17E-06	1.15E-05	5.92E-05	9.90E-06	3.63E-05	1.76E-05	1.93E-05	1.29E-05	1.55E-05	7.96E-06	3.38E-05	8.13E-06	0.006898055	2.55E-05	3.16E-05	3.17E-05	1.57E-05	1.41E-05	0.002410502	2.59E-05	3.11E-05	2.95E-05	9.62E-06	2.75E-05	0.000373917	2.91E-05	6.29E-05	8.78E-06	2.14E-05	1.82E-05	3.55E-05	8.89E-06	9.03E-05	4.86E-05	2.63E-05	1.60E-05	2.79E-05	8.06E-05	5.29E-05	9.39E-06	3.35E-05	2.61E-05	4.23E-05	8.06E-05	4.38E-06	1.17E-05	2.43E-05	5.49E-06	3.18E-05	2.39E-05	2.71E-05	1.08E-05	1.86E-05	1.96E-05	3.15E-05	5.72E-05	4.56E-06	1.34E-05	8.13E-06	2.51E-05	5.08E-05	6.20E-05	3.66E-05	2.65E-05	3.61E-05	1.49E-05	5.57E-05	4.96E-05	7.66E-06	6.86E-06	9.50E-06	1.53E-05	1.44E-05	6.79E-05	1.60E-05	1.84E-05	1.21E-05	1.10E-05	3.09E-05	4.28E-06	7.54E-06	0.000154689	3.02E-06	4.23E-05	1.95E-05	1.06E-05	4.20E-06	3.11E-05	1.55E-05	5.29E-05	5.73E-06	2.49E-06	7.97E-05	1.81E-05	1.02E-05	2.84E-06	8.67E-06	3.51E-05	0.001964631	1.11E-05	3.02E-05	2.62E-05	8.33E-05	0.000184295	1.53E-05	1.16E-05	0.000130806	2.47E-05	1.56E-05	1.89E-05	1.91E-05	3.58E-05	2.91E-05	5.31E-06	7.38E-05	2.74E-05	7.94E-05	2.13E-05	5.00E-06	9.75E-06	1.33E-05	1.60E-05	5.04E-06	2.66E-05	4.66E-06	4.46E-05	1.46E-05	2.45E-05	1.16E-05	5.12E-05	1.44E-05	1.90E-06	2.53E-05	1.48E-05	2.71E-05	2.07E-05	1.82E-05	8.90E-06	1.22E-05	1.82E-05	3.44E-05	2.55E-05	4.46E-05	1.19E-05	4.02E-05	3.49E-06	1.90E-05	4.68E-05	1.26E-05	3.99E-05	2.41E-06	7.33E-06	4.90E-05	2.49E-05	1.51E-05	0.000145539	7.85E-05	1.91E-05	9.46E-06	3.75E-05	1.61E-05	2.53E-05	1.06E-05	0.002376168	6.16E-05	2.52E-05	5.93E-06	1.47E-05	0.000425791	8.82E-06	1.96E-05	6.21E-06	1.07E-05	1.81E-05	2.08E-05	0.00120159	3.40E-06	1.46E-05	6.21E-06	1.61E-05	7.51E-06	4.62E-06	3.59E-06	0.001277864	4.73E-05	2.12E-05	1.44E-05	1.58E-05	1.06E-05	4.91E-06	3.66E-05	7.23E-06	2.62E-05	1.02E-05	2.08E-05	1.44E-05	1.57E-05	3.10E-06	2.16E-05	3.76E-05	3.12E-05	9.86E-06	2.07E-06	1.42E-05	3.42E-05	2.65E-05	2.22E-05	2.40E-05	1.70E-05	5.82E-06	0.000115378	2.33E-06	8.63E-06	2.23E-05	7.73E-06	1.06E-05	4.52E-06	5.68E-06	5.66E-05	2.04E-05	1.58E-05	2.25E-05	5.64E-06	8.71E-06	2.04E-05	6.57E-06	1.73E-05	2.77E-06	3.86E-05	1.38E-05	1.58E-05	2.72E-05	0.005226732	1.65E-05	1.60E-05	2.20E-05	1.60E-05	1.98E-05	0.003798707	1.56E-05	1.02E-05	6.34E-06	2.39E-05	8.48E-06	7.49E-06	1.96E-05	1.39E-05	0.00429861	2.34E-05	4.81E-05	3.15E-05	2.77E-06	1.18E-05	1.02E-05	0.002510089	3.96E-06	1.03E-05	5.41E-06	4.26E-06	5.72E-05	2.71E-06	8.77E-06	1.10E-05	0.000943393	3.40E-05	7.29E-06	8.65E-06	0.016068034	2.84E-05	6.93E-06	4.04E-06	3.28E-05	0.000293762	1.90E-06	7.76E-06	7.32E-05	3.01E-05	3.02E-06	0.000684889	4.29E-06	1.86E-05	1.47E-05	6.63E-06	3.76E-05	2.79E-05	6.29E-05	2.95E-05	6.83E-05	2.09E-05	6.75E-06	1.71E-05	2.60E-05	2.16E-05	1.14E-05	1.51E-05	1.70E-05	2.16E-05	1.83E-05	4.33E-06	3.44E-06	1.12E-05	6.02E-06	1.20E-05	8.76E-06	7.35E-06	0.005739332	6.63E-06	9.24E-06	1.72E-05	3.43E-05	3.64E-06	0.00227701	1.58E-05	1.44E-05	1.28E-05	4.13E-06	1.40E-05	0.00014544	1.12E-05	6.72E-06	2.25E-05	7.85E-05	9.96E-06	1.23E-05	1.38E-05	4.13E-06	2.03E-05	2.86E-05	4.25E-05	4.45E-06	8.35E-06	0.000990103	5.44E-05	4.13E-05	2.95E-05	1.41E-05	1.56E-05	4.20E-05	0.001006754	2.95E-05	1.90E-05	2.03E-05	1.90E-05	1.98E-06	3.67E-05	1.22E-05	9.69E-06	2.29E-06	1.31E-05	8.43E-06	1.25E-05	0.000756142	2.36E-06	1.59E-05	1.60E-05	1.57E-05	1.94E-05	4.16E-06	8.61E-06	1.29E-05	2.70E-05	0.00036924	9.08E-06	0.0002279	3.84E-06	6.61E-06	3.61E-05	2.37E-05	1.38E-05	8.37E-06	2.69E-05	0.010647546	7.13E-06	2.20E-05	3.01E-06	0.000121948	0.000114727	2.03E-05	1.32E-05	1.10E-05	2.55E-05	3.95E-05	9.68E-06	1.56E-05	4.47E-05	2.05E-06	1.71E-05	2.83E-06	7.79E-06	9.61E-06	9.35E-06	1.46E-05	4.91E-06	4.72E-06	0.000454279	3.06E-06	2.24E-05	6.34E-06	9.99E-06	7.17E-06	4.66E-06	5.93E-06	1.13E-05	9.60E-05	1.10E-05	2.72E-05	4.86E-06	1.55E-05	1.70E-05	1.50E-05	6.60E-06	1.79E-05	4.13E-05	1.73E-05	1.47E-05	2.59E-05	1.67E-05	6.00E-06	1.15E-05	3.75E-06	2.73E-06	1.58E-05	5.32E-06	1.89E-05	4.27E-06	9.63E-06	6.56E-06	3.75E-05	1.14E-05	3.38E-05	1.75E-05	1.22E-05	7.58E-06	4.91E-05	3.40E-05	8.86E-05	2.09E-05	5.68E-06	1.54E-05	2.23E-06	0.000108982	7.05E-06	1.92E-06	1.94E-05	1.78E-05	1.32E-05	9.06E-06	2.05E-05	3.69E-05	2.23E-05	6.93E-06	3.44E-05	4.37E-05	1.33E-05	8.11E-06	6.44E-06	3.24E-06	0.000382258	6.43E-06	1.91E-05	1.70E-05	2.19E-05	3.74E-06	1.47E-05	1.86E-05	0.013348471	6.24E-06	1.40E-05	1.59E-05	2.56E-05	1.68E-05	2.68E-05	3.76E-05	4.47E-06	4.88E-06	1.23E-05	2.38E-06	0.000100354	1.21E-05	1.30E-05	1.37E-05	9.21E-05	2.54E-06	3.40E-06	2.90E-06	4.55E-05	3.97E-06	6.19E-06	4.30E-05	2.71E-05	8.40E-06	6.49E-05	1.21E-05	3.28E-06	3.42E-05	0.000306934	7.43E-06	2.98E-06	7.12E-06	1.08E-05	6.17E-06	9.85E-05	0.000158019	1.99E-05	9.61E-06	1.35E-05	2.08E-05	8.01E-06	2.06E-05	3.81E-06	3.46E-06	1.12E-05	0.001150029	3.14E-06	3.85E-05	3.33E-06	6.13E-06	8.73E-06	7.03E-06	9.03E-06	0.005390587	1.19E-05	2.06E-05	1.63E-05	1.35E-05	1.90E-05	2.21E-05	3.69E-05	7.93E-06	0.001131696	6.88E-06	2.23E-05	1.85E-05	3.59E-06	6.46E-05	3.64E-06	1.28E-05	1.87E-05	4.30E-05	8.35E-06	6.42E-06	1.36E-05	1.64E-06	0.000298425	5.36E-06	3.24E-06	2.73E-05	4.21E-06	1.22E-05	9.90E-06	5.00E-06	4.66E-06	3.26E-06	4.01E-06	1.80E-05	1.50E-05	3.54E-06	1.15E-05	1.95E-05	1.45E-05	1.95E-06	8.58E-06	6.19E-06	9.94E-06	3.61E-06	4.61E-06	9.94E-06	4.04E-06	5.93E-06	3.57E-05	9.75E-06	1.39E-05	1.34E-05	9.81E-06	1.09E-05	1.33E-05	0.000439798	8.43E-06	3.72E-05	7.70E-06	0.010926232	1.36E-05	1.53E-05	3.19E-06	3.47E-06	3.67E-06	3.67E-06	3.24E-06	3.21E-05	8.16E-06	1.47E-06	3.59E-06	1.10E-05	2.96E-05	1.41E-05	2.34E-05	6.36E-05	6.33E-06	1.30E-05	1.19E-05	5.93E-05	6.72E-06	5.19E-06	1.37E-05	1.04E-05	5.55E-06	0.000139908	1.39E-05	9.21E-06	6.72E-06	1.51E-05	5.56E-06	1.77E-05	1.65E-05	2.13E-05	3.47E-06	8.78E-06	5.18E-06	1.03E-05	2.64E-05	1.16E-05	4.61E-06	1.12E-05	1.67E-05	4.10E-06	1.75E-06	4.34E-06	7.71E-05	9.25E-06	9.28E-06	5.50E-06	6.18E-06	1.55E-05	7.59E-05	1.21E-05	7.43E-06	2.95E-06	2.18E-05	7.22E-05	2.23E-06	7.28E-06	6.22E-06	3.97E-06	4.54E-06	5.83E-06	6.62E-06	1.23E-05	1.74E-05	2.34E-05	8.16E-06	1.11E-05	3.21E-05	1.30E-05	3.32E-05	1.72E-05	8.27E-06	3.53E-05	1.33E-05	1.03E-05	4.47E-06	3.92E-06	3.52E-06	0.001178416	6.63E-06	2.26E-05	7.88E-06	1.21E-05	9.50E-06	9.04E-06	1.35E-05	2.08E-05	4.33E-05	2.29E-05	3.81E-06	9.04E-06	7.29E-06	1.03E-05	9.09E-05	2.16E-05	9.09E-06	1.12E-05	1.43E-05	1.14E-05	1.66E-05	2.79E-06	3.56E-06	1.03E-05	1.17E-05	3.91E-06	3.63E-06	0.003604651	3.27E-05	2.27E-06	9.32E-06	2.48E-05	2.26E-05	2.15E-05	8.65E-06	1.60E-06	3.83E-06	7.09E-05	1.71E-05	3.12E-06	4.21E-06	1.03E-05	5.10E-06	4.79E-05	1.68E-05	1.03E-05	6.12E-06	2.46E-06	1.08E-05	7.67E-06	4.73E-06	1.33E-05	2.15E-05	0.002073281	1.84E-05	2.13E-05	5.17E-06	1.93E-05	6.79E-06	2.79E-06	0.002073281	1.31E-05	5.03E-06	3.02E-06	9.63E-06	1.58E-05	0.000165522	4.40E-05	9.49E-06	1.13E-05	1.49E-05	1.39E-05	0.000741354	6.08E-06	2.08E-06	4.01E-06	0.000126818	1.53E-05	7.90E-06	3.59E-05	4.20E-05	6.87E-06	2.39E-06	9.92E-06	2.76E-06	8.91E-06	9.42E-06	4.85E-05	4.11E-06	8.58E-06	1.56E-05	3.91E-06	7.88E-06	5.49E-06	8.61E-06	8.90E-06	4.17E-05	2.05E-05	1.50E-05	1.89E-05	4.96E-06	6.31E-06	2.02E-05	4.47E-06	7.24E-06	1.47E-05	2.68E-06	4.77E-06	5.26E-06	1.03E-05	9.88E-05	7.49E-06	2.90E-06	7.75E-06	1.50E-05	1.15E-05	1.59E-05	7.33E-05	2.89E-06	3.56E-06	1.15E-05	1.04E-05	5.98E-06	3.58E-06	1.59E-05	2.28E-06	3.94E-06	8.19E-06	8.26E-05	9.62E-06	2.86E-06	0.000162178	2.16E-06	5.09E-06	9.92E-06	9.05E-06	1.96E-05	2.76E-06	2.72E-06	2.18E-06	8.37E-06	1.56E-05	3.93E-06	3.02E-06	9.22E-05	5.75E-06	7.17E-06	1.26E-05	5.40E-06	3.87E-06	9.22E-05	3.89E-06	2.01E-06	2.66E-06	2.11E-06	4.04E-06	0.000512783	4.93E-06	8.67E-06	6.41E-06	1.47E-05	4.19E-06	4.52E-06	9.27E-06	6.46E-06	3.02E-06	7.18E-06	1.19E-05	6.15E-06	3.32E-06	7.78E-06	1.36E-05	0.000435116	4.41E-06	1.91E-05	3.31E-06	1.82E-06	9.39E-06	8.73E-06	3.97E-06	1.86E-05	0.000207431	3.13E-06	8.74E-06	9.44E-06	2.67E-06	6.56E-06	1.11E-05	0.000209571	6.11E-06	5.69E-06	0.000279745	1.28E-05	5.09E-06	0.000606615	1.08E-05	8.79E-06	3.87E-06	1.88E-05	5.39E-05	6.42E-06	6.87E-06	2.54E-06	3.37E-06	6.31E-06	1.71E-05	6.89E-05	2.45E-06	7.52E-06	2.40E-05	1.61E-05	6.66E-06	2.78E-06	0.030806238	6.33E-06	8.26E-06	1.68E-05	5.92E-06	0.000513528	5.16E-06	5.85E-06	0.000444674	8.48E-06	2.66E-06	0.000139549	8.27E-06	6.66E-06	0.000186413	2.84E-06	9.39E-06	4.09E-06	2.29E-05	0.000513528	1.07E-05	3.23E-06	2.84E-06	2.58E-05	2.63E-06	6.30E-05	7.96E-05	5.71E-06	8.20E-05	8.48E-06	0.000103679	1.68E-05	2.47E-05	5.24E-06	4.64E-06	0.000123003	1.87E-06	1.95E-06	2.43E-06	2.59E-05	8.70E-06	2.99E-06	5.73E-06	1.33E-05	7.26E-06	5.92E-06	3.09E-06	4.40E-06	4.84E-06	3.30E-06	2.98E-06	4.45E-06	3.02E-06	1.50E-06	3.23E-06	2.47E-06	4.02E-06	8.11E-06	7.12E-06	0.000389489	1.08E-05	3.71E-06	7.99E-06	2.47E-06	6.49E-05	4.56E-06	2.58E-06	6.70E-06	2.45E-06	3.84E-06	2.49E-06	8.47E-06	6.29E-06	9.14E-06	1.86E-05	2.88E-06	4.05E-06	1.73E-05	0.000236673	6.63E-06	7.87E-06	1.45E-05	4.94E-06	8.90E-05	4.04E-06	3.09E-06	9.14E-06	5.83E-06	1.22E-05	6.79E-06	1.04E-05	3.59E-06	1.04E-05	2.53E-06	3.14E-06	0.000116772	3.50E-06	3.47E-06	4.25E-06	0.004780423	7.22E-06	1.75E-06	2.61E-06	1.55E-06	0.00045383	3.51E-06	1.00E-06	2.48E-06	3.40E-06	4.73E-06	4.34E-05	2.90E-06	4.64E-06	1.33E-05	5.43E-06	5.95E-06	4.66E-06	1.90E-06	1.44E-05	2.05E-06	2.95E-05	3.34E-06	5.42E-06	1.08E-06	1.54E-05	1.74E-06	2.30E-05	1.13E-05	4.40E-06	5.85E-06	2.69E-06	2.45E-06	2.87E-05	3.88E-06	5.25E-06	0.000188847	0.000320138	9.71E-07	0.000939584	2.41E-05	1.15E-06	9.78E-05	9.78E-05	0.000137346	0.003839207	0.001152909	8.32E-05	8.32E-05	0.00214471	0.000208605	0.01500529	6.41E-05	0.000532739	4.35E-05	8.86E-05	0.000548774	0.000119033	0.000651414	0.000101693	0.005505001	0.000238688	5.64E-05	5.41E-05	0.000530988	0.000365553	1.04E-05	7.14E-05	8.27E-05	6.62E-06	4.91E-05	0.000126134	8.50E-05	0.000830678	6.88E-05	0.00025644	0.004818199	5.35E-06	9.63E-05	0.000742194	5.49E-05	9.16E-06	5.52E-05	2.10E-05	1.70E-05	5.63E-05	6.50E-05	0.00032057	5.22E-05	0.000361785	2.01E-05	0.000347011	0.003165179	0.000382077	1.04E-05	0.005993021	0.000361785	0.00094523	0.000148384	1.45E-05	0.008416693	6.80E-05	2.06E-05	0.000914268	0.000144326	0.001698	0.000226494	0.000227048	0.001161966	0.000186461	6.99E-05	4.52E-05	0.00025354	0.001099763	0.00060182	0.001889645	0.000247546	0.000240988	3.41E-05	0.000143186	0.006041311	0.010337438	0.002958127	0.000255071	8.59E-05	7.55E-06	0.000405156	0.000405156	0.000512783	0.000779673	0.002478995	0.000622599	0.000373002	0.000420507	0.001151449	7.61E-05	0.000402546	0.001636019	0.000587867	0.000147653	5.97E-05	3.30E-06	2.36E-05	0.0012888	0.000521807	3.71E-05	1.76E-05	1.75E-05	0.002433572	0.000139483	0.002921465	0.005412279	0.000347011	4.72E-05	0.000207942	6.45E-05	0.004643718	0.000465478	5.75E-05	2.12E-05	0.000285714	0.001553042	0.000299099	0.000188128	0.007276327	2.44E-05	0.000234261	4.58E-05	7.29E-05	8.97E-05	0.000349475	1.90E-05	0.00040449	9.03E-05	0.000316773	0.000136158	6.92E-05	5.97E-05	0.000138451	0.000151022	5.15E-05	1.20E-05	0.000176314	0.018829792	0.009486471	0.004915373	0.000357893	0.000154141	0.000967864	0.004287498	0.001961777	0.002961776	0.003745638	0.00262496	0.001097643	0.004213036	0.002716892	0.002535448	0.002321431	0.000546281	0.000241246	0.000544755	0.005408014	2.65E-05	0.000159161	0.002642146	0.007713127	0.001835012	0.003316362	0.003165433	0.002923714	0.001150029	0.000542211	0.001148208	0.000199635	0.004947553	0.000927254	8.93E-05	8.32E-05	0.001241028	0.00067762	0.004299763	0.001945405	0.001854652	0.000624486	0.002008706	0.001241028	0.000564818	0.000421191	0.000133059	0.000120622	0.00173382	1.50E-05	0.00129639	8.67E-05	0.000396581	0.000232965	0.001008245	0.00030979	0.000304314	0.000951685	0.000409517	0.000631609	0.000783116	0.000612376	0.000946866	0.002416979	0.000616304	0.000608166	1.61E-05	0.002206604	8.54E-05	0.000477427	0.004474215	0.000365841	8.94E-06	0.001618742	8.85E-06	6.66E-05	0.000526273	0.001081975	0.001895981	0.000699214	0.000415532	0.001547535	0.000334741	1.77E-05	0.001347041	0.000676452	0.000211815	0.000462902	6.59E-05	0.000437554	0.000584482	0.001123853	0.000517237	0.000584482	0.000153362	0.002070884	0.000643339	0.000327765	1.02E-05	1.98E-05	0.000643339	0.000327017	1.07E-05	0.001252701	0.000474838	0.000748729	0.000613488	0.000745471	0.000354009	0.001447971	0.000206081	0.000625411	0.000777207	5.86E-05	0.000360442	0.00026844	0.000217928	8.47E-05	0.000544755	0.001233447	2.65E-06	0.000257968	0.000507279	0.002321872	6.78E-05	0.000199666	0.000559132	0.000313347	4.83E-05	0.000353892	1.06E-05	0.000380578	0.000168328	0.000947223	0.00022915	0.001021606	0.000982598	0.000295931	5.27E-05	0.000402277	0.001382227	7.06E-06	0.000257383	7.97E-05	4.83E-05	0.001143867	5.36E-05	0.000360716	0.000177528	0.000340063	0.00032559	0.000202932	0.000758363	0.000650218	0.00027766	0.000230298	0.000100934	0.000340063	0.000675479	7.94E-05	0.000133665	0.000461098	0.00020968	0.001054795	0.000232965	0.000272161
2022MCF0013_p_7_001	7	D5	NPE	OTI	M2	NPE_OTI	D5 NPE OT-I M2	1.81E-05	0.000464078	0.000804867	0.000226988	0.000296887	0.000226988	0.000352448	1.56E-05	0.000534241	0.000339708	0.000101566	7.40E-05	0.00076736	0.002061423	0.000945392	0.00039736	0.000705064	0.000394309	0.000581978	0.000563813	0.002244952	0.000288807	0.000454524	7.66E-06	0.000296186	0.000268511	0.00013903	0.001305592	0.000179652	0.000918393	0.000372111	0.000291779	0.001230758	0.000703724	0.000525084	0.000365023	0.000522322	0.000446579	2.73E-05	0.00070459	0.001171014	5.18E-05	0.000188941	0.000639952	0.000259349	0.000191794	0.000487923	1.73E-05	0.000104424	3.43E-05	1.86E-05	1.20E-05	0.00029672	0.000300011	1.36E-05	0.000288807	6.56E-05	0.000339556	0.000599642	0.000457833	0.000115407	0.000149775	0.016633786	2.17E-05	0.000245136	0.000241776	6.34E-05	0.000278219	1.51E-05	9.03E-05	0.000410787	0.000297291	0.000460453	0.000149621	0.000248084	0.000612146	8.85E-05	3.18E-05	1.59E-05	0.000460968	0.000415901	3.54E-05	0.000243949	0.000105379	0.000386791	0.00015706	0.000186764	0.000315153	0.000226765	0.000233929	8.90E-05	0.000254592	0.000156467	0.000918608	0.000157528	1.04E-05	5.10E-05	0.000239912	0.00065439	1.24E-05	0.000218463	0.000723156	0.000116984	0.000460404	0.000226765	0.000394309	0.000144195	0.000415901	0.00082273	0.000385256	0.003212079	0.000101891	5.46E-05	3.11E-05	0.000758365	0.000166444	0.000555066	0.000758365	0.000617722	0.000238156	0.000127568	0.000132034	4.91E-05	0.000373855	0.000417007	0.0002224	0.000111387	6.04E-05	0.001579958	0.000207919	5.92E-05	0.000104164	0.000222128	0.000130578	0.000437449	0.000323798	5.97E-05	0.000452525	0.000162669	0.002848695	0.002642619	0.000253489	0.000609583	0.000408198	8.67E-05	0.000253531	0.000498543	9.49E-06	8.44E-05	0.000116506	0.000217032	4.05E-06	5.59E-05	0.000288027	7.11E-05	0.000155476	0.00032254	0.000232087	0.000331768	5.89E-06	0.000215572	0.000173025	4.76E-05	4.61E-05	0.000382855	4.01E-05	0.000105055	0.000151526	4.52E-06	8.64E-06	0.000268192	0.000308961	7.35E-05	0.000145328	0.016237134	0.000163694	0.000382728	0.000155209	0.00060996	0.000599629	0.001963987	8.31E-05	8.26E-05	0.000148669	0.000445129	0.000144315	0.000807681	0.00030798	8.39E-05	9.63E-06	0.000124623	8.11E-05	0.000695522	0.00030798	2.27E-05	0.00035509	8.90E-05	0.000197982	7.09E-05	0.000191174	0.000205146	0.000298716	2.13E-05	7.00E-05	0.000157191	0.000288053	4.51E-06	1.53E-05	9.10E-05	0.000115264	0.000160783	4.11E-05	0.000266507	0.000302334	0.000101908	0.000817176	0.000447767	0.001963654	0.000967681	6.48E-05	6.79E-05	0.000160953	1.25E-05	2.49E-05	0.000205209	7.85E-05	0.000261444	7.95E-05	0.000188952	0.000193681	8.67E-05	6.29E-05	9.81E-05	5.67E-05	0.000100362	3.95E-05	0.008536381	0.000144986	2.98E-05	3.58E-05	8.74E-06	6.31E-05	2.91E-05	0.000226372	0.000297687	0.000148742	0.00011189	5.50E-05	0.000221462	5.03E-05	0.000131372	0.000362348	1.33E-05	9.99E-05	0.000517144	0.000446443	0.000110702	0.000417234	0.000191174	0.000710383	4.94E-05	0.000424121	7.94E-05	0.00022123	6.41E-05	0.000222509	0.000695157	0.000107292	1.35E-05	0.000209003	0.000348379	0.000114693	8.23E-05	0.000297037	4.23E-05	0.000146907	0.000233143	0.000535007	4.95E-05	7.13E-05	0.000224517	8.20E-05	0.000122949	1.83E-05	0.000173786	0.045020576	0.000252178	7.29E-05	4.42E-05	7.00E-05	0.000283118	0.000463832	0.000162557	6.79E-05	0.009308977	0.000226684	6.48E-05	0.000280906	0.008204161	0.000163658	6.97E-06	5.86E-05	0.000298716	0.003686924	0.000128446	0.000443686	5.10E-05	0.000218055	0.000373324	0.000849555	0.000196973	7.46E-05	0.000157073	0.000144664	7.86E-06	0.00099492	1.04E-05	0.00022947	0.000377807	0.000116984	0.000137742	0.000182182	0.00030031	0.000145141	0.000179259	0.00010477	1.18E-05	0.000306376	3.77E-05	0.000145109	0.000233924	0.000107667	0.000148603	0.000659502	0.000214906	2.07E-05	0.00030195	6.02E-05	0.000227192	0.000543346	0.000136311	0.000114537	0.00020954	6.95E-05	5.65E-05	6.10E-05	0.000173786	0.00078923	0.000470129	0.000208315	0.000339235	0.000157429	0.000156089	7.86E-05	0.000216754	0.000624068	8.76E-06	0.000246466	0.000406525	0.000501289	0.000179259	0.006454149	0.000221929	0.000377476	0.000139335	0.000200239	0.000321301	0.00071108	0.000659502	9.48E-06	6.10E-05	7.00E-05	8.67E-05	0.000565019	8.32E-05	6.53E-05	0.000269548	1.18E-05	7.05E-05	3.15E-05	0.000748223	0.000214774	4.27E-05	7.76E-05	7.64E-05	4.59E-06	0.00012916	1.55E-05	0.000328437	0.000194508	0.000217092	0.000144165	4.01E-05	0.000108862	2.74E-05	0.001512259	0.001593944	0.000166333	7.35E-05	0.000127618	0.000277295	8.78E-05	0.000552904	0.000155172	8.61E-05	0.000175674	0.000132915	0.000127727	0.000192174	8.08E-05	0.000351465	0.000442042	3.08E-05	4.02E-05	3.09E-05	3.92E-05	0.000380802	2.50E-05	7.99E-05	9.05E-05	7.60E-05	0.000321013	6.76E-05	0.000131845	7.07E-05	0.000141872	9.10E-05	9.05E-05	0.000526033	0.000379187	0.000196303	3.93E-05	6.52E-05	0.000110917	3.31E-05	0.000124185	5.47E-05	9.31E-05	0.000231075	0.000113161	0.000125921	0.000114537	6.21E-05	2.45E-05	7.24E-05	7.75E-06	1.13E-05	4.76E-06	3.58E-05	0.000219565	7.82E-05	0.000918393	4.47E-05	2.95E-05	0.000633297	4.86E-05	5.45E-05	0.000134365	1.12E-05	0.000275039	1.39E-05	5.38E-05	0.000112914	1.74E-05	0.000113505	0.00011239	5.16E-05	9.74E-05	1.17E-05	0.000200484	0.000135549	6.23E-05	0.000121778	7.90E-05	0.000233623	0.000114875	1.43E-05	0.00076736	8.15E-05	8.27E-05	3.50E-05	9.44E-05	0.000102729	1.21E-05	0.000115264	0.000127612	7.75E-05	4.55E-05	0.00016983	0.000386819	4.35E-05	1.01E-05	0.000364843	0.000134428	5.06E-06	0.000164415	0.000114199	0.000475998	1.87E-05	4.11E-05	1.04E-05	0.000104283	0.000110339	2.87E-05	5.13E-05	9.83E-06	0.00015812	4.20E-05	3.97E-05	1.57E-05	1.36E-05	0.000257087	0.000187971	3.09E-05	1.90E-05	0.000553748	6.25E-05	4.99E-05	5.28E-05	0.000284076	0.000369248	0.000260631	0.000143947	3.61E-05	7.33E-05	5.44E-05	7.90E-05	6.58E-05	6.41E-05	0.000259776	0.000198426	0.000388543	1.94E-05	0.000180445	1.56E-05	4.33E-05	6.11E-05	0.001033297	6.37E-05	7.90E-06	5.52E-05	4.50E-05	0.000222261	3.64E-05	0.000449813	1.63E-05	3.33E-05	0.00013801	0.000273762	1.22E-06	8.76E-05	0.000110339	0.000130299	5.63E-05	0.000150642	1.50E-05	0.000110295	5.69E-05	0.000189389	0.000126696	9.82E-05	0.000125086	0.000218433	3.60E-05	0.00042038	0.000982939	0.00010135	8.18E-05	4.43E-05	8.68E-05	2.66E-05	6.40E-05	7.87E-05	0.000384829	0.000114882	8.74E-05	3.04E-05	0.000863078	0.00020336	0.000290798	3.10E-05	1.24E-05	0.000129114	0.000142826	3.06E-05	5.30E-05	7.02E-05	3.72E-05	6.00E-06	3.02E-05	0.000175754	0.000122089	0.000132607	0.000172668	7.00E-05	0.00822776	9.41E-05	0.000162557	2.84E-05	4.33E-05	5.78E-05	8.54E-05	0.000190489	0.00022879	0.000773069	0.000187881	0.000155386	6.66E-05	5.95E-05	0.000122932	6.41E-05	4.38E-05	0.000206829	9.66E-05	6.10E-05	1.33E-05	0.000103807	0.000264916	2.06E-05	1.66E-05	0.002910254	0.00020603	9.28E-05	3.26E-05	7.57E-05	3.76E-05	6.65E-05	9.96E-06	0.000311305	8.87E-05	0.00020603	9.20E-05	1.37E-05	6.69E-05	4.04E-05	0.000150142	2.26E-05	0.001911221	4.06E-05	0.000110299	0.00013623	2.76E-05	8.87E-05	8.34E-06	7.94E-05	0.000106527	1.91E-05	8.69E-05	0.000133193	0.000276658	0.000134098	6.75E-05	2.59E-05	6.27E-05	6.93E-05	0.000117693	0.000176806	9.57E-05	6.08E-05	0.000117286	1.68E-05	0.000136247	0.000172476	2.68E-05	9.96E-05	0.000448087	6.82E-05	0.000341253	8.97E-05	8.99E-05	7.59E-05	7.59E-05	0.00016885	0.00015775	6.08E-06	7.34E-06	8.74E-05	2.37E-05	6.59E-05	1.55E-05	9.28E-05	7.82E-05	6.02E-05	2.95E-05	1.84E-05	0.000117528	4.10E-05	0.00010021	1.35E-05	0.00013702	3.88E-05	6.30E-05	4.12E-05	0.000156924	0.001453646	0.00155499	5.53E-05	2.59E-05	7.40E-05	5.44E-05	0.000199341	0.000296169	0.000172476	0.000144165	0.000130762	2.37E-05	2.37E-05	8.29E-06	9.28E-05	9.04E-06	3.31E-05	7.80E-05	0.000155902	0.000132935	0.000170733	0.000168258	6.27E-05	0.000247315	5.54E-05	0.000412332	4.87E-06	6.00E-05	3.46E-05	0.000220862	0.000184393	4.10E-05	3.14E-05	7.26E-05	9.14E-06	6.27E-05	9.82E-05	0.000116506	4.10E-05	4.43E-05	9.44E-05	5.97E-05	8.43E-05	4.56E-05	0.000257868	0.000173739	7.20E-05	6.87E-05	2.21E-05	6.27E-05	2.71E-05	4.86E-05	0.00010021	5.06E-05	7.17E-05	0.000133046	0.00014311	6.05E-05	3.65E-05	6.34E-05	0.000206829	2.45E-05	0.000164039	5.32E-06	0.000285915	0.00021479	1.61E-05	6.22E-05	0.000150553	0.000103748	9.51E-06	0.000198878	3.95E-05	0.000280586	3.03E-05	0.000111737	0.000103861	0.000244581	7.19E-06	1.29E-05	0.000108119	5.73E-06	0.000289912	0.000148742	4.82E-05	2.84E-05	0.000945915	0.000264916	3.46E-05	4.37E-05	6.44E-05	2.43E-05	0.000217559	2.34E-05	0.000452525	1.23E-05	8.80E-05	6.24E-05	6.20E-05	9.15E-05	1.02E-05	4.82E-05	0.004168407	9.35E-05	0.000110299	3.62E-06	7.22E-05	6.72E-05	1.90E-05	7.20E-05	2.07E-05	0.000280586	8.24E-05	0.000246466	0.000183227	0.000193614	4.08E-05	6.10E-05	0.000166333	0.000123026	5.90E-05	4.18E-05	3.22E-05	3.60E-05	1.94E-06	2.70E-05	2.19E-05	0.00018479	5.00E-05	0.000169946	2.93E-05	8.39E-05	2.25E-05	8.32E-06	0.000142442	0.003775835	2.13E-05	7.87E-05	0.000119586	0.000111737	0.000232087	6.24E-05	1.75E-05	4.98E-05	0.000129703	0.000180562	0.000130683	5.09E-05	0.000288145	2.15E-05	7.65E-05	7.46E-06	0.000167095	5.09E-05	8.24E-05	5.78E-06	1.81E-05	2.87E-05	0.000547809	3.18E-05	4.20E-05	1.09E-05	0.000330145	9.03E-06	0.000182243	6.88E-05	6.32E-05	2.42E-05	3.67E-05	0.000264704	8.06E-06	4.71E-05	1.57E-05	9.94E-05	2.85E-05	7.31E-05	7.84E-05	1.52E-05	0.000214906	0.000144986	5.04E-05	5.28E-05	5.20E-05	0.00075426	5.59E-06	4.89E-05	4.96E-05	9.06E-05	6.47E-05	0.000224596	7.38E-06	0.000782792	5.63E-05	4.77E-05	1.35E-05	2.51E-05	4.74E-06	9.35E-05	0.000213539	1.44E-05	0.000213539	4.16E-05	0.000217559	4.36E-05	2.98E-05	0.00023316	7.11E-05	4.82E-05	4.41E-05	0.00838925	0.003775835	5.53E-05	7.27E-05	9.66E-05	6.39E-05	1.86E-05	2.62E-05	2.02E-05	4.17E-05	9.54E-06	9.18E-05	0.000549819	5.74E-06	3.71E-05	1.05E-05	6.25E-05	4.30E-06	3.59E-05	0.000114482	2.08E-05	7.96E-05	1.86E-05	0.000130315	4.00E-05	4.11E-05	4.98E-05	3.02E-05	1.05E-05	7.10E-05	1.95E-06	2.55E-05	3.72E-05	6.19E-05	2.52E-05	4.15E-05	7.62E-05	0.000152007	6.06E-05	5.52E-05	4.02E-05	8.58E-05	6.97E-05	8.24E-05	5.87E-05	4.01E-05	0.000110515	3.43E-05	5.78E-06	5.49E-06	3.11E-05	4.92E-06	5.76E-05	0.000440309	2.81E-05	2.21E-05	5.27E-05	0.000106828	0.000139602	0.00014273	3.48E-05	3.51E-05	0.000218034	1.46E-05	5.84E-05	7.29E-06	4.09E-05	0.003222482	4.98E-05	5.54E-05	2.63E-05	0.000119756	8.06E-05	4.56E-05	6.07E-06	4.98E-05	0.000118952	0.000140062	0.0001377	1.50E-06	9.88E-05	3.66E-05	1.10E-05	8.05E-06	3.36E-05	2.59E-05	4.37E-06	5.19E-05	3.59E-05	9.06E-05	9.38E-05	0.000107688	2.56E-05	2.77E-05	2.96E-05	3.38E-05	0.000371694	8.15E-05	8.04E-05	2.21E-05	1.67E-05	1.56E-05	4.35E-05	8.85E-06	1.94E-05	9.68E-05	9.22E-06	6.30E-05	3.33E-05	9.64E-06	5.22E-05	1.22E-05	4.75E-06	7.83E-05	9.87E-05	3.68E-05	3.21E-05	0.00011356	0.000129703	0.001963987	3.31E-05	5.40E-05	4.43E-05	9.15E-05	0.000223136	5.20E-05	7.33E-05	0.000406563	0.000528335	8.94E-05	3.80E-05	2.56E-05	4.82E-06	8.31E-05	1.37E-05	5.79E-06	3.22E-05	3.07E-06	0.000111462	3.76E-06	0.000134552	7.07E-06	1.98E-05	7.83E-05	5.34E-05	2.87E-05	4.65E-05	2.20E-05	8.75E-05	7.44E-05	5.95E-05	5.76E-05	9.58E-05	1.92E-05	5.45E-05	3.16E-05	3.03E-05	0.000107719	7.05E-05	2.76E-05	0.000155115	3.72E-05	5.89E-05	3.86E-05	4.02E-05	3.40E-05	3.49E-06	2.58E-05	2.84E-05	2.00E-05	0.000372043	5.11E-06	8.34E-05	5.46E-05	3.50E-05	0.000130762	5.42E-05	4.19E-05	4.03E-06	1.32E-05	8.52E-06	3.21E-05	2.84E-05	1.22E-05	2.81E-05	1.68E-05	0.000853685	3.28E-05	0.000226869	0.000123387	2.04E-05	1.92E-05	0.000979528	3.73E-05	9.09E-05	1.92E-05	7.33E-06	6.23E-06	6.65E-06	3.00E-05	7.18E-05	0.000498543	3.81E-05	3.93E-05	3.98E-05	6.01E-05	4.08E-05	3.55E-06	9.68E-05	3.08E-05	0.00042038	2.06E-05	1.36E-05	0.000164804	2.90E-05	1.56E-05	8.88E-06	4.28E-06	2.92E-05	1.04E-05	1.10E-05	3.55E-05	7.26E-05	5.44E-05	1.53E-05	4.48E-06	5.98E-05	0.000174553	2.08E-05	4.27E-06	2.35E-05	5.82E-05	5.38E-05	0.000173739	1.25E-05	9.57E-05	7.83E-05	4.14E-05	0.000106113	8.32E-06	1.09E-05	3.06E-05	7.50E-05	2.41E-06	8.67E-06	7.00E-05	1.18E-05	4.79E-05	0.000128664	0.000164625	2.64E-05	6.95E-05	3.28E-05	3.18E-05	8.74E-05	3.18E-05	8.94E-05	1.22E-06	7.23E-05	5.45E-05	0.006890169	0.000130188	2.39E-05	9.58E-05	5.54E-05	0.000115964	3.45E-05	2.94E-05	2.41E-05	2.20E-05	6.44E-06	5.70E-05	1.36E-05	8.16E-05	1.81E-05	0.000123387	2.20E-05	1.72E-05	5.57E-05	2.17E-05	4.67E-06	9.03E-06	2.40E-05	3.67E-05	6.52E-05	1.86E-05	4.05E-05	5.19E-05	4.41E-05	2.30E-05	4.22E-05	2.27E-05	5.56E-05	1.79E-05	0.007293051	8.70E-05	5.56E-05	0.000215358	1.36E-05	4.89E-05	1.25E-05	0.000112527	6.15E-05	5.74E-05	6.77E-06	0.000122849	6.23E-05	1.73E-05	3.25E-05	0.000151653	3.04E-05	4.74E-05	6.51E-06	8.50E-05	2.98E-05	0.000132125	1.83E-05	1.51E-05	4.95E-05	3.20E-05	1.44E-05	4.31E-05	3.03E-05	9.91E-05	9.81E-06	1.71E-05	1.82E-05	4.87E-05	0.013512606	5.55E-05	4.70E-05	2.63E-05	0.000108095	3.43E-06	5.63E-06	4.55E-05	5.29E-05	1.33E-05	4.01E-05	0.000122472	7.32E-06	5.87E-05	5.89E-05	0.002770572	7.24E-05	6.01E-05	1.01E-05	1.69E-05	6.63E-06	9.61E-06	4.91E-05	0.002770572	5.38E-05	6.16E-05	4.30E-05	3.40E-05	6.59E-05	9.20E-05	2.49E-05	3.10E-06	1.14E-05	0.000485264	6.20E-05	8.17E-05	2.94E-05	5.11E-05	1.06E-05	8.50E-05	0.00046953	4.90E-05	5.29E-05	6.33E-05	9.15E-06	3.37E-05	0.002298797	5.64E-05	2.07E-05	0.000106256	9.49E-06	3.50E-05	4.70E-05	1.87E-05	5.95E-05	7.10E-06	3.55E-05	1.07E-05	8.17E-05	1.26E-05	4.96E-05	6.79E-06	0.000100238	4.52E-06	6.35E-06	6.92E-06	7.77E-05	1.75E-05	7.16E-05	2.52E-05	9.10E-05	0.000100238	2.29E-05	0.000301729	2.38E-05	0.000136742	1.65E-05	6.61E-06	7.76E-06	4.68E-05	8.75E-05	0.0001377	1.25E-05	2.25E-06	1.03E-05	1.38E-05	2.22E-05	0.000114882	1.82E-05	4.33E-05	4.18E-05	9.55E-05	3.12E-05	3.36E-05	2.35E-05	5.17E-05	8.01E-05	1.72E-05	4.61E-05	0.000136157	1.34E-05	0.00812886	7.39E-06	1.70E-05	8.83E-05	3.22E-06	0.000121385	0.001232921	5.63E-05	1.12E-05	2.08E-05	2.10E-05	3.90E-05	3.22E-05	7.48E-05	3.10E-05	0.002062768	1.12E-05	1.46E-05	8.23E-05	8.48E-06	7.30E-05	5.36E-05	1.79E-05	0.000462048	2.42E-05	4.00E-05	2.79E-05	0.000147608	1.20E-05	2.31E-05	1.30E-05	1.25E-05	6.46E-06	4.70E-05	0.000147608	8.50E-06	9.24E-05	5.15E-05	8.40E-05	9.52E-06	8.94E-05	0.003688636	1.26E-05	7.73E-05	1.51E-05	1.16E-05	1.69E-05	3.18E-06	4.69E-05	0.000209797	2.21E-05	9.66E-06	2.79E-05	1.07E-05	5.74E-05	5.89E-06	3.56E-06	0.000257156	3.01E-05	8.37E-06	2.93E-05	3.90E-05	1.54E-06	2.91E-05	1.81E-05	7.17E-05	1.11E-05	4.49E-06	4.30E-05	2.39E-05	6.19E-05	0.001083643	6.28E-05	3.16E-05	6.36E-06	3.62E-05	1.23E-05	4.89E-06	8.70E-06	4.48E-05	0.0344109	4.29E-05	4.44E-05	2.46E-05	6.55E-05	5.54E-06	4.83E-05	0.007194041	2.89E-05	3.84E-05	2.17E-05	1.81E-05	1.25E-05	2.58E-05	5.11E-05	5.29E-05	1.90E-05	8.56E-06	0.001276712	1.99E-05	4.83E-05	1.67E-05	1.29E-05	4.17E-06	2.39E-05	2.56E-05	1.89E-05	1.94E-05	2.01E-05	5.82E-05	1.48E-05	4.92E-06	5.95E-05	4.69E-05	0.000191434	4.53E-06	8.77E-05	7.76E-06	5.77E-05	6.61E-06	4.25E-05	7.27E-05	0.000579602	2.21E-05	5.56E-05	7.77E-05	5.30E-05	4.04E-05	4.02E-05	8.46E-06	6.02E-06	0.000489018	2.73E-05	8.31E-06	3.47E-06	0.001325334	1.01E-05	4.46E-05	1.44E-05	3.61E-05	7.44E-05	3.34E-05	2.29E-05	1.02E-05	5.55E-05	2.61E-05	2.87E-06	1.28E-05	1.93E-05	7.18E-06	8.16E-06	2.06E-05	9.32E-06	7.49E-06	2.73E-05	0.000100911	8.37E-06	1.80E-05	1.58E-05	0.000115576	6.97E-05	1.81E-05	6.15E-05	2.87E-05	1.66E-05	1.20E-05	4.48E-05	4.71E-05	2.36E-05	1.18E-05	4.79E-05	1.14E-05	1.61E-05	2.07E-05	1.61E-05	1.59E-05	2.29E-05	0.000108676	1.77E-05	1.75E-05	3.63E-05	6.59E-06	7.99E-05	0.00024561	6.11E-05	5.30E-06	2.11E-05	2.74E-05	5.44E-05	3.36E-05	4.93E-05	7.87E-06	5.41E-05	2.38E-05	3.58E-05	4.36E-06	1.95E-05	0.001368384	1.69E-05	5.32E-05	4.54E-05	4.38E-05	9.03E-06	6.26E-05	9.37E-06	7.83E-05	4.98E-05	4.45E-05	0.000164213	0.000122415	1.04E-05	5.87E-06	6.19E-06	3.65E-05	2.85E-05	5.54E-05	3.16E-05	2.99E-05	3.30E-05	1.48E-05	5.61E-05	1.17E-05	0.005733383	2.82E-05	3.05E-05	2.87E-05	3.26E-05	2.12E-05	2.92E-05	8.23E-05	9.43E-06	4.19E-05	1.65E-05	1.12E-05	2.41E-05	2.02E-05	0.001098193	9.33E-06	0.000111462	6.86E-05	2.88E-06	1.15E-05	2.38E-05	1.43E-05	0.000438801	4.01E-05	8.60E-05	7.83E-06	1.39E-05	6.48E-05	4.49E-05	4.13E-05	5.34E-06	6.70E-06	2.93E-05	1.44E-05	1.92E-05	2.14E-05	1.23E-05	3.75E-05	5.95E-05	2.35E-05	9.67E-05	0.000126028	1.88E-05	5.10E-05	4.84E-05	3.22E-05	1.89E-05	2.31E-05	4.49E-05	1.89E-05	1.51E-05	0.002207918	1.99E-05	2.13E-05	1.65E-05	2.04E-05	2.01E-05	9.16E-06	6.28E-06	3.64E-05	3.16E-05	3.04E-05	2.74E-05	3.79E-05	1.36E-05	3.91E-05	1.06E-05	0.001538722	9.62E-06	3.06E-06	6.31E-05	5.44E-06	4.39E-06	4.54E-05	1.61E-05	4.22E-05	2.70E-05	1.92E-05	2.17E-05	6.59E-05	2.12E-05	1.27E-05	5.42E-05	5.91E-05	0.000121031	6.96E-05	1.55E-05	7.06E-06	1.94E-05	5.36E-06	9.45E-06	2.37E-05	3.71E-05	4.52E-06	2.98E-05	2.13E-05	0.000111454	6.03E-05	8.42E-06	2.81E-05	5.38E-05	0.000107386	1.52E-05	1.42E-05	9.22E-06	1.23E-05	1.66E-05	1.07E-05	3.52E-05	0.000186884	0.000270546	3.22E-05	4.68E-06	3.35E-05	7.52E-06	4.14E-05	4.98E-05	7.37E-05	2.29E-05	3.09E-05	0.001111255	1.33E-05	4.82E-06	2.61E-05	6.58E-06	4.60E-06	4.19E-05	6.19E-05	0.000813967	3.21E-06	6.51E-06	4.35E-05	1.11E-05	7.76E-06	1.95E-05	1.82E-05	0.000332425	5.61E-05	2.56E-05	1.34E-05	3.46E-05	4.71E-05	1.36E-05	9.04E-05	1.71E-05	0.000146907	6.89E-05	2.25E-06	7.34E-06	5.20E-06	0.000129074	5.51E-06	1.09E-05	0.000137041	6.35E-06	4.35E-05	8.36E-06	2.55E-05	4.48E-06	4.97E-06	1.20E-05	2.80E-05	8.40E-05	9.13E-06	1.30E-05	1.20E-05	7.58E-05	5.24E-05	3.34E-05	1.30E-05	0.000145109	2.98E-05	3.53E-05	1.76E-05	2.57E-05	4.81E-05	3.73E-06	6.54E-06	0.000146907	1.78E-05	8.76E-05	1.76E-05	1.55E-05	0.000246093	9.74E-06	5.54E-06	5.47E-05	5.22E-06	2.06E-05	5.04E-06	5.65E-06	0.000186884	5.78E-05	1.85E-05	2.62E-06	1.95E-05	2.67E-05	2.14E-05	4.06E-05	3.81E-06	1.70E-05	2.33E-05	8.63E-05	2.35E-05	5.49E-06	7.44E-06	2.15E-05	5.46E-06	3.12E-05	4.89E-05	0.005688497	2.84E-05	7.57E-05	4.43E-05	6.39E-05	1.03E-05	0.000181405	9.46E-06	0.000176857	9.05E-06	7.49E-05	1.40E-05	3.32E-05	2.91E-05	7.72E-06	1.23E-05	0.000348758	3.30E-05	9.14E-06	2.86E-05	3.06E-05	1.32E-05	1.44E-05	8.70E-05	5.98E-06	3.04E-05	2.53E-05	2.95E-05	2.26E-05	2.07E-05	3.03E-06	3.46E-05	2.22E-05	3.04E-05	2.02E-05	7.92E-06	3.17E-05	4.40E-06	9.89E-05	4.47E-06	3.30E-05	5.33E-06	4.70E-05	1.35E-05	1.95E-05	9.28E-06	3.77E-05	2.32E-05	3.69E-05	2.62E-05	5.53E-05	5.51E-06	2.15E-05	9.13E-06	4.90E-05	8.08E-05	9.71E-05	1.67E-05	2.35E-05	1.32E-05	3.59E-05	3.85E-06	4.63E-06	9.83E-05	2.15E-05	2.13E-05	6.23E-05	3.43E-05	1.43E-05	1.02E-05	3.97E-05	1.27E-05	3.08E-05	5.97E-05	5.21E-06	7.61E-06	1.45E-05	1.89E-05	0.00010693	5.44E-05	3.21E-06	2.07E-05	9.37E-06	8.59E-06	7.77E-05	1.32E-05	4.91E-06	2.09E-05	8.76E-06	6.46E-06	1.27E-05	5.43E-05	5.44E-05	1.77E-05	7.42E-06	1.91E-05	1.82E-05	3.86E-05	3.43E-05	3.55E-06	1.79E-05	4.18E-06	2.34E-05	1.13E-05	0.000103949	2.10E-05	9.88E-06	3.43E-05	4.51E-05	0.00030949	7.14E-06	4.38E-05	1.46E-05	2.67E-05	1.34E-05	5.19E-05	2.06E-06	1.43E-05	0.001108205	9.96E-05	5.20E-06	1.29E-05	1.24E-05	1.66E-05	1.92E-05	6.22E-05	1.28E-05	2.42E-05	1.24E-05	1.40E-05	1.87E-05	3.59E-05	8.99E-06	0.008889979	1.27E-05	3.53E-05	3.66E-05	1.17E-05	7.08E-06	0.003220686	3.20E-05	8.66E-06	6.33E-05	1.75E-05	6.19E-05	0.000796722	2.78E-05	5.55E-05	1.12E-05	2.61E-05	2.14E-05	4.41E-05	1.07E-05	0.000114199	3.25E-05	2.01E-05	2.11E-05	2.13E-05	9.19E-05	6.57E-05	6.99E-06	5.10E-05	2.83E-05	3.96E-05	9.19E-05	4.17E-06	8.57E-06	1.95E-05	9.49E-06	2.21E-05	3.11E-05	3.30E-05	2.59E-05	2.89E-05	9.23E-06	3.86E-05	3.21E-05	1.06E-05	1.76E-05	8.99E-06	1.22E-05	3.41E-05	5.22E-05	5.07E-05	1.95E-05	4.00E-05	8.46E-06	5.26E-05	2.51E-05	1.78E-05	6.25E-06	1.29E-05	1.04E-05	4.49E-06	0.000113288	2.73E-05	1.38E-05	8.30E-06	1.28E-05	1.80E-05	4.70E-06	8.59E-06	0.000144288	3.74E-06	1.08E-05	2.65E-05	1.84E-05	4.64E-06	2.83E-05	4.92E-06	5.27E-05	1.11E-05	2.54E-06	0.000127187	3.72E-05	1.55E-05	2.98E-06	4.60E-06	3.08E-05	0.00319912	4.50E-06	4.11E-05	4.54E-05	9.37E-05	0.000186855	1.04E-05	1.56E-05	0.000169778	2.23E-05	7.36E-06	2.53E-05	1.83E-05	1.70E-05	2.78E-05	5.52E-06	6.71E-05	4.08E-05	9.30E-05	1.65E-05	5.61E-05	3.46E-06	1.81E-05	1.49E-05	9.42E-06	1.06E-05	2.78E-06	3.64E-05	1.98E-05	1.93E-05	1.73E-05	5.01E-05	1.82E-05	2.23E-06	1.04E-05	1.39E-05	1.48E-05	5.00E-06	3.63E-05	1.50E-05	6.09E-06	2.03E-05	5.83E-05	3.47E-05	1.90E-05	1.81E-05	3.53E-05	3.65E-06	3.57E-05	5.00E-05	2.21E-05	5.78E-05	6.70E-06	2.70E-05	3.54E-05	3.04E-05	6.21E-06	0.000139124	0.000114299	4.87E-06	9.89E-06	3.39E-05	7.57E-06	3.35E-05	4.37E-06	0.002720962	1.30E-05	3.15E-05	5.08E-06	1.60E-05	0.000694386	1.60E-05	9.23E-06	2.82E-05	2.25E-05	1.69E-05	1.73E-05	0.001487787	4.18E-06	3.08E-06	8.40E-06	1.06E-05	5.11E-06	1.70E-05	2.56E-06	0.001097157	3.05E-05	1.78E-05	3.26E-05	3.81E-05	1.13E-05	4.77E-06	5.07E-05	8.55E-06	4.54E-05	5.59E-06	2.48E-05	3.70E-05	3.02E-05	3.18E-06	3.45E-05	4.16E-05	8.14E-06	7.50E-06	3.97E-06	1.75E-05	3.54E-05	4.12E-05	3.18E-05	2.82E-05	2.71E-05	6.04E-06	0.000177742	5.36E-06	8.58E-06	1.72E-05	1.00E-05	2.07E-05	7.11E-06	6.77E-06	0.000327764	3.71E-05	9.71E-06	2.05E-05	6.75E-06	3.32E-05	1.19E-05	9.50E-06	2.29E-05	4.47E-06	2.34E-05	1.46E-05	3.81E-05	3.39E-05	0.006125792	3.67E-06	3.29E-05	1.49E-05	3.29E-05	1.46E-05	0.004314462	2.40E-05	1.21E-05	5.05E-06	2.35E-05	1.41E-05	8.25E-06	1.64E-05	2.12E-05	0.005514937	2.23E-05	4.14E-05	2.10E-05	5.75E-06	1.70E-05	1.21E-05	0.003134918	4.52E-06	1.94E-05	2.72E-05	9.42E-06	8.18E-06	3.06E-06	2.33E-05	5.06E-06	0.00128655	4.30E-05	1.45E-05	1.73E-05	0.013714463	1.93E-05	4.26E-06	4.08E-06	4.18E-05	0.000318097	1.62E-05	4.88E-06	2.35E-05	7.00E-05	2.82E-06	0.000808738	1.11E-05	1.71E-05	1.14E-05	2.09E-05	1.82E-05	2.14E-05	8.41E-05	2.47E-05	5.07E-05	1.44E-05	4.88E-06	3.45E-05	2.86E-05	3.45E-05	1.30E-05	1.01E-05	4.44E-05	3.17E-05	9.49E-06	4.69E-06	3.88E-06	6.77E-06	6.07E-06	4.47E-06	1.15E-05	9.40E-06	0.005775321	2.09E-05	5.22E-06	2.31E-05	1.94E-05	7.91E-06	0.002789611	8.79E-06	7.17E-06	1.68E-05	1.33E-05	3.61E-06	0.000149179	1.01E-05	1.05E-05	2.05E-05	0.000114299	2.30E-05	1.32E-05	3.63E-06	4.24E-06	1.19E-05	3.15E-05	2.94E-05	7.32E-05	5.13E-06	0.000772931	1.89E-05	1.44E-05	6.33E-05	1.46E-05	1.48E-05	2.30E-05	0.000429563	3.19E-05	1.58E-05	4.31E-05	1.58E-05	2.72E-06	9.36E-06	3.49E-06	1.36E-05	2.71E-06	1.64E-06	8.24E-06	1.13E-05	0.00071108	4.53E-06	2.18E-05	5.93E-06	1.59E-05	1.50E-05	4.12E-06	5.34E-06	1.27E-05	4.90E-05	7.72E-05	1.73E-05	0.000132869	4.19E-06	1.12E-05	6.34E-05	1.23E-05	9.24E-06	1.06E-05	1.36E-05	0.010935616	7.52E-06	1.49E-05	3.42E-06	9.79E-05	0.000419495	2.14E-05	1.32E-05	7.89E-06	4.64E-05	3.18E-05	4.27E-06	3.48E-05	6.30E-05	2.05E-06	1.92E-05	6.69E-06	5.35E-06	2.14E-05	7.14E-06	1.00E-05	3.23E-06	1.16E-05	0.000438257	2.50E-06	1.51E-05	1.17E-05	7.52E-06	1.29E-05	8.84E-06	2.12E-05	2.24E-05	0.000343505	2.11E-05	3.86E-05	8.20E-06	1.39E-05	4.94E-06	1.56E-05	7.54E-06	7.57E-06	2.15E-05	1.27E-05	1.22E-05	2.94E-05	1.10E-05	3.04E-06	1.19E-05	9.67E-06	2.54E-06	1.06E-05	9.19E-06	2.93E-05	3.47E-06	1.45E-05	8.37E-06	3.39E-05	4.33E-06	6.26E-05	1.48E-05	2.31E-05	8.85E-06	2.42E-05	3.89E-05	0.000150898	2.81E-05	1.62E-05	1.06E-05	1.13E-05	8.58E-05	6.54E-06	2.48E-06	1.44E-05	5.92E-06	2.77E-05	2.71E-05	3.80E-05	2.28E-05	2.08E-05	1.02E-05	2.18E-05	5.48E-05	9.13E-06	8.09E-06	4.74E-06	3.51E-06	0.000461061	3.61E-06	1.78E-05	3.85E-06	1.87E-05	4.18E-06	1.22E-05	2.35E-05	0.011781993	7.33E-06	9.44E-06	1.28E-05	1.79E-05	8.45E-06	1.48E-05	1.34E-05	6.38E-06	4.98E-06	1.09E-05	2.73E-06	9.02E-05	9.54E-06	1.22E-05	9.13E-06	8.81E-05	5.37E-06	3.20E-06	5.18E-06	1.49E-05	7.61E-06	1.08E-05	3.51E-05	0.000226869	7.49E-06	0.000149058	1.25E-05	3.37E-06	2.78E-05	0.000365626	1.25E-05	2.75E-06	1.29E-05	1.85E-05	4.93E-06	5.67E-05	0.000175577	1.66E-05	1.13E-05	7.99E-06	1.27E-05	8.40E-06	2.39E-05	3.82E-06	7.42E-06	5.93E-06	0.001553432	3.77E-06	6.63E-06	4.56E-06	1.29E-05	3.98E-06	5.83E-06	7.00E-06	0.008138757	1.43E-05	3.56E-05	7.11E-06	2.45E-05	1.44E-05	1.65E-05	8.37E-06	1.61E-05	0.001199393	6.81E-06	2.63E-05	1.99E-05	3.76E-06	4.52E-05	3.00E-06	8.44E-06	6.04E-06	3.51E-05	8.43E-06	1.28E-05	1.12E-05	2.43E-06	0.000526048	2.46E-05	3.78E-06	3.37E-05	1.61E-05	3.93E-05	1.20E-05	2.43E-05	2.72E-06	1.81E-05	1.03E-05	2.28E-05	1.13E-05	3.99E-06	6.62E-06	4.40E-05	1.95E-05	2.11E-06	7.22E-06	3.61E-06	6.83E-06	4.10E-06	7.97E-06	6.62E-06	7.70E-06	7.93E-06	3.04E-05	1.20E-05	1.27E-05	1.76E-05	3.26E-06	1.44E-05	1.70E-05	0.000318834	5.43E-06	9.20E-06	8.45E-06	0.00977415	1.37E-05	2.93E-05	5.58E-06	3.64E-06	6.88E-06	3.58E-06	3.43E-06	2.82E-05	9.51E-06	2.17E-06	3.76E-06	1.94E-05	2.58E-05	3.26E-05	7.66E-05	6.47E-05	5.80E-06	5.17E-06	1.43E-05	4.64E-05	1.80E-05	1.13E-05	1.60E-05	9.81E-06	3.28E-06	0.000163038	3.65E-06	1.13E-05	5.90E-06	1.48E-05	7.61E-06	1.52E-05	8.50E-06	1.54E-05	4.33E-06	1.12E-05	5.00E-06	1.49E-05	3.27E-05	1.99E-05	7.97E-06	1.52E-05	1.40E-05	6.73E-06	2.05E-06	7.07E-06	6.08E-05	5.14E-06	4.37E-06	4.94E-06	1.10E-05	1.29E-05	8.18E-05	6.79E-06	1.25E-05	5.48E-06	4.91E-05	0.000106924	2.43E-06	1.02E-05	4.39E-06	2.42E-06	4.43E-06	2.89E-06	7.49E-06	1.02E-05	9.04E-06	7.66E-05	1.32E-05	1.29E-05	1.02E-05	1.83E-05	4.03E-05	1.53E-05	8.56E-06	5.09E-05	7.36E-06	1.43E-05	6.38E-06	2.57E-06	3.67E-06	0.001133079	5.94E-06	2.64E-05	3.06E-06	1.51E-05	1.18E-05	1.22E-05	1.65E-05	2.48E-05	4.41E-05	2.24E-05	4.43E-06	1.04E-05	4.50E-06	1.14E-05	8.11E-05	1.60E-05	2.60E-06	5.93E-06	1.27E-05	2.19E-06	2.20E-05	7.61E-06	3.97E-06	9.51E-06	1.64E-05	6.39E-06	6.96E-06	0.005014283	2.86E-05	1.14E-05	1.42E-05	2.39E-05	2.64E-05	2.92E-05	1.89E-05	6.61E-06	3.64E-06	6.99E-05	3.19E-05	2.89E-06	7.70E-06	1.14E-05	8.27E-06	5.45E-05	4.47E-06	9.51E-06	1.22E-05	3.01E-06	1.10E-05	6.80E-06	6.92E-06	2.20E-06	2.92E-05	0.000399578	1.08E-05	1.31E-05	3.10E-06	1.93E-05	7.90E-06	4.13E-06	0.001093582	1.25E-05	4.36E-06	3.48E-06	1.45E-05	1.92E-05	0.000118555	9.30E-06	2.27E-05	3.92E-06	8.37E-06	4.45E-06	0.000869247	6.23E-06	1.94E-06	1.03E-05	0.000161513	2.93E-05	8.31E-06	2.60E-05	2.30E-05	5.57E-06	2.61E-06	9.35E-06	2.71E-06	7.09E-06	5.13E-06	1.12E-05	1.11E-05	1.69E-05	3.82E-05	3.46E-06	1.12E-05	1.07E-05	7.03E-06	1.22E-05	5.32E-05	1.58E-05	6.20E-06	1.33E-05	4.64E-06	4.06E-06	2.92E-05	4.11E-06	1.47E-05	1.14E-05	2.72E-06	3.70E-06	5.42E-06	1.17E-05	7.71E-05	4.61E-06	1.16E-05	7.34E-06	5.87E-06	3.78E-05	1.47E-05	7.09E-06	3.41E-06	3.93E-06	9.81E-06	8.54E-06	3.06E-06	6.01E-06	1.47E-05	2.22E-06	3.22E-06	4.54E-06	5.54E-05	7.61E-06	3.68E-06	0.000270227	2.35E-06	3.31E-06	1.99E-05	8.92E-06	1.54E-05	2.87E-06	2.83E-06	2.17E-06	6.82E-06	2.05E-05	6.25E-06	2.82E-06	0.000103314	2.11E-06	1.11E-05	1.12E-05	7.33E-06	4.27E-06	0.000103314	3.88E-06	2.85E-06	2.65E-06	1.91E-06	4.12E-06	0.000543899	3.21E-06	6.98E-06	3.99E-05	1.07E-05	8.09E-06	2.68E-06	1.02E-05	5.92E-06	1.61E-05	5.83E-06	1.64E-05	5.61E-06	3.30E-06	5.93E-06	8.87E-06	0.000800113	3.69E-06	1.24E-05	1.21E-05	2.03E-06	2.46E-06	2.82E-06	1.40E-05	2.14E-05	0.000272108	4.05E-06	8.87E-06	6.34E-06	6.52E-06	5.03E-06	3.71E-06	7.95E-05	7.89E-06	9.89E-06	0.000254024	8.44E-06	9.38E-06	0.000580824	2.79E-06	6.20E-06	3.76E-06	1.25E-05	5.52E-05	7.19E-06	4.62E-06	2.51E-06	1.61E-05	5.46E-06	1.07E-05	8.89E-05	2.45E-06	2.70E-06	1.63E-05	1.91E-05	3.93E-06	2.59E-06	0.026873423	6.52E-06	1.07E-05	4.50E-06	2.34E-05	0.000653376	8.15E-06	2.44E-06	0.000553748	5.66E-06	2.66E-06	0.000162488	8.56E-06	6.99E-06	0.000225884	4.11E-06	1.48E-05	5.52E-06	1.92E-05	0.000653376	1.62E-05	4.26E-06	2.82E-06	3.32E-05	2.27E-06	6.26E-05	4.01E-05	1.13E-05	7.18E-05	1.00E-05	0.000127594	8.29E-06	1.58E-05	5.79E-06	5.67E-06	0.00012675	6.78E-06	3.95E-06	3.68E-06	4.59E-05	9.65E-06	5.29E-06	2.96E-06	1.88E-05	1.18E-05	1.74E-05	3.61E-06	2.58E-06	3.13E-06	3.79E-06	2.80E-06	4.16E-06	2.84E-06	1.66E-06	5.42E-06	2.47E-06	2.24E-06	9.81E-06	1.08E-05	0.000377476	2.59E-05	4.21E-06	6.63E-06	3.61E-06	5.34E-05	3.41E-06	2.47E-06	6.91E-06	2.19E-06	3.94E-06	3.02E-06	8.31E-06	7.29E-06	8.70E-06	2.37E-05	4.26E-06	3.52E-06	7.40E-06	0.00020392	5.06E-06	3.51E-06	1.51E-05	4.82E-06	8.01E-05	2.65E-06	2.16E-06	8.70E-06	3.04E-06	4.65E-06	5.64E-06	6.36E-06	3.63E-06	5.96E-06	3.41E-06	3.42E-06	0.000151008	3.93E-06	1.96E-06	8.90E-06	0.005275348	3.69E-06	3.22E-06	3.19E-06	1.44E-06	0.000532807	3.14E-06	1.18E-06	2.24E-06	3.37E-06	4.95E-06	4.60E-05	6.37E-06	7.86E-06	1.91E-05	3.74E-06	3.48E-06	9.35E-06	1.94E-06	2.55E-05	4.36E-06	3.81E-05	4.07E-06	5.35E-06	1.18E-06	2.26E-05	2.74E-06	5.87E-06	1.14E-05	3.19E-06	1.58E-06	5.21E-06	2.43E-06	2.80E-05	3.50E-06	4.32E-06	0.000175991	0.000204556	1.21E-06	0.002183915	5.89E-05	1.16E-06	8.04E-05	8.04E-05	0.00011356	0.004102561	0.001148498	6.84E-05	6.84E-05	0.001731501	0.001250477	0.015711056	6.66E-05	0.000362712	1.33E-05	0.000165808	0.000790926	0.000102574	0.000635588	0.000170339	0.003540451	0.000265022	0.000117923	5.22E-05	0.000460453	0.000508979	1.92E-05	0.000130938	0.000117402	1.10E-05	5.27E-05	0.000202678	0.000116502	0.000718964	5.46E-05	0.000283868	0.008022931	9.56E-06	0.000109248	0.000754256	9.54E-05	1.22E-05	2.78E-05	2.66E-05	2.19E-05	1.98E-05	8.95E-05	0.000341468	0.000128026	0.000678549	2.17E-05	0.000832265	0.003139537	0.000405897	3.45E-06	0.00598981	0.000678549	0.000824975	0.000201165	1.25E-05	0.009016558	0.000162274	1.33E-05	0.000602051	0.000148959	0.003754123	0.00019406	0.000282144	0.000700478	0.000122278	4.39E-05	4.43E-05	0.00044008	0.000793864	0.000512546	0.002444786	0.000229907	0.00035256	3.87E-05	0.000136917	0.0037525	0.000891049	0.003773052	0.000205105	8.94E-05	5.03E-06	0.000374315	0.000374315	0.000543899	0.001126225	0.002437694	0.000502888	0.000404867	0.000307906	0.001134936	0.000183891	0.000535503	0.003003891	0.000660741	0.000119995	7.11E-05	3.73E-06	3.62E-05	0.002279359	0.000652995	3.49E-05	9.41E-06	1.15E-05	0.001531091	0.000142393	0.002289203	0.003257539	0.000344058	0.000471772	0.000158531	5.88E-05	0.002973909	0.000158191	5.17E-05	2.63E-05	0.000200074	0.002521248	0.000132865	0.000220893	0.008658461	6.55E-05	0.000393641	4.08E-05	8.51E-05	0.000112232	0.000360626	2.19E-05	0.000425383	0.000127985	0.000325056	0.000148534	1.07E-05	5.47E-05	0.000179909	0.00016373	7.99E-05	3.16E-05	0.000226162	0.021522735	0.008569035	0.005675234	0.001114472	0.000176244	0.001164961	0.004725886	0.001539108	0.003371346	0.004393567	0.003367127	0.001537694	0.003552659	0.003136191	0.003124292	0.002564225	0.00050832	0.000245224	0.000683986	0.00838925	2.09E-05	0.000251598	0.002848695	0.007815326	0.000191414	0.003968684	0.002603569	0.001575413	0.001553432	0.000483239	0.001355503	0.000463151	0.005699921	0.001364879	0.000120511	9.72E-06	0.001500879	0.000797325	0.005733383	0.002244478	0.001133192	0.000605023	0.001139139	0.001500879	0.00080315	0.000528614	9.03E-05	0.000205299	0.001616307	1.37E-05	0.001647877	3.62E-05	0.000386755	1.35E-05	0.001145566	0.000246699	0.000494548	0.000888474	0.000463135	0.000505291	0.000970635	0.000852456	0.000965528	0.002541316	0.000846725	0.001102292	4.93E-05	0.001350931	5.96E-05	0.000612427	0.003031053	0.000557596	8.32E-06	0.002949069	9.79E-06	0.000437284	0.001155822	0.001081007	0.002210676	0.000804867	0.000552923	0.001752084	0.000477926	2.05E-05	0.001061799	0.000939357	0.000110515	0.000593755	3.19E-05	0.000586708	0.000411257	0.000952367	0.000489821	0.000411257	0.000154613	0.002131729	0.000816742	0.000330996	5.26E-06	3.36E-05	0.000816742	0.000517029	8.74E-06	0.001338799	0.000311657	0.00093614	0.000898487	0.001297235	0.000157266	0.001874226	0.00022123	0.000699255	0.000636192	3.86E-05	0.000189561	0.000371366	0.000188696	6.90E-05	0.000683986	0.001228057	0.000178975	0.000232701	0.00039736	0.002138285	2.49E-05	0.000331912	0.000451372	0.00044528	4.65E-05	0.000302523	9.49E-06	0.000236608	0.000157709	0.000849777	0.000345015	0.001496421	0.000972306	0.000378217	0.000102802	0.0005916	0.000658154	1.79E-05	0.000151834	0.000444383	4.65E-05	0.000881887	7.62E-05	0.000483995	0.000172261	0.000202412	0.000263803	0.000297897	0.001098193	0.0005788	0.000364385	0.000272666	9.12E-05	0.000202412	0.000683525	7.34E-05	0.000238826	0.000722829	0.000122744	0.001230758	0.000215358	0.000230979
2022MCF0013_p_8_001	8	D5	NPS	OTI	M3	NPS_OTI	D5 NPS OT-I M3	1.64E-05	0.000389468	0.001040038	0.000133859	0.000277978	0.000133859	0.000512152	8.78E-06	0.000737989	0.000326977	0.00013523	7.79E-05	0.000650329	0.001940427	0.001022568	0.000318035	0.000591179	0.000332277	6.11E-05	0.000673497	0.000749423	0.000162475	0.000587772	3.68E-05	0.000286223	0.000337647	0.000442252	0.002265637	0.000226561	0.000570833	0.000583255	0.000331689	0.001138926	0.000924476	0.000540673	0.000412166	0.000512112	0.000516427	0.000108799	0.000300403	0.001083189	0.000104945	0.00027187	0.000571358	0.000235267	8.25E-05	0.000442997	7.15E-06	9.21E-05	0.000672618	1.29E-05	9.29E-06	0.00018344	0.000373873	1.76E-05	0.000162475	1.66E-05	0.000295956	0.000277135	0.000160787	0.000345265	1.29E-05	0.018425077	1.46E-05	0.000279849	0.000189311	8.03E-05	0.000266791	1.93E-05	0.000147933	0.000727666	0.000254125	0.000223299	8.99E-05	0.000213699	0.000587291	7.71E-05	3.63E-05	1.59E-05	0.000364069	0.000567735	9.09E-05	2.66E-05	7.66E-05	0.000129106	0.000166252	1.22E-05	9.20E-05	0.000180417	0.000180278	7.97E-05	0.000276374	0.000139137	0.000467771	0.000116099	3.28E-05	9.68E-05	0.0001377	0.000609418	3.51E-05	0.000176264	0.000978801	1.48E-05	0.000251311	0.000180417	0.000332277	8.61E-05	0.000567735	0.000582445	0.000505474	0.003805098	4.58E-05	1.94E-05	0.000254879	0.000743338	0.000271844	0.000331511	0.000413487	0.000478354	0.00015857	0.0002482	0.000213054	1.99E-05	0.000269926	0.000403698	0.000250886	0.000141102	6.72E-05	0.001751486	0.000229245	5.18E-05	5.68E-05	0.000154129	0.000185638	0.000657077	0.000310259	8.44E-05	0.000439713	7.66E-05	0.000397141	0.00231329	0.000227652	0.001112325	0.000216027	0.00010414	0.00021372	0.000563482	5.16E-06	5.92E-05	0.000129143	0.000289351	5.52E-06	0.001548861	0.000217709	1.52E-05	0.000218141	0.000448729	6.34E-05	0.000397936	5.68E-06	0.000334611	0.000139352	2.78E-05	5.04E-05	0.00027922	6.06E-05	2.02E-05	0.000198751	4.36E-06	1.02E-05	0.000233233	0.000287156	5.87E-05	0.000183132	0.009692973	0.00017001	0.000169441	0.000226235	0.000193388	0.000173528	0.000260705	2.25E-05	1.71E-05	9.41E-05	0.000411353	0.000141815	0.000819855	0.000234414	0.000228639	6.01E-05	0.000123162	3.44E-05	0.000912449	0.000112567	1.58E-05	0.00012337	1.07E-05	0.000265584	6.07E-05	0.000301762	0.000217084	0.000301198	0.000312212	7.03E-05	4.95E-05	0.000278036	7.99E-06	9.44E-06	8.50E-05	0.000175556	0.000109918	0.000152157	0.000236303	0.000250249	1.31E-05	7.77E-06	0.000518824	0.001478988	0.000334238	8.27E-05	6.12E-05	0.00016939	0.00012424	2.28E-05	3.95E-05	4.32E-05	0.000282598	9.27E-05	0.00026133	0.000201296	0.000149626	0.000244716	9.37E-05	2.76E-05	3.47E-05	0.000262603	0.006802381	0.000103636	2.93E-05	2.30E-05	8.26E-06	3.93E-05	0.000212069	0.000150574	8.31E-05	0.000153855	0.000154738	7.16E-05	0.000314314	3.47E-05	0.000100111	6.18E-05	0.000121168	8.12E-05	0.000413528	0.000312444	4.20E-05	0.000493286	0.000531862	3.38E-05	6.34E-05	0.000127554	6.23E-05	0.000313119	0.000321929	0.000273983	0.00040899	5.02E-05	1.39E-05	0.000200772	0.000145505	0.000117402	0.000124116	0.001090215	5.58E-05	0.000376503	0.000203533	0.00060999	5.27E-05	3.45E-05	0.00040326	6.45E-05	0.000157157	0.000151395	0.000218932	0.034006332	0.000236689	8.21E-05	3.96E-05	0.000154065	0.000227229	0.000437908	0.000120607	6.12E-05	0.020339321	0.000218807	4.02E-05	0.000117378	0.004905831	0.000212313	1.88E-05	0.000114991	0.000301198	0.013325935	0.000138765	0.000508367	3.75E-05	0.000164588	0.000430399	0.000705812	2.54E-05	8.28E-05	0.000240571	0.000224213	1.92E-05	0.001376494	8.17E-06	0.000354686	0.000336632	1.56E-05	0.000112409	0.000107075	0.000366988	0.000149307	0.000124859	2.02E-05	4.59E-06	0.000237217	7.61E-05	0.000169359	0.000301493	0.00011048	0.000225029	0.000543101	4.84E-05	1.90E-05	0.000218167	0.000124378	0.000220795	0.00037079	0.000157026	0.00011866	0.000363898	0.000105191	5.82E-05	6.30E-05	0.000218932	0.00066403	0.000624652	0.00014598	0.00050634	0.00017097	0.000167713	8.74E-05	0.000147304	0.000238315	1.31E-05	0.000146236	0.000472902	0.000448729	0.000124859	0.004778968	0.000238431	0.000331811	0.000165257	0.000243374	0.000228203	0.001006059	0.000543101	1.30E-05	6.30E-05	8.44E-05	1.92E-05	0.000641582	2.75E-05	1.25E-05	0.000203671	1.00E-05	4.14E-05	4.85E-05	0.00112379	0.000149883	1.96E-05	0.000100831	7.44E-05	5.05E-06	0.000106917	1.73E-05	0.000300308	0.000214631	0.000124951	0.000145475	6.06E-05	9.64E-05	0.000104381	0.000850753	0.00281514	2.47E-05	3.48E-05	0.000155215	0.000169065	7.20E-05	0.00052428	5.47E-05	7.67E-05	0.00025421	3.98E-05	6.34E-05	9.85E-05	0.000112006	0.000241546	0.000260379	4.19E-05	0.000197901	3.48E-05	3.98E-05	0.000455423	2.72E-05	9.25E-05	8.96E-05	6.05E-05	0.00017721	2.47E-05	0.000156799	3.86E-05	0.000102197	3.25E-05	8.96E-05	0.000373713	0.000419293	7.63E-05	0.000145966	5.73E-05	9.49E-05	0.000169052	3.30E-05	1.20E-05	0.000116736	0.000330664	0.000116504	9.39E-05	0.00011866	6.25E-05	0.000168037	4.27E-05	5.24E-06	1.55E-05	5.69E-05	2.68E-05	0.000102305	6.55E-05	0.000570833	0.000169921	5.33E-05	0.000630418	5.90E-05	4.83E-05	0.000148852	6.50E-06	0.000111562	1.84E-05	3.30E-05	3.48E-05	0.000106377	0.000108211	7.80E-05	3.33E-05	0.000100583	2.37E-05	1.18E-05	0.000154797	2.89E-05	9.11E-05	0.000102385	0.000391511	4.26E-05	3.23E-06	0.000650329	6.83E-05	8.70E-05	2.68E-05	0.000203533	0.00010005	1.55E-05	0.000175556	0.00018279	1.35E-05	3.32E-05	0.000100769	0.00032842	1.92E-05	1.45E-05	0.000421653	3.41E-05	1.23E-05	0.000144129	9.41E-05	0.000464321	3.63E-05	4.84E-05	0.000190583	0.000109597	0.000103772	2.23E-05	5.42E-05	9.56E-05	0.000174583	2.37E-05	2.16E-05	1.88E-05	9.29E-05	0.000230177	8.11E-05	2.31E-05	4.92E-05	8.69E-05	6.76E-05	4.39E-05	8.24E-05	0.00029425	1.86E-05	0.00038661	3.94E-05	1.51E-05	3.81E-05	3.85E-05	6.29E-05	5.32E-05	6.16E-05	0.00012593	0.000432143	0.000472935	2.83E-05	2.50E-05	5.27E-06	3.53E-05	1.57E-05	0.001033998	0.000107622	1.21E-05	7.54E-05	3.02E-05	0.000388282	4.00E-05	0.000255954	1.91E-05	2.62E-05	8.06E-05	0.000184054	0.000101077	5.40E-05	0.000103772	0.000105688	4.61E-05	0.000191431	6.63E-06	0.000104331	4.58E-05	0.000189605	0.00016974	7.97E-05	5.03E-05	0.000192106	5.83E-05	0.000437192	0.000323128	7.27E-05	6.68E-05	4.68E-05	6.15E-05	1.43E-05	1.29E-05	3.99E-05	0.000199461	3.04E-05	0.000103256	5.81E-05	0.000395433	4.68E-05	4.94E-05	7.73E-06	3.51E-05	0.000140597	8.00E-05	2.55E-05	4.11E-05	9.00E-05	2.91E-05	3.37E-05	1.31E-05	0.000125192	3.73E-05	3.64E-05	0.000204867	8.44E-05	0.006669368	2.23E-05	0.000120607	2.23E-05	3.53E-05	6.95E-05	3.37E-05	0.000170758	0.000284188	0.000479025	2.63E-05	5.37E-05	0.000125123	2.54E-05	2.93E-05	0.000113532	0.000154242	0.000112916	8.55E-05	1.51E-05	3.43E-05	0.000150699	0.000436957	6.99E-06	0.000222477	0.002149663	0.000162911	3.96E-05	3.25E-05	2.48E-05	0.000101761	6.87E-05	7.21E-05	9.18E-05	2.05E-05	0.000162911	0.000154099	2.83E-05	5.66E-05	3.81E-05	0.000178786	3.89E-05	0.00212103	7.53E-05	0.000121991	0.000141744	2.62E-05	0.000106245	2.64E-05	6.23E-05	0.00010554	9.56E-06	7.99E-05	5.04E-05	2.96E-05	0.000162701	5.26E-05	2.05E-05	3.71E-05	6.30E-05	7.27E-05	0.000133871	2.56E-05	4.39E-05	7.42E-05	3.30E-05	5.13E-05	0.00016182	2.60E-05	0.00016756	0.000426677	7.75E-05	0.000134605	6.34E-05	4.84E-05	8.00E-05	0.000129125	3.38E-05	8.40E-05	7.75E-06	1.31E-05	1.74E-05	2.14E-05	5.77E-05	7.59E-06	8.10E-05	3.84E-05	0.000124378	3.50E-05	1.19E-05	0.000102365	1.33E-05	0.000132054	4.66E-06	0.000196947	0.000102569	3.96E-05	3.89E-05	0.000110461	0.000772972	0.001693484	2.93E-05	9.04E-05	6.17E-05	4.95E-05	9.47E-05	0.000172726	0.00016182	0.000145475	0.00011014	7.15E-06	5.67E-05	1.98E-05	0.000129312	9.64E-06	1.57E-05	5.73E-05	0.000159435	7.47E-05	0.000118401	3.80E-05	5.30E-05	0.000341578	5.34E-05	0.000198223	4.82E-06	9.03E-05	4.05E-05	1.90E-05	0.000195015	1.91E-05	2.10E-05	6.30E-05	9.72E-06	5.38E-05	4.31E-05	0.000129143	2.00E-05	2.53E-05	9.13E-05	6.02E-05	2.95E-05	4.75E-05	6.80E-05	0.000250525	9.67E-05	9.25E-05	5.22E-05	5.38E-05	2.93E-05	2.64E-05	0.000132054	5.48E-05	3.76E-05	0.000292285	0.000136056	5.08E-05	3.33E-06	5.36E-05	0.000112916	2.97E-05	5.39E-05	3.96E-05	0.000311055	0.000253945	7.62E-05	8.15E-05	0.000123189	6.96E-05	1.71E-05	0.000184376	4.88E-05	4.15E-05	2.54E-05	4.96E-05	4.29E-05	0.000188448	9.48E-06	1.44E-05	5.63E-05	4.91E-06	0.000287618	0.000153855	4.97E-05	3.52E-05	0.001327193	0.000436957	0.00016964	3.30E-05	1.05E-05	2.58E-05	0.000294735	4.62E-06	0.000507375	6.35E-06	6.98E-05	6.74E-05	9.05E-05	6.23E-05	5.12E-05	9.10E-05	0.004719018	0.000112393	0.000121991	4.48E-06	6.39E-05	0.000104588	3.72E-05	8.18E-05	1.84E-05	3.95E-05	5.78E-05	0.000104907	0.000218742	0.000198864	2.08E-05	8.81E-05	2.47E-05	0.000111589	3.15E-05	5.63E-05	2.28E-05	3.09E-05	2.76E-06	1.77E-05	4.67E-05	0.000590549	0.000106721	0.000273403	1.89E-05	0.000112247	7.35E-06	5.99E-05	6.37E-05	0.003712199	2.05E-05	1.71E-05	8.38E-05	4.96E-05	6.34E-05	1.23E-05	2.73E-05	3.76E-05	0.00015064	0.00012839	4.28E-05	2.54E-05	0.000225091	2.58E-05	9.05E-05	1.41E-05	0.00018761	1.69E-05	6.81E-05	5.72E-06	1.57E-05	2.60E-05	0.000704987	2.02E-05	4.24E-05	8.31E-06	0.000327675	1.26E-05	2.58E-05	3.77E-05	7.97E-05	2.34E-05	4.79E-05	0.000236615	1.25E-05	1.32E-05	8.09E-05	7.59E-05	3.31E-05	9.33E-05	7.04E-05	4.90E-05	4.84E-05	0.000103636	3.93E-05	8.24E-05	5.25E-05	0.000371485	2.87E-05	5.29E-05	2.98E-05	7.91E-05	6.05E-05	0.000454502	9.23E-06	0.000485313	4.61E-05	5.55E-05	3.84E-05	9.85E-06	1.77E-05	0.000112393	0.000147921	8.99E-05	0.000147921	9.87E-05	0.000294735	6.73E-05	1.13E-05	3.32E-05	0.000117209	7.95E-06	3.49E-06	0.007775168	0.003712199	4.82E-05	3.01E-05	8.55E-05	4.94E-05	8.63E-06	2.46E-05	2.94E-05	4.54E-05	1.06E-05	8.53E-05	0.000442288	2.50E-05	4.90E-05	2.09E-05	6.76E-05	5.78E-06	3.32E-05	4.44E-05	1.11E-05	4.70E-05	4.07E-05	0.000120825	5.41E-05	5.56E-05	3.76E-05	7.53E-06	1.03E-05	4.43E-05	3.54E-05	2.47E-05	3.86E-05	5.63E-05	4.33E-05	5.65E-05	1.92E-05	0.000109181	7.15E-05	7.54E-05	2.83E-05	5.03E-05	6.34E-05	6.81E-05	2.06E-05	2.58E-05	0.000266744	3.92E-05	6.07E-06	5.87E-06	2.39E-05	6.42E-06	0.000151981	0.000860855	8.27E-05	3.64E-05	4.49E-05	0.000128222	9.17E-05	0.000121307	1.86E-05	3.32E-05	0.000228203	4.27E-06	6.81E-05	6.98E-06	2.20E-05	0.001452881	2.38E-05	4.56E-05	1.12E-05	0.000149464	2.68E-05	4.75E-05	8.64E-06	3.76E-05	6.58E-05	0.000141229	0.000523046	6.21E-05	2.13E-05	4.68E-05	4.33E-06	0.000711778	2.09E-05	0.000112782	3.54E-06	3.67E-06	2.21E-05	7.91E-05	4.81E-05	6.91E-05	6.97E-06	5.48E-05	8.01E-06	2.17E-05	7.08E-05	6.83E-05	7.01E-05	5.27E-05	4.79E-05	4.05E-06	4.96E-05	4.09E-06	6.20E-05	7.35E-05	2.15E-05	0.00011691	6.66E-06	1.10E-05	5.83E-05	5.95E-05	5.81E-06	6.47E-05	8.81E-05	7.20E-05	1.14E-05	8.11E-05	0.00015064	9.89E-05	6.64E-06	4.18E-05	3.88E-05	2.81E-05	0.000189954	8.03E-05	1.50E-05	8.75E-05	0.000609976	3.63E-05	4.33E-05	7.91E-06	1.01E-05	9.40E-05	2.51E-05	2.94E-05	8.80E-06	1.24E-05	4.39E-05	4.83E-06	8.86E-05	1.28E-05	1.17E-05	0.000710428	4.28E-05	4.99E-05	0.000108932	1.14E-05	4.04E-05	9.76E-05	4.08E-05	6.95E-05	5.87E-05	1.55E-05	0.00206195	4.90E-05	8.82E-06	0.000137143	6.13E-05	8.07E-06	4.26E-05	1.18E-05	5.85E-05	5.06E-05	2.99E-05	1.69E-05	1.59E-05	1.64E-05	1.33E-05	8.15E-06	0.000317682	6.57E-06	4.14E-05	6.40E-05	2.85E-05	9.51E-05	2.42E-05	1.40E-05	5.59E-06	3.11E-06	9.72E-06	3.43E-05	2.95E-05	1.11E-05	2.46E-05	5.71E-05	0.000837818	5.87E-05	6.70E-05	0.000185654	1.86E-05	1.17E-05	0.001473777	1.68E-05	0.000111649	2.19E-05	2.58E-05	1.35E-05	8.14E-06	1.23E-05	9.99E-05	0.000563482	7.43E-06	2.96E-05	4.61E-05	6.36E-05	1.48E-05	2.72E-06	2.21E-05	1.46E-05	0.000437192	3.39E-05	3.74E-05	0.000143475	1.90E-05	2.07E-05	1.18E-05	5.02E-06	4.19E-05	1.07E-05	1.10E-05	3.71E-05	6.30E-05	3.85E-05	3.41E-05	3.55E-06	3.23E-05	0.000165575	1.54E-05	4.86E-06	1.85E-05	2.18E-05	2.62E-05	0.000250525	6.00E-06	0.000151132	6.60E-05	1.40E-05	0.000228135	3.39E-05	6.63E-06	2.62E-05	1.41E-05	7.09E-06	4.71E-05	2.70E-05	1.10E-05	4.19E-05	7.23E-05	0.000310734	1.71E-05	7.78E-05	1.85E-05	2.75E-05	0.000222282	3.95E-05	5.83E-05	6.23E-05	8.71E-05	4.56E-05	0.007739533	0.000171412	1.69E-05	8.62E-05	3.12E-05	2.90E-05	2.67E-05	2.24E-05	1.93E-05	3.32E-05	1.86E-05	4.81E-05	0.000205267	3.10E-05	2.14E-05	0.000185654	2.95E-05	1.68E-05	5.69E-05	2.64E-05	1.52E-05	1.76E-05	7.20E-05	4.79E-05	5.25E-06	6.37E-06	1.93E-05	2.18E-05	5.28E-05	1.88E-05	4.76E-05	1.68E-05	3.26E-05	2.40E-05	0.006723297	0.000126603	3.50E-05	6.83E-05	1.74E-05	5.29E-05	9.49E-06	0.00010939	6.67E-05	4.87E-05	1.37E-05	7.54E-05	5.24E-05	6.01E-06	1.69E-05	3.08E-05	2.98E-05	6.50E-05	8.57E-06	8.97E-05	1.55E-05	0.000155714	1.60E-05	7.53E-06	2.55E-05	3.44E-05	8.28E-06	5.41E-05	3.24E-05	5.66E-05	2.85E-06	1.35E-05	1.76E-05	3.68E-05	0.014696842	5.38E-05	7.52E-05	1.51E-05	2.83E-05	9.15E-06	6.84E-06	6.09E-05	1.46E-05	1.06E-05	4.45E-05	6.72E-05	0.000229957	6.83E-05	4.23E-05	0.003005482	2.03E-05	1.71E-05	2.06E-05	2.93E-05	9.26E-06	1.07E-05	5.31E-05	0.003005482	3.30E-05	7.07E-05	2.41E-05	1.60E-05	4.51E-05	0.000154099	1.03E-05	2.36E-06	1.63E-05	0.000124656	8.66E-05	6.64E-05	1.69E-05	1.30E-05	2.99E-06	8.97E-05	0.000692021	8.59E-05	3.18E-05	7.38E-05	1.29E-05	1.09E-05	0.003179071	5.65E-05	2.73E-05	4.61E-05	9.12E-06	6.85E-06	6.31E-05	1.86E-05	5.83E-05	1.97E-05	0.000427282	1.39E-05	6.64E-05	6.84E-06	2.03E-05	6.72E-06	0.000258801	1.17E-05	1.30E-05	3.16E-06	5.45E-05	1.44E-05	2.45E-05	4.33E-05	5.02E-05	0.000258801	3.02E-05	0.000340533	8.56E-06	0.000142986	2.92E-05	7.67E-06	1.04E-05	0.000319362	3.76E-05	0.000523046	1.46E-05	2.83E-05	6.64E-06	3.19E-06	1.64E-05	3.04E-05	1.63E-05	2.78E-05	3.74E-05	5.27E-05	1.13E-05	3.19E-05	3.30E-05	6.76E-05	7.35E-05	7.83E-06	2.78E-05	0.000158914	1.38E-05	0.008246982	2.04E-05	2.11E-05	5.50E-05	2.35E-05	0.00016987	0.000401684	3.68E-05	4.78E-06	3.38E-05	2.35E-05	3.81E-05	2.30E-05	9.30E-07	1.32E-05	0.00190701	8.53E-06	3.55E-06	2.68E-05	9.10E-06	1.30E-05	2.09E-05	7.47E-06	0.00044398	3.80E-05	3.44E-05	7.01E-06	0.000139761	1.25E-05	2.51E-05	1.39E-05	9.56E-06	9.94E-06	3.53E-05	0.000139761	1.38E-05	8.22E-05	5.29E-05	1.25E-05	1.53E-05	5.83E-05	0.004307234	1.06E-05	3.62E-05	7.53E-06	1.04E-05	9.33E-06	0.000118703	4.95E-05	2.36E-05	1.58E-05	1.37E-05	4.44E-06	2.33E-05	2.64E-05	6.69E-06	3.95E-06	8.17E-05	3.84E-05	9.86E-06	1.21E-05	5.18E-05	1.45E-06	1.71E-05	1.57E-05	3.72E-05	9.97E-06	6.29E-06	3.79E-05	3.20E-05	5.05E-05	0.001002594	5.44E-05	1.42E-05	9.93E-06	3.33E-05	1.17E-05	5.56E-06	4.72E-05	4.55E-05	0.027798163	1.83E-05	3.85E-05	2.69E-05	8.16E-05	5.69E-06	8.32E-05	0.008034006	4.58E-05	1.87E-05	4.68E-06	4.52E-05	9.30E-06	1.15E-05	1.77E-05	1.46E-05	1.76E-05	1.81E-05	0.000546788	8.29E-06	9.14E-05	2.13E-05	8.42E-06	5.83E-06	0.000211658	2.38E-05	3.77E-05	3.26E-05	5.12E-05	4.16E-05	3.76E-06	0.000184612	5.83E-05	4.95E-05	0.00023182	5.33E-06	6.05E-05	6.81E-06	5.98E-05	5.95E-06	1.55E-05	4.31E-05	0.000802071	1.58E-05	4.60E-05	4.29E-05	3.34E-05	3.09E-05	4.69E-05	3.51E-06	7.30E-06	0.000438015	4.02E-05	6.05E-06	2.34E-05	0.001854769	1.05E-05	4.26E-05	3.39E-05	3.99E-05	6.00E-05	1.54E-05	1.63E-05	5.90E-05	5.38E-05	2.98E-05	3.33E-06	1.14E-05	1.94E-05	1.29E-05	1.16E-05	3.07E-05	1.01E-05	4.25E-06	4.14E-05	0.000384755	1.81E-05	7.28E-06	6.89E-06	0.000111256	6.34E-05	2.33E-05	5.49E-05	1.61E-05	3.80E-05	2.26E-05	3.81E-05	9.86E-05	4.05E-05	2.16E-05	4.19E-05	2.80E-05	5.07E-05	8.68E-06	2.25E-05	1.27E-05	1.83E-05	8.95E-05	9.01E-06	3.33E-05	1.07E-05	7.68E-06	9.25E-05	0.000485034	7.05E-05	1.73E-05	8.10E-06	4.13E-05	2.86E-05	4.72E-05	7.24E-05	1.58E-05	0.000279478	6.30E-05	3.59E-05	5.32E-06	8.68E-06	0.001458719	1.08E-05	3.07E-05	2.16E-05	2.01E-05	1.07E-05	1.16E-05	5.64E-06	6.60E-05	5.64E-05	5.93E-05	0.000171058	9.00E-05	3.94E-06	3.78E-05	1.27E-05	3.82E-05	8.14E-06	4.56E-05	3.73E-05	3.49E-05	2.53E-05	1.39E-05	4.70E-05	1.84E-05	0.006985112	8.05E-06	1.25E-05	1.69E-05	3.25E-05	1.91E-05	5.69E-06	0.000130774	2.84E-05	1.34E-05	3.78E-06	3.94E-06	7.48E-06	1.73E-05	0.000586496	1.08E-05	3.78E-05	5.98E-05	2.73E-06	1.03E-05	2.70E-05	5.07E-06	0.000482644	4.40E-05	3.62E-05	8.34E-06	5.09E-06	1.75E-05	3.78E-05	3.12E-05	7.46E-06	2.92E-05	2.94E-05	2.63E-05	1.23E-05	8.35E-06	1.54E-05	7.05E-05	4.23E-05	2.55E-05	5.65E-05	0.000131272	7.69E-06	4.78E-05	2.17E-05	8.80E-06	1.80E-05	2.55E-05	3.94E-05	6.84E-06	2.04E-05	0.001164482	3.78E-05	4.95E-06	5.37E-05	8.90E-06	1.76E-05	0.000121847	8.94E-06	2.84E-05	2.34E-05	5.76E-06	2.56E-05	1.37E-05	1.07E-05	4.00E-05	2.26E-05	0.002167498	6.94E-05	5.10E-06	1.98E-05	6.64E-06	5.11E-06	2.64E-05	3.25E-05	6.69E-06	1.47E-05	2.19E-05	3.26E-06	1.40E-05	1.17E-05	2.87E-05	2.67E-05	6.57E-05	4.50E-06	3.45E-05	1.81E-05	1.91E-05	1.42E-05	7.95E-06	5.24E-05	1.76E-05	8.51E-05	7.70E-06	1.13E-05	4.95E-06	4.52E-05	8.96E-06	8.63E-06	3.93E-05	3.30E-05	7.85E-05	2.47E-05	0.000139566	5.15E-06	9.61E-06	2.04E-05	2.25E-05	6.78E-06	0.000187781	0.000501454	2.18E-05	1.72E-05	4.70E-05	1.81E-05	1.94E-05	4.46E-05	8.28E-05	2.10E-05	1.39E-05	0.000985807	7.50E-06	6.21E-06	2.15E-05	9.52E-06	2.93E-05	1.40E-05	3.78E-05	8.91E-05	4.14E-06	1.16E-05	4.96E-05	4.27E-05	9.88E-06	1.22E-05	9.84E-06	0.000102604	0.000205271	2.95E-05	1.68E-05	9.55E-06	5.50E-05	3.75E-06	2.43E-05	3.59E-05	0.000376503	8.47E-05	8.92E-06	2.34E-06	1.18E-05	0.000132934	3.47E-06	1.02E-05	4.27E-05	3.15E-06	1.12E-05	1.16E-05	6.05E-06	4.93E-06	2.18E-05	7.47E-06	9.76E-06	7.15E-05	1.36E-05	1.31E-05	9.55E-06	7.68E-06	2.48E-05	1.41E-05	1.39E-05	0.000169359	3.22E-05	3.36E-05	3.02E-05	3.23E-05	4.04E-05	4.04E-06	9.47E-06	0.000376503	1.56E-05	3.76E-05	8.15E-06	3.53E-05	2.84E-05	1.28E-05	6.45E-06	3.06E-05	3.08E-06	1.71E-05	5.01E-06	2.13E-05	0.000187781	7.54E-05	2.44E-05	3.37E-06	1.48E-05	9.96E-06	1.40E-05	2.84E-05	3.67E-06	1.58E-05	3.45E-05	3.19E-05	4.88E-05	8.34E-06	9.76E-06	3.77E-05	7.16E-06	1.03E-05	0.000105474	0.007514913	8.68E-06	2.83E-05	1.23E-05	3.56E-05	1.79E-05	7.20E-05	4.95E-06	0.000250783	1.16E-05	8.76E-05	1.16E-05	1.49E-05	4.34E-05	7.86E-06	3.85E-05	0.000335887	2.63E-05	1.79E-05	4.38E-05	1.78E-05	7.92E-06	1.76E-05	0.000126603	1.26E-05	1.97E-05	2.56E-05	2.14E-05	1.13E-05	2.10E-05	3.50E-06	4.39E-05	1.80E-05	2.97E-05	4.41E-06	2.04E-05	2.91E-05	3.49E-05	2.19E-05	7.11E-06	2.01E-05	6.75E-06	6.78E-05	1.51E-05	5.47E-05	7.38E-06	2.71E-05	1.26E-05	2.77E-05	1.70E-05	2.92E-05	2.10E-05	1.78E-05	2.55E-05	1.98E-05	7.08E-05	8.76E-05	1.36E-05	9.86E-06	1.25E-05	4.42E-05	4.59E-06	1.25E-05	6.64E-05	2.89E-05	2.05E-05	6.11E-05	1.59E-05	1.64E-05	4.19E-06	5.44E-06	9.25E-06	4.19E-05	6.02E-05	6.23E-06	8.27E-06	1.25E-05	2.45E-05	6.93E-05	1.50E-05	1.52E-05	1.36E-05	1.13E-05	9.05E-06	3.93E-05	1.12E-05	8.27E-06	0.000209431	9.41E-06	5.70E-06	1.38E-05	5.97E-05	4.47E-05	1.55E-05	9.77E-06	2.84E-05	1.94E-05	1.20E-05	1.59E-05	3.30E-06	1.37E-05	5.30E-06	1.75E-05	2.63E-05	1.17E-05	3.02E-05	2.31E-05	1.59E-05	3.66E-05	0.001036997	4.78E-06	2.56E-05	1.14E-05	9.96E-06	5.95E-06	7.44E-05	2.94E-06	1.49E-05	0.001139307	8.25E-05	5.66E-06	8.87E-06	1.26E-05	1.48E-05	4.68E-05	4.30E-05	1.81E-05	1.02E-05	1.14E-05	1.16E-05	6.20E-06	3.36E-05	2.46E-06	0.008908469	1.23E-05	3.36E-05	4.78E-05	2.37E-05	1.75E-05	0.003226072	4.17E-06	8.95E-06	4.07E-05	2.03E-05	2.92E-05	0.000636711	2.74E-05	5.85E-05	8.84E-06	2.96E-05	1.81E-05	1.64E-05	6.10E-06	9.41E-05	4.62E-05	1.20E-05	1.77E-05	1.99E-05	7.67E-05	1.58E-05	3.87E-06	4.78E-05	3.43E-05	2.06E-05	7.67E-05	5.39E-06	9.26E-06	1.56E-05	1.08E-05	3.64E-05	1.29E-05	3.44E-05	1.14E-05	0.000102623	1.56E-05	3.55E-05	7.91E-05	6.23E-06	3.52E-05	2.44E-06	1.64E-05	3.09E-05	5.83E-05	5.78E-05	2.40E-05	2.74E-05	4.49E-06	3.02E-05	0.00017434	3.91E-06	8.59E-06	1.03E-05	9.28E-06	8.09E-06	0.0001039	3.03E-05	1.15E-05	1.02E-05	1.33E-05	2.58E-05	6.26E-06	8.45E-06	0.000139314	3.61E-06	4.91E-06	2.38E-05	1.51E-05	1.65E-05	7.84E-05	6.06E-06	6.26E-05	1.04E-05	3.50E-06	9.14E-05	3.86E-05	8.24E-06	3.17E-06	4.86E-06	2.98E-05	0.003700389	1.48E-05	1.42E-05	2.51E-05	9.11E-05	3.13E-05	9.10E-06	1.00E-05	0.000135508	1.02E-05	5.84E-06	2.56E-05	2.17E-05	1.67E-05	2.74E-05	7.46E-06	4.78E-05	2.09E-05	5.33E-05	3.77E-06	4.70E-05	4.08E-06	8.85E-06	5.86E-06	1.04E-05	1.31E-05	2.85E-06	7.61E-05	2.20E-05	1.87E-05	1.67E-05	3.52E-05	1.86E-05	2.25E-06	1.73E-05	1.70E-05	1.16E-05	1.68E-05	2.55E-05	6.76E-06	1.84E-05	1.72E-05	2.49E-05	7.87E-05	2.43E-05	9.13E-06	1.10E-05	4.52E-06	4.22E-05	3.94E-05	1.57E-05	1.34E-05	3.02E-06	1.33E-05	5.41E-05	1.97E-05	8.64E-06	0.000106816	4.42E-05	7.83E-06	7.29E-06	1.63E-05	1.16E-05	1.18E-05	4.22E-06	0.002228679	1.74E-05	1.69E-05	1.44E-05	8.52E-06	0.000446022	2.05E-05	1.56E-05	2.75E-05	2.44E-05	1.18E-05	7.38E-06	0.001441856	1.71E-05	5.00E-06	7.66E-06	6.27E-06	4.31E-06	6.61E-06	3.41E-06	0.001072124	1.82E-05	3.42E-06	2.68E-05	9.09E-06	6.01E-06	1.04E-05	5.78E-05	3.58E-06	2.76E-05	7.74E-06	2.25E-05	4.30E-05	6.56E-06	2.52E-06	2.41E-05	0.000154582	1.53E-05	2.65E-05	3.32E-06	1.19E-05	1.74E-05	4.71E-05	9.87E-06	1.72E-05	2.92E-05	7.04E-06	9.70E-05	6.11E-06	8.64E-06	2.51E-05	1.43E-05	1.05E-05	5.25E-06	7.23E-06	0.000365945	3.66E-05	2.39E-05	2.02E-05	9.76E-06	1.71E-05	4.95E-06	8.08E-06	1.24E-05	5.81E-06	1.89E-05	1.14E-05	9.07E-06	3.60E-05	0.004671147	4.72E-06	3.20E-05	1.98E-05	3.20E-05	4.06E-06	0.002194808	1.66E-05	1.31E-05	4.30E-06	2.71E-05	3.24E-05	9.92E-06	2.06E-05	9.11E-06	0.004997134	2.14E-05	7.46E-05	5.59E-05	3.92E-06	1.58E-05	1.31E-05	0.002195261	5.96E-06	1.40E-05	8.51E-06	2.13E-05	2.16E-05	3.78E-06	1.05E-05	8.94E-06	0.001198495	8.46E-06	6.59E-06	1.36E-05	0.01397982	1.80E-05	5.26E-06	4.26E-06	4.24E-06	0.000456406	9.09E-06	6.43E-06	1.29E-05	2.21E-05	6.91E-06	0.000531018	3.81E-06	4.50E-06	2.80E-05	1.15E-05	2.96E-05	4.46E-05	5.61E-05	3.03E-05	4.73E-05	2.63E-05	5.52E-06	1.21E-05	2.72E-05	2.41E-05	1.82E-05	1.71E-05	1.24E-05	2.44E-05	9.12E-06	6.87E-06	2.44E-06	8.26E-06	6.64E-06	5.82E-06	6.81E-06	1.53E-05	0.007154748	1.15E-05	3.05E-06	4.29E-06	3.26E-05	3.21E-06	0.002690531	7.46E-06	3.87E-06	1.21E-05	4.06E-06	2.24E-05	8.11E-05	6.78E-06	8.30E-06	2.02E-05	4.42E-05	9.20E-06	7.91E-06	4.07E-06	5.82E-06	1.29E-05	5.31E-06	1.75E-05	4.33E-05	3.51E-06	0.000869597	2.22E-05	2.61E-05	4.07E-05	1.42E-05	5.95E-06	2.15E-05	0.000334017	4.32E-05	1.12E-05	1.34E-05	6.48E-06	3.54E-06	1.73E-05	1.08E-05	2.50E-05	9.33E-06	3.85E-06	8.34E-06	7.91E-06	0.001006059	2.39E-06	3.05E-05	1.51E-05	1.30E-05	1.98E-05	4.94E-06	3.12E-06	3.67E-05	1.98E-05	5.09E-06	1.94E-05	0.000152832	5.15E-06	8.45E-06	4.82E-05	8.37E-06	6.87E-06	1.31E-05	5.33E-06	0.010919978	1.10E-05	1.98E-05	1.36E-05	0.000146597	0.000352702	1.40E-05	5.58E-06	5.34E-06	2.58E-05	2.75E-05	8.27E-06	1.83E-05	4.75E-05	2.17E-06	1.44E-05	1.35E-05	3.33E-05	4.99E-06	1.71E-05	6.74E-06	1.19E-05	4.29E-06	0.000666022	2.48E-06	1.30E-05	7.75E-06	7.68E-06	7.74E-06	4.34E-06	1.04E-05	4.36E-06	7.53E-05	2.20E-05	4.99E-05	9.23E-06	8.79E-06	6.57E-06	2.07E-05	3.46E-06	5.25E-06	2.61E-05	2.74E-05	8.53E-06	3.01E-05	9.59E-06	1.06E-05	7.12E-06	3.35E-05	3.52E-06	3.23E-05	6.52E-06	2.94E-05	3.39E-06	1.59E-05	1.35E-05	1.63E-05	5.13E-06	6.15E-05	1.23E-05	3.97E-06	2.67E-05	2.02E-05	6.62E-05	0.000105431	6.56E-06	4.74E-05	1.56E-05	3.69E-05	4.42E-05	9.71E-06	3.15E-06	7.04E-06	7.45E-06	3.74E-05	1.63E-05	2.34E-05	1.31E-05	1.23E-05	5.82E-06	2.32E-05	6.60E-05	2.42E-05	6.58E-06	6.23E-06	4.56E-06	0.000657102	4.19E-06	2.56E-05	3.37E-06	2.58E-05	4.53E-06	8.53E-06	1.48E-05	0.019142841	1.04E-05	7.52E-06	1.54E-05	1.37E-05	1.14E-05	5.63E-06	1.68E-05	4.18E-06	6.24E-06	1.33E-05	2.96E-06	6.21E-05	1.16E-05	1.43E-05	1.36E-05	3.14E-05	3.40E-06	4.57E-06	3.73E-06	1.40E-05	4.99E-06	8.89E-06	6.71E-05	1.65E-05	1.60E-05	0.000178932	1.71E-05	4.62E-06	3.75E-05	0.000526932	3.89E-06	2.62E-06	7.55E-06	1.44E-05	5.78E-06	0.000107052	0.000215793	6.02E-06	1.15E-05	7.51E-06	2.41E-05	4.44E-06	3.20E-05	4.98E-06	2.82E-06	6.56E-06	0.000744069	4.37E-06	2.13E-05	7.52E-06	2.09E-05	1.37E-05	4.54E-06	3.87E-06	0.00740521	2.59E-05	1.81E-05	7.52E-06	2.64E-05	1.16E-05	1.14E-05	1.11E-05	1.24E-05	0.000534917	5.52E-06	2.56E-05	3.78E-05	3.86E-06	5.35E-05	3.08E-06	5.48E-06	3.67E-05	2.42E-05	5.37E-06	6.42E-06	1.34E-05	3.37E-06	0.000183294	5.21E-05	4.26E-06	6.90E-06	4.89E-06	9.59E-06	2.34E-05	1.05E-05	2.79E-06	2.33E-05	1.00E-05	1.86E-05	8.20E-05	6.14E-06	5.80E-06	1.06E-05	4.95E-06	2.56E-06	6.45E-06	3.98E-06	5.52E-06	1.77E-05	3.32E-06	8.50E-06	3.93E-06	8.87E-06	1.82E-05	1.37E-05	7.49E-06	3.52E-05	5.08E-06	1.58E-05	1.43E-05	0.000422663	4.17E-06	2.29E-06	7.50E-06	0.008413827	7.41E-06	3.79E-05	3.51E-06	3.87E-06	8.19E-06	5.16E-06	4.61E-06	4.08E-05	1.50E-05	2.76E-06	4.89E-06	2.65E-05	1.26E-05	1.21E-05	1.97E-05	3.39E-05	3.39E-06	5.90E-06	2.59E-05	2.43E-05	4.84E-06	1.78E-05	1.65E-05	1.37E-05	3.74E-06	0.000188969	6.95E-06	1.25E-05	3.25E-06	2.41E-05	5.47E-06	1.98E-05	1.38E-05	2.16E-05	5.53E-06	8.84E-06	4.85E-06	6.03E-06	4.03E-05	1.12E-05	4.52E-06	1.09E-05	5.81E-06	6.50E-06	2.74E-06	4.88E-06	5.36E-05	9.50E-06	1.28E-05	6.79E-06	9.96E-06	9.43E-06	2.51E-05	1.07E-05	3.71E-06	3.75E-06	1.40E-05	4.41E-05	3.21E-06	6.74E-06	9.54E-06	2.47E-06	4.71E-06	4.40E-06	7.25E-06	1.29E-05	1.49E-05	1.97E-05	5.58E-06	7.12E-06	1.29E-05	7.00E-06	2.86E-05	1.29E-05	1.11E-05	1.07E-05	1.10E-05	2.59E-05	4.29E-06	3.34E-06	5.26E-06	0.000691187	5.99E-06	1.35E-05	3.77E-06	6.62E-06	7.65E-06	6.04E-06	2.24E-05	2.19E-05	1.64E-05	1.23E-05	4.84E-06	4.19E-06	5.83E-06	5.73E-06	1.64E-05	4.58E-06	3.16E-06	7.49E-06	1.04E-05	3.26E-06	5.42E-06	7.84E-06	4.42E-06	4.44E-06	1.17E-05	5.95E-06	3.80E-06	0.002297286	1.47E-05	3.13E-06	2.22E-05	2.30E-05	1.35E-05	4.25E-05	1.36E-05	2.53E-06	4.25E-06	5.73E-05	1.86E-05	4.16E-06	4.37E-06	5.73E-06	6.15E-06	4.67E-05	6.45E-06	2.67E-06	8.10E-06	3.50E-06	4.12E-06	7.53E-06	2.59E-06	2.11E-06	4.25E-05	9.84E-05	7.34E-06	1.48E-05	4.28E-06	5.37E-05	8.35E-06	4.22E-06	0.00021064	1.32E-05	5.38E-06	3.62E-06	1.59E-05	1.82E-05	5.50E-05	1.39E-05	1.64E-05	3.63E-06	8.78E-06	1.83E-05	0.000405201	2.58E-06	3.80E-06	1.00E-05	0.00010837	3.79E-05	1.93E-05	2.10E-05	2.15E-05	1.54E-05	3.51E-06	4.36E-06	3.93E-06	3.62E-06	6.10E-06	4.94E-05	1.30E-05	6.87E-06	1.98E-05	4.91E-06	6.17E-06	3.62E-06	3.52E-06	4.87E-06	7.37E-05	6.12E-06	7.41E-06	6.62E-06	3.42E-06	4.80E-06	2.87E-05	5.47E-06	1.77E-05	1.20E-05	4.01E-06	4.84E-06	7.01E-06	1.17E-05	7.16E-05	5.42E-06	3.17E-06	8.50E-06	1.87E-05	8.22E-06	1.26E-05	8.72E-05	3.76E-06	4.85E-06	5.73E-06	5.24E-06	4.00E-06	3.64E-06	1.26E-05	3.30E-06	2.99E-06	3.89E-06	9.31E-05	1.05E-05	5.21E-06	0.000118754	2.32E-06	3.19E-06	2.19E-05	1.93E-06	1.04E-05	3.73E-06	3.79E-06	2.30E-06	2.37E-05	1.09E-05	3.32E-06	3.90E-06	9.97E-05	2.80E-06	5.84E-06	4.35E-06	4.04E-06	5.26E-06	9.97E-05	4.20E-06	3.62E-06	3.16E-06	2.68E-06	4.19E-06	0.000307971	4.05E-06	6.69E-06	6.32E-06	1.24E-05	3.73E-06	2.61E-06	6.03E-06	3.62E-06	1.03E-05	4.12E-06	7.77E-06	4.25E-06	4.06E-06	5.73E-06	1.33E-05	0.000809771	4.73E-06	9.06E-06	5.26E-06	2.08E-06	2.51E-06	3.01E-06	1.12E-05	1.68E-05	0.000182733	4.36E-06	2.01E-06	5.32E-06	2.63E-06	6.73E-06	6.94E-06	0.000145057	5.91E-06	7.11E-06	0.000248352	3.59E-06	4.17E-06	0.000549634	2.86E-06	3.74E-06	4.64E-06	1.46E-05	4.20E-05	8.77E-06	1.09E-05	2.94E-06	1.03E-05	3.56E-06	1.24E-05	0.000119064	5.62E-06	3.61E-06	2.92E-06	6.54E-06	4.85E-06	3.37E-06	0.036508024	4.23E-06	5.24E-06	5.98E-06	8.56E-06	0.000421552	6.53E-06	2.83E-06	0.000206006	3.26E-06	2.81E-06	4.54E-05	1.11E-05	6.92E-06	7.03E-05	3.53E-06	7.61E-06	4.43E-06	1.10E-05	0.000421552	6.24E-06	5.15E-06	3.47E-06	7.48E-06	2.63E-06	5.27E-05	6.06E-05	3.09E-06	8.84E-05	3.48E-06	7.91E-05	4.35E-06	4.39E-06	0.000166324	1.50E-06	8.94E-05	2.67E-06	3.39E-06	2.47E-06	5.00E-05	8.15E-06	3.67E-06	2.91E-06	1.06E-05	5.88E-06	2.34E-06	3.99E-06	3.39E-06	3.95E-06	5.07E-06	5.89E-06	5.20E-06	3.72E-06	2.19E-06	3.78E-06	3.06E-06	3.12E-06	1.10E-05	2.90E-06	0.000331811	1.14E-05	4.23E-06	4.86E-06	3.14E-06	2.21E-05	4.07E-06	3.47E-06	5.76E-05	2.86E-06	4.34E-06	3.55E-06	5.21E-06	7.87E-06	5.05E-06	3.40E-05	4.35E-06	3.80E-06	4.37E-06	0.000184833	6.22E-06	4.02E-06	8.04E-06	8.81E-06	7.92E-05	2.21E-06	1.91E-06	3.50E-06	4.06E-06	3.51E-06	8.14E-06	9.71E-06	5.07E-06	5.00E-06	4.06E-06	4.47E-06	9.35E-05	6.56E-06	2.48E-06	3.32E-06	0.007521904	5.67E-06	1.89E-06	2.78E-06	1.91E-06	0.000605101	4.13E-06	2.03E-06	2.83E-06	7.30E-06	5.02E-06	3.39E-05	3.74E-06	9.68E-06	6.58E-06	5.21E-06	3.90E-06	3.82E-06	2.43E-06	9.72E-06	3.11E-06	3.61E-05	3.19E-06	6.50E-06	1.37E-06	2.05E-05	3.91E-06	2.25E-06	2.41E-06	3.37E-06	4.19E-06	1.78E-06	2.60E-06	1.47E-05	2.77E-06	6.22E-06	0.000225965	0.000200331	1.79E-06	0.000756272	2.59E-05	3.96E-06	0.000143284	0.000143284	8.11E-05	0.005504224	0.000751655	9.79E-05	9.79E-05	0.002188992	0.001806103	0.015150021	0.000175209	0.0004858	3.75E-06	6.24E-05	0.000852502	8.63E-05	0.00063791	8.59E-05	0.006242506	0.000134045	0.000157005	5.04E-05	0.000223299	0.000523866	4.69E-06	4.30E-05	0.000138858	8.38E-06	3.88E-05	0.000198884	0.000148712	0.000366857	4.54E-05	0.000213696	0.007242978	3.42E-06	0.000116738	0.000537078	3.81E-05	7.18E-06	1.97E-05	1.75E-05	1.52E-05	2.14E-05	3.74E-05	0.000140049	2.25E-05	0.000757534	2.44E-05	0.000429145	0.002739895	0.000318316	3.93E-06	0.004100359	0.000757534	0.000231266	0.000119005	3.28E-05	0.010748742	2.22E-05	2.64E-05	0.000222352	0.00024073	0.002200361	0.000142286	0.000379193	0.001180684	0.00020919	6.42E-05	4.33E-05	0.000124656	0.000748111	0.000195839	0.002910438	0.000167832	2.47E-05	3.23E-05	7.91E-05	0.004294187	0.000929538	0.004894686	0.000265324	7.55E-05	5.82E-06	0.000354559	0.000354559	0.000307971	0.001398188	0.001823816	0.001425884	0.00025209	0.000293769	0.001311061	8.28E-05	0.000539245	0.00336806	0.000351855	0.000113928	6.05E-05	4.08E-06	2.11E-05	0.001101228	0.000671232	2.54E-05	1.54E-05	1.35E-05	0.002528935	0.000145653	0.001520802	0.006245125	0.001454707	0.000703293	0.000206309	7.27E-05	0.003238452	0.000816936	8.80E-05	9.90E-06	0.000269385	0.002857727	9.78E-05	0.000237971	0.013365066	2.58E-05	0.000240651	2.02E-05	0.000219307	1.92E-05	0.00034874	7.07E-06	0.000398762	1.94E-05	0.000105276	0.000237714	1.16E-05	6.77E-05	0.000157739	0.000269466	4.64E-05	1.10E-05	0.000117467	0.026067571	0.006870669	0.006965655	0.000678777	0.000258941	0.001324215	0.006061387	0.001445105	0.004243249	0.004692165	0.00432372	0.001169941	0.003607145	0.003794861	0.004113604	0.00329099	0.000560014	0.000213128	0.000545873	0.007775168	1.57E-05	6.51E-05	0.000461573	0.012199799	0.004433014	0.003509793	0.002222715	0.00308842	0.000858692	0.000689903	0.000734891	0.000136573	0.002879118	0.001172071	9.94E-05	8.18E-05	0.001903565	0.00128385	0.001164482	0.002800745	0.001245006	0.000582984	0.001330693	0.001903565	0.000796644	0.00064158	0.000147933	0.000366255	0.001631017	2.05E-05	0.001876585	0.00237392	0.000332343	0.001043019	0.000849559	0.000337162	0.000267291	0.000675679	0.000700909	0.000230399	0.001299545	0.001210271	0.000989381	0.002163312	0.0008372	0.000741198	5.04E-05	8.10E-05	1.09E-05	0.001435975	0.003981293	0.000682337	8.03E-05	0.002017859	1.55E-05	0.000115774	4.49E-05	0.001106539	0.003674762	0.001040038	0.000611789	0.001133577	0.000391021	2.54E-05	0.000797786	0.000680248	0.000266744	0.000621621	5.10E-05	0.00057341	0.000296069	0.001004257	0.000471514	0.000296069	0.000210298	0.00219144	0.000921827	0.000450628	6.94E-06	1.25E-05	0.000921827	0.000478036	3.03E-05	0.000900703	0.000577859	0.000487098	0.000703765	0.001282223	9.13E-05	0.00120022	0.000313119	0.000863971	0.00052475	2.97E-05	0.000228156	0.000318391	0.000190504	1.02E-05	0.00106444	0.000766653	0.000124835	0.000206718	0.000318035	0.002166111	8.17E-05	0.000410797	0.000504392	0.000479689	0.000104712	0.000395557	3.00E-05	0.000226213	0.000293263	0.000585252	0.000222579	0.001745952	0.000877615	0.000383909	0.000150699	0.000709868	0.000702632	4.36E-06	6.98E-05	0.00050013	0.000104712	0.001501981	7.74E-05	0.000341605	1.48E-05	9.59E-05	0.000504392	0.000177164	0.00072369	0.000526483	0.000411732	0.00038509	9.43E-05	9.59E-05	0.000296187	8.03E-05	0.000321776	0.000744724	0.000282366	0.001138926	0.000572595	0.000133727
2022MCF0013_p_9_001	9	D5	NPE	OTI	M3	NPE_OTI	D5 NPE OT-I M3	1.07E-05	0.000293136	0.00038655	0.000122189	0.000232399	0.000122189	0.000674179	1.16E-05	0.000447894	0.000355684	4.96E-05	6.49E-05	0.000641967	0.003492863	0.000541176	0.000219004	0.000473595	0.000199608	0.000235532	0.000489722	0.000987234	0.000110998	0.000260288	2.59E-05	0.000293197	0.000149731	0.000946051	0.000736626	0.00025187	0.000111136	0.001821218	0.000135535	0.001131475	0.000829126	0.000141281	0.000294246	0.002053234	0.000209519	0.00020051	0.000524798	0.001184247	0.000332051	0.000201254	0.000441606	0.000156827	0.000285343	0.00058241	3.02E-05	9.76E-05	0.000733725	1.54E-05	7.57E-06	0.000192663	0.000130551	5.90E-05	0.000110998	6.27E-06	0.000163639	0.00070694	0.000532883	5.24E-05	8.93E-06	0.014298248	1.59E-05	0.00011362	0.00016538	0.000155987	0.000141762	8.22E-06	0.000463313	0.001345545	0.000291682	0.00016213	6.87E-05	0.00049423	0.000980812	5.61E-05	4.22E-05	0.000530536	0.000426836	0.000336101	0.00022362	1.93E-05	4.94E-05	1.93E-05	7.50E-05	8.13E-05	0.000254263	0.000134182	0.000389603	0.000302216	0.000146526	0.000172729	0.001072046	0.000176452	6.78E-06	0.000291324	0.000141261	0.000501985	7.48E-05	0.000187536	0.000590265	7.09E-05	0.000544143	0.000134182	0.000199608	4.59E-05	0.000336101	0.000573435	0.000438761	0.003339011	5.13E-05	9.78E-05	0.000449159	0.000428612	0.000148983	0.000858587	0.000428612	0.000795167	9.75E-05	0.000231246	0.000248496	0.000259199	9.55E-05	0.000127081	9.37E-05	0.000142247	7.82E-05	0.001565015	0.000128666	8.65E-05	0.000133939	0.000197071	0.000110494	0.000408892	0.000170947	4.59E-05	0.000209955	0.00017515	4.00E-05	0.002160305	0.000120755	0.000781629	8.47E-05	0.000168663	0.000127787	0.000298238	2.92E-06	5.90E-05	0.000127355	0.000105412	1.07E-05	0.003393828	0.000184145	5.32E-05	0.000145703	0.000459173	8.99E-05	0.000161886	3.77E-05	0.000417914	0.000140904	2.43E-05	0.000105991	0.000237975	1.56E-05	3.24E-05	0.000140272	2.89E-06	4.24E-06	0.000362086	0.000334013	5.78E-05	0.000118972	0.01138713	0.000118348	0.000558525	7.50E-05	0.000180237	0.000510711	8.00E-05	4.59E-05	0.00011771	7.27E-05	0.000435272	0.000167533	0.000308395	0.000114869	0.00064471	1.62E-05	0.000116183	0.000152401	0.000638593	4.41E-05	1.70E-05	2.49E-05	3.78E-05	0.000101664	0.00027744	9.17E-05	0.000218239	0.000173487	0.000238741	1.47E-05	0.000101339	0.000758117	3.80E-06	3.32E-06	4.30E-05	0.000160222	0.00018975	0.000186244	0.000140921	9.29E-05	4.67E-05	3.86E-06	3.70E-05	0.003294574	0.000433081	2.16E-05	1.19E-05	8.45E-05	7.88E-06	0.00016093	7.18E-05	9.54E-05	0.000190919	8.57E-05	0.000461994	6.59E-05	0.000113121	0.000574427	0.000265791	0.000109724	0.000186187	3.48E-05	0.01078396	5.51E-05	0.000160395	2.00E-05	3.86E-06	1.84E-05	0.000398835	0.000136728	0.000459604	7.43E-05	0.000111317	0.000164465	0.000102083	3.22E-05	8.67E-05	8.01E-05	3.90E-06	0.000160012	0.000249544	0.000101072	5.92E-05	0.000107425	0.000145969	0.00037446	9.48E-05	0.000140906	4.35E-05	0.000143653	0.00022926	0.000753907	0.000881418	4.06E-05	5.57E-06	5.87E-05	4.67E-05	4.30E-05	9.34E-05	0.00093833	3.00E-05	5.27E-05	0.000126672	0.001564591	5.14E-05	3.70E-05	1.87E-05	6.96E-05	5.80E-05	0.000382646	4.69E-05	0.04137057	8.57E-05	6.49E-05	5.21E-05	0.000684801	0.000613305	0.000398877	9.08E-05	1.19E-05	0.049887772	0.000109816	2.16E-05	0.000266064	0.006558337	0.000189719	7.46E-06	0.000212917	0.000173487	0.018686744	6.39E-05	0.000764987	2.67E-05	0.000174446	0.000252385	0.00110544	8.98E-06	9.67E-05	6.17E-05	0.000146368	6.18E-05	0.002029775	2.50E-06	0.000115509	4.57E-05	7.09E-05	0.000142721	0.000168298	0.00050609	0.000145838	9.23E-05	2.10E-05	1.03E-06	0.000156352	0.000151787	9.83E-05	0.000143284	7.68E-05	0.000126727	0.000545548	0.000208733	1.48E-05	5.61E-05	1.37E-05	0.00046498	0.000918777	5.96E-05	0.000154784	1.66E-05	2.68E-05	2.97E-05	3.51E-05	4.69E-05	0.000421017	0.000307911	0.000881785	6.03E-05	0.000108753	5.87E-05	0.000134678	0.000202286	0.000604147	3.38E-05	6.04E-05	0.000272219	0.00099877	9.23E-05	0.00706182	0.000189813	0.000278101	0.000132115	8.78E-05	0.000283108	0.000674182	0.000545548	9.53E-05	3.51E-05	3.59E-05	3.99E-05	0.000892456	0.000111598	3.42E-05	0.000231421	1.02E-05	1.54E-05	1.78E-05	0.001478479	0.000184115	7.61E-05	7.23E-05	3.75E-05	4.34E-06	4.90E-05	9.89E-06	0.000289518	7.98E-05	0.000358394	7.25E-05	1.56E-05	2.90E-05	0.000117713	0.000185918	0.003027662	5.33E-05	5.89E-05	0.000103151	5.16E-05	7.26E-05	0.000320176	3.17E-05	5.19E-05	0.000202609	4.55E-05	9.48E-05	0.000106252	3.98E-05	6.68E-05	0.000228264	8.41E-06	0.000245086	5.14E-05	1.51E-05	8.17E-05	4.04E-05	3.11E-05	0.000146759	4.72E-05	0.000106569	7.44E-06	4.15E-05	4.72E-05	7.45E-05	3.61E-05	0.000146759	0.000178121	0.000211691	3.30E-05	4.27E-05	4.60E-05	3.07E-05	0.000246585	0.000153616	3.59E-05	6.71E-05	0.00029246	7.75E-05	1.52E-05	0.000154784	0.000151536	0.000412083	4.59E-05	3.75E-06	7.19E-06	0.00010986	6.82E-06	0.000425502	5.86E-05	0.000111136	8.97E-05	5.71E-05	0.000200069	6.17E-05	6.41E-05	0.000107947	6.73E-06	5.72E-05	8.87E-06	2.73E-05	9.30E-06	1.36E-05	0.000109989	0.000219214	2.02E-05	6.83E-05	1.79E-05	6.21E-05	3.26E-05	8.60E-05	9.04E-05	4.59E-05	0.000514951	0.000134609	1.46E-06	0.000641967	0.000114082	3.59E-05	5.11E-05	1.09E-05	6.42E-05	7.69E-06	0.000160222	0.000254787	7.17E-05	3.81E-05	8.61E-05	9.43E-05	8.46E-06	6.35E-06	0.000102285	7.58E-05	4.98E-05	0.000129869	3.00E-05	0.000758007	1.85E-05	0.000261471	0.000393504	5.13E-05	7.01E-05	3.39E-05	3.27E-06	0.000190595	0.000160674	7.30E-06	3.47E-05	4.17E-05	1.33E-05	0.000240278	1.66E-05	2.05E-05	0.000284246	2.18E-05	4.55E-05	1.13E-05	1.86E-05	0.000167811	0.000347754	0.00015253	5.13E-05	2.92E-05	4.02E-05	2.14E-05	0.000143459	5.64E-05	0.000105061	0.000137735	9.18E-05	0.000763115	3.90E-06	5.33E-05	3.25E-06	3.95E-05	7.63E-05	0.000891921	1.67E-05	2.64E-05	8.34E-05	5.22E-05	2.71E-05	6.47E-06	0.000389607	1.32E-05	8.04E-05	0.000230617	0.000327075	8.22E-05	0.000293313	7.01E-05	5.77E-05	4.83E-05	2.23E-05	4.45E-05	7.72E-05	1.62E-05	0.00010564	0.000276834	4.63E-05	2.05E-05	0.000549707	0.000122526	0.000152328	3.53E-05	5.38E-05	6.43E-05	1.28E-05	9.43E-05	6.57E-05	1.57E-05	1.57E-05	0.000257719	7.91E-05	4.12E-05	6.42E-07	0.000561629	7.16E-06	1.43E-05	5.54E-05	7.48E-05	6.20E-05	3.53E-05	3.62E-05	3.33E-05	4.00E-05	1.38E-05	7.87E-05	6.46E-06	4.56E-05	8.59E-05	2.24E-05	7.86E-05	3.59E-05	0.006602405	8.34E-05	9.08E-05	3.22E-05	3.95E-05	2.50E-05	5.87E-05	0.000430668	0.000199716	0.000324948	3.45E-05	7.17E-05	0.000262351	3.58E-05	9.04E-05	0.000162362	4.34E-05	5.80E-05	7.31E-05	2.52E-05	3.47E-05	1.21E-05	0.000179857	3.12E-05	0.000766106	0.002289793	9.16E-05	1.51E-05	7.41E-06	3.52E-05	0.000116614	4.90E-05	0.000181717	0.000211686	4.09E-05	9.16E-05	3.98E-06	1.71E-05	8.98E-05	3.47E-05	0.000102082	1.89E-05	0.001465724	1.41E-05	8.38E-05	0.000107313	4.72E-05	0.00012956	3.47E-06	4.35E-05	7.29E-05	7.24E-06	4.19E-06	2.03E-05	0.000107004	0.000157607	3.58E-05	1.16E-05	5.29E-05	1.43E-05	0.000225155	0.000286418	2.20E-05	5.03E-05	0.000106676	1.39E-05	0.000117952	9.99E-05	4.10E-05	2.86E-05	0.001149075	5.97E-05	8.68E-05	3.72E-05	0.000261471	2.68E-05	7.39E-05	2.27E-05	5.58E-06	2.18E-06	9.66E-05	6.07E-05	7.60E-05	7.70E-05	2.02E-05	5.30E-05	4.99E-05	1.37E-05	2.31E-05	8.10E-06	3.45E-05	2.01E-05	5.41E-06	1.58E-05	9.42E-05	0.000157821	3.63E-05	4.31E-05	0.000236154	0.000590921	0.000833415	0.000121242	3.77E-06	4.73E-05	3.04E-05	2.56E-05	6.40E-05	9.99E-05	6.81E-05	3.35E-05	6.63E-05	0.000133764	3.46E-05	0.000127174	2.84E-06	8.77E-06	4.58E-05	4.88E-05	6.40E-05	1.56E-05	0.000402606	2.60E-05	0.000167159	1.92E-05	6.23E-05	4.77E-06	1.75E-05	3.90E-05	0.000352251	0.000104604	2.77E-05	6.60E-06	4.82E-05	3.64E-06	2.66E-05	8.26E-05	0.000127355	2.47E-05	3.31E-05	7.81E-05	6.92E-05	2.91E-05	6.01E-05	0.000204605	8.49E-05	6.61E-05	5.86E-05	4.98E-05	2.66E-05	1.11E-05	9.61E-05	4.85E-06	5.98E-05	4.14E-05	0.000387919	7.94E-06	2.85E-05	8.88E-06	5.76E-05	5.80E-05	4.31E-05	6.40E-05	4.77E-05	4.73E-06	0.000115484	2.03E-05	6.10E-05	0.000268285	9.01E-05	6.21E-06	0.000158872	3.58E-05	5.69E-06	2.43E-05	0.000115959	4.70E-05	5.61E-05	9.38E-06	8.24E-06	2.66E-05	2.81E-06	0.000359374	7.43E-05	1.17E-05	6.32E-05	0.000916492	0.000179857	0.000475426	4.09E-05	1.47E-05	6.77E-06	0.000157205	2.70E-06	0.000247493	1.80E-06	7.50E-05	6.24E-05	8.43E-05	9.51E-06	7.59E-05	1.49E-05	0.004627256	3.39E-05	8.38E-05	2.40E-06	3.76E-05	1.67E-05	4.37E-05	9.86E-05	8.83E-06	5.36E-06	3.64E-05	7.25E-05	0.000118687	7.75E-05	1.70E-05	2.13E-05	5.33E-05	0.000148395	2.77E-05	4.65E-05	6.30E-06	4.01E-05	1.69E-06	1.99E-05	8.41E-05	0.00208892	0.000108482	0.000122891	1.87E-05	7.68E-05	1.51E-05	5.61E-06	4.98E-05	0.003849127	2.88E-05	0.000160572	7.30E-05	0.000115959	8.99E-05	1.74E-05	4.48E-05	2.98E-05	7.88E-05	0.000143358	4.28E-05	3.02E-05	0.000100656	3.40E-05	4.58E-05	2.18E-05	6.85E-05	3.39E-05	3.44E-05	3.67E-06	2.71E-06	0.000431461	0.000483433	1.91E-05	9.05E-05	4.96E-05	0.000239784	5.45E-06	0.000186767	0.000157188	4.80E-05	2.45E-05	2.08E-05	0.000220552	6.86E-05	2.67E-05	0.000235598	0.000122518	3.81E-05	0.000141992	4.62E-05	0.000247671	0.000214735	5.51E-05	2.17E-05	1.86E-05	5.69E-05	0.000310243	2.89E-05	2.29E-05	3.88E-05	2.42E-05	2.77E-05	0.00043383	1.88E-05	0.000370469	3.59E-05	4.58E-05	0.000122236	4.73E-05	4.56E-06	3.39E-05	0.000109252	0.000181137	0.000109252	1.71E-05	0.000157205	0.000178307	3.92E-05	0.000196997	0.00021375	3.18E-05	2.80E-05	0.004601493	0.003849127	3.83E-05	1.91E-05	7.31E-05	2.82E-05	1.03E-05	8.93E-05	8.41E-05	1.26E-05	6.09E-06	1.95E-05	0.000398003	7.74E-05	2.05E-05	3.59E-05	4.55E-05	2.74E-06	3.32E-05	4.01E-05	1.56E-05	6.22E-05	4.03E-05	0.000101493	3.79E-05	2.71E-05	2.98E-05	4.54E-06	4.36E-06	9.85E-05	4.68E-06	2.80E-05	2.61E-05	3.23E-05	3.20E-05	3.71E-05	7.06E-06	2.68E-05	3.53E-05	8.34E-05	3.85E-05	7.54E-05	7.06E-05	3.44E-05	1.20E-05	6.41E-06	0.000359088	2.68E-05	4.37E-06	3.58E-06	9.24E-06	1.04E-05	5.54E-06	0.001083918	3.31E-05	1.64E-05	2.97E-05	3.61E-05	7.86E-05	0.000367273	8.86E-06	3.81E-05	0.000181205	2.41E-06	3.76E-05	1.18E-05	2.02E-05	0.0009424	3.46E-05	7.92E-05	3.58E-06	3.55E-05	6.52E-05	6.01E-05	7.48E-06	2.98E-05	4.22E-05	0.00010258	3.38E-05	7.65E-06	9.54E-06	1.40E-05	5.82E-05	0.000730109	1.08E-05	2.18E-05	1.60E-06	1.32E-05	0.000260932	2.43E-05	7.43E-05	1.90E-05	3.09E-05	2.59E-05	2.60E-05	3.54E-05	0.000231676	0.000114082	7.15E-05	0.000105505	4.63E-06	3.27E-05	3.57E-05	2.31E-06	2.71E-05	4.27E-05	5.28E-05	7.95E-05	2.43E-05	7.39E-06	7.20E-05	3.27E-06	3.13E-05	7.66E-05	0.000119892	4.87E-05	1.06E-05	0.000148359	7.88E-05	6.27E-05	1.92E-05	2.23E-05	4.78E-05	2.04E-05	0.000141317	4.38E-05	6.46E-06	4.28E-05	0.000407812	8.86E-05	5.80E-05	2.87E-06	2.09E-05	3.26E-05	6.66E-06	2.79E-05	1.34E-05	2.30E-05	1.49E-05	9.27E-06	8.98E-05	1.03E-05	2.72E-05	3.12E-05	1.99E-05	5.28E-05	4.36E-05	3.01E-05	5.38E-05	0.000112633	1.30E-05	6.65E-05	1.23E-05	1.38E-05	1.22E-05	3.88E-05	2.63E-05	0.000161538	4.25E-05	2.25E-06	9.84E-05	1.27E-05	7.01E-05	3.19E-05	3.72E-05	2.14E-05	5.13E-06	1.19E-05	1.73E-05	6.26E-05	0.000236034	1.82E-05	5.91E-06	5.78E-05	9.31E-05	3.35E-05	3.34E-05	4.52E-05	1.07E-05	4.04E-06	7.49E-06	1.15E-05	1.12E-05	1.56E-05	3.78E-05	5.77E-05	0.001152398	1.48E-05	3.20E-05	0.000132182	2.85E-05	4.43E-05	0.000751054	1.49E-05	3.91E-06	1.83E-05	2.68E-05	3.94E-05	2.14E-05	8.96E-06	0.000115902	0.000298238	1.85E-05	1.74E-05	3.19E-06	0.000314661	2.80E-05	1.82E-06	1.16E-05	1.22E-05	0.00015833	1.71E-05	4.58E-05	0.000119746	6.51E-06	8.54E-06	1.02E-05	5.83E-06	3.57E-05	1.20E-05	1.65E-05	3.23E-05	4.82E-05	2.14E-05	1.08E-05	1.68E-06	4.10E-05	0.000107761	3.42E-05	1.98E-06	2.38E-05	5.74E-05	0.000128205	8.49E-05	2.89E-05	2.48E-05	7.51E-05	7.42E-05	0.000119412	5.61E-06	9.06E-06	8.69E-06	1.77E-05	5.62E-05	6.42E-06	3.35E-05	1.01E-05	4.53E-05	1.80E-05	0.000217954	3.49E-05	6.64E-05	4.16E-06	4.70E-05	0.000119529	1.37E-05	2.68E-05	7.34E-07	6.95E-05	7.13E-05	0.007636334	0.000103274	1.19E-05	1.63E-05	3.46E-05	9.49E-05	1.51E-05	9.86E-05	0.000137914	2.29E-05	0.000138591	5.88E-05	4.62E-05	3.81E-05	2.84E-05	0.000132182	2.29E-05	3.97E-05	6.31E-05	5.91E-06	2.81E-05	2.38E-05	8.91E-05	2.08E-05	0.000158019	9.21E-06	4.38E-06	6.38E-06	3.10E-05	6.23E-06	4.76E-05	2.62E-05	6.59E-05	4.26E-05	0.00766069	6.95E-05	4.37E-05	0.000720286	2.54E-05	2.29E-05	4.41E-05	4.46E-05	3.43E-05	3.94E-05	3.31E-06	6.70E-05	5.30E-05	2.01E-05	6.44E-05	2.92E-05	1.69E-06	4.22E-05	2.08E-05	5.61E-05	3.62E-05	5.72E-05	2.98E-05	4.15E-05	6.14E-05	0.000112568	2.97E-05	2.33E-05	1.07E-05	6.04E-05	1.09E-05	1.95E-05	5.60E-05	2.58E-05	0.014504911	7.88E-05	7.36E-06	1.24E-05	4.52E-05	3.93E-05	4.33E-06	9.85E-06	2.02E-05	2.99E-05	4.54E-05	2.81E-05	4.95E-06	1.92E-05	5.94E-05	0.001929747	3.81E-05	8.32E-06	9.67E-06	4.78E-05	2.16E-05	7.60E-05	3.93E-05	0.001929747	1.69E-05	5.85E-05	7.91E-05	2.14E-05	4.98E-05	5.13E-05	2.78E-05	1.47E-06	2.88E-06	0.000134083	0.000113442	5.43E-05	8.59E-06	4.61E-05	6.88E-06	5.61E-05	0.000354743	4.19E-05	7.43E-06	8.27E-05	2.90E-06	3.96E-06	0.001995868	0.000136412	2.33E-05	3.63E-05	2.57E-06	1.96E-05	2.01E-05	2.59E-06	6.26E-05	6.28E-05	7.90E-05	6.26E-05	5.43E-05	5.23E-06	5.06E-06	4.67E-06	7.80E-05	7.55E-06	4.19E-06	1.41E-05	6.08E-05	2.85E-05	0.000382234	3.20E-05	8.47E-06	7.80E-05	3.24E-05	7.27E-05	4.96E-05	8.39E-05	3.90E-06	6.48E-06	4.04E-05	0.000228638	1.05E-05	9.70E-05	2.34E-05	1.18E-05	3.60E-06	2.70E-06	6.50E-06	7.91E-05	0.000472667	0.000122021	2.53E-05	4.29E-05	1.72E-05	1.53E-05	1.97E-05	8.79E-06	5.35E-05	2.76E-06	2.00E-05	8.95E-05	2.76E-05	0.007122944	2.67E-05	1.78E-05	2.51E-05	3.16E-05	9.38E-05	0.0022311	2.23E-05	4.34E-05	2.17E-05	3.15E-05	2.10E-05	2.05E-05	4.89E-07	2.15E-05	0.0022311	4.41E-05	1.28E-05	9.25E-05	1.10E-05	1.32E-05	1.27E-05	2.08E-05	0.000354141	4.35E-05	4.90E-05	1.57E-05	0.000160244	1.71E-05	4.51E-05	1.38E-05	9.47E-06	4.44E-06	3.34E-05	0.000160244	1.86E-05	3.55E-05	1.34E-05	7.94E-05	3.57E-06	2.68E-05	0.002221056	4.11E-06	4.69E-05	3.20E-05	3.38E-06	7.85E-06	6.70E-05	0.00010234	3.14E-05	3.73E-05	1.17E-05	5.16E-06	2.48E-05	8.06E-05	5.94E-06	4.31E-06	4.03E-05	1.06E-05	1.77E-05	8.59E-06	2.40E-05	2.06E-05	4.38E-05	3.24E-06	1.10E-05	7.32E-06	2.80E-06	2.89E-05	6.66E-06	7.10E-05	0.001104729	4.69E-05	1.06E-05	6.49E-06	1.62E-05	9.97E-06	2.01E-05	9.22E-05	1.06E-05	0.030312252	1.73E-05	3.35E-05	1.46E-05	1.34E-05	9.04E-06	3.63E-05	0.004187011	2.05E-05	1.06E-05	2.41E-06	5.50E-06	4.28E-05	7.76E-05	3.59E-06	2.01E-05	2.31E-05	5.03E-06	0.000582927	1.58E-05	6.28E-05	9.95E-06	1.74E-06	1.46E-06	4.63E-05	1.22E-05	2.42E-05	2.07E-05	6.57E-05	2.15E-05	2.36E-05	5.85E-06	6.26E-05	6.73E-05	0.000124492	5.73E-06	3.57E-05	4.72E-06	4.52E-05	1.91E-06	1.31E-05	6.19E-05	0.000422198	3.73E-05	9.79E-06	2.09E-05	2.81E-05	6.81E-05	1.90E-05	5.45E-06	1.38E-05	0.000494298	2.58E-05	3.44E-06	1.74E-05	0.001281689	1.39E-05	7.43E-05	8.68E-05	2.57E-05	1.76E-05	1.34E-05	2.32E-05	0.000124104	7.88E-05	1.99E-05	8.79E-06	2.37E-05	4.16E-06	1.01E-05	6.92E-06	6.15E-05	3.09E-06	1.96E-05	1.53E-05	4.61E-05	1.06E-05	1.03E-05	4.10E-06	0.000135809	7.06E-05	0.000101625	4.21E-05	2.07E-05	9.08E-06	2.02E-05	5.49E-05	6.39E-06	6.46E-05	2.46E-05	4.53E-05	6.75E-05	0.000195418	1.19E-05	8.02E-05	1.19E-05	1.43E-05	4.71E-05	1.39E-05	3.35E-06	6.95E-06	3.42E-06	3.11E-05	0.001339174	1.92E-05	3.05E-06	8.88E-06	8.58E-06	1.37E-05	4.37E-05	7.03E-06	1.04E-05	0.000128365	2.59E-05	3.10E-05	1.89E-06	1.19E-05	0.001315149	2.62E-05	1.89E-05	3.13E-05	2.69E-05	2.18E-05	2.10E-06	8.43E-06	7.51E-05	6.17E-05	2.84E-05	3.15E-05	0.000191201	1.63E-06	6.27E-05	9.08E-06	3.65E-05	2.77E-06	7.92E-05	4.09E-05	2.46E-05	1.45E-05	7.81E-06	3.68E-05	8.31E-06	0.002302038	5.02E-06	3.62E-06	7.30E-06	7.41E-06	9.07E-06	1.95E-06	6.63E-05	1.25E-05	6.24E-06	1.27E-05	5.52E-06	4.73E-05	5.51E-06	0.000224672	1.26E-05	1.49E-05	1.80E-05	1.28E-06	1.81E-05	6.47E-06	4.11E-06	0.000136404	4.54E-05	1.76E-05	0.0002493	1.30E-05	3.05E-05	5.10E-05	3.52E-05	5.78E-06	5.55E-05	7.98E-05	7.69E-06	1.71E-05	3.86E-06	7.48E-05	2.90E-05	4.44E-05	2.83E-05	6.20E-06	3.47E-05	1.29E-05	3.84E-06	3.22E-05	1.37E-05	5.21E-06	5.29E-05	2.60E-05	9.92E-06	1.19E-05	0.000707305	2.96E-05	5.10E-05	8.22E-06	1.34E-05	2.26E-05	7.08E-05	4.13E-06	4.62E-05	2.66E-05	9.12E-05	4.02E-05	1.19E-05	4.74E-06	3.34E-05	6.48E-06	0.00122964	6.60E-05	2.88E-06	1.72E-05	2.23E-06	2.80E-06	3.54E-05	1.15E-05	1.21E-05	7.90E-06	1.83E-05	1.00E-05	4.63E-05	2.59E-06	0.000108555	1.56E-05	2.75E-06	3.46E-05	9.01E-05	1.47E-05	2.17E-05	2.01E-05	2.85E-05	5.30E-05	1.83E-05	2.67E-05	2.22E-06	3.92E-05	5.10E-05	3.97E-05	2.35E-05	1.04E-05	7.12E-06	1.69E-05	6.51E-06	4.63E-05	0.000244053	8.35E-05	1.07E-05	1.66E-05	7.11E-06	5.12E-06	0.000152314	8.95E-05	2.47E-05	1.38E-05	4.67E-05	1.38E-06	2.52E-05	7.38E-05	5.49E-05	1.51E-05	7.31E-06	0.001023245	2.86E-06	1.14E-05	8.68E-06	1.94E-05	7.37E-05	7.27E-05	4.63E-05	0.000114856	2.55E-06	2.96E-06	3.57E-05	9.22E-06	1.26E-05	2.27E-05	6.31E-06	7.17E-05	4.49E-06	2.32E-05	5.54E-05	3.83E-05	3.65E-05	4.04E-06	5.56E-05	4.77E-06	5.27E-05	5.27E-05	1.31E-05	1.21E-06	3.99E-05	7.04E-05	1.40E-05	1.26E-05	1.58E-05	1.37E-06	1.58E-05	1.10E-05	1.14E-05	1.08E-05	2.03E-05	4.17E-06	9.19E-06	9.45E-06	2.93E-05	1.03E-05	5.46E-06	7.35E-06	3.34E-05	2.00E-05	1.33E-05	9.83E-05	3.34E-05	7.55E-06	4.11E-05	8.06E-06	2.54E-06	1.11E-05	8.66E-06	5.27E-05	1.48E-05	1.19E-05	1.25E-05	2.24E-05	2.19E-05	1.95E-05	4.35E-06	2.30E-05	3.68E-06	1.70E-05	8.03E-06	5.02E-05	0.000152314	8.42E-05	3.89E-05	2.24E-06	7.10E-06	3.63E-06	2.43E-05	5.26E-05	1.52E-06	2.92E-06	2.47E-05	3.25E-05	4.49E-05	9.80E-06	1.22E-05	5.41E-05	7.16E-06	6.14E-05	9.14E-06	0.003789579	7.21E-06	1.50E-05	4.41E-06	0.000132612	4.94E-05	4.12E-05	3.18E-06	0.000479402	2.67E-06	5.25E-05	2.26E-05	6.87E-06	1.88E-05	6.58E-06	3.74E-05	0.000174245	2.44E-05	7.60E-06	3.46E-05	3.13E-05	9.45E-06	9.50E-06	6.65E-05	6.13E-06	1.44E-05	3.65E-05	1.50E-05	1.42E-05	2.73E-05	1.98E-06	1.72E-05	5.73E-06	2.58E-05	6.26E-06	1.62E-05	2.37E-05	5.06E-05	9.87E-06	2.14E-06	9.09E-06	3.61E-05	2.44E-05	1.77E-05	4.22E-05	4.39E-06	2.86E-06	7.16E-06	1.37E-05	4.85E-05	1.72E-05	1.57E-05	6.04E-06	2.38E-05	3.45E-05	1.35E-05	2.33E-05	1.03E-05	5.95E-06	3.17E-05	3.74E-05	3.84E-06	2.74E-05	0.000137322	7.94E-06	2.88E-05	4.20E-05	5.27E-05	3.29E-06	2.09E-05	1.05E-05	4.01E-06	8.41E-06	6.92E-05	4.15E-06	1.04E-05	1.09E-05	6.41E-06	3.97E-05	2.52E-06	1.38E-05	3.14E-05	2.06E-05	7.62E-06	2.62E-05	3.42E-05	9.16E-06	0.000126176	1.14E-05	1.51E-05	9.14E-06	6.80E-05	4.29E-05	8.83E-06	1.89E-05	2.03E-05	6.96E-06	6.59E-06	5.27E-05	3.70E-06	1.25E-05	1.09E-05	4.10E-05	4.89E-06	2.90E-05	5.53E-05	7.93E-06	5.27E-05	2.28E-05	0.001132416	2.83E-06	1.39E-05	1.22E-05	3.63E-06	1.65E-05	3.92E-05	4.41E-06	1.36E-05	0.001118803	0.000105543	2.21E-06	1.77E-06	3.62E-06	5.02E-05	3.48E-05	0.000147214	3.83E-06	1.31E-05	6.63E-06	2.26E-05	2.73E-06	3.46E-05	3.96E-06	0.00743502	8.01E-06	7.55E-06	7.66E-06	1.79E-05	1.77E-05	0.002676208	5.16E-06	5.65E-06	4.23E-05	3.47E-05	2.03E-05	0.000911793	3.19E-05	0.000131402	9.64E-06	5.94E-06	1.58E-05	2.80E-05	3.23E-06	3.00E-05	8.72E-06	2.34E-05	6.56E-06	1.02E-05	3.29E-05	1.74E-05	2.02E-05	4.07E-06	2.18E-05	2.22E-05	3.29E-05	8.28E-06	2.12E-05	2.27E-05	2.90E-05	1.62E-05	2.41E-05	1.19E-05	1.58E-05	1.49E-05	2.51E-06	2.79E-05	3.18E-05	7.77E-06	1.58E-05	3.96E-06	2.35E-05	1.46E-05	7.20E-05	4.44E-05	5.61E-06	2.32E-05	2.17E-05	5.64E-05	0.000253292	8.18E-06	1.95E-05	1.74E-05	3.31E-05	2.70E-06	5.97E-05	4.16E-05	1.06E-05	1.96E-05	6.34E-06	1.42E-05	5.73E-06	1.08E-05	0.000102777	4.63E-06	1.84E-05	8.74E-06	7.57E-06	2.21E-05	8.67E-05	3.14E-06	1.70E-05	1.07E-05	1.99E-06	4.25E-05	3.87E-06	5.11E-06	2.20E-06	4.13E-06	7.25E-05	0.001286876	1.29E-05	9.22E-05	5.83E-06	9.04E-05	0.000297534	3.31E-05	7.29E-06	7.55E-05	5.93E-05	2.80E-05	2.80E-05	4.13E-06	4.00E-06	3.19E-05	8.25E-06	2.32E-05	1.52E-05	5.46E-05	1.35E-05	3.68E-05	3.15E-06	4.49E-06	0.00016928	1.12E-05	2.22E-05	8.88E-06	2.39E-05	5.64E-05	4.24E-06	6.55E-06	2.55E-05	2.67E-05	9.47E-07	1.54E-05	8.30E-06	8.97E-06	2.21E-05	1.84E-05	2.96E-06	3.87E-06	1.88E-05	1.81E-05	4.28E-05	2.90E-05	2.27E-05	2.58E-05	2.55E-06	7.07E-06	2.10E-05	1.39E-05	3.02E-05	1.36E-06	3.40E-06	5.88E-05	1.44E-05	1.10E-05	9.32E-05	5.42E-05	3.54E-06	6.94E-06	4.25E-05	1.25E-05	1.44E-05	1.73E-06	0.00150005	4.24E-06	1.45E-05	1.93E-05	5.53E-06	0.000240219	8.11E-06	2.72E-06	2.60E-05	2.24E-05	2.45E-05	8.62E-06	0.000633706	2.31E-06	1.70E-05	1.53E-05	4.60E-06	1.26E-05	1.11E-05	4.81E-06	0.000559993	2.58E-05	2.04E-06	2.34E-05	1.65E-05	2.85E-06	8.60E-06	4.44E-05	1.91E-05	5.49E-06	3.71E-05	2.22E-05	2.58E-05	1.67E-05	1.22E-06	2.14E-05	1.88E-05	4.48E-06	2.60E-05	7.53E-06	1.53E-05	8.62E-06	3.26E-05	7.58E-06	3.71E-06	5.28E-06	4.74E-06	7.51E-05	2.03E-06	4.09E-06	2.06E-05	1.10E-05	5.07E-05	2.07E-06	2.30E-06	0.000323179	3.78E-05	1.89E-05	1.26E-05	3.67E-06	1.09E-05	8.01E-06	8.10E-06	3.10E-05	2.14E-06	1.01E-05	1.40E-05	1.65E-05	2.84E-05	0.005793988	2.04E-05	3.67E-05	1.86E-05	3.67E-05	1.26E-05	0.002843989	2.07E-05	2.00E-05	3.65E-06	2.38E-05	1.07E-05	4.69E-06	4.29E-06	3.10E-06	0.001824367	2.87E-05	2.37E-05	2.40E-05	7.50E-05	1.14E-05	2.00E-05	0.001861007	5.68E-06	3.36E-06	2.23E-06	2.26E-06	5.41E-05	2.14E-06	4.13E-06	3.33E-06	0.000541994	5.29E-05	1.71E-05	7.38E-06	0.01069186	1.89E-05	5.13E-06	2.99E-06	8.81E-05	0.000234641	3.05E-06	5.26E-06	1.19E-05	3.23E-06	1.29E-05	0.000416197	1.96E-06	7.77E-06	4.19E-05	1.32E-05	2.37E-05	0.00016522	0.000264153	1.92E-05	5.80E-05	7.69E-06	7.32E-06	8.43E-06	3.16E-06	2.14E-05	4.96E-06	6.34E-06	4.04E-05	1.75E-05	2.67E-06	2.27E-06	1.62E-06	1.81E-05	1.02E-05	2.96E-06	2.38E-05	1.36E-05	0.003926021	1.32E-05	3.69E-06	2.70E-06	2.07E-05	1.80E-06	0.001398895	1.16E-05	1.11E-05	4.26E-06	1.90E-06	7.37E-05	0.000329442	1.43E-05	6.16E-06	1.26E-05	5.42E-05	1.87E-06	9.45E-06	3.06E-06	4.27E-06	1.05E-05	2.88E-06	2.58E-05	8.32E-05	1.40E-05	0.00108107	9.68E-06	2.94E-06	4.23E-05	1.42E-05	8.90E-06	6.39E-06	0.000346554	6.32E-05	6.38E-06	2.91E-05	5.05E-06	1.46E-06	1.94E-05	1.74E-06	1.09E-05	2.74E-06	1.07E-06	1.07E-05	1.74E-05	0.000674182	2.07E-06	2.12E-05	3.82E-06	7.49E-06	6.31E-06	3.74E-06	1.08E-05	4.27E-06	3.45E-05	1.47E-06	1.06E-05	1.21E-05	1.82E-05	1.08E-05	8.65E-06	4.20E-06	2.97E-06	3.67E-06	1.93E-05	0.007364605	4.27E-06	1.86E-05	1.42E-05	0.000167733	0.000223584	2.43E-05	4.04E-06	1.64E-05	8.46E-06	4.70E-05	2.52E-06	1.13E-05	3.29E-05	1.13E-06	7.17E-06	3.48E-05	3.65E-06	4.88E-06	5.08E-06	3.06E-06	9.64E-06	9.07E-06	0.00040614	1.68E-06	7.15E-06	6.37E-06	2.04E-06	1.60E-06	1.94E-06	2.05E-05	1.02E-05	8.94E-05	1.54E-05	2.70E-05	7.52E-05	1.21E-05	4.04E-06	8.54E-06	1.04E-05	1.25E-05	2.94E-06	1.24E-05	6.36E-06	3.57E-05	7.84E-06	2.64E-06	9.02E-06	7.28E-06	2.10E-06	2.22E-05	6.34E-06	2.32E-05	1.54E-06	1.09E-05	4.28E-06	4.25E-05	3.66E-06	4.58E-06	2.54E-05	1.79E-06	3.54E-05	6.23E-05	2.67E-05	6.76E-05	7.70E-06	1.03E-05	7.08E-06	2.77E-06	3.43E-05	3.94E-06	5.77E-06	7.24E-06	3.65E-06	2.09E-05	8.52E-06	1.11E-05	6.60E-06	1.35E-05	3.78E-06	2.37E-05	4.49E-05	2.19E-05	4.90E-06	9.11E-06	2.40E-06	0.000560618	2.95E-06	1.58E-05	1.60E-06	1.29E-05	2.64E-06	6.36E-06	2.94E-05	0.011573592	1.73E-05	1.75E-05	1.13E-05	1.25E-05	2.35E-06	3.15E-06	5.54E-05	2.38E-06	7.82E-06	2.03E-05	8.11E-06	5.68E-05	8.66E-06	1.41E-05	2.93E-05	7.51E-05	5.70E-06	6.02E-06	1.91E-06	2.65E-06	2.94E-06	5.22E-06	1.25E-05	8.70E-06	1.27E-05	7.38E-06	8.38E-06	3.39E-06	4.60E-05	0.000220663	1.04E-05	2.91E-06	4.38E-06	1.41E-05	2.28E-06	1.73E-05	0.000101421	2.93E-06	6.50E-06	2.58E-06	2.10E-05	2.71E-06	2.04E-05	3.75E-06	2.75E-06	6.57E-06	0.000173408	2.47E-06	2.89E-06	1.27E-05	6.66E-06	1.23E-05	1.02E-05	1.33E-05	0.003312443	5.37E-05	5.78E-06	2.41E-06	1.48E-05	1.55E-05	1.99E-05	5.64E-06	1.16E-05	0.001174298	3.12E-06	2.70E-05	2.96E-05	3.95E-06	7.22E-06	4.61E-06	2.36E-06	1.18E-05	1.25E-05	5.82E-06	1.50E-05	1.11E-05	4.29E-06	0.000151542	7.10E-06	2.04E-06	1.90E-05	2.88E-06	2.58E-06	4.76E-06	9.15E-06	7.41E-06	1.10E-05	7.67E-06	1.77E-05	1.11E-05	2.83E-06	2.43E-06	2.15E-06	3.02E-06	2.17E-06	4.64E-06	1.14E-05	5.53E-06	6.45E-06	4.63E-06	3.09E-06	6.27E-06	9.31E-06	4.75E-05	4.44E-06	8.91E-06	1.58E-05	6.22E-06	1.97E-06	2.43E-06	0.000268945	8.83E-06	8.73E-06	8.12E-06	0.008266797	2.50E-06	1.65E-05	1.59E-06	2.68E-06	4.60E-06	2.82E-06	2.51E-06	5.14E-05	9.16E-06	1.31E-06	4.81E-06	7.69E-05	8.13E-06	1.11E-05	1.41E-05	4.94E-05	2.08E-06	3.82E-06	5.37E-05	4.49E-05	3.61E-06	8.09E-06	7.89E-06	9.36E-06	4.11E-06	0.000122259	3.28E-06	4.65E-06	4.87E-06	3.27E-05	3.49E-06	1.33E-05	1.86E-05	4.36E-06	2.68E-06	9.64E-06	2.56E-06	1.06E-05	2.29E-05	2.20E-06	4.63E-06	1.71E-06	4.39E-06	4.35E-06	1.30E-06	3.27E-06	3.06E-05	3.98E-06	6.95E-06	4.74E-06	3.63E-06	3.05E-06	1.92E-05	2.16E-06	1.04E-05	4.94E-06	4.13E-06	0.000117395	1.68E-06	2.90E-06	2.08E-06	1.20E-06	3.29E-06	3.57E-06	5.87E-06	5.20E-06	1.89E-05	1.41E-05	6.57E-06	8.12E-06	9.49E-06	9.12E-06	3.23E-05	7.72E-06	1.21E-05	5.35E-06	2.91E-05	2.97E-05	2.38E-06	1.99E-06	2.60E-06	0.00091584	6.88E-06	5.25E-06	8.08E-06	1.79E-05	1.24E-05	1.66E-05	8.63E-06	2.22E-05	2.80E-05	1.42E-05	2.56E-06	6.66E-06	3.48E-06	6.89E-06	1.20E-05	8.61E-06	1.50E-06	6.57E-06	1.68E-05	1.55E-06	3.68E-06	5.69E-06	1.16E-05	4.78E-06	5.17E-06	2.86E-06	6.95E-06	0.001814479	1.09E-05	1.11E-06	1.07E-05	4.60E-06	1.69E-05	1.45E-05	1.02E-05	1.17E-06	3.66E-06	6.29E-05	1.58E-05	2.53E-06	4.31E-06	6.89E-06	4.01E-06	1.43E-05	1.67E-05	4.99E-06	2.63E-06	1.90E-06	1.57E-05	2.69E-06	1.41E-05	1.34E-06	1.45E-05	6.36E-05	1.75E-05	9.86E-06	1.52E-05	1.16E-05	1.34E-05	3.55E-06	7.21E-05	8.90E-06	2.98E-06	2.09E-06	1.09E-05	1.36E-05	2.69E-05	1.27E-05	2.64E-06	3.41E-06	1.06E-05	8.29E-06	0.000177244	0.000191145	4.69E-06	7.67E-06	3.24E-05	1.65E-05	1.45E-06	9.92E-06	6.39E-06	3.44E-06	1.57E-06	5.56E-06	1.87E-06	4.46E-06	3.45E-06	2.49E-06	7.63E-06	2.48E-06	1.99E-05	2.96E-06	9.00E-06	4.43E-06	6.38E-06	2.87E-06	3.43E-05	4.01E-06	2.88E-06	8.71E-06	1.94E-06	1.09E-05	6.58E-06	9.00E-06	1.24E-05	3.84E-06	1.66E-06	2.27E-06	7.43E-06	4.19E-06	3.14E-05	7.06E-06	4.09E-06	6.65E-06	6.46E-06	1.04E-05	4.52E-06	1.02E-05	5.10E-06	2.51E-06	3.24E-06	3.40E-06	6.08E-06	2.89E-06	4.52E-06	1.62E-06	2.06E-06	5.95E-06	7.46E-05	2.60E-06	2.65E-06	2.49E-05	2.38E-06	2.57E-06	1.07E-05	1.40E-06	2.13E-05	3.25E-06	2.34E-06	1.28E-06	4.90E-06	2.64E-06	5.76E-06	1.20E-05	7.27E-05	1.71E-06	5.13E-06	3.87E-06	2.33E-06	2.72E-06	6.52E-05	4.09E-06	3.75E-06	1.82E-06	1.78E-06	2.70E-06	0.000403307	2.71E-06	2.19E-06	1.89E-05	2.54E-06	1.57E-05	7.81E-06	2.82E-06	3.88E-06	1.35E-06	1.03E-05	1.45E-06	2.10E-06	2.03E-05	1.10E-06	1.87E-05	0.000629951	3.21E-06	3.13E-06	2.26E-06	1.52E-06	1.43E-06	1.71E-06	7.77E-06	2.24E-05	8.84E-05	2.38E-06	1.76E-06	8.42E-06	1.22E-06	8.36E-06	5.15E-06	0.000136364	1.03E-05	4.80E-06	0.00023929	2.36E-06	1.52E-05	0.000607085	4.99E-06	3.68E-06	6.75E-06	9.23E-06	3.14E-05	1.01E-05	3.89E-06	1.79E-06	2.22E-06	2.65E-06	2.99E-06	9.57E-05	4.74E-06	2.44E-06	6.58E-05	8.76E-06	1.25E-05	4.06E-06	0.038061056	3.77E-06	6.90E-06	8.95E-06	1.57E-06	0.000156185	5.76E-06	1.38E-06	2.18E-05	6.08E-06	1.46E-06	1.60E-05	1.21E-05	4.29E-06	1.66E-05	1.99E-06	8.94E-06	1.09E-05	1.12E-05	0.000156185	1.18E-06	2.34E-06	2.40E-06	1.43E-05	1.22E-06	4.57E-05	2.42E-06	1.54E-06	0.000118446	1.65E-06	9.60E-05	1.09E-05	5.63E-06	1.10E-06	1.16E-06	4.87E-05	2.57E-06	1.60E-06	2.32E-06	3.16E-05	1.25E-06	3.07E-06	2.29E-06	5.18E-06	4.13E-06	1.91E-05	9.00E-06	2.83E-06	2.14E-06	2.27E-06	1.99E-06	4.80E-06	2.75E-06	1.14E-06	4.66E-06	1.36E-06	1.84E-06	3.67E-06	8.10E-06	0.000278101	1.58E-05	2.48E-06	5.76E-06	4.20E-06	9.61E-06	2.37E-06	2.44E-06	7.14E-06	2.33E-06	2.38E-06	3.19E-06	1.31E-06	7.78E-06	2.16E-06	7.49E-05	4.01E-06	3.51E-06	1.91E-06	0.000197054	3.68E-06	1.28E-06	8.86E-06	6.48E-06	7.52E-05	1.20E-06	1.66E-06	1.50E-06	4.06E-06	1.46E-05	6.05E-06	3.57E-05	3.63E-06	3.43E-06	4.64E-06	2.09E-06	0.000197251	2.22E-06	2.33E-06	3.12E-06	0.002879988	3.06E-06	9.02E-07	2.09E-06	1.94E-06	0.000330134	3.45E-06	3.25E-06	1.87E-06	3.72E-06	4.06E-06	5.73E-05	2.25E-06	4.08E-06	1.58E-05	3.12E-06	3.59E-06	5.96E-06	1.58E-06	1.19E-06	1.39E-06	3.47E-05	1.44E-06	1.47E-05	7.45E-07	8.89E-06	1.63E-06	1.68E-06	1.83E-06	4.24E-06	5.36E-06	1.39E-06	1.89E-06	1.37E-05	2.69E-06	5.24E-06	0.000591397	0.00027475	9.19E-07	0.000648842	7.55E-05	7.23E-07	8.83E-05	8.83E-05	7.65E-05	0.003803684	0.000872926	7.17E-05	7.17E-05	0.002556433	0.001903905	0.016805979	0.000668506	0.001658338	8.05E-06	0.000107991	0.000815712	0.000107214	0.000673684	0.000115939	0.006714403	0.000399312	1.50E-05	2.68E-05	0.000139083	0.000123497	2.29E-06	1.86E-05	4.06E-05	2.37E-06	1.61E-05	0.000109827	3.48E-05	0.000346054	3.53E-05	0.000210362	0.001914872	1.41E-06	7.13E-05	0.001994554	9.27E-06	1.03E-05	1.24E-05	1.73E-05	4.20E-06	2.05E-05	1.42E-05	0.000112365	2.58E-05	5.95E-05	1.96E-05	0.000376449	0.003170707	0.000365369	2.17E-05	0.0049981	5.95E-05	0.000361256	0.000312773	8.79E-05	0.017141599	3.32E-05	6.22E-05	5.98E-05	0.000780746	0.007385533	0.000238604	0.000532732	0.002856353	0.001322837	0.000331704	9.61E-05	0.000135715	0.001817979	6.09E-05	0.004897941	0.000503178	0.000270504	6.96E-05	0.000174054	0.006417534	0.012310494	0.002681652	0.000307191	0.000213781	7.42E-06	0.000399148	0.000399148	0.000403307	0.00193917	0.005699139	0.002807084	0.00063164	0.000389921	0.001317953	0.00010738	0.000940512	0.000385919	0.001222264	0.000125865	7.50E-05	2.09E-06	6.85E-06	0.001333049	0.000738807	0.000129263	0.000165617	2.11E-05	0.003224952	0.000253415	0.002748212	0.007318748	0.002637924	0.001271569	0.000156419	7.29E-05	0.010838764	0.003452437	0.000137525	8.96E-06	0.000352856	0.000132208	0.000206133	0.000177127	0.006842585	5.62E-05	0.00025967	4.50E-05	8.77E-05	3.19E-05	0.000397884	2.04E-05	0.000271496	4.00E-05	0.000135411	0.00045504	0.00024044	4.82E-05	6.90E-05	7.47E-05	1.13E-05	1.06E-05	0.000113406	0.010329382	0.010768261	0.002606873	0.001351131	1.22E-05	0.000536848	0.002263497	0.00123496	0.00156739	0.002660308	0.002116452	0.000567669	0.006141512	0.001487727	0.001951686	0.001223431	0.0007338	0.000204543	0.000161593	0.004601493	6.63E-06	6.53E-05	0.000119808	0.005079736	0.01365526	0.003157812	0.008486081	0.003674215	0.000173408	0.000563665	0.00040405	0.000153884	0.004392514	0.000354356	4.19E-05	1.34E-05	0.00072719	0.000316692	0.002302038	0.001452063	0.002014845	0.000544988	0.001135743	0.00072719	0.000797145	0.000125382	0.000463313	0.001493791	0.001930085	3.96E-05	0.000979822	0.008084659	0.000461583	0.001047123	0.001083862	0.00045959	0.000143896	0.00116085	0.000126582	0.000363839	0.000616923	0.000567648	0.00097592	0.002482381	0.000713983	0.000678289	0.000137525	0.000179689	4.31E-05	0.002049453	0.006877449	0.00043222	0.000176768	0.002429243	6.55E-06	0.004713491	8.45E-05	0.00076517	0.005679316	0.00038655	0.000268927	0.00062413	0.000146091	1.48E-05	0.001041881	0.000733725	0.000465035	0.000298764	0.000557575	0.000498556	0.000275651	0.000792386	0.000777449	5.55E-06	0.000537148	0.002842398	0.000362019	0.000304516	6.51E-06	3.01E-05	0.000362019	0.000141024	6.27E-06	0.001510491	0.000989586	0.000777999	0.000639061	0.000909773	8.83E-05	0.000610066	0.000143653	0.000338338	0.000691741	1.83E-05	0.000375252	0.000131259	0.000324192	4.12E-05	0.000443179	0.000651545	0.000435463	0.000214405	0.000219004	0.002811305	4.34E-05	0.000279354	0.000512883	0.000190004	0.000180428	0.000277124	6.21E-06	0.000138592	8.66E-05	0.000652076	0.000647849	0.000872548	0.000982247	0.000179333	0.000125334	0.000481411	0.001002532	4.30E-06	0.000101235	0.000221299	0.000180428	0.001053223	5.11E-05	0.000211155	9.41E-05	0.000108337	0.000512883	0.000177631	0.000228184	0.000862819	0.000180317	0.000111136	0.000121654	0.000108336	0.000204095	7.96E-05	0.000203423	0.000378671	0.000199221	0.001131475	0.000720286	9.79E-05
2022MCF0013_p_10_001	10	D5	NPS	No OTI	M1	NPS_No OTI	D5 NPS No OT-I M1	5.37E-06	0.000408391	0.000635328	0.000346995	0.000300124	0.000346995	0.00025298	1.20E-05	0.000461637	0.000369379	8.07E-05	4.90E-05	0.000652102	0.00163701	0.000710477	0.000436819	0.000421333	0.000281201	0.000447908	0.000572945	0.001685845	0.000288655	0.000368401	3.72E-05	0.000299073	0.000232006	2.78E-05	0.001685351	0.000228747	0.000870607	0.000511396	0.000218226	0.001232737	0.000585927	0.000332932	0.000431778	0.000431145	0.000341122	0.000129034	0.000753918	0.001121575	8.33E-05	0.000104959	0.000631795	0.00014218	0.000257895	0.000864808	2.38E-05	0.000107276	0.000531016	2.69E-05	1.97E-05	0.000266235	0.000195084	3.82E-05	0.000288655	8.45E-05	0.000237823	0.00064286	0.000340037	0.000112487	0.000530545	0.01737649	3.80E-05	0.000280241	0.000343452	8.50E-05	0.000209997	1.46E-05	0.000203688	0.001229179	0.000235958	0.000500434	0.000176719	0.000282382	0.000797643	0.000155988	7.14E-05	1.13E-05	0.000470376	0.000383207	4.24E-05	0.000574025	0.00017266	0.00045129	0.00018028	0.000160783	0.000190397	0.000200921	0.000297511	0.000392475	0.000210756	0.000202036	0.00088303	0.00016523	8.00E-06	4.80E-05	0.000130681	2.02E-05	3.58E-05	0.000570354	0.000792315	9.54E-05	0.000499712	0.000200921	0.000281201	0.000175858	0.000383207	0.000853277	0.000442339	0.003318331	8.65E-05	9.70E-05	0.000179143	0.00071758	0.000153745	0.000530958	0.00071758	0.000550497	0.000202521	0.000253599	0.000203658	0.000188967	0.000376669	0.000340969	0.000214351	0.000231457	0.00021978	0.001714758	0.000176444	6.92E-05	0.000146586	0.000248551	0.00017129	0.000792928	0.000242804	0.000115713	0.000233146	0.000125169	0.002638745	0.001157749	0.000160561	0.000730748	0.000287458	8.48E-05	0.000191618	0.000615742	2.38E-05	9.17E-05	6.61E-05	0.00017174	8.55E-06	0.000519095	0.000226993	8.16E-05	0.000122199	9.07E-05	8.59E-05	0.000264719	2.22E-05	0.000151743	0.000166735	2.80E-05	5.99E-05	0.000267702	7.60E-05	6.14E-05	0.000157284	2.80E-05	7.16E-06	0.000226335	0.000432954	8.66E-05	7.51E-05	0.018283958	0.000133273	0.000318099	0.000133209	0.000241101	0.000699255	0.001710566	0.000102018	0.00013772	0.000106178	0.00050614	0.000150461	0.00075577	0.000254533	0.000146387	7.83E-05	0.000128648	7.96E-05	0.001222792	0.000254533	7.39E-05	0.000143473	8.35E-05	0.000218602	1.04E-05	0.000584398	0.000230522	0.000241384	0.000406406	5.72E-05	0.000190687	0.000404583	7.45E-06	1.45E-05	0.000110793	0.000257709	0.000190281	6.51E-05	0.000226633	0.000196057	8.99E-05	0.000392504	0.000444952	0.001886213	0.000843726	4.49E-05	4.38E-05	0.000138695	0.000109777	2.61E-05	0.000106884	9.75E-05	0.000296795	9.91E-05	0.000224448	0.000217744	5.25E-05	7.55E-05	0.00011985	5.38E-05	0.000145103	0.000457319	0.009547058	0.000113219	2.21E-05	3.11E-05	7.43E-06	3.69E-05	3.28E-05	0.000335119	0.000432003	0.000105838	0.000189515	8.34E-05	0.000176928	9.46E-05	0.000115783	8.62E-05	0.000184323	0.000160276	0.001036387	0.00029987	0.000170272	0.000427337	0.000180194	0.00053484	0.000149652	0.000357619	6.53E-05	0.0002646	0.000578443	0.000261096	0.000639871	0.000112347	1.14E-05	0.000117348	0.000305503	7.35E-05	3.92E-05	0.000797186	5.18E-05	0.000154365	0.000192654	0.00075333	8.80E-05	0.000107325	0.000592525	9.43E-05	0.000103726	3.93E-05	0.000128054	0.056736683	0.000207451	8.64E-05	9.32E-05	9.27E-05	0.000325025	0.000427188	0.000107804	4.38E-05	0.010960111	0.000190774	4.49E-05	0.000321933	0.008534699	0.000155657	6.60E-06	0.000136512	0.000241384	0.004740785	9.24E-05	0.000410056	6.12E-05	0.000309235	0.000407216	0.002036643	0.000203192	7.04E-05	0.000106108	0.000195845	6.22E-05	0.000870291	8.92E-06	0.000194381	0.000297672	9.76E-05	0.000166782	0.000154672	0.000359614	9.32E-05	8.23E-05	8.54E-05	1.19E-05	0.000387058	0.000101904	0.000130799	0.000216676	0.00012067	0.00017138	0.000736543	0.000262048	2.76E-05	2.02E-05	4.84E-05	0.000276989	0.000439859	8.53E-05	8.78E-05	0.000173738	6.30E-05	3.56E-05	4.29E-05	0.000128054	0.000522079	0.000511573	0.000334455	0.000393389	0.000185981	0.000157863	7.07E-05	0.000289532	0.000635108	7.93E-06	0.000225679	0.000321467	0.000581284	0.000135952	0.006930535	0.000135092	0.000356861	0.000153216	0.000233474	0.000287464	0.000491637	0.000736543	6.91E-06	4.29E-05	0.000122763	3.91E-05	0.000787953	9.20E-05	5.86E-05	0.000217019	4.70E-05	7.88E-05	2.04E-05	0.00075757	0.000235114	5.66E-05	7.98E-05	6.65E-05	4.15E-06	0.000179213	1.13E-05	0.000312289	0.000211138	0.000332409	0.000110794	7.60E-05	6.91E-05	6.03E-05	0.001590352	0.002787783	7.97E-05	5.62E-05	9.65E-05	0.000292755	7.78E-05	0.000542386	0.000136124	6.84E-05	0.000154456	8.77E-05	0.000145755	6.24E-05	7.73E-05	0.000253168	0.000288877	3.76E-05	0.000163647	5.19E-05	2.61E-05	0.000303454	1.75E-05	8.02E-05	0.000122995	8.22E-05	0.000602397	5.12E-05	7.39E-05	5.55E-05	9.73E-05	7.63E-05	0.000122995	0.000334283	0.000260775	0.000136334	0.000105901	5.98E-05	9.20E-05	0.000128082	0.000138549	3.76E-06	5.74E-05	0.000226815	0.000102952	0.000134956	8.78E-05	5.30E-05	0.000111536	6.66E-05	1.65E-05	8.26E-06	1.03E-05	1.42E-05	0.000179516	6.68E-05	0.000870607	0.000182528	6.61E-05	0.00042989	4.37E-05	5.63E-05	8.40E-05	6.25E-06	0.000245676	1.31E-05	6.85E-05	0.000202647	5.93E-05	0.000122503	0.000112787	5.93E-05	0.000124472	1.32E-05	2.96E-05	8.94E-05	6.25E-05	0.000131679	6.92E-05	0.000457866	9.91E-05	1.20E-05	0.000652102	8.96E-05	0.000118864	3.57E-05	8.01E-05	0.000106245	8.84E-06	0.000257709	0.000310325	2.81E-05	5.38E-05	0.000163715	0.000256103	2.00E-05	1.10E-05	0.000318707	0.000104091	8.77E-06	0.000181489	7.75E-05	0.000435213	2.06E-05	4.29E-05	3.14E-05	8.83E-05	9.65E-05	2.78E-05	4.98E-05	1.00E-05	0.000158715	1.87E-05	5.70E-05	2.40E-05	0.000128056	0.000240146	0.000103618	3.02E-05	1.83E-05	0.000440532	5.48E-05	6.53E-05	4.71E-05	0.000220088	0.000525886	0.000212162	7.48E-05	4.11E-05	7.56E-05	3.20E-05	0.000122153	5.55E-05	5.74E-05	0.000490913	5.97E-05	0.000491572	1.82E-05	3.52E-06	2.30E-05	3.51E-05	0.000120805	0.000930728	4.52E-05	7.51E-06	5.26E-05	4.69E-05	0.000159137	2.87E-05	0.000271461	2.00E-05	3.21E-05	0.000107721	0.000131357	5.21E-05	9.07E-05	9.65E-05	0.000117358	5.62E-05	0.000185136	1.79E-05	8.85E-05	3.89E-05	0.000179834	1.70E-05	7.36E-05	0.000106859	0.000419181	0.000199466	0.000391236	0.000219845	7.92E-05	6.66E-05	4.45E-05	6.43E-05	3.38E-05	3.25E-05	6.26E-05	0.000336202	5.52E-05	0.000159406	3.14E-05	0.000325496	0.000147296	0.000183579	4.35E-06	3.58E-05	0.000153981	0.000113563	2.85E-05	7.81E-05	5.07E-05	3.31E-05	6.08E-05	2.40E-05	0.000244849	0.000139117	0.000299438	0.000216144	0.000136907	0.008155528	9.33E-05	0.000107804	2.47E-05	3.51E-05	4.14E-05	5.63E-05	0.000221614	0.000193008	0.00140859	0.000127453	6.57E-05	1.57E-05	6.88E-05	5.21E-05	8.10E-05	0.000148348	0.000243729	8.53E-05	5.47E-05	5.28E-05	1.59E-05	0.000280684	2.67E-05	1.52E-05	0.001742972	0.000175911	8.76E-05	1.74E-05	8.09E-05	0.000138721	6.64E-05	2.58E-05	0.000193187	4.92E-05	0.000175911	0.000170123	2.53E-05	6.70E-05	5.70E-05	0.000108329	3.01E-05	0.001523916	9.47E-05	0.000105868	0.000129978	4.37E-05	0.000128143	6.23E-06	6.53E-05	8.51E-05	1.88E-05	8.02E-05	8.50E-05	0.000283322	2.82E-05	4.15E-05	1.13E-05	5.78E-05	3.98E-05	9.84E-05	0.000110806	6.56E-05	4.89E-05	0.000171909	3.79E-05	0.000104191	0.000143451	4.33E-05	8.37E-05	0.00122085	7.98E-05	0.00021788	7.59E-05	4.29E-05	6.04E-05	5.69E-05	8.42E-05	0.00022227	2.75E-06	1.32E-05	3.85E-05	3.12E-05	6.87E-05	1.84E-05	6.78E-05	8.26E-05	4.84E-05	4.38E-05	5.26E-06	0.00012012	3.78E-05	8.82E-05	1.22E-05	0.000144931	7.81E-05	4.98E-05	4.76E-05	0.000196423	0.001394997	0.001930301	5.42E-05	5.11E-05	5.61E-05	5.48E-05	0.000186466	0.000236654	0.000143451	0.000110794	0.000160052	6.10E-06	2.34E-05	2.56E-05	5.98E-05	9.76E-06	3.71E-05	0.000109737	0.000161543	0.000130846	0.000209887	0.000151657	3.84E-05	0.000253751	3.17E-05	0.000102383	3.48E-06	3.28E-05	5.02E-05	1.98E-05	0.000155571	3.79E-05	7.10E-05	6.46E-05	1.47E-05	7.90E-05	3.30E-05	6.61E-05	1.71E-05	3.67E-05	0.00010714	6.60E-05	7.25E-05	7.14E-05	0.000242021	0.000126816	6.62E-05	7.51E-05	6.69E-05	7.90E-05	2.61E-05	3.54E-05	8.82E-05	5.27E-05	4.65E-05	0.000347411	0.000138986	5.54E-05	4.82E-05	3.51E-05	0.000243729	3.70E-05	0.000199803	6.79E-05	0.000206884	0.000200735	6.36E-05	7.72E-05	0.000234728	8.45E-05	2.37E-05	0.00022213	3.78E-05	6.83E-05	1.16E-05	9.80E-05	8.40E-05	0.000180994	6.43E-06	9.40E-06	8.73E-05	6.35E-06	0.000276554	0.000105838	3.38E-05	6.01E-05	0.001327539	0.000280684	0.000209483	4.06E-05	1.91E-05	2.37E-05	0.000218749	0.000141249	0.000233146	1.13E-05	9.47E-05	7.61E-06	3.59E-05	0.000124642	9.39E-05	3.53E-05	0.005374702	7.47E-05	0.000105868	5.64E-06	4.74E-05	4.43E-05	3.28E-05	3.77E-05	3.74E-05	6.83E-05	5.66E-05	0.000225679	9.54E-05	0.000145842	5.53E-05	5.83E-05	7.97E-05	0.000131094	4.09E-05	9.63E-05	1.57E-05	4.62E-05	1.99E-06	3.17E-05	5.52E-05	0.000138227	5.15E-05	0.00020325	4.45E-05	7.03E-05	3.40E-05	9.92E-06	9.67E-05	0.004281963	3.24E-05	9.41E-05	9.75E-05	9.80E-05	8.59E-05	4.41E-05	3.91E-05	3.56E-05	0.000104968	0.000122226	6.04E-05	6.26E-05	0.000274085	1.41E-05	9.45E-05	5.67E-05	0.000149664	6.02E-05	6.67E-05	4.67E-06	2.63E-05	2.45E-05	0.000679119	4.37E-05	9.78E-05	5.43E-05	0.000409841	8.75E-05	0.000127211	6.78E-05	4.06E-05	2.78E-05	9.54E-05	0.000370115	4.84E-05	3.80E-05	1.16E-05	0.000124604	2.09E-05	8.07E-05	5.10E-05	6.07E-05	0.000167033	0.000113219	4.92E-05	4.71E-05	6.02E-05	0.000571837	2.06E-05	3.79E-05	6.44E-05	5.35E-05	4.28E-05	0.000195692	1.17E-05	0.000474131	4.62E-05	3.86E-05	5.85E-05	3.70E-05	3.10E-05	7.47E-05	0.000224177	9.01E-05	0.000224177	3.18E-05	0.000218749	4.55E-05	2.92E-05	0.000132538	8.81E-05	4.01E-05	4.50E-05	0.00638425	0.004281963	7.46E-05	5.40E-05	8.53E-05	5.43E-05	1.82E-05	2.00E-05	8.64E-05	2.64E-05	6.94E-06	7.13E-05	0.000548004	6.86E-06	3.83E-05	3.62E-05	5.48E-05	4.01E-06	3.18E-05	3.62E-05	2.32E-05	0.000105339	1.15E-05	0.000205286	4.14E-05	6.27E-05	3.56E-05	1.98E-05	1.55E-05	8.61E-05	3.12E-06	2.20E-05	3.84E-05	4.82E-05	6.01E-05	2.29E-05	7.64E-05	0.000110251	6.33E-05	5.26E-05	3.10E-05	3.36E-05	7.15E-05	6.67E-05	3.91E-05	1.72E-05	0.000244685	1.74E-05	1.51E-05	1.41E-05	2.31E-05	6.61E-06	5.96E-05	0.000458557	1.61E-05	3.94E-05	0.000115755	6.02E-05	7.12E-05	0.000219532	1.96E-05	5.92E-05	0.00022584	1.72E-05	5.51E-05	5.58E-06	3.46E-05	0.002554778	5.88E-05	3.23E-05	2.41E-05	1.10E-05	4.61E-05	7.14E-05	3.38E-06	3.56E-05	0.000120147	0.000137694	1.89E-05	6.41E-05	5.82E-05	2.64E-05	2.86E-06	0.000109485	4.53E-05	0.000142129	1.33E-05	3.42E-05	4.69E-05	5.35E-05	6.00E-05	6.10E-05	3.85E-06	2.56E-05	4.17E-05	2.04E-05	8.92E-05	8.96E-05	5.81E-05	5.18E-05	2.42E-05	1.73E-05	6.01E-05	1.62E-05	1.82E-05	7.68E-05	2.53E-05	2.90E-05	4.13E-05	2.17E-05	4.89E-05	3.07E-05	8.25E-06	8.71E-05	0.00014	3.30E-05	3.46E-05	0.000147634	0.000104968	0.001710566	4.90E-05	4.50E-05	4.02E-05	0.000155793	6.05E-05	8.83E-05	2.45E-05	0.000250134	0.00040311	8.47E-05	6.13E-05	1.68E-05	1.49E-05	8.63E-05	1.95E-05	1.65E-05	2.24E-05	3.00E-06	7.11E-05	3.79E-06	0.000160691	5.04E-05	9.93E-06	8.44E-05	3.05E-05	4.94E-05	5.64E-05	1.92E-05	0.000114346	5.40E-05	3.26E-05	0.000105374	0.000118592	2.57E-05	4.25E-05	4.71E-05	2.94E-05	0.000176346	5.38E-05	3.13E-05	0.000137793	5.78E-05	6.35E-05	3.96E-05	3.30E-05	2.56E-05	3.60E-06	2.30E-05	2.85E-05	2.73E-05	0.000284462	4.83E-06	9.42E-05	5.92E-05	4.67E-05	0.000158194	2.99E-05	4.13E-05	3.82E-06	9.59E-06	2.36E-05	2.35E-05	3.11E-05	1.52E-05	3.98E-05	5.16E-05	0.000715786	8.02E-05	5.85E-05	0.000172202	2.64E-05	3.11E-05	0.000928123	3.43E-05	9.04E-05	4.67E-05	1.98E-05	2.19E-05	3.54E-05	2.97E-05	7.87E-05	0.000615742	2.45E-05	6.40E-05	2.44E-05	0.00012801	4.60E-05	1.34E-05	3.97E-05	2.92E-05	0.000391236	1.84E-05	2.43E-05	0.000117882	2.94E-05	1.52E-05	2.06E-05	8.00E-06	3.42E-05	2.26E-05	3.03E-05	3.55E-05	6.46E-05	3.20E-05	1.45E-05	6.36E-06	7.03E-05	0.000172977	1.92E-05	4.10E-06	3.12E-05	4.24E-05	5.75E-05	0.000126816	1.51E-05	0.000106787	5.45E-05	5.74E-05	0.000192023	9.92E-06	1.07E-05	3.46E-05	4.55E-05	1.87E-05	1.50E-05	3.27E-05	2.79E-05	5.41E-05	0.000140573	0.000352344	3.86E-05	3.42E-05	1.32E-05	3.91E-05	0.000123016	6.84E-05	8.62E-05	4.25E-05	6.20E-05	7.99E-05	0.008897406	6.97E-05	2.58E-05	7.21E-05	5.73E-05	5.16E-05	4.40E-05	5.42E-05	3.45E-05	1.62E-05	4.18E-06	5.27E-05	6.98E-06	6.96E-05	1.90E-05	0.000172202	1.62E-05	2.29E-05	6.03E-05	7.74E-06	2.17E-05	1.70E-05	3.29E-05	9.54E-05	4.78E-05	5.37E-05	3.25E-05	2.94E-05	5.00E-05	2.84E-05	2.52E-05	1.61E-05	7.78E-05	2.15E-05	0.007851111	6.59E-05	7.95E-05	4.84E-05	2.57E-05	3.79E-05	2.74E-05	5.35E-05	1.42E-05	8.02E-05	5.43E-06	0.000122055	5.16E-05	2.27E-05	3.77E-05	0.000124803	3.14E-05	3.09E-05	5.86E-06	9.34E-05	3.96E-05	0.000105753	1.83E-05	1.55E-05	5.93E-06	4.76E-05	3.42E-05	3.16E-05	4.06E-05	0.00015288	1.28E-05	1.87E-05	8.67E-06	4.08E-05	0.017094967	3.44E-05	6.57E-05	3.95E-05	5.21E-05	7.44E-06	1.07E-05	3.90E-05	3.70E-05	7.75E-06	4.46E-05	8.88E-05	1.26E-05	3.05E-05	5.42E-05	0.0033532	3.09E-05	5.76E-05	3.20E-05	8.11E-06	1.20E-05	1.06E-05	7.69E-05	0.0033532	6.85E-05	5.41E-05	6.49E-05	2.56E-05	5.71E-05	0.00017668	3.92E-05	4.06E-06	7.27E-06	0.000185067	5.51E-05	7.03E-05	1.21E-05	5.86E-05	7.52E-06	9.34E-05	0.000350755	5.46E-05	5.99E-05	8.42E-05	1.06E-05	2.11E-05	0.002443425	4.87E-05	1.16E-05	6.50E-05	2.44E-05	3.81E-05	5.48E-05	5.01E-05	5.72E-05	1.56E-05	2.54E-05	2.69E-05	7.03E-05	1.49E-05	3.44E-05	1.34E-05	0.000108979	1.02E-05	5.71E-06	5.32E-06	5.44E-05	5.77E-06	0.000134843	6.01E-05	7.32E-05	0.000108979	3.61E-05	0.000223464	5.43E-05	0.000126966	3.07E-05	5.67E-06	1.48E-05	0.000180345	8.70E-05	8.04E-05	5.03E-06	1.74E-05	6.58E-06	7.02E-06	1.02E-05	5.52E-05	1.01E-05	1.87E-05	2.92E-05	9.21E-05	2.23E-05	2.65E-05	2.77E-05	8.97E-05	7.69E-05	1.14E-05	2.67E-05	0.000117337	2.75E-05	0.008141662	3.35E-05	1.86E-05	8.88E-05	2.82E-06	0.000104714	0.002168547	5.05E-05	1.04E-05	2.96E-05	1.09E-05	6.22E-05	4.16E-05	3.41E-05	2.58E-05	0.002168547	2.74E-05	2.31E-05	0.000142312	1.33E-05	9.15E-06	4.84E-05	2.71E-05	7.93E-06	7.14E-05	5.86E-05	4.58E-05	0.000336108	9.45E-06	2.07E-05	1.34E-05	2.79E-05	6.14E-06	2.94E-05	0.000160282	1.80E-05	7.55E-05	3.75E-05	6.50E-05	8.65E-06	8.62E-05	0.003376365	8.47E-06	0.000109299	1.55E-05	4.46E-06	2.34E-05	5.45E-05	6.20E-05	0.000271768	2.61E-05	1.96E-05	1.96E-05	3.93E-05	9.51E-05	3.28E-05	7.84E-06	0.000298773	4.26E-05	1.30E-05	1.45E-05	2.07E-05	2.37E-05	3.30E-05	2.63E-05	8.32E-05	1.26E-05	3.72E-06	4.11E-05	2.46E-05	2.12E-05	0.001094908	5.18E-05	2.78E-05	5.53E-06	3.41E-05	2.88E-05	7.47E-06	4.23E-05	4.18E-05	0.033093497	1.63E-05	7.58E-05	2.25E-05	9.87E-05	1.61E-05	3.56E-05	0.006967818	3.35E-05	2.85E-05	2.79E-05	2.59E-05	3.88E-05	2.61E-05	5.06E-05	3.91E-05	2.23E-05	5.76E-06	0.001583799	2.28E-05	6.73E-05	1.48E-05	1.88E-05	3.61E-06	1.92E-05	2.33E-05	1.86E-05	2.24E-05	3.38E-05	3.56E-05	2.23E-05	0.000117781	5.72E-05	6.20E-05	0.000123821	5.04E-06	1.86E-05	6.34E-06	4.31E-05	7.37E-06	2.65E-05	7.95E-05	0.000497316	2.61E-05	5.03E-05	8.40E-05	3.91E-05	7.89E-05	1.17E-05	3.80E-06	2.02E-05	0.000561671	1.73E-05	5.10E-05	3.00E-05	0.001306288	1.25E-05	4.40E-05	3.84E-05	3.83E-05	7.81E-05	4.82E-05	4.98E-06	2.85E-05	3.44E-05	3.77E-05	1.83E-06	1.22E-05	6.78E-06	5.37E-06	8.02E-06	2.56E-05	3.51E-05	8.07E-06	1.05E-05	0.000142102	1.75E-05	2.21E-05	1.95E-05	0.000129735	7.15E-05	3.82E-05	7.03E-05	2.34E-05	5.05E-05	1.49E-05	4.86E-05	9.05E-05	3.59E-05	1.21E-05	5.41E-05	2.32E-05	2.83E-05	1.75E-05	3.12E-05	3.04E-05	2.16E-05	0.000109859	1.33E-05	9.13E-06	1.56E-05	6.77E-06	6.98E-05	0.000321865	7.46E-05	1.29E-05	7.45E-05	2.02E-05	4.82E-05	3.51E-05	6.24E-05	6.74E-06	4.92E-05	2.82E-05	3.80E-05	8.41E-06	1.75E-05	0.001562801	1.94E-05	7.89E-05	4.95E-05	2.49E-05	1.06E-05	4.77E-05	1.59E-05	5.45E-05	4.66E-05	2.79E-05	0.000125497	5.11E-05	9.08E-06	3.72E-05	3.73E-05	3.11E-05	3.50E-05	3.23E-05	5.82E-05	3.45E-05	2.37E-05	7.24E-06	2.43E-05	1.35E-05	0.005799676	4.73E-05	5.71E-06	8.59E-06	1.74E-05	2.72E-05	2.00E-05	8.09E-05	4.43E-05	5.09E-05	2.21E-05	1.29E-05	1.86E-05	1.53E-05	0.000854673	1.29E-05	7.11E-05	4.88E-05	6.48E-06	2.63E-05	1.52E-05	5.27E-06	0.000336472	4.46E-05	4.51E-05	4.05E-05	1.41E-05	3.30E-05	5.57E-05	1.90E-05	1.65E-05	2.08E-05	4.46E-05	1.15E-05	1.58E-05	2.53E-05	2.50E-05	5.98E-05	5.21E-05	2.61E-05	0.000102393	9.62E-05	1.24E-05	3.72E-05	3.93E-05	2.24E-05	3.30E-05	1.19E-05	4.27E-05	2.92E-06	2.81E-05	0.002127235	2.11E-05	1.56E-05	5.41E-05	2.38E-05	2.15E-05	4.91E-05	6.27E-06	3.09E-05	2.31E-05	2.96E-05	2.85E-05	2.37E-05	4.75E-05	4.81E-05	7.05E-06	0.001839493	0.000128597	2.68E-06	3.57E-05	6.63E-06	3.63E-06	4.53E-05	2.31E-05	1.97E-05	2.51E-05	4.67E-05	1.06E-05	5.49E-05	1.99E-05	2.66E-06	4.58E-05	5.88E-05	1.82E-05	0.000106379	1.83E-05	1.25E-05	2.33E-05	8.96E-06	5.16E-05	2.12E-05	6.29E-05	6.13E-06	2.92E-05	1.56E-05	0.000101604	2.05E-05	1.83E-05	2.41E-05	6.85E-05	8.40E-05	2.61E-05	0.000127268	8.15E-06	3.26E-06	1.84E-05	7.77E-06	3.93E-05	0.000112702	0.00024543	2.65E-05	1.78E-05	4.10E-05	5.10E-06	4.17E-05	7.15E-05	2.63E-05	8.97E-06	3.52E-05	0.001128214	1.20E-05	8.96E-06	2.00E-05	5.02E-06	1.16E-05	6.34E-05	5.13E-05	0.000443303	3.14E-06	1.20E-05	6.01E-05	8.33E-06	2.72E-06	2.82E-05	5.94E-06	0.000301947	2.65E-05	3.62E-05	2.19E-05	1.12E-05	4.09E-05	9.59E-06	5.03E-05	2.16E-05	0.000154365	7.27E-05	3.82E-05	7.05E-06	3.75E-06	9.60E-05	1.45E-05	1.24E-05	0.000127859	3.93E-05	6.60E-06	2.71E-05	1.15E-05	5.00E-06	3.20E-05	7.37E-06	3.20E-05	3.63E-05	7.31E-06	2.36E-05	2.27E-05	3.71E-05	4.17E-05	3.18E-05	1.34E-05	0.000130799	3.51E-05	4.25E-05	6.97E-05	1.87E-05	3.53E-05	1.10E-05	1.03E-05	0.000154365	1.40E-05	9.31E-05	1.37E-05	1.19E-05	0.000257994	1.07E-05	5.13E-06	4.77E-05	8.60E-06	2.05E-05	1.37E-05	4.76E-05	0.000112702	7.22E-05	2.23E-05	2.48E-06	1.42E-05	2.84E-05	2.78E-05	5.07E-05	9.90E-06	1.47E-05	2.70E-05	4.14E-05	1.20E-05	1.27E-05	2.01E-05	3.91E-05	1.16E-05	5.60E-06	4.75E-05	0.00481659	1.99E-05	5.47E-05	3.17E-05	8.03E-05	2.49E-05	0.000359503	4.92E-06	0.000140078	6.62E-06	5.86E-05	1.41E-05	2.79E-05	3.56E-05	1.14E-05	1.10E-05	0.000321218	4.29E-05	7.26E-06	3.28E-05	2.06E-05	1.73E-05	1.17E-05	6.59E-05	1.64E-05	3.57E-05	2.20E-05	1.94E-05	1.63E-05	2.24E-05	2.38E-06	2.92E-05	2.33E-05	2.92E-05	9.15E-06	1.17E-05	2.92E-05	1.62E-05	0.000100015	3.37E-06	2.04E-05	4.93E-06	4.88E-05	1.79E-05	1.15E-05	7.57E-06	3.77E-05	1.37E-05	2.70E-05	4.10E-05	3.17E-05	3.39E-05	1.66E-05	4.02E-05	3.91E-05	4.57E-05	7.91E-05	2.15E-05	3.05E-05	1.17E-05	3.17E-05	5.63E-06	1.59E-05	0.000317876	3.80E-05	1.57E-05	6.33E-05	4.19E-05	9.44E-06	1.69E-05	3.72E-05	5.56E-06	3.76E-05	8.15E-05	4.66E-06	6.18E-06	1.18E-05	1.97E-05	8.44E-05	3.33E-05	2.59E-05	1.93E-05	1.02E-05	8.54E-06	3.06E-05	1.07E-05	8.80E-06	9.60E-05	2.16E-05	9.40E-06	1.72E-05	4.34E-05	3.86E-05	3.06E-05	2.37E-05	1.73E-05	1.47E-05	5.87E-06	4.19E-05	3.87E-06	2.02E-05	1.04E-05	1.38E-05	2.29E-05	2.61E-05	1.32E-05	1.28E-05	4.19E-05	3.91E-05	0.001523579	7.93E-06	4.84E-05	1.49E-05	2.84E-05	8.87E-06	5.51E-05	7.63E-06	2.24E-05	0.001121136	0.000124425	7.16E-06	1.88E-05	1.80E-05	3.23E-05	1.97E-05	7.07E-05	1.98E-05	2.14E-05	2.19E-05	1.41E-05	1.89E-05	3.18E-05	9.02E-06	0.008767118	2.22E-05	4.25E-05	3.81E-05	5.13E-05	2.05E-05	0.003318229	1.85E-05	2.41E-05	4.11E-05	1.95E-05	2.90E-05	0.000750503	2.93E-05	5.44E-05	1.00E-05	2.13E-05	3.26E-05	3.35E-05	1.03E-05	7.75E-05	5.50E-05	2.38E-05	8.83E-06	1.62E-05	8.22E-05	7.08E-05	1.46E-05	3.72E-05	4.11E-05	4.08E-05	8.22E-05	4.16E-06	1.25E-05	2.82E-05	3.50E-06	3.59E-05	2.96E-05	5.66E-05	2.88E-05	1.78E-05	3.01E-05	3.40E-05	3.29E-05	4.03E-06	2.03E-05	9.02E-06	1.21E-05	4.23E-05	4.89E-05	4.63E-05	4.56E-05	4.27E-05	1.55E-05	5.09E-05	2.48E-05	8.50E-06	6.03E-06	1.13E-05	1.94E-05	5.80E-06	6.32E-05	4.00E-05	1.92E-05	9.57E-06	1.13E-05	3.59E-05	7.12E-06	6.04E-06	0.000171524	3.23E-06	3.28E-05	2.41E-05	1.52E-05	7.80E-06	4.59E-05	4.07E-06	4.63E-05	1.54E-05	2.10E-06	8.00E-05	3.30E-05	1.41E-05	2.96E-06	5.48E-06	3.27E-05	0.002232198	1.78E-05	3.96E-05	3.94E-05	0.000131679	0.000194753	1.94E-05	2.12E-05	0.000157836	3.11E-05	1.47E-05	2.20E-05	1.88E-05	3.14E-05	2.93E-05	5.18E-06	8.31E-05	4.06E-05	0.00011344	2.21E-05	2.43E-05	3.69E-06	1.05E-05	7.38E-06	9.14E-06	7.32E-06	6.75E-06	3.79E-05	1.73E-05	2.00E-05	1.59E-05	3.45E-05	3.66E-06	3.56E-06	3.15E-05	8.51E-06	1.68E-05	2.75E-05	2.27E-05	1.21E-05	7.15E-06	1.79E-05	4.64E-05	4.81E-05	9.05E-06	1.38E-05	3.76E-05	3.38E-06	1.81E-05	5.09E-05	1.62E-05	2.52E-05	5.77E-06	2.00E-05	3.33E-05	3.57E-05	1.87E-05	0.000133757	8.36E-05	8.84E-06	1.57E-05	4.17E-05	1.12E-05	2.36E-05	1.33E-05	0.002588668	2.87E-05	2.44E-05	6.70E-06	9.34E-06	0.000458893	1.71E-05	3.01E-05	6.12E-06	2.38E-05	1.04E-05	1.41E-05	0.001229574	5.50E-06	9.82E-06	3.04E-06	1.37E-05	5.67E-06	3.94E-06	2.58E-06	0.001277662	3.08E-05	2.04E-05	9.08E-06	3.65E-05	7.17E-06	6.77E-06	4.63E-05	8.98E-06	3.94E-05	9.29E-06	1.80E-05	4.21E-05	1.56E-05	5.92E-06	2.71E-05	2.74E-05	5.76E-06	2.00E-05	4.29E-06	1.62E-05	2.90E-05	2.61E-05	2.84E-05	2.72E-05	2.38E-05	5.59E-06	0.000219241	3.44E-06	7.03E-06	1.38E-05	8.17E-06	3.41E-05	7.63E-06	6.45E-06	4.96E-05	2.54E-05	7.36E-06	1.94E-05	5.73E-06	7.80E-06	2.54E-05	7.89E-06	1.64E-05	3.05E-06	1.19E-05	1.24E-05	3.65E-05	2.66E-05	0.005268259	1.83E-05	4.88E-05	1.76E-05	4.88E-05	2.31E-05	0.004107827	1.68E-05	9.66E-06	5.97E-06	2.24E-05	2.62E-05	6.44E-06	1.73E-05	2.27E-05	0.005004091	2.02E-05	5.54E-05	2.72E-05	5.52E-06	1.82E-05	9.66E-06	0.002781548	7.07E-06	1.59E-05	7.92E-06	8.91E-06	5.06E-05	2.71E-06	2.50E-05	6.27E-06	0.000998417	3.93E-05	1.66E-05	1.49E-05	0.013374422	2.28E-05	6.93E-06	2.85E-05	2.38E-05	0.000227913	1.32E-05	1.48E-05	7.15E-05	4.45E-05	5.92E-06	0.000712525	1.26E-05	2.00E-05	8.46E-06	9.24E-06	3.92E-05	1.88E-05	0.000123855	2.34E-05	6.21E-05	1.15E-05	9.76E-06	1.72E-05	2.46E-05	2.71E-05	1.20E-05	1.71E-05	4.97E-05	1.42E-05	2.44E-05	6.39E-06	6.54E-06	8.58E-06	5.16E-06	4.09E-06	8.17E-06	9.68E-06	0.00516163	9.24E-06	8.60E-06	1.97E-05	2.24E-05	6.02E-06	0.002424522	2.52E-06	1.33E-05	1.09E-05	3.22E-06	1.16E-05	7.29E-05	8.93E-06	5.39E-06	1.94E-05	8.36E-05	1.83E-05	1.73E-05	1.22E-05	4.08E-06	1.11E-05	3.72E-06	3.32E-05	9.88E-06	8.89E-06	0.001190306	1.60E-05	2.67E-05	4.11E-05	8.23E-06	1.74E-05	2.96E-05	0.001222005	2.98E-05	1.84E-05	3.67E-05	1.84E-05	4.02E-06	4.00E-05	1.29E-05	2.18E-05	2.31E-06	1.63E-05	1.75E-05	1.53E-05	0.000491637	4.41E-06	3.34E-05	2.18E-05	1.63E-05	2.97E-05	3.94E-06	1.38E-05	1.68E-05	3.91E-05	2.28E-05	1.62E-05	7.79E-06	3.70E-06	1.04E-05	4.78E-05	9.88E-06	1.38E-05	1.93E-05	1.88E-05	0.011418202	4.73E-06	1.76E-05	4.45E-06	8.64E-05	0.000508015	2.78E-05	1.79E-05	1.24E-05	3.79E-05	3.90E-05	1.27E-05	1.52E-05	6.60E-05	1.84E-06	1.76E-05	3.22E-06	1.77E-05	2.18E-05	8.74E-06	1.68E-05	6.68E-06	8.82E-06	0.000464293	3.90E-06	1.80E-05	5.29E-06	8.99E-06	1.88E-05	6.73E-06	1.88E-05	1.15E-05	0.000419181	1.80E-05	3.29E-05	5.42E-06	2.06E-05	2.51E-05	1.52E-05	1.05E-05	9.75E-06	2.67E-05	1.59E-05	1.15E-05	2.70E-05	1.57E-05	6.76E-06	1.34E-05	3.59E-06	2.31E-06	1.36E-05	8.92E-06	4.86E-06	6.40E-06	1.27E-05	7.11E-06	4.17E-05	4.07E-06	4.84E-05	1.65E-05	2.11E-05	7.72E-06	3.99E-05	3.40E-05	8.25E-05	1.50E-05	1.61E-05	1.91E-05	8.19E-06	9.53E-05	6.10E-06	1.85E-06	2.31E-05	1.37E-05	2.15E-05	1.36E-05	3.39E-05	2.57E-05	2.53E-05	1.02E-05	3.92E-05	5.78E-05	3.88E-05	1.14E-05	9.72E-06	3.18E-06	0.000381548	9.54E-06	1.20E-05	9.35E-06	1.94E-05	3.68E-06	1.15E-05	8.65E-06	0.009342505	4.31E-06	6.71E-06	1.78E-05	2.02E-05	4.78E-06	1.91E-05	2.19E-05	8.88E-06	4.61E-06	9.62E-06	2.53E-06	9.25E-05	6.52E-06	1.54E-05	7.31E-06	9.68E-05	2.16E-06	3.29E-06	3.14E-06	1.48E-05	8.28E-06	5.39E-06	1.03E-05	4.86E-05	8.78E-06	2.87E-05	1.65E-05	3.24E-06	2.40E-05	0.000302872	1.37E-05	3.54E-06	1.26E-05	9.70E-06	9.84E-06	0.000132378	0.000120591	6.60E-06	1.09E-05	6.27E-06	2.22E-05	5.97E-06	2.46E-05	3.56E-06	7.40E-06	1.12E-05	0.001790038	3.27E-06	3.36E-05	1.76E-05	9.79E-06	1.20E-05	1.22E-05	6.27E-06	0.007750105	2.53E-05	2.59E-05	2.85E-06	9.28E-06	1.62E-05	2.34E-05	5.93E-06	1.23E-05	0.00089735	4.33E-06	2.16E-05	2.11E-05	3.55E-06	3.51E-05	5.40E-06	1.24E-05	1.17E-05	1.33E-05	1.92E-05	1.11E-05	2.49E-05	1.68E-06	0.000413353	3.53E-05	3.90E-06	2.60E-05	4.54E-06	3.93E-05	9.75E-06	9.31E-06	4.02E-06	7.25E-06	9.99E-06	2.25E-05	5.30E-05	3.34E-06	2.03E-05	4.75E-05	1.63E-05	2.88E-06	1.32E-05	5.97E-06	9.34E-06	3.68E-06	3.25E-06	7.27E-06	7.58E-06	9.01E-06	1.47E-05	9.57E-06	3.97E-06	2.03E-05	1.17E-05	2.08E-05	1.55E-05	0.000282986	8.43E-06	3.92E-05	6.33E-06	0.00999256	1.11E-05	1.94E-05	5.01E-06	3.11E-06	5.09E-06	3.62E-06	3.13E-06	2.87E-05	1.42E-05	1.62E-06	3.55E-06	3.32E-05	3.46E-05	8.63E-06	3.03E-05	3.84E-05	7.90E-06	4.43E-06	2.53E-05	4.45E-05	7.27E-06	1.09E-05	1.40E-05	5.39E-06	3.86E-06	0.000135787	2.34E-05	1.39E-05	4.21E-06	2.90E-06	6.58E-06	1.98E-05	1.80E-05	2.19E-05	3.97E-06	1.00E-05	5.37E-06	1.32E-05	2.64E-05	9.58E-06	3.76E-06	1.08E-05	1.97E-05	3.87E-06	1.82E-06	7.76E-06	9.64E-05	8.12E-06	1.24E-05	5.95E-06	8.52E-06	1.66E-05	6.56E-05	1.69E-05	1.37E-05	5.90E-06	2.93E-05	9.09E-05	4.15E-06	1.16E-05	1.34E-05	3.03E-06	4.40E-06	1.05E-05	1.08E-05	8.57E-06	1.45E-05	3.03E-05	1.42E-05	1.21E-05	9.07E-06	1.42E-05	4.15E-05	1.31E-05	8.13E-06	2.93E-05	1.38E-05	1.08E-05	8.88E-06	7.29E-06	3.96E-06	0.001455714	2.65E-06	1.80E-05	5.87E-06	1.23E-05	1.16E-05	1.10E-05	1.77E-05	1.80E-05	3.35E-05	1.86E-05	4.41E-06	1.36E-05	5.11E-06	1.35E-05	2.49E-05	9.73E-06	3.46E-06	1.12E-05	2.58E-05	5.94E-06	2.84E-05	7.10E-06	3.21E-06	1.13E-05	1.81E-05	5.45E-06	3.16E-06	0.004076074	3.77E-05	1.95E-06	1.69E-05	2.53E-05	1.80E-05	3.34E-05	1.49E-05	2.41E-06	3.50E-06	7.22E-05	1.68E-05	3.46E-06	6.77E-06	1.39E-05	6.22E-06	6.08E-05	8.23E-06	1.13E-05	9.45E-06	2.37E-06	1.60E-05	8.80E-06	5.32E-06	1.34E-05	3.34E-05	0.001524542	1.31E-05	1.54E-05	2.82E-06	1.68E-05	3.80E-06	3.64E-06	0.001524542	1.43E-05	3.89E-06	2.77E-06	1.27E-05	1.90E-05	0.000173532	1.34E-05	2.03E-05	6.22E-06	1.75E-05	1.26E-05	0.00097043	1.24E-05	1.85E-06	9.99E-06	0.000199246	1.94E-05	1.58E-05	2.68E-05	2.96E-05	1.48E-05	3.87E-06	1.04E-05	2.50E-06	7.97E-06	7.25E-06	9.80E-06	6.61E-06	1.04E-05	3.57E-05	6.59E-06	1.28E-05	1.34E-05	5.90E-06	4.05E-06	4.04E-05	2.26E-05	1.38E-05	1.08E-05	2.72E-06	9.16E-06	3.77E-05	5.86E-06	4.77E-06	1.39E-05	3.10E-06	6.07E-06	4.86E-06	9.61E-06	0.000112505	7.34E-06	5.99E-06	9.20E-06	1.78E-05	2.35E-05	2.00E-05	1.12E-05	3.63E-06	4.79E-06	8.78E-06	1.92E-05	3.18E-06	4.52E-06	2.00E-05	2.08E-06	1.94E-06	6.22E-06	0.000120734	1.10E-05	2.68E-06	0.000261212	1.84E-06	2.30E-06	1.26E-05	1.37E-05	2.31E-05	2.15E-06	2.32E-06	1.87E-06	5.78E-06	2.49E-05	5.06E-06	3.10E-06	0.000101845	2.02E-06	1.16E-05	4.68E-06	5.30E-06	4.79E-06	0.000101845	3.33E-06	2.13E-06	2.78E-06	1.83E-06	3.87E-06	0.000531405	3.14E-06	8.46E-06	6.95E-06	6.49E-06	1.60E-05	2.47E-06	8.46E-06	6.15E-06	6.90E-06	1.22E-05	1.20E-05	4.90E-06	3.02E-06	7.24E-06	1.63E-05	0.000452777	3.59E-06	1.31E-05	5.44E-06	1.82E-06	2.94E-06	3.04E-06	9.55E-06	2.38E-05	0.000183018	4.45E-06	8.45E-06	8.28E-06	5.11E-06	9.39E-06	1.21E-05	0.00025688	6.73E-06	6.71E-06	0.000273715	1.24E-05	6.26E-06	0.000613063	3.46E-06	1.46E-05	3.52E-06	1.09E-05	5.60E-05	7.15E-06	1.01E-05	2.31E-06	6.90E-06	7.84E-06	7.30E-06	9.08E-05	2.50E-06	2.73E-06	1.29E-05	9.25E-06	3.70E-06	4.08E-06	0.023185629	9.42E-06	9.91E-06	3.88E-06	7.16E-06	0.000577861	7.82E-06	3.72E-06	0.000440532	2.68E-06	2.28E-06	0.000151746	9.96E-06	7.43E-06	0.000230717	3.86E-06	1.92E-05	5.14E-06	2.69E-05	0.000577861	1.53E-05	2.91E-06	2.58E-06	2.72E-05	2.77E-06	5.53E-05	3.09E-06	7.64E-06	7.83E-05	7.32E-06	0.000190317	1.34E-05	1.10E-05	4.37E-06	5.48E-06	0.000226977	6.61E-06	3.32E-06	2.14E-06	2.34E-05	8.45E-06	5.80E-06	2.42E-06	1.14E-05	9.46E-06	9.40E-06	2.49E-06	2.64E-06	3.28E-06	7.04E-06	2.31E-06	3.92E-06	3.55E-06	5.41E-06	2.82E-06	2.12E-06	4.65E-06	7.90E-06	5.19E-06	0.000356861	2.88E-05	4.14E-06	4.60E-06	2.13E-06	5.29E-05	5.31E-06	3.14E-06	1.35E-05	2.61E-06	3.32E-06	2.19E-06	8.38E-06	8.51E-06	7.90E-06	2.09E-05	3.64E-06	3.47E-06	1.48E-05	0.000212143	6.94E-06	7.38E-06	1.59E-05	3.87E-06	9.60E-05	3.28E-06	1.50E-06	7.90E-06	2.49E-06	3.83E-06	3.69E-06	8.70E-06	3.35E-05	9.28E-06	2.95E-06	2.84E-06	0.00017998	2.65E-06	9.16E-06	6.40E-06	0.004398936	1.22E-05	3.14E-06	2.47E-06	1.38E-06	0.000495482	3.22E-06	9.28E-06	3.75E-06	3.22E-06	3.12E-06	4.88E-05	2.33E-06	4.32E-06	1.47E-05	2.60E-06	4.23E-06	5.25E-06	1.75E-06	2.49E-05	3.79E-06	4.15E-05	3.45E-06	4.93E-06	4.09E-06	2.00E-05	1.12E-06	5.36E-06	6.46E-06	4.24E-06	3.51E-06	2.68E-06	2.00E-06	2.87E-05	2.05E-06	5.67E-06	0.000178222	0.000228398	8.54E-07	0.001443959	7.42E-05	3.35E-05	5.63E-05	5.63E-05	0.000147634	0.005075478	0.001102379	7.64E-05	7.64E-05	0.002269607	0.000361492	0.016608109	7.05E-05	0.000629721	1.08E-05	9.88E-05	0.00048013	2.96E-05	0.000726748	0.000133138	0.006140243	0.000261144	8.18E-05	6.54E-05	0.000500434	0.000500306	2.27E-05	0.000106959	0.000129389	1.76E-05	7.30E-05	0.000159958	0.000124372	0.001190417	7.66E-05	0.000297681	0.008275976	1.33E-05	9.63E-05	0.000722316	0.000114857	1.13E-05	4.81E-05	7.42E-05	3.24E-05	5.56E-05	5.16E-05	0.000426106	4.48E-05	0.000407261	1.90E-05	0.000363502	0.003555115	0.000402389	1.74E-05	0.006794112	0.000407261	0.000961864	0.000166445	8.41E-06	0.009683793	0.000107719	2.26E-05	0.001157693	0.00019499	0.002113431	0.000227541	0.000224643	0.001327709	0.000180937	0.000115069	1.43E-05	0.000215766	0.001210941	0.000736084	0.002166814	0.000308237	0.000287543	3.62E-05	0.000165385	0.002643459	0.00043962	0.002862512	0.000286727	9.34E-05	5.28E-06	0.000378102	0.000378102	0.000531405	0.001139856	0.002943043	0.000689159	0.000396349	0.000354458	0.001501814	9.98E-05	0.000394777	0.00202957	0.000704528	0.000168127	8.07E-05	2.83E-06	2.10E-05	0.001601013	0.000702156	5.13E-05	9.34E-06	1.05E-05	0.002365035	0.000147535	0.002822754	0.006067215	0.000363502	0.000673689	0.000183617	5.42E-05	0.004962194	0.000485443	5.60E-05	2.07E-05	0.000314485	0.001624523	0.00030758	0.000176441	0.006765233	2.08E-05	0.000338151	5.54E-05	4.55E-05	0.000124058	0.000365142	1.76E-05	0.00045805	6.14E-05	0.000331184	0.000187249	9.32E-06	6.00E-05	0.000142379	0.000151409	8.22E-05	3.25E-05	0.000158082	0.016547957	0.009521924	0.004322107	0.000600878	0.000148946	0.000879058	0.003629993	0.002188598	0.002551786	0.003415534	0.002662987	0.000985699	0.004263191	0.002360101	0.002382343	0.002057093	0.000751825	0.000218247	0.000555812	0.00638425	1.82E-05	0.000157996	0.002638745	0.006185301	0.001755138	0.002710214	0.003275579	0.001364136	0.001790038	0.000371154	0.001274819	0.000203193	0.004550206	0.00087779	0.000359176	2.50E-05	0.001212051	0.000630398	0.005799676	0.001781475	0.00189674	0.000631983	0.002249204	0.001212051	0.00062273	0.000350537	0.000203688	0.000123487	0.001889637	2.60E-05	0.001190069	0.000383662	0.00052676	0.000323277	0.001040604	0.000402791	0.000313752	0.001119789	0.000371763	0.000584733	0.000771492	0.000681394	0.001179942	0.002487667	0.000795612	0.000682863	3.60E-05	0.001384951	0.000131047	0.000524537	0.00500101	0.00038269	8.47E-06	0.001326719	8.56E-06	7.73E-05	4.22E-05	0.001040352	0.002094861	0.000635328	0.000411767	0.001512676	0.000320111	1.98E-05	0.001226968	0.000553753	0.000262148	0.000458049	2.81E-05	0.000588604	0.000562183	0.001015065	0.000624466	0.000562183	0.000214733	0.002051066	0.000594757	0.000297479	1.55E-05	1.76E-05	0.000594757	0.000385247	7.40E-06	0.001271403	0.000616687	0.000467173	0.000584652	0.001423453	0.000338683	0.001535152	0.0002646	0.000552591	0.000606508	4.79E-05	0.000194288	0.000244666	0.00023639	0.000107533	0.000555812	0.001465633	2.23E-06	0.000263379	0.000436819	0.002302982	6.04E-05	0.000201805	0.00041419	0.000315751	7.30E-05	0.000330077	7.32E-06	0.000314883	0.000207958	0.00099736	0.000259909	0.001086434	0.00018993	0.000281748	0.000107662	0.000486266	0.00164435	7.12E-06	0.000247692	0.000355032	9.58E-05	0.000555602	5.34E-05	0.000336426	0.000166972	0.000316435	0.000232947	0.000202137	0.000854673	0.000594219	0.000294238	0.00021007	9.42E-05	0.000316435	0.000672346	8.83E-05	0.000139341	0.000524029	0.000138669	0.001232737	0.000323277	0.000225672
[truncated: 1,636,386 more chars]
