# Supplementary material for: Profiling whole-tissue metabolic reprogramming during cutaneous poxvirus infection and clearance
Source: J Virol. 2023 Nov 27;97(12):e01272-23. doi: 10.1128/jvi.01272-23 (PMC10734417; doi:10.1128/jvi.01272-23)
Supplement: Table S2_positive mode — Metabolite annotations for positive mode. [file jvi.01272-23-s0005.txt]

Name	MSILevel	feature_index	m/z	RT [min]	Formula	Calc. MW	Annotation MW	Annot. DeltaMass [Da]	Annot. DeltaMass [ppm]	InChI	InChIKey	ID_PubchemCID	ID_KEGG	ID_HMDB	mode	flag_masserror	flag_guidance
\\\\\\"CYTIDINE 2',3'-CYCLIC PHOSPHATE\\\"\\\""	1|MS/MS match, RT match	733|328.03062|0.676	328.03062	0.676	C9 H11 N3 Na O7 P	327.02331	327.02323	8e-05	0.24	NA	NA	NA	NA	NA	positive
(1-Methyl-1H-imidazol-4-yl)acetic acid	1|MS/MS match, RT match	727|141.06581|0.65	141.06581	0.65	C6 H8 N2 O2	140.05854	140.05858	-4e-05	-0.27	NA	NA	NA	NA	NA	positive
(S)-2-Ureidopentanedioic acid	1|MS/MS match, RT match	709|130.04981|0.52	130.04981	0.52	C6 H10 N2 O5	129.04254	190.05897	-61.01643	-321039.44	NA	NA	NA	NA	NA	positive	exceeds +/-5 ppm error	questionable annotation
1-Ethyl-3-piperidinamine	1|MS/MS match, RT match	675|146.16511|0.436	146.16511	0.436	C7 H16 N2	128.13128	128.13135	-6e-05	-0.5	NA	NA	NA	NA	NA	positive
1-O-octyl-2-O-(N-methylcarbamoyl)-sn-glyceryl-3-phosphorylcholine	1|MS/MS match, RT match	653|184.07334|0.522	184.07334	0.522	C18 H39 N2 O7 P	183.06606	426.24949	-243.18343	-570519	NA	NA	NA	NA	NA	positive	exceeds +/-5 ppm error	questionable annotation
2'-Deoxyadenosine-5'-monophosphate	1|MS/MS match, RT match	594|332.07541|1.592	332.07541	1.592	C10 H14 N5 O6 P	331.06813	331.06817	-4e-05	-0.13	InChI=1S/C10H14N5O6P/c11-9-8-10(13-3-12-9)15(4-14-8)7-1-5(16)6(21-7)2-20-22(17,18)19/h3-7,16H,1-2H2,(H2,11,12,13)(H2,17,18,19)/t5-,6+,7+/m0/s1	KHWCHTKSEGGWEX-RRKCRQDMSA-N	12599	C00360	HMDB0000905	positive
2'-Deoxyadenosine-5'-monophosphate	1|MS/MS match, RT match	596|663.14399|1.591	663.14399	1.591	C10 H14 N5 O6 P	662.13669	331.06817	331.06852	1000001.06	InChI=1S/C10H14N5O6P/c11-9-8-10(13-3-12-9)15(4-14-8)7-1-5(16)6(21-7)2-20-22(17,18)19/h3-7,16H,1-2H2,(H2,11,12,13)(H2,17,18,19)/t5-,6+,7+/m0/s1	KHWCHTKSEGGWEX-RRKCRQDMSA-N	12599	C00360	HMDB0000905	positive	exceeds +/-5 ppm error	suspect [2M] species
2'-Deoxycytidine	1|MS/MS match, RT match	591|455.18853|0.879	455.18853	0.879	C9 H13 N3 O4	454.18125	227.09061	227.09064	1000000.17	InChI=1S/C9H13N3O4/c10-7-1-2-12(9(15)11-7)8-3-5(14)6(4-13)16-8/h1-2,5-6,8,13-14H,3-4H2,(H2,10,11,15)/t5-,6+,8+/m0/s1	CKTSBUTUHBMZGZ-SHYZEUOFSA-N	13711	C00881	HMDB0000014	positive	exceeds +/-5 ppm error	suspect [2M] species
2'-Deoxycytidine	1|MS/MS match, RT match	593|250.07961|0.89	250.07961	0.89	C9 H13 N3 O4	249.07233	227.09061	21.98172	96797.15	InChI=1S/C9H13N3O4/c10-7-1-2-12(9(15)11-7)8-3-5(14)6(4-13)16-8/h1-2,5-6,8,13-14H,3-4H2,(H2,10,11,15)/t5-,6+,8+/m0/s1	CKTSBUTUHBMZGZ-SHYZEUOFSA-N	13711	C00881	HMDB0000014	positive	exceeds +/-5 ppm error	questionable annotation
2'-Deoxycytidine 5'-monophosphate	1|MS/MS match, RT match	590|330.04617|0.709	330.04617	0.709	C9 H14 N3 O7 P	329.03889	307.05694	21.98196	71589.19	NA	NA	NA	NA	NA	positive	exceeds +/-5 ppm error	suspect [M+Na]+ match to [M+H] spectra
2'-Deoxycytidine-5'-monophosphate	1|MS/MS match, RT match	587|615.12135|0.706	615.12135	0.706	C9 H14 N3 O7 P	614.11408	307.05694	307.05714	1000000.67	InChI=1S/C9H14N3O7P/c10-7-1-2-12(9(14)11-7)8-3-5(13)6(19-8)4-18-20(15,16)17/h1-2,5-6,8,13H,3-4H2,(H2,10,11,14)(H2,15,16,17)/t5-,6+,8+/m0/s1	NCMVOABPESMRCP-SHYZEUOFSA-N	13945	C00239	HMDB0001202	positive	exceeds +/-5 ppm error	suspect [2M] species
2'-Deoxyguanosine 5'-monophosphate	1|MS/MS match, RT match	583|348.0703|1.543	348.0703	1.543	C10 H14 N5 O7 P	347.06298	347.06308	-0.00011	-0.3	InChI=1S/C10H14N5O7P/c11-10-13-8-7(9(17)14-10)12-3-15(8)6-1-4(16)5(22-6)2-21-23(18,19)20/h3-6,16H,1-2H2,(H2,18,19,20)(H3,11,13,14,17)/t4-,5+,6+/m0/s1	LTFMZDNNPPEQNG-KVQBGUIXSA-N	135398597	C00362	HMDB0001044	positive
2'-Deoxyguanosine 5'-monophosphate	1|MS/MS match, RT match	584|695.13359|1.542	695.13359	1.542	C10 H14 N5 O7 P	694.12631	347.06308	347.06322	1000000.4	InChI=1S/C10H14N5O7P/c11-10-13-8-7(9(17)14-10)12-3-15(8)6-1-4(16)5(22-6)2-21-23(18,19)20/h3-6,16H,1-2H2,(H2,18,19,20)(H3,11,13,14,17)/t4-,5+,6+/m0/s1	LTFMZDNNPPEQNG-KVQBGUIXSA-N	135398597	C00362	HMDB0001044	positive	exceeds +/-5 ppm error	suspect [2M] species
2'-Deoxyuridine	1|MS/MS match, RT match	581|251.06364|1.907	251.06364	1.907	C9 H12 N2 O5	250.05636	228.07462	21.98174	96379.59	InChI=1S/C9H12N2O5/c12-4-6-5(13)3-8(16-6)11-2-1-7(14)10-9(11)15/h1-2,5-6,8,12-13H,3-4H2,(H,10,14,15)/t5-,6+,8+/m0/s1	MXHRCPNRJAMMIM-SHYZEUOFSA-N	13712	C00526	HMDB0000012	positive	exceeds +/-5 ppm error	suspect [M+Na]+ match to [M+H] spectra
2-Methylbutyryl-L-carnitine	1|MS/MS match, RT match	561|246.16979|4.281	246.16979	4.281	C12 H23 N O4	245.16251	245.16271	-2e-04	-0.81	InChI=1S/C12H23NO4/c1-6-9(2)12(16)17-10(7-11(14)15)8-13(3,4)5/h9-10H,6-8H2,1-5H3/t9?,10-/m1/s1	IHCPDBBYTYJYIL-QVDQXJPCSA-N	9881339			positive
3-(1-Methyl-1H-pyrazol-5-yl)propanoic acid	1|MS/MS match, RT match	544|155.08144|0.649	155.08144	0.649	C7 H10 N2 O2	154.07417	154.07423	-6e-05	-0.38	NA	NA	NA	NA	NA	positive
3-Hydroxybutyrylcarnitine	1|MS/MS match, RT match	534|248.14907|1.558	248.14907	1.558	C11 H21 N O5	247.14179	247.14197	-0.00018	-0.72	InChI=1S/C11H21NO5/c1-8(13)5-11(16)17-9(6-10(14)15)7-12(2,3)4/h8-9,13H,5-7H2,1-4H3/t8-,9+/m1/s1	UEFRDQSMQXDWTO-BDAKNGLRSA-N	NA		HMDB0013127	positive
3-Hydroxybutyrylcarnitine	1|MS/MS match, RT match	535|248.14905|1.809	248.14905	1.809	C11 H21 N O5	247.14178	247.14197	-2e-04	-0.79	InChI=1S/C11H21NO5/c1-8(13)5-11(16)17-9(6-10(14)15)7-12(2,3)4/h8-9,13H,5-7H2,1-4H3/t8-,9+/m1/s1	UEFRDQSMQXDWTO-BDAKNGLRSA-N	NA		HMDB0013127	positive
4-Guanidinobutyric acid	1|MS/MS match, RT match	523|146.09238|0.698	146.09238	0.698	C5 H11 N3 O2	145.08511	145.08513	-2e-05	-0.13	InChI=1S/C5H11N3O2/c6-5(7)8-3-1-2-4(9)10/h1-3H2,(H,9,10)(H4,6,7,8)	TUHVEAJXIMEOSA-UHFFFAOYSA-N	500	C01035	HMDB0003464	positive
4-Trimethylammoniobutanoate	1|MS/MS match, RT match	512|146.11751|0.63	146.11751	0.63	C7 H15 N O2	145.11024	145.11028	-4e-05	-0.29	InChI=1S/C7H15NO2/c1-8(2,3)6-4-5-7(9)10/h4-6H2,1-3H3/p+1	JHPNVNIEXXLNTR-UHFFFAOYSA-O	134	C01181	HMDB0001161	positive
7.alpha.,27-Dihydroxycholesterol	1|MS/MS match, RT match	482|401.34152|9.493	401.34152	9.493	C27 H46 O3	400.33424	418.3447	-18.01046	-43051.71	NA	NA	NA	NA	NA	positive	exceeds +/-5 ppm error	suspect annotation - H2O
8(9)-Dehydrocholesterol	1|MS/MS match, RT match	479|367.33561|9.026	367.33561	9.026	C27 H44 O	366.32834	384.33922	-18.01088	-46861.93	NA	NA	NA	NA	NA	positive	exceeds +/-5 ppm error	questionable annotation
Acetyl-DL-carnitine	1|MS/MS match, RT match	464|204.12293|1.238	204.12293	1.238	C9 H17 N O4	203.11566	203.11576	-1e-04	-0.5	InChI=1S/C9H17NO4/c1-7(11)14-8(5-9(12)13)6-10(2,3)4/h8H,5-6H2,1-4H3	RDHQFKQIGNGIED-UHFFFAOYSA-N	1	C02571	HMDB0000201	positive
Adenosine 3'-monophosphate	1|MS/MS match, RT match	457|370.052|1.824	370.052	1.824	C10 H14 N5 O7 P	369.04474	347.06308	21.98165	63336.19	NA	NA	NA	NA	NA	positive	exceeds +/-5 ppm error	questionable annotation
Adenosine 5'-monophosphate	1|MS/MS match, RT match	454|348.0701|1.825	348.0701	1.825	C10 H14 N5 O7 P	347.06282	347.06308	-0.00026	-0.75	InChI=1S/C10H14N5O7P/c11-8-5-9(13-2-12-8)15(3-14-5)10-7(17)6(16)4(22-10)1-21-23(18,19)20/h2-4,6-7,10,16-17H,1H2,(H2,11,12,13)(H2,18,19,20)/t4-,6-,7-,10-/m1/s1	UDMBCSSLTHHNCD-KQYNXXCUSA-N	6083	C00020	HMDB0000045	positive
Adenosine 5'-monophosphate	1|MS/MS match, RT match	455|348.07028|3.348	348.07028	3.348	C10 H14 N5 O7 P	347.063	347.06308	-9e-05	-0.26	InChI=1S/C10H14N5O7P/c11-8-5-9(13-2-12-8)15(3-14-5)10-7(17)6(16)4(22-10)1-21-23(18,19)20/h2-4,6-7,10,16-17H,1H2,(H2,11,12,13)(H2,18,19,20)/t4-,6-,7-,10-/m1/s1	UDMBCSSLTHHNCD-KQYNXXCUSA-N	6083	C00020	HMDB0000045	positive
Adenosine 5'-monophosphate	1|MS/MS match, RT match	456|348.0703|1.018	348.0703	1.018	C10 H14 N5 O7 P	347.06302	347.06308	-6e-05	-0.18	InChI=1S/C10H14N5O7P/c11-8-5-9(13-2-12-8)15(3-14-5)10-7(17)6(16)4(22-10)1-21-23(18,19)20/h2-4,6-7,10,16-17H,1H2,(H2,11,12,13)(H2,18,19,20)/t4-,6-,7-,10-/m1/s1	UDMBCSSLTHHNCD-KQYNXXCUSA-N	6083	C00020	HMDB0000045	positive
Allantoin	1|MS/MS match, RT match	448|159.05121|0.563	159.05121	0.563	C4 H6 N4 O3	158.04395	158.04399	-4e-05	-0.23	InChI=1S/C4H6N4O3/c5-3(10)6-1-2(9)8-4(11)7-1/h1H,(H3,5,6,10)(H2,7,8,9,11)	POJWUDADGALRAB-UHFFFAOYSA-N	204	C01551	HMDB0000462	positive
Allose	1|MS/MS match, RT match	447|145.04949|1.237	145.04949	1.237	C6 H12 O6	144.04221	180.06339	-36.02118	-200047.2	InChI=1S/C6H12O6/c7-1-2-3(8)4(9)5(10)6(11)12-2/h2-11H,1H2/t2-,3-,4-,5-,6?/m1/s1	WQZGKKKJIJFFOK-IVMDWMLBSA-N	439507	C01487	HMDB01151	positive	exceeds +/-5 ppm error	suspect annotation - 2(H2O)
Arginine	1|MS/MS match, RT match	444|175.11891|0.506	175.11891	0.506	C6 H14 N4 O2	174.11164	174.11168	-4e-05	-0.22	InChI=1S/C6H14N4O2/c7-4(5(11)12)2-1-3-10-6(8)9/h4H,1-3,7H2,(H,11,12)(H4,8,9,10)/t4-/m0/s1	ODKSFYDXXFIFQN-BYPYZUCNSA-N	6322	C00062	HMDB0000517	positive
Betaine	1|MS/MS match, RT match	428|118.08617|0.567	118.08617	0.567	C5 H11 N O2	117.07889	117.07898	-9e-05	-0.77	InChI=1S/C5H11NO2/c1-6(2,3)4-5(7)8/h4H2,1-3H3	KWIUHFFTVRNATP-UHFFFAOYSA-N	247	C00719	HMDB0000043	positive
Betaine	1|MS/MS match, RT match	429|235.16518|0.57	235.16518	0.57	C5 H11 N O2	234.1579	117.07898	117.07893	999999.56	InChI=1S/C5H11NO2/c1-6(2,3)4-5(7)8/h4H2,1-3H3	KWIUHFFTVRNATP-UHFFFAOYSA-N	247	C00719	HMDB0000043	positive	exceeds +/-5 ppm error	suspect [2M] species
Carnosine	1|MS/MS match, RT match	425|227.11395|0.508	227.11395	0.508	C9 H14 N4 O3	226.10664	226.10659	5e-05	0.21	InChI=1S/C9H14N4O3/c10-2-1-8(14)13-7(9(15)16)3-6-4-11-5-12-6/h4-5,7H,1-3,10H2,(H,11,12)(H,13,14)(H,15,16)/t7-/m0/s1	CQOVPNPJLQNMDC-ZETCQYMHSA-N	439224	C00386	HMDB0000033	positive
Chenodeoxycholic acid	1|MS/MS match, RT match	420|357.27865|7.17	357.27865	7.17	C24 H40 O4	356.27138	392.29266	-36.02128	-91822.47	InChI=1S/C24H40O4/c1-14(4-7-21(27)28)17-5-6-18-22-19(9-11-24(17,18)3)23(2)10-8-16(25)12-15(23)13-20(22)26/h14-20,22,25-26H,4-13H2,1-3H3,(H,27,28)/t14-,15+,16-,17-,18+,19+,20-,22+,23+,24-/m1/s1	RUDATBOHQWOJDD-BSWAIDMHSA-N	10133	C02528	HMDB0000518	positive	exceeds +/-5 ppm error	suspect annotation - 2(H2O)
Citicoline	1|MS/MS match, RT match	414|489.11466|0.596	489.11466	0.596	C14 H26 N4 O11 P2	488.10739	488.10733	6e-05	0.12	InChI=1S/C14H26N4O11P2/c1-18(2,3)6-7-26-30(22,23)29-31(24,25)27-8-9-11(19)12(20)13(28-9)17-5-4-10(15)16-14(17)21/h4-5,9,11-13,19-20H,6-8H2,1-3H3,(H3-,15,16,21,22,23,24,25)/t9-,11-,12-,13-/m1/s1	RZZPDXZPRHQOCG-OJAKKHQRSA-N	13804	C00307	HMDB0001413	positive
Creatine	1|MS/MS match, RT match	412|132.07665|0.565	132.07665	0.565	C4 H9 N3 O2	131.06937	131.06948	-0.00011	-0.81	InChI=1S/C4H9N3O2/c1-7(4(5)6)2-3(8)9/h2H2,1H3,(H3,5,6)(H,8,9)	CVSVTCORWBXHQV-UHFFFAOYSA-N	586	C00300	HMDB0000064	positive
Cytidine	1|MS/MS match, RT match	407|487.1784|0.726	487.1784	0.726	C9 H13 N3 O5	486.17113	243.08552	243.08561	1000000.38	InChI=1S/C9H13N3O5/c10-5-1-2-12(9(16)11-5)8-7(15)6(14)4(3-13)17-8/h1-2,4,6-8,13-15H,3H2,(H2,10,11,16)/t4-,6-,7-,8-/m1/s1	UHDGCWIWMRVCDJ-XVFCMESISA-N	6175	C00475	HMDB0000089	positive	exceeds +/-5 ppm error	suspect [2M] species
Cytidine	1|MS/MS match, RT match	409|244.09259|0.726	244.09259	0.726	C9 H13 N3 O5	243.0853	243.08552	-0.00022	-0.92	InChI=1S/C9H13N3O5/c10-5-1-2-12(9(16)11-5)8-7(15)6(14)4(3-13)17-8/h1-2,4,6-8,13-15H,3H2,(H2,10,11,16)/t4-,6-,7-,8-/m1/s1	UHDGCWIWMRVCDJ-XVFCMESISA-N	6175	C00475	HMDB0000089	positive
Cytidine 2',3'-cyclic phosphate	1|MS/MS match, RT match	402|306.04864|0.674	306.04864	0.674	C9 H12 N3 O7 P	305.04137	305.04129	8e-05	0.26	InChI=1S/C9H12N3O7P/c10-5-1-2-12(9(14)11-5)8-7-6(4(3-13)17-8)18-20(15,16)19-7/h1-2,4,6-8,13H,3H2,(H,15,16)(H2,10,11,14)/t4-,6-,7-,8?/m1/s1	NMPZCCZXCOMSDQ-ZRTZXPPTSA-N	53481030	C02354	HMDB0011691	positive
Cytidine-5'-monophosphate	1|MS/MS match, RT match	386|324.05923|0.696	324.05923	0.696	C9 H14 N3 O8 P	323.05195	323.05185	1e-04	0.32	InChI=1S/C9H14N3O8P/c10-5-1-2-12(9(15)11-5)8-7(14)6(13)4(20-8)3-19-21(16,17)18/h1-2,4,6-8,13-14H,3H2,(H2,10,11,15)(H2,16,17,18)/t4-,6-,7-,8-/m1/s1	IERHLVCPSMICTF-XVFCMESISA-N	6131	C00055	HMDB0000095	positive
Cytidine-5'-monophosphate	1|MS/MS match, RT match	387|324.05919|0.563	324.05919	0.563	C9 H14 N3 O8 P	323.0519	323.05185	5e-05	0.16	InChI=1S/C9H14N3O8P/c10-5-1-2-12(9(15)11-5)8-7(14)6(13)4(20-8)3-19-21(16,17)18/h1-2,4,6-8,13-14H,3H2,(H2,10,11,15)(H2,16,17,18)/t4-,6-,7-,8-/m1/s1	IERHLVCPSMICTF-XVFCMESISA-N	6131	C00055	HMDB0000095	positive
D-Mannose 6-phosphate	1|MS/MS match, RT match	382|243.02628|0.554	243.02628	0.554	C6 H13 O9 P	242.01901	260.02972	-18.0107	-69264.02	NA	NA	NA	NA	NA	positive	exceeds +/-5 ppm error	suspect annotation - H2O
D-Pyroglutamic acid	1|MS/MS match, RT match	380|259.09219|0.802	259.09219	0.802	C5 H7 N O3	258.08493	129.04259	129.04234	999998.03	NA	NA	NA	NA	NA	positive	exceeds +/-5 ppm error	suspect [2M] species
Dihydrouracil	1|MS/MS match, RT match	378|115.05019|0.786	115.05019	0.786	C4 H6 N2 O2	114.0429	114.04293	-3e-05	-0.25	InChI=1S/C4H6N2O2/c7-3-1-2-5-4(8)6-3/h1-2H2,(H2,5,6,7,8)	OIVLITBTBDPEFK-UHFFFAOYSA-N	649	C00429	HMDB0000076	positive
Gentianose	1|MS/MS match, RT match	364|487.1658|0.631	487.1658	0.631	C18 H32 O16	486.15852	504.16903	-18.01051	-35723.16	NA	NA	NA	NA	NA	positive	exceeds +/-5 ppm error	suspect annotation - H2O
Glucose 6-phosphate	1|MS/MS match, RT match	355|261.0367|0.55	261.0367	0.55	C6 H13 O9 P	260.02957	260.02972	-0.00015	-0.56	InChI=1S/C6H13O9P/c7-3-2(1-14-16(11,12)13)15-6(10)5(9)4(3)8/h2-10H,1H2,(H2,11,12,13)/t2-,3-,4+,5-,6?/m1/s1	NBSCHQHZLSJFNQ-GASJEMHNSA-N	5958	C00092	HMDB0001401	positive
Glutamic acid	1|MS/MS match, RT match	352|148.06035|0.523	148.06035	0.523	C5 H9 N O4	147.05308	147.05316	-8e-05	-0.55	InChI=1S/C5H9NO4/c6-3(5(9)10)1-2-4(7)8/h3H,1-2,6H2,(H,7,8)(H,9,10)/t3-/m0/s1	WHUUTDBJXJRKMK-VKHMYHEASA-N	33032	C00025	HMDB0000148	positive
Glutathione	1|MS/MS match, RT match	344|308.09112|0.652	308.09112	0.652	C10 H17 N3 O6 S	307.08384	307.08381	4e-05	0.12	InChI=1S/C10H17N3O6S/c11-5(10(18)19)1-2-7(14)13-6(4-20)9(17)12-3-8(15)16/h5-6,20H,1-4,11H2,(H,12,17)(H,13,14)(H,15,16)(H,18,19)/t5-,6-/m0/s1	RWSXRVCMGQZWBV-WDSKDSINSA-N	124886	C00051	HMDB0000125	positive
Glutathione	1|MS/MS match, RT match	350|308.0911|0.731	308.0911	0.731	C10 H17 N3 O6 S	307.08382	307.08381	2e-05	0.06	InChI=1S/C10H17N3O6S/c11-5(10(18)19)1-2-7(14)13-6(4-20)9(17)12-3-8(15)16/h5-6,20H,1-4,11H2,(H,12,17)(H,13,14)(H,15,16)(H,18,19)/t5-,6-/m0/s1	RWSXRVCMGQZWBV-WDSKDSINSA-N	124886	C00051	HMDB0000125	positive
Guanidinopropionic acid	1|MS/MS match, RT match	333|263.14591|0.565	263.14591	0.565	C4 H9 N3 O2	262.13865	131.06948	131.06917	999997.66	NA	NA	NA	NA	NA	positive	exceeds +/-5 ppm error	suspect [2M] species
Histidine	1|MS/MS match, RT match	313|156.07672|0.508	156.07672	0.508	C6 H9 N3 O2	155.06944	155.06948	-4e-05	-0.23	InChI=1S/C6H9N3O2/c7-5(6(10)11)1-4-2-8-3-9-4/h2-3,5H,1,7H2,(H,8,9)(H,10,11)/t5-/m0/s1	HNDVDQJCIGZPNO-YFKPBYRVSA-N	6274	C00135	HMDB0000177	positive
Homoserine	1|MS/MS match, RT match	311|102.05495|0.524	102.05495	0.524	C4 H9 N O3	119.05823	119.05824	-1e-05	-0.1	InChI=1S/C4H9NO3/c5-3(1-2-6)4(7)8/h3,6H,1-2,5H2,(H,7,8)/t3-/m0/s1	UKAUYVFTDYCKQA-VKHMYHEASA-N	12647	C00263	HMDB0000719	positive
Hydroxyproline	1|MS/MS match, RT match	310|132.06543|0.523	132.06543	0.523	C5 H9 N O3	131.05816	131.05824	-8e-05	-0.62	InChI=1S/C5H9NO3/c7-3-1-4(5(8)9)6-2-3/h3-4,6-7H,1-2H2,(H,8,9)/t3-,4+/m1/s1	PMMYEEVYMWASQN-DMTCNVIQSA-N	5810	C01157	HMDB0000725	positive
Hypoxanthine	1|MS/MS match, RT match	304|137.04572|1.14	137.04572	1.14	C5 H4 N4 O	136.03845	136.03851	-6e-05	-0.48	InChI=1S/C5H4N4O/c10-5-3-4(7-1-6-3)8-2-9-5/h1-2H,(H2,6,7,8,9,10)	FDGQSTZJBFJUBT-UHFFFAOYSA-N	135398638	C00262	HMDB0000157	positive
Isobutyryl-L-carnitine	1|MS/MS match, RT match	296|232.15431|3.897	232.15431	3.897	C11 H21 N O4	231.14703	231.14706	-3e-05	-0.13	InChI=1S/C11H21NO4/c1-8(2)11(15)16-9(6-10(13)14)7-12(3,4)5/h8-9H,6-7H2,1-5H3/t9-/m1/s1	LRCNOZRCYBNMEP-SECBINFHSA-N	168379		HMDB0000736	positive
Isoleucine	1|MS/MS match, RT match	293|132.10184|0.922	132.10184	0.922	C6 H13 N O2	131.09457	131.09463	-6e-05	-0.48	InChI=1S/C6H13NO2/c1-3-4(2)5(7)6(8)9/h4-5H,3,7H2,1-2H3,(H,8,9)/t4-,5-/m0/s1	AGPKZVBTJJNPAG-WHFBIAKZSA-N	6306	C00407	HMDB0000172	positive
Isoleucine	1|MS/MS match, RT match	294|132.10185|0.8	132.10185	0.8	C6 H13 N O2	131.09458	131.09463	-5e-05	-0.4	InChI=1S/C6H13NO2/c1-3-4(2)5(7)6(8)9/h4-5H,3,7H2,1-2H3,(H,8,9)/t4-,5-/m0/s1	AGPKZVBTJJNPAG-WHFBIAKZSA-N	6306	C00407	HMDB0000172	positive
Isoleucine	1|MS/MS match, RT match	295|132.10187|0.827	132.10187	0.827	C6 H13 N O2	114.06805	131.09463	-17.02658	-129880.07	InChI=1S/C6H13NO2/c1-3-4(2)5(7)6(8)9/h4-5H,3,7H2,1-2H3,(H,8,9)/t4-,5-/m0/s1	AGPKZVBTJJNPAG-WHFBIAKZSA-N	6306	C00407	HMDB0000172	positive	exceeds +/-5 ppm error	suspect annotation - NH3
L-Carnitine	1|MS/MS match, RT match	286|162.11239|0.551	162.11239	0.551	C7 H15 N O3	161.10511	161.10519	-8e-05	-0.49	InChI=1S/C7H15NO3/c1-8(2,3)5-6(9)4-7(10)11/h6,9H,4-5H2,1-3H3/t6-/m1/s1	PHIQHXFUZVPYII-ZCFIWIBFSA-N	10917	C00318	HMDB0000062	positive
Lactose	1|MS/MS match, RT match	268|325.11322|0.57	325.11322	0.57	C12 H22 O11	342.11619	342.11621	-2e-05	-0.06	InChI=1S/C12H22O11/c13-1-3-5(15)6(16)9(19)12(22-3)23-10-4(2-14)21-11(20)8(18)7(10)17/h3-20H,1-2H2/t3-,4-,5+,6+,7-,8-,9-,10-,11-,12+/m1/s1	GUBGYTABKSRVRQ-DCSYEGIMSA-N	6134	C00243	HMDB0000186	positive
Lysine	1|MS/MS match, RT match	259|147.11274|0.458	147.11274	0.458	C6 H14 N2 O2	146.10548	146.10553	-5e-05	-0.34	InChI=1S/C6H14N2O2/c7-4-2-1-3-5(8)6(9)10/h5H,1-4,7-8H2,(H,9,10)/t5-/m0/s1	KDXKERNSBIXSRK-YFKPBYRVSA-N	5962	C00047	HMDB0000182	positive
Lysine	1|MS/MS match, RT match	260|147.11275|0.508	147.11275	0.508	C6 H14 N2 O2	146.10547	146.10553	-6e-05	-0.38	InChI=1S/C6H14N2O2/c7-4-2-1-3-5(8)6(9)10/h5H,1-4,7-8H2,(H,9,10)/t5-/m0/s1	KDXKERNSBIXSRK-YFKPBYRVSA-N	5962	C00047	HMDB0000182	positive
Malic acid	1|MS/MS match, RT match	256|157.01071|0.653	157.01071	0.653	C4 H6 O5	156.00346	134.02152	21.98194	164017.97	InChI=1S/C4H6O5/c5-2(4(8)9)1-3(6)7/h2,5H,1H2,(H,6,7)(H,8,9)/t2-/m0/s1	BJEPYKJPYRNKOW-REOHCLBHSA-N	222656	C00149	HMDB0000156	positive	exceeds +/-5 ppm error	suspect [M+Na]+ match to [M+H] spectra
Malonyl-L-carnitine	1|MS/MS match, RT match	255|248.11265|0.736	248.11265	0.736	C10 H17 N O6	247.10537	247.10559	-0.00021	-0.86	InChI=1S/C10H17NO6/c1-11(2,3)6-7(4-8(12)13)17-10(16)5-9(14)15/h7H,4-6H2,1-3H3,(H-,12,13,14,15)/t7-/m1/s1	ZGNBLKBZJBJFDG-SSDOTTSWSA-N	91825606		HMDB0002095	positive
Methionine	1|MS/MS match, RT match	230|150.05828|0.712	150.05828	0.712	C5 H11 N O2 S	149.051	149.05105	-5e-05	-0.31	InChI=1S/C5H11NO2S/c1-9-3-2-4(6)5(7)8/h4H,2-3,6H2,1H3,(H,7,8)/t4-/m0/s1	FFEARJCKVFRZRR-BYPYZUCNSA-N	6137	C00073	HMDB0000696	positive
Myristoyl-L-carnitine	1|MS/MS match, RT match	225|372.31053|8.362	372.31053	8.362	C21 H41 N O4	371.30325	371.30356	-0.00031	-0.82	InChI=1S/C21H41NO4/c1-5-6-7-8-9-10-11-12-13-14-15-16-21(25)26-19(17-20(23)24)18-22(2,3)4/h19H,5-18H2,1-4H3/t19-/m1/s1	PSHXNVGSVNEJBD-LJQANCHMSA-N	53477791		HMDB0005066	positive
N,N-Dimethylarginine	1|MS/MS match, RT match	223|203.15018|0.561	203.15018	0.561	C8 H18 N4 O2	202.1429	202.14298	-7e-05	-0.36	InChI=1S/C8H18N4O2/c1-12(2)8(10)11-5-3-4-6(9)7(13)14/h6H,3-5,9H2,1-2H3,(H2,10,11)(H,13,14)/t6-/m0/s1	YDGMGEXADBMOMJ-LURJTMIESA-N	123831	C03626	HMDB0001539	positive
N-(2,4-Dinitrophenyl)-L-methionine	1|MS/MS match, RT match	219|150.05828|0.713	150.05828	0.713	C11 H13 N3 O6 S	132.02445	315.05251	-183.02805	-580944.61	NA	NA	NA	NA	NA	positive	exceeds +/-5 ppm error	questionable annotation
N-Acetylaspartic acid	1|MS/MS match, RT match	212|198.03729|0.794	198.03729	0.794	C6 H9 N O5	175.04808	175.04807	0	0.02	InChI=1S/C6H9NO5/c1-3(8)7-4(6(11)12)2-5(9)10/h4H,2H2,1H3,(H,7,8)(H,9,10)(H,11,12)/t4-/m0/s1	OTCCIMWXFLJLIA-BYPYZUCNSA-N	65065	C01042	HMDB0000812	positive
N-Acetylmannosamine	1|MS/MS match, RT match	210|222.09719|0.581	222.09719	0.581	C8 H15 N O6	221.08985	221.08994	-8e-05	-0.37	InChI=1S/C8H15NO6/c1-3(11)9-5-7(13)6(12)4(2-10)15-8(5)14/h4-8,10,12-14H,2H2,1H3,(H,9,11)/t4-,5+,6-,7-,8-/m1/s1	OVRNDRQMDRJTHS-OZRXBMAMSA-N	11096158	C00645	HMDB0001129	positive
N-Acetylneuraminic acid	1|MS/MS match, RT match	206|274.09183|0.585	274.09183	0.585	C11 H19 N O9	273.08455	309.10598	-36.02143	-116534.24	InChI=1S/C11H19NO9/c1-4(14)12-7-5(15)2-11(20,10(18)19)21-9(7)8(17)6(16)3-13/h5-9,13,15-17,20H,2-3H2,1H3,(H,12,14)(H,18,19)/t5-,6+,7+,8+,9+,11?/m0/s1	SQVRNKJHWKZAKO-LUWBGTNYSA-N	439197	C00270	HMDB0000230	positive	exceeds +/-5 ppm error	suspect annotation - 2(H2O)
N-Acetylneuraminic acid	1|MS/MS match, RT match	207|292.10261|0.587	292.10261	0.587	C11 H19 N O9	291.09524	309.10598	-18.01074	-58267.22	InChI=1S/C11H19NO9/c1-4(14)12-7-5(15)2-11(20,10(18)19)21-9(7)8(17)6(16)3-13/h5-9,13,15-17,20H,2-3H2,1H3,(H,12,14)(H,18,19)/t5-,6+,7+,8+,9+,11?/m0/s1	SQVRNKJHWKZAKO-LUWBGTNYSA-N	439197	C00270	HMDB0000230	positive	exceeds +/-5 ppm error	suspect annotation - H2O
N-Acetylneuraminic acid	1|MS/MS match, RT match	208|310.11324|0.582	310.11324	0.582	C11 H19 N O9	309.10597	309.10598	-1e-05	-0.02	InChI=1S/C11H19NO9/c1-4(14)12-7-5(15)2-11(20,10(18)19)21-9(7)8(17)6(16)3-13/h5-9,13,15-17,20H,2-3H2,1H3,(H,12,14)(H,18,19)/t5-,6+,7+,8+,9+,11?/m0/s1	SQVRNKJHWKZAKO-LUWBGTNYSA-N	439197	C00270	HMDB0000230	positive
N-Glycolylneuraminic acid	1|MS/MS match, RT match	201|290.08699|0.555	290.08699	0.555	C11 H19 N O10	289.07971	325.1009	-36.02118	-110800.01	NA	NA	NA	NA	NA	positive	exceeds +/-5 ppm error	suspect annotation - 2(H2O)
Nicotinamide	1|MS/MS match, RT match	187|123.05521|1.463	123.05521	1.463	C6 H6 N2 O	122.04794	122.04801	-8e-05	-0.63	InChI=1S/C6H6N2O/c7-6(9)5-2-1-3-8-4-5/h1-4H,(H2,7,9)	DFPAKSUCGFBDDF-UHFFFAOYSA-N	936	C00153	HMDB0001406	positive
Nicotinamide	1|MS/MS match, RT match	188|123.05526|1.618	123.05526	1.618	C6 H6 N2 O	122.04798	122.04801	-3e-05	-0.28	InChI=1S/C6H6N2O/c7-6(9)5-2-1-3-8-4-5/h1-4H,(H2,7,9)	DFPAKSUCGFBDDF-UHFFFAOYSA-N	936	C00153	HMDB0001406	positive
Norepinephrine	1|MS/MS match, RT match	185|187.10775|0.612	187.10775	0.612	C8 H11 N O3	169.07393	169.07389	3e-05	0.2	InChI=1S/C8H11NO3/c9-4-8(12)5-1-2-6(10)7(11)3-5/h1-3,8,10-12H,4,9H2/t8-/m0/s1	SFLSHLFXELFNJZ-QMMMGPOBSA-N	439260	C00547	HMDB0000216	positive
O-Succinyl-L-carnitine	1|MS/MS match, RT match	181|262.12826|1.658	262.12826	1.658	C11 H19 N O6	261.12098	261.12124	-0.00026	-0.99	InChI=1S/C11H19NO6/c1-12(2,3)7-8(6-10(15)16)18-11(17)5-4-9(13)14/h8H,4-7H2,1-3H3,(H-,13,14,15,16)/t8-/m1/s1	HAEVNYBCYZZDFL-MRVPVSSYSA-N	131802075		HMDB0061717	positive
Oleic acid	1|MS/MS match, RT match	154|227.11397|0.508	227.11397	0.508	C18 H34 O2	209.08014	282.25588	-73.17574	-259253.21	NA	NA	NA	NA	NA	positive	exceeds +/-5 ppm error	questionable annotation
Oleic acid	1|MS/MS match, RT match	159|134.04474|0.792	134.04474	0.792	C18 H34 O2	133.03746	282.25588	-149.21842	-528663.62	NA	NA	NA	NA	NA	positive	exceeds +/-5 ppm error	questionable annotation
Oleic acid	1|MS/MS match, RT match	169|695.13369|1.82	695.13369	1.82	C18 H34 O2	694.12644	282.25588	411.87056	1459209.84	NA	NA	NA	NA	NA	positive	exceeds +/-5 ppm error	suspect [2M] species
Oleic acid	1|MS/MS match, RT match	170|127.03892|0.559	127.03892	0.559	C18 H34 O2	126.03166	282.25588	-156.22422	-553484.39	NA	NA	NA	NA	NA	positive	exceeds +/-5 ppm error	questionable annotation
Oleoyl-L-carnitine	1|MS/MS match, RT match	151|426.35781|9.376	426.35781	9.376	C25 H47 N O4	425.35054	425.35051	3e-05	0.06	InChI=1S/C25H47NO4/c1-5-6-7-8-9-10-11-12-13-14-15-16-17-18-19-20-25(29)30-23(21-24(27)28)22-26(2,3)4/h12-13,23H,5-11,14-22H2,1-4H3/p+1/b13-12-/t23-/m1/s1	IPOLTUVFXFHAHI-WHIOSMTNSA-O	46907934		HMDB0005065	positive
Ornithine	1|MS/MS match, RT match	149|133.0971|0.51	133.0971	0.51	C5 H12 N2 O2	132.08986	132.08988	-2e-05	-0.14	InChI=1S/C5H12N2O2/c6-3-1-2-4(7)5(8)9/h4H,1-3,6-7H2,(H,8,9)/t4-/m0/s1	AHLPHDHHMVZTML-BYPYZUCNSA-N	6262	C00077	HMDB0000214	positive
Palmitoyl-L-carnitine	1|MS/MS match, RT match	140|400.34211|9.141	400.34211	9.141	C23 H45 N O4	399.33484	399.33486	-2e-05	-0.06	InChI=1S/C23H45NO4/c1-5-6-7-8-9-10-11-12-13-14-15-16-17-18-23(27)28-21(19-22(25)26)20-24(2,3)4/h21H,5-20H2,1-4H3/t21-/m1/s1	XOMRRQXKHMYMOC-OAQYLSRUSA-N	11953816	C02990	HMDB0000222	positive
Phenylalanine	1|MS/MS match, RT match	125|166.0862|2.117	166.0862	2.117	C9 H11 N O2	165.07893	165.07898	-5e-05	-0.32	InChI=1S/C9H11NO2/c10-8(9(11)12)6-7-4-2-1-3-5-7/h1-5,8H,6,10H2,(H,11,12)/t8-/m0/s1	COLNVLDHVKWLRT-QMMMGPOBSA-N	6140	C00079	HMDB0000159	positive
Phenylalanine	1|MS/MS match, RT match	126|166.08623|2.33	166.08623	2.33	C9 H11 N O2	165.07896	165.07898	-2e-05	-0.12	InChI=1S/C9H11NO2/c10-8(9(11)12)6-7-4-2-1-3-5-7/h1-5,8H,6,10H2,(H,11,12)/t8-/m0/s1	COLNVLDHVKWLRT-QMMMGPOBSA-N	6140	C00079	HMDB0000159	positive
Picolinic acid	1|MS/MS match, RT match	123|124.03929|0.896	124.03929	0.896	C6 H5 N O2	123.03201	123.03203	-2e-05	-0.14	InChI=1S/C6H5NO2/c8-6(9)5-3-1-2-4-7-5/h1-4H,(H,8,9)	SIOXPEMLGUPBBT-UHFFFAOYSA-N	1018	C10164	HMDB0002243	positive
Picolinic acid	1|MS/MS match, RT match	124|124.03931|0.651	124.03931	0.651	C6 H5 N O2	123.03197	123.03203	-5e-05	-0.44	InChI=1S/C6H5NO2/c8-6(9)5-3-1-2-4-7-5/h1-4H,(H,8,9)	SIOXPEMLGUPBBT-UHFFFAOYSA-N	1018	C10164	HMDB0002243	positive
Pipecolinic acid	1|MS/MS match, RT match	121|147.11276|0.507	147.11276	0.507	C6 H11 N O2	129.07893	129.07898	-5e-05	-0.38	InChI=1S/C6H11NO2/c8-6(9)5-3-1-2-4-7-5/h5,7H,1-4H2,(H,8,9)	HXEACLLIILLPRG-UHFFFAOYSA-N	849	C00408	HMDB0000070	positive
Pipecolinic acid	1|MS/MS match, RT match	122|130.08623|0.689	130.08623	0.689	C6 H11 N O2	129.07895	129.07898	-3e-05	-0.23	InChI=1S/C6H11NO2/c8-6(9)5-3-1-2-4-7-5/h5,7H,1-4H2,(H,8,9)	HXEACLLIILLPRG-UHFFFAOYSA-N	849	C00408	HMDB0000070	positive
Proline	1|MS/MS match, RT match	116|116.0706|0.567	116.0706	0.567	C5 H9 N O2	115.06332	115.06333	-1e-05	-0.08	InChI=1S/C5H9NO2/c7-5(8)4-2-1-3-6-4/h4,6H,1-3H2,(H,7,8)/t4-/m0/s1	ONIBWKKTOPOVIA-BYPYZUCNSA-N	145742	C00148	HMDB0000162	positive
Proline	1|MS/MS match, RT match	117|116.07058|0.506	116.07058	0.506	C5 H9 N O2	115.0633	115.06333	-2e-05	-0.22	InChI=1S/C5H9NO2/c7-5(8)4-2-1-3-6-4/h4,6H,1-3H2,(H,7,8)/t4-/m0/s1	ONIBWKKTOPOVIA-BYPYZUCNSA-N	145742	C00148	HMDB0000162	positive
Prolylalanine	1|MS/MS match, RT match	115|187.10774|0.613	187.10774	0.613	C8 H14 N2 O3	186.10046	186.10044	2e-05	0.1	NA	NA	NA	NA	NA	positive
Pyroglutamic acid	1|MS/MS match, RT match	102|130.04983|0.8	130.04983	0.8	C5 H7 N O3	129.04256	129.04259	-4e-05	-0.28	InChI=1S/C5H7NO3/c7-4-2-1-3(6-4)5(8)9/h3H,1-2H2,(H,6,7)(H,8,9)/t3-/m0/s1	ODHCTXKNWHHXJC-VKHMYHEASA-N	7405	C01879	HMDB0000267	positive
Riboflavin	1|MS/MS match, RT match	99|377.14528|4.332	377.14528	4.332	C17 H20 N4 O6	376.13801	376.13828	-0.00028	-0.74	InChI=1S/C17H20N4O6/c1-7-3-9-10(4-8(7)2)21(5-11(23)14(25)12(24)6-22)15-13(18-9)16(26)20-17(27)19-15/h3-4,11-12,14,22-25H,5-6H2,1-2H3,(H,20,26,27)/t11-,12+,14-/m0/s1	AUNGANRZJHBGPY-SCRDCRAPSA-N	493570	C00255	HMDB0000244	positive
S-Adenosylmethionine	1|MS/MS match, RT match	98|399.1444|0.602	399.1444	0.602	C15 H22 N6 O5 S	398.13712	398.13724	-0.00012	-0.3	InChI=1S/C15H22N6O5S/c1-27(3-2-7(16)15(24)25)4-8-10(22)11(23)14(26-8)21-6-20-9-12(17)18-5-19-13(9)21/h5-8,10-11,14,22-23H,2-4,16H2,1H3,(H2-,17,18,19,24,25)/t7-,8+,10+,11+,14+,27?/m0/s1	MEFKEPWMEQBLKI-AIRLBKTGSA-N	34755	C00019	HMDB0001185	positive
Spermine	1|MS/MS match, RT match	61|203.22292|0.448	203.22292	0.448	C10 H26 N4	202.21564	202.21575	-0.00011	-0.52	InChI=1S/C10H26N4/c11-5-3-9-13-7-1-2-8-14-10-4-6-12/h13-14H,1-12H2	PFNFFQXMRSDOHW-UHFFFAOYSA-N	1103	C00750	HMDB0001256	positive
Spermine	1|MS/MS match, RT match	62|203.22295|0.428	203.22295	0.428	C10 H26 N4	185.18913	202.21575	-17.02662	-84200.26	InChI=1S/C10H26N4/c11-5-3-9-13-7-1-2-8-14-10-4-6-12/h13-14H,1-12H2	PFNFFQXMRSDOHW-UHFFFAOYSA-N	1103	C00750	HMDB0001256	positive	exceeds +/-5 ppm error	suspect annotation - NH3
Stachyose	1|MS/MS match, RT match	59|689.21129|0.632	689.21129	0.632	C24 H42 O21	666.22209	666.22186	0.00023	0.34	InChI=1S/C24H42O21/c25-1-6-10(28)14(32)17(35)21(41-6)39-3-8-11(29)15(33)18(36)22(42-8)40-4-9-12(30)16(34)19(37)23(43-9)45-24(5-27)20(38)13(31)7(2-26)44-24/h6-23,25-38H,1-5H2/t6-,7-,8-,9-,10+,11+,12-,13-,14+,15+,16+,17-,18-,19-,20+,21+,22+,23-,24+/m1/s1	UQZIYBXSHAGNOE-XNSRJBNMSA-N	439531	C01613	HMDB0003553	positive
Stearoyl-L-carnitine	1|MS/MS match, RT match	57|428.37348|9.951	428.37348	9.951	C25 H49 N O4	427.36621	427.36616	5e-05	0.11	InChI=1S/C25H49NO4/c1-5-6-7-8-9-10-11-12-13-14-15-16-17-18-19-20-25(29)30-23(21-24(27)28)22-26(2,3)4/h23H,5-22H2,1-4H3/p+1/t23-/m1/s1	FNPHNLNTJNMAEE-HSZRJFAPSA-O	3006797		HMDB0000848	positive
Taurine	1|MS/MS match, RT match	54|126.0219|0.521	126.0219	0.521	C2 H7 N O3 S	125.01462	125.01466	-4e-05	-0.33	InChI=1S/C2H7NO3S/c3-1-2-7(4,5)6/h1-3H2,(H,4,5,6)	XOAAWQZATWQOTB-UHFFFAOYSA-N	1123	C00245	HMDB0000251	positive
Trigonelline	1|MS/MS match, RT match	34|138.05491|0.607	138.05491	0.607	C7 H7 N O2	137.04763	137.04768	-5e-05	-0.33	InChI=1S/C7H7NO2/c1-8-4-2-3-6(5-8)7(9)10/h2-5H,1H3	WWNNZCOKKKDOPX-UHFFFAOYSA-N	5570	C01004	HMDB0000875	positive
Trigonelline	1|MS/MS match, RT match	35|138.0549|0.607	138.0549	0.607	C7 H7 N O2	120.02108	137.04768	-17.0266	-124238.51	InChI=1S/C7H7NO2/c1-8-4-2-3-6(5-8)7(9)10/h2-5H,1H3	WWNNZCOKKKDOPX-UHFFFAOYSA-N	5570	C01004	HMDB0000875	positive	exceeds +/-5 ppm error	suspect annotation - NH3
Tyrosine	1|MS/MS match, RT match	28|182.0811|1.075	182.0811	1.075	C9 H11 N O3	181.07382	181.07389	-7e-05	-0.39	InChI=1S/C9H11NO3/c10-8(9(12)13)5-6-1-3-7(11)4-2-6/h1-4,8,11H,5,10H2,(H,12,13)/t8-/m0/s1	OUYCCCASQSFEME-QMMMGPOBSA-N	6057	C00082	HMDB0000158	positive
Uridine 5'-diphospho-N-acetylgalactosamine	1|MS/MS match, RT match	17|608.08913|0.752	608.08913	0.752	C17 H27 N3 O17 P2	607.08184	607.08157	0.00028	0.45	InChI=1S/C17H27N3O17P2/c1-6(22)18-10-13(26)11(24)7(4-21)35-16(10)36-39(31,32)37-38(29,30)33-5-8-12(25)14(27)15(34-8)20-3-2-9(23)19-17(20)28/h2-3,7-8,10-16,21,24-27H,4-5H2,1H3,(H,18,22)(H,29,30)(H,31,32)(H,19,23,28)	LFTYTUAZOPRMMI-UHFFFAOYSA-N	1167	C00203	HMDB0000304	positive
Uridine-diphosphate-N-acetylglucosamine	1|MS/MS match, RT match	14|608.089|0.864	608.089	0.864	C17 H27 N3 O17 P2	607.08173	607.08157	0.00016	0.26	InChI=1S/C17H27N3O17P2/c1-6(22)18-10-13(26)11(24)7(4-21)35-16(10)36-39(31,32)37-38(29,30)33-5-8-12(25)14(27)15(34-8)20-3-2-9(23)19-17(20)28/h2-3,7-8,10-16,21,24-27H,4-5H2,1H3,(H,18,22)(H,29,30)(H,31,32)(H,19,23,28)/t7-,8-,10-,11-,12-,13-,14-,15-,16-/m1/s1	LFTYTUAZOPRMMI-CFRASDGPSA-N	445675	C00043	HMDB0000290	positive
[(3R)-3-Hydroxyhexadecanoyl]-L-carnitine	1|MS/MS match, RT match	465|416.33694|8.09	416.33694	8.09	C23 H45 N O5	415.32966	415.32977	-0.00011	-0.28	InChI=1S/C23H45NO5/c1-5-6-7-8-9-10-11-12-13-14-15-16-20(25)17-23(28)29-21(18-22(26)27)19-24(2,3)4/h20-21,25H,5-19H2,1-4H3/t20-,21-/m1/s1	XKAZIAFZAQAHHG-NHCUHLMSSA-N	131801510			positive
adenine	1|MS/MS match, RT match	463|158.04472|0.806	158.04472	0.806	C6 H7 N O4	157.03744	157.03751	-7e-05	-0.41	NA	NA	NA	NA	NA	positive
trans-2-Tetradecenoyl-L-carnitine?	1|MS/MS match, RT match	38|370.29488|7.99	370.29488	7.99	C21 H39 N O4	369.2876	369.28791	-0.00031	-0.84	NA	NA	NA	NA	NA	positive
\\\\\\"5,6alpha-epoxy-5alpha-cholestan-3beta-ol\\\"\\\""	2|MS/MS, public match	734|403.35692|9.701	403.35692	9.701	C27 H46 O2	402.34968	402.34978	-1e-04	-0.25	NA	NA	NA	NA	NA	positive
(+/-)8-HEPE	2|MS/MS, public match	732|301.21619|7.522	301.21619	7.522	C20 H30 O3	300.2089	318.21949	-18.0106	-56598.03	NA	NA	NA	NA	NA	positive	exceeds +/-5 ppm error	suspect annotation - H2O
(.alpha.S,1S,2R)-.alpha.-Amino-2-carboxycyclopropaneacetic acid	2|MS/MS, public match	729|160.06037|0.758	160.06037	0.758	C6 H9 N O4	159.0531	159.05316	-6e-05	-0.39	NA	NA	NA	NA	NA	positive
(2-aminoethoxy)[(2-[icosa-5,8,11,14-tetraenoyloxy]-3-(octadecanoyloxy)propoxy]phosphinic acid	2|MS/MS, public match	726|790.53837|10.028	790.53837	10.028	C44 H78 K N3 Na O3 P	789.53109	789.53156	-0.00046	-0.59	NA	NA	NA	NA	NA	positive
(2-aminoethoxy)[2-[icosa-5.8.11.14-tetraenoyloxy]-3-[octadec-11-enoyloxy]propoxy]phosphinic acid	2|MS/MS, public match	725|766.53828|10.139	766.53828	10.139	C43 H76 N O8 P	765.53105	765.53085	2e-04	0.26	NA	NA	NA	NA	NA	positive
(2-{[2-(hexadecanoyloxy)-3-(pentadecanoyloxy)propyl phosphonato]oxy}ethyl)trimethylazanium	2|MS/MS, public match	722|720.5543|10.111	720.5543	10.111	C43 H75 N3 Na O2 P	719.54884	719.54946	-0.00062	-0.86	NA	NA	NA	NA	NA	positive
(25S)-7-Dafachronic acid	2|MS/MS, public match	720|415.32059|8.307	415.32059	8.307	C27 H42 O3	414.31335	414.3134	-5e-05	-0.12	NA	NA	NA	NA	NA	positive
(2E)-3-Phenyl-1-(piperidin-1-yl)prop-2-en-1-one	2|MS/MS, public match	719|131.04911|2.116	131.04911	2.116	C14 H17 N O	130.04183	215.13101	-85.08919	-395522.63	NA	NA	NA	NA	NA	positive	exceeds +/-5 ppm error	questionable annotation
(2E,6E)-3,7,11-trimethyl-2,6,10-dodecatrien-1-ol	2|MS/MS, public match	718|245.18974|7.341	245.18974	7.341	C17 H24 O	244.18251	244.18272	-0.00021	-0.85	NA	NA	NA	NA	NA	positive
(2S)-2-Hydroxy-2-phenylpropanoic acid	2|MS/MS, public match	716|149.05967|2.113	149.05967	2.113	C9 H10 O3	148.05237	166.06299	-18.01062	-108456.57	NA	NA	NA	NA	NA	positive	exceeds +/-5 ppm error	suspect annotation - H2O
(3.beta.,9.xi.,16.alpha.)-3-((2-Acetamido-2-deoxy-.beta.-D-glucopyranosyl)oxy)-16-hydroxyolean-12-en-28-oic acid	2|MS/MS, public match	715|204.0866|0.755	204.0866	0.755	C38 H61 N O9	203.07933	675.43463	-472.35531	-699335.34	NA	NA	NA	NA	NA	positive	exceeds +/-5 ppm error	questionable annotation
(4-Bromo-1H-pyrazol-1-yl)(2-methylphenyl)methanone	2|MS/MS, public match	714|119.04911|1.137	119.04911	1.137	C11 H9 Br N2 O	118.04186	263.98983	-145.94796	-552854.49	NA	NA	NA	NA	NA	positive	exceeds +/-5 ppm error	questionable annotation
(9Z)-5,8,11-Trihydroxyoctadec-9-enoic acid	2|MS/MS, public match	712|295.22677|7.167	295.22677	7.167	C18 H34 O5	294.21943	330.24062	-36.02119	-109075.6	NA	NA	NA	NA	NA	positive	exceeds +/-5 ppm error	suspect annotation - 2(H2O)
(9Z)-5,8,11-Trihydroxyoctadec-9-enoic acid	2|MS/MS, public match	713|277.21616|7.919	277.21616	7.919	C18 H34 O5	276.20888	330.24062	-54.03174	-163613.25	NA	NA	NA	NA	NA	positive	exceeds +/-5 ppm error	suspect annotation - 3(H2O)
(Z)-9,12,13-Trihydroxyoctadec-15-enoic acid	2|MS/MS, public match	707|277.21605|8.003	277.21605	8.003	C18 H34 O5	276.20877	330.24062	-54.03185	-163613.59	NA	NA	NA	NA	NA	positive	exceeds +/-5 ppm error	suspect annotation - 3(H2O)
(Z)-9,12,13-Trihydroxyoctadec-15-enoic acid	2|MS/MS, public match	708|277.21606|8.096	277.21606	8.096	C18 H34 O5	276.20878	330.24062	-54.03184	-163613.56	NA	NA	NA	NA	NA	positive	exceeds +/-5 ppm error	suspect annotation - 3(H2O)
.alpha.-Galactosyl-N-stearoylsphingosine	2|MS/MS, public match	705|728.60416|10.059	728.60416	10.059	C42 H81 N O8	727.59684	727.59622	0.00062	0.85	NA	NA	NA	NA	NA	positive
.alpha.-Galactosyl-N-stearoylsphingosine	2|MS/MS, public match	706|728.60401|10.223	728.60401	10.223	C42 H81 N O8	727.59676	727.59622	0.00054	0.75	NA	NA	NA	NA	NA	positive
1,2-Dilauroyl-sn-glycero-3-phosphatidylcholine	2|MS/MS, public match	703|622.44459|8.956	622.44459	8.956	C32 H64 N O8 P	621.43733	621.43695	0.00037	0.6	NA	NA	NA	NA	NA	positive
1,2-Dilinoleoyl-sn-glycero-3-phosphocholine	2|MS/MS, public match	700|782.56947|10.319	782.56947	10.319	C44 H80 N O8 P	781.56224	781.56215	8e-05	0.1	NA	NA	NA	NA	NA	positive
1,2-Dilinoleoyl-sn-glycero-3-phosphocholine	2|MS/MS, public match	701|782.5689|12.964	782.5689	12.964	C44 H80 N O8 P	781.56163	781.56215	-0.00053	-0.68	NA	NA	NA	NA	NA	positive
1,2-Dilinoleoyl-sn-glycero-3-phosphocholine	2|MS/MS, public match	702|800.58028|12.985	800.58028	12.985	C44 H80 N O8 P	799.57292	781.56215	18.01077	23044.57	NA	NA	NA	NA	NA	positive	exceeds +/-5 ppm error	questionable annotation
1,2-Dilinoleoyl-sn-glycero-3-phosphoethanolamine	2|MS/MS, public match	699|740.52295|9.252	740.52295	9.252	C41 H74 N O8 P	739.51568	739.5152	0.00047	0.64	NA	NA	NA	NA	NA	positive
1,2-Dioleoyl-sn-glycero-3-phosphoethanolamine	2|MS/MS, public match	694|744.5544|10.526	744.5544	10.526	C41 H78 N O8 P	743.54708	743.5465	0.00058	0.77	NA	NA	NA	NA	NA	positive
1,2-Dioleoyl-sn-glycero-3-phosphoethanolamine	2|MS/MS, public match	695|744.55449|12.978	744.55449	12.978	C41 H78 N O8 P	743.54721	743.5465	7e-04	0.95	NA	NA	NA	NA	NA	positive
1,2-Dipalmitoleoyl-sn-glycero-3-phosphocholine	2|MS/MS, public match	693|730.53876|10.061	730.53876	10.061	C40 H76 N O8 P	729.53146	729.53085	6e-04	0.83	NA	NA	NA	NA	NA	positive
1,2-Dipalmitoleoyl-sn-glycero-3-phosphoethanolamine	2|MS/MS, public match	692|688.49135|9.679	688.49135	9.679	C37 H70 N O8 P	687.48407	687.4839	0.00017	0.25	NA	NA	NA	NA	NA	positive
1,2-Dipalmitoyl-sn-glycero-3-phosphoethanolamine-N,N-dimethyl	2|MS/MS, public match	691|742.53885|10.189	742.53885	10.189	C39 H78 N O8 P	741.53154	719.5465	21.98503	30554.01	NA	NA	NA	NA	NA	positive	exceeds +/-5 ppm error	questionable annotation
1,2-dioleoyl-sn-glycero-3-phosphatidylcholine	2|MS/MS, public match	698|808.58475|12.968	808.58475	12.968	C44 H84 N O8 P	807.57747	785.59345	21.98401	27983.96	NA	NA	NA	NA	NA	positive	exceeds +/-5 ppm error	questionable annotation
1-(((2-aminoethoxy)(hydroxy)phosphoryl)oxy)-3-(oleoyloxy)propan-2-yl-docosa-9.11.13-trienoate	2|MS/MS, public match	689|796.58531|12.969	796.58531	12.969	C47 H82 K N O6	795.57804	795.57792	0.00012	0.15	NA	NA	NA	NA	NA	positive
1-(1Z-Hexadecenyl)-sn-glycero-3-phosphocholine	2|MS/MS, public match	688|480.34487|7.687	480.34487	7.687	C24 H50 N O6 P	479.3376	479.33757	3e-05	0.06	NA	NA	NA	NA	NA	positive
1-(1Z-Octadecenyl)-sn-glycero-3-phosphocholine	2|MS/MS, public match	687|508.37644|7.776	508.37644	7.776	C26 H54 N O6 P	507.36917	507.36887	0.00029	0.57	NA	NA	NA	NA	NA	positive
1-(2-Hydroxyethyl)-2,2,6,6-tetramethyl-4-piperidinol	2|MS/MS, public match	684|202.18008|2.041	202.18008	2.041	C11 H23 N O2	201.17281	201.17288	-7e-05	-0.36	NA	NA	NA	NA	NA	positive
1-.beta.-D-Arabinofuranosyluracil 5'-monophosphate	2|MS/MS, public match	682|649.07926|1.111	649.07926	1.111	C9 H13 N2 O9 P	648.07199	324.03587	324.03613	1000000.8	NA	NA	NA	NA	NA	positive	exceeds +/-5 ppm error	suspect [2M] species
1-Acetyl-4-[(4-bromophenyl)sulfonyl]piperazine	2|MS/MS, public match	680|367.01295|0.974	367.01295	0.974	C12 H15 Br N2 O3 S	366.00586	345.99868	20.00718	57824.44	NA	NA	NA	NA	NA	positive	exceeds +/-5 ppm error	questionable annotation
1-Amino-2-phenylcyclopropane-1-carboxylic acid	2|MS/MS, public match	679|160.07563|3.845	160.07563	3.845	C10 H11 N O2	159.06835	177.07898	-18.01063	-101709.57	NA	NA	NA	NA	NA	positive	exceeds +/-5 ppm error	suspect annotation - H2O
1-Arachidoyl-2-hydroxy-sn-glycero-3-phosphocholine	2|MS/MS, public match	678|552.40284|8.462	552.40284	8.462	C28 H58 N O7 P	551.39556	551.39509	0.00047	0.86	NA	NA	NA	NA	NA	positive
1-Behenoyl-2-hydroxy-sn-glycero-3-phosphocholine	2|MS/MS, public match	676|580.43409|8.966	580.43409	8.966	C30 H62 N O7 P	579.42682	579.42639	0.00043	0.74	NA	NA	NA	NA	NA	positive
1-Heptadecanoyl-sn-glycero-3-phosphocholine	2|MS/MS, public match	674|510.35566|7.756	510.35566	7.756	C25 H52 N O7 P	509.34838	509.34814	0.00024	0.48	NA	NA	NA	NA	NA	positive
1-Hexadecyl-sn-glycero-3-phosphocholine	2|MS/MS, public match	671|482.3606|7.646	482.3606	7.646	C24 H52 N O6 P	481.35333	481.35322	0.00011	0.22	NA	NA	NA	NA	NA	positive
1-Hexadecyl-sn-glycero-3-phosphocholine	2|MS/MS, public match	672|504.34283|7.663	504.34283	7.663	C24 H52 N O6 P	503.33555	481.35322	21.98232	45667.76	NA	NA	NA	NA	NA	positive	exceeds +/-5 ppm error	questionable annotation
1-Lignoceroyl-2-hydroxy-sn-glycero-3-phosphocholine	2|MS/MS, public match	664|608.46556|9.493	608.46556	9.493	C32 H66 N O7 P	607.45826	607.45769	0.00057	0.94	NA	NA	NA	NA	NA	positive
1-Lignoceroyl-2-hydroxy-sn-glycero-3-phosphocholine	2|MS/MS, public match	665|608.46573|9.823	608.46573	9.823	C32 H66 N O7 P	607.45842	607.45769	0.00073	1.21	NA	NA	NA	NA	NA	positive
1-Lignoceroyl-2-hydroxy-sn-glycero-3-phosphocholine	2|MS/MS, public match	666|630.44749|9.545	630.44749	9.545	C32 H66 N O7 P	629.44021	607.45769	21.98252	36187.74	NA	NA	NA	NA	NA	positive	exceeds +/-5 ppm error	questionable annotation
1-Linoleoyl-sn-glycero-3-phosphorylcholine	2|MS/MS, public match	663|520.34005|7.412	520.34005	7.412	C26 H50 N O7 P	519.33278	519.33249	0.00029	0.55	NA	NA	NA	NA	NA	positive
1-Methylxanthine	2|MS/MS, public match	658|110.03487|1.137	110.03487	1.137	C6 H6 N4 O2	127.03816	166.04908	-39.01092	-234936.07	NA	NA	NA	NA	NA	positive	exceeds +/-5 ppm error	questionable annotation
1-Methylxanthine	2|MS/MS, public match	659|110.03486|1.138	110.03486	1.138	C6 H6 N4 O2	109.02759	166.04908	-57.02149	-343401.43	NA	NA	NA	NA	NA	positive	exceeds +/-5 ppm error	questionable annotation
1-Methylxanthine	2|MS/MS, public match	660|110.03488|1.249	110.03488	1.249	C6 H6 N4 O2	109.02761	166.04908	-57.02147	-343401.3	NA	NA	NA	NA	NA	positive	exceeds +/-5 ppm error	questionable annotation
1-Myristoyl-sn-glycero-3-phosphocholine	2|MS/MS, public match	657|468.30832|6.988	468.30832	6.988	C22 H46 N O7 P	467.30105	467.30119	-0.00014	-0.3	NA	NA	NA	NA	NA	positive
1-O-Hexadecyl-2-O-(2E-butenoyl)-sn-glyceryl-3-phosphocholine	2|MS/MS, public match	656|550.38711|8.095	550.38711	8.095	C28 H56 N O7 P	549.37969	549.37944	0.00025	0.45	NA	NA	NA	NA	NA	positive
1-O-Octadecyl-sn-glyceryl-3-phosphorylcholine	2|MS/MS, public match	654|510.39212|8.128	510.39212	8.128	C26 H56 N O6 P	509.38484	509.38452	0.00032	0.62	NA	NA	NA	NA	NA	positive
1-Oleoyl-2-myristoyl-sn-glycero-3-phosphocholine	2|MS/MS, public match	650|732.55443|10.453	732.55443	10.453	C40 H78 N O8 P	731.54714	731.5465	0.00063	0.86	NA	NA	NA	NA	NA	positive
1-Oleoyl-2-myristoyl-sn-glycero-3-phosphocholine	2|MS/MS, public match	651|732.55434|12.983	732.55434	12.983	C40 H78 N O8 P	731.54706	731.5465	0.00056	0.76	NA	NA	NA	NA	NA	positive
1-Oleoyl-rac-glycerol	2|MS/MS, public match	648|339.28926|7.528	339.28926	7.528	C21 H40 O4	338.28198	356.29266	-18.01068	-50550.23	NA	NA	NA	NA	NA	positive	exceeds +/-5 ppm error	suspect annotation - H2O
1-Oleoyl-sn-glycero-3-phosphocholine	2|MS/MS, public match	644|522.35574|7.674	522.35574	7.674	C26 H52 N O7 P	521.34842	521.34814	0.00028	0.54	NA	NA	NA	NA	NA	positive
1-Oleoyl-sn-glycero-3-phosphocholine	2|MS/MS, public match	645|522.35567|7.602	522.35567	7.602	C26 H52 N O7 P	521.34841	521.34814	0.00028	0.53	NA	NA	NA	NA	NA	positive
1-Oleoyl-sn-glycero-3-phosphocholine	2|MS/MS, public match	646|544.33779|7.672	544.33779	7.672	C26 H52 N O7 P	543.3305	521.34814	21.98236	42164.45	NA	NA	NA	NA	NA	positive	exceeds +/-5 ppm error	questionable annotation
1-Oleoyl-sn-glycero-3-phosphocholine	2|MS/MS, public match	647|544.33761|7.606	544.33761	7.606	C26 H52 N O7 P	543.33034	521.34814	21.9822	42164.14	NA	NA	NA	NA	NA	positive	exceeds +/-5 ppm error	questionable annotation
1-Oleoyl-sn-glycero-3-phosphoethanolamine	2|MS/MS, public match	642|480.30858|7.527	480.30858	7.527	C23 H46 N O7 P	479.30132	479.30119	0.00013	0.27	NA	NA	NA	NA	NA	positive
1-Oleoyl-sn-glycero-3-phosphoethanolamine	2|MS/MS, public match	643|480.30862|7.832	480.30862	7.832	C23 H46 N O7 P	479.30136	479.30119	0.00017	0.35	NA	NA	NA	NA	NA	positive
1-Palmitoyl-2-azelaoylphosphatidylcholine	2|MS/MS, public match	640|666.43443|7.974	666.43443	7.974	C33 H64 N O10 P	665.42717	665.42678	0.00039	0.58	NA	NA	NA	NA	NA	positive
1-Palmitoyl-2-docosahexaenoyl-sn-glycero-3-phosphocholine	2|MS/MS, public match	637|806.56772|10.573	806.56772	10.573	C46 H80 N O8 P	805.56051	805.56215	-0.00165	-2.04	NA	NA	NA	NA	NA	positive
1-Palmitoyl-2-docosahexaenoyl-sn-glycero-3-phosphocholine	2|MS/MS, public match	638|806.56988|10.275	806.56988	10.275	C46 H80 N O8 P	805.56262	805.56215	0.00046	0.58	NA	NA	NA	NA	NA	positive
1-Palmitoyl-2-docosahexaenoyl-sn-glycero-3-phosphocholine	2|MS/MS, public match	639|806.56975|10.116	806.56975	10.116	C46 H80 N O8 P	805.5625	805.56215	0.00034	0.42	NA	NA	NA	NA	NA	positive
1-Palmitoyl-2-glutaryl phosphatidylcholine	2|MS/MS, public match	635|610.37163|7.705	610.37163	7.705	C29 H56 N O10 P	609.36437	609.36418	0.00018	0.3	NA	NA	NA	NA	NA	positive
1-Palmitoyl-2-hydroxy-sn-glycero-3-phosphoethanolamine	2|MS/MS, public match	634|454.29277|7.379	454.29277	7.379	C21 H44 N O7 P	453.2855	453.28554	-4e-05	-0.08	NA	NA	NA	NA	NA	positive
1-Palmitoyl-2-linoleoyl-sn-glycero-3-phosphocholine	2|MS/MS, public match	631|758.56981|13.001	758.56981	13.001	C42 H80 N O8 P	757.56254	757.56215	0.00038	0.51	NA	NA	NA	NA	NA	positive
1-Palmitoyl-2-thiopalmitoyl phosphatidylcholine	2|MS/MS, public match	630|750.54367|10.197	750.54367	10.197	C40 H80 N O7 P S	749.5364	749.53931	-0.00291	-3.89	NA	NA	NA	NA	NA	positive
1-Palmitoyl-3-oleoyl-sn-glycero-2-phosphoethanolamine	2|MS/MS, public match	629|718.53852|10.457	718.53852	10.457	C39 H76 N O8 P	717.53129	717.53085	0.00044	0.61	NA	NA	NA	NA	NA	positive
1-Palmitoyl-sn-glycero-3-phosphocholine	2|MS/MS, public match	626|496.33989|7.54	496.33989	7.54	C24 H50 N O7 P	495.33263	495.33249	0.00014	0.28	NA	NA	NA	NA	NA	positive
1-Palmitoyl-sn-glycero-3-phosphocholine	2|MS/MS, public match	627|518.3244|6.541	518.3244	6.541	C24 H50 N O7 P	517.31712	495.33249	21.98463	44383.58	NA	NA	NA	NA	NA	positive	exceeds +/-5 ppm error	questionable annotation
1-Palmitoyl-sn-glycero-3-phosphocholine	2|MS/MS, public match	628|478.32948|13.266	478.32948	13.266	C24 H50 N O7 P	477.32221	495.33249	-18.01028	-36359.99	NA	NA	NA	NA	NA	positive	exceeds +/-5 ppm error	questionable annotation
1-Pentadecanoyl-sn-glycero-3-phosphocholine	2|MS/MS, public match	624|482.32417|7.306	482.32417	7.306	C23 H48 N O7 P	481.3169	481.31684	6e-05	0.12	NA	NA	NA	NA	NA	positive
1-Pentadecanoyl-sn-glycero-3-phosphocholine	2|MS/MS, public match	625|504.3085|7.542	504.3085	7.542	C23 H48 N O7 P	503.30123	481.31684	21.98439	45675.5	NA	NA	NA	NA	NA	positive	exceeds +/-5 ppm error	questionable annotation
1-Stearoyl-2-hydroxy-sn-glycero-3-phosphocholine	2|MS/MS, public match	619|524.37141|7.99	524.37141	7.99	C26 H54 N O7 P	523.36414	523.36379	0.00035	0.66	NA	NA	NA	NA	NA	positive
1-Stearoyl-2-hydroxy-sn-glycero-3-phosphocholine	2|MS/MS, public match	621|524.37147|8.423	524.37147	8.423	C26 H54 N O7 P	523.36419	523.36379	4e-04	0.77	NA	NA	NA	NA	NA	positive
1-Stearoyl-2-hydroxy-sn-glycero-3-phosphoethanolamine	2|MS/MS, public match	615|482.32425|7.895	482.32425	7.895	C23 H48 N O7 P	481.31698	481.31684	0.00014	0.29	NA	NA	NA	NA	NA	positive
1-Stearoyl-2-hydroxy-sn-glycero-3-phosphoethanolamine	2|MS/MS, public match	617|504.30623|7.912	504.30623	7.912	C23 H48 N O7 P	503.29896	481.31684	21.98212	45670.78	NA	NA	NA	NA	NA	positive	exceeds +/-5 ppm error	suspect [M+Na]+ match to [M+H] spectra
1-Stearoyl-2-hydroxy-sn-glycero-3-phosphoethanolamine	2|MS/MS, public match	618|963.64094|7.898	963.64094	7.898	C23 H48 N O7 P	962.63364	481.31684	481.3168	999999.92	NA	NA	NA	NA	NA	positive	exceeds +/-5 ppm error	suspect [2M] species
1-Stearoyl-2-oleoyl-sn-glycero-3-phosphoethanolamine	2|MS/MS, public match	612|746.56972|13.004	746.56972	13.004	C41 H80 N O8 P	745.56253	745.56215	0.00038	0.5	NA	NA	NA	NA	NA	positive
10-Formyl-7,8-dihydrofolic acid	2|MS/MS, public match	610|472.15754|3.957	472.15754	3.957	C20 H21 N7 O7	471.15026	471.15025	1e-05	0.03	NA	NA	NA	NA	NA	positive
12-Hydroxy-4',4a,6a,7-tetramethyldocosahydrospiro[naphtho[2',1':4,5]indeno[2,1-b]furan-8,2'-pyran]-2-yl 6-O-hexopyranosylhexopyranoside	2|MS/MS, public match	609|415.32055|7.897	415.32055	7.897	C39 H64 O14	414.31328	756.42961	-342.11633	-452277.82	NA	NA	NA	NA	NA	positive	exceeds +/-5 ppm error	questionable annotation
12S-Hydroxy-5Z,8E,10E-heptadecatrienoic acid	2|MS/MS, public match	608|263.20024|7.339	263.20024	7.339	C17 H28 O3	262.19297	280.20384	-18.01087	-64277.76	NA	NA	NA	NA	NA	positive	exceeds +/-5 ppm error	questionable annotation
12S-Hydroxy-5Z,8Z,10E,14Z-eicosatetraenoic acid	2|MS/MS, public match	607|285.2212|7.962	285.2212	7.962	C20 H32 O3	284.21386	320.23514	-36.02128	-112483.86	NA	NA	NA	NA	NA	positive	exceeds +/-5 ppm error	suspect annotation - 2(H2O)
13-Keto-9Z,11E-octadecadienoic acid	2|MS/MS, public match	606|295.22676|6.02	295.22676	6.02	C18 H30 O3	294.21944	294.21949	-6e-05	-0.2	NA	NA	NA	NA	NA	positive
14-Hydroxy-4Z,7Z,10Z,12E,16Z,19Z-docosahexaenoic acid	2|MS/MS, public match	604|327.23193|7.85	327.23193	7.85	C22 H32 O3	326.22461	344.23514	-18.01053	-52320.43	NA	NA	NA	NA	NA	positive	exceeds +/-5 ppm error	suspect annotation - H2O
15-Deoxy-.DELTA.12,14-prostaglandin D2	2|MS/MS, public match	603|335.22182|5.637	335.22182	5.637	C20 H30 O4	334.21453	334.21441	0.00012	0.35	NA	NA	NA	NA	NA	positive
15-Deoxy-?12,14-prostaglandin A1	2|MS/MS, public match	602|319.22683|7.32	319.22683	7.32	C20 H30 O3	318.21956	318.21949	6e-05	0.2	NA	NA	NA	NA	NA	positive
15-Hydroperoxy-5Z,8Z,11Z,13E-eicosatetraenoic acid	2|MS/MS, public match	600|319.22681|7.523	319.22681	7.523	C20 H32 O4	318.21952	336.23006	-18.01054	-53566.11	NA	NA	NA	NA	NA	positive	exceeds +/-5 ppm error	suspect annotation - H2O
15-epi Prostaglandin A1	2|MS/MS, public match	601|319.22685|6.691	319.22685	6.691	C20 H32 O4	318.21954	336.23006	-18.01052	-53566.07	NA	NA	NA	NA	NA	positive	exceeds +/-5 ppm error	suspect annotation - H2O
1_proprionylpyrrolidine_2_carboxylic_acid	2|MS/MS, public match	599|172.09681|3.986	172.09681	3.986	C8 H13 N O3	171.08953	171.08954	-1e-05	-0.05	NA	NA	NA	NA	NA	positive
2'-Deoxyguanosine 5'-diphosphate	2|MS/MS, public match	585|428.03574|1.677	428.03574	1.677	C10 H15 N5 O10 P2	427.02847	427.02941	-0.00095	-2.22	NA	NA	NA	NA	NA	positive
2'-Deoxyinosine	2|MS/MS, public match	582|275.07484|3.196	275.07484	3.196	C10 H12 N4 O4	274.06757	252.08585	21.98172	87199.33	NA	NA	NA	NA	NA	positive	exceeds +/-5 ppm error	questionable annotation
2,2'-O-Cyclouridine	2|MS/MS, public match	580|227.06623|1.111	227.06623	1.111	C9 H10 N2 O5	226.05895	226.05897	-2e-05	-0.08	NA	NA	NA	NA	NA	positive
2-((heptadec-9-enoyl)oxy)-3-((hexadec-9-enoyl)oxy)propyl (2-(trimethylammonio)ethyl) phosphate	2|MS/MS, public match	578|744.5545|10.345	744.5545	10.345	C43 H76 N3 Na2 O2 P	743.5472	743.54705	0.00014	0.19	NA	NA	NA	NA	NA	positive
2-(2-Ethylphenyl)acetonitrile	2|MS/MS, public match	576|119.08552|7.313	119.08552	7.313	C10 H11 N	118.07825	145.08915	-27.0109	-186167.64	NA	NA	NA	NA	NA	positive	exceeds +/-5 ppm error	questionable annotation
2-(3-Carboxypropionylamino)-4-methylsulfanylbutyric acid	2|MS/MS, public match	574|104.05284|0.713	104.05284	0.713	C9 H15 N O5 S	103.04556	249.06709	-146.02153	-586273.88	NA	NA	NA	NA	NA	positive	exceeds +/-5 ppm error	questionable annotation
2-(5-Oxovaleryl)phosphatidylcholine	2|MS/MS, public match	572|594.37689|7.878	594.37689	7.878	C29 H56 N O9 P	593.3696	593.36927	0.00034	0.57	NA	NA	NA	NA	NA	positive
2-(5-Oxovaleryl)phosphatidylcholine	2|MS/MS, public match	573|616.35913|7.86	616.35913	7.86	C29 H56 N O9 P	615.35185	593.36927	21.98258	37047.06	NA	NA	NA	NA	NA	positive	exceeds +/-5 ppm error	questionable annotation
2-Docosahexaenoyl-1-stearoyl-sn-glycero-3-phosphoethanolamine	2|MS/MS, public match	567|792.55412|10.265	792.55412	10.265	C45 H78 N O8 P	791.54685	791.5465	0.00034	0.43	NA	NA	NA	NA	NA	positive
2-Fluoro-.alpha.-methylbenzenemethanol	2|MS/MS, public match	566|120.08071|2.118	120.08071	2.118	C8 H9 F O	102.04689	140.06374	-38.01685	-271425.37	NA	NA	NA	NA	NA	positive	exceeds +/-5 ppm error	questionable annotation
2-Linoleoyl-1-palmitoyl-sn-glycero-3-phosphoethanolamine	2|MS/MS, public match	564|716.52299|10.037	716.52299	10.037	C39 H74 N O8 P	715.51573	715.5152	0.00053	0.73	NA	NA	NA	NA	NA	positive
2-Linoleoyl-1-palmitoyl-sn-glycero-3-phosphoethanolamine	2|MS/MS, public match	565|716.52302|10.134	716.52302	10.134	C39 H74 N O8 P	715.51577	715.5152	0.00056	0.78	NA	NA	NA	NA	NA	positive
2-Methoxyphenol	2|MS/MS, public match	562|107.04912|1.075	107.04912	1.075	C7 H8 O2	106.04184	124.05243	-18.01059	-145185.28	InChI=1S/C7H8O2/c1-9-7-5-3-2-4-6(7)8/h2-5,8H,1H3	LHGVFZTZFXWLCP-UHFFFAOYSA-N	460	C01502	HMDB0001398	positive	exceeds +/-5 ppm error	suspect annotation - H2O
2-Methoxyphenol	2|MS/MS, public match	563|107.04912|1.073	107.04912	1.073	C7 H8 O2	124.05241	124.05243	-2e-05	-0.17	InChI=1S/C7H8O2/c1-9-7-5-3-2-4-6(7)8/h2-5,8H,1H3	LHGVFZTZFXWLCP-UHFFFAOYSA-N	460	C01502	HMDB0001398	positive
2-Oleoyl-1-stearoyl-sn-glycero-3-phosphoserine	2|MS/MS, public match	557|790.55973|8.931	790.55973	8.931	C42 H80 N O10 P	789.5525	789.55198	0.00051	0.65	NA	NA	NA	NA	NA	positive
2-Phenylacetamide	2|MS/MS, public match	556|118.06514|2.114	118.06514	2.114	C8 H9 N O	135.06841	135.06841	0	0.01	NA	NA	NA	NA	NA	positive
2-Piperazinecarboxamide	2|MS/MS, public match	554|130.09741|0.507	130.09741	0.507	C5 H11 N3 O	112.0636	129.09021	-17.02661	-131897.01	NA	NA	NA	NA	NA	positive	exceeds +/-5 ppm error	suspect annotation - NH3
2-Piperazinecarboxamide	2|MS/MS, public match	555|130.09741|0.504	130.09741	0.504	C5 H11 N3 O	129.09016	129.09021	-5e-05	-0.38	NA	NA	NA	NA	NA	positive
2-[(6-Oxido-6H-dibenzo[c,e][1,2]oxaphosphinin-6-yl)methyl]succinic acid	2|MS/MS, public match	571|329.05606|1.302	329.05606	1.302	C17 H15 O6 P	328.04879	346.06062	-18.01184	-52048.21	NA	NA	NA	NA	NA	positive	exceeds +/-5 ppm error	questionable annotation
2-amino-3-({[2,3-bis(octadecanoyloxy)propoxy](hydroxy)phosphoryl}oxy)propanoic acid	2|MS/MS, public match	570|792.57245|8.572	792.57245	8.572		791.56517	NA	NA	NA	NA	NA	NA	NA	NA	positive	NA	NA
20-Carboxyarachidonic acid	2|MS/MS, public match	553|335.22181|5.67	335.22181	5.67	C20 H30 O4	334.21452	334.21441	0.00011	0.33	NA	NA	NA	NA	NA	positive
22(S)-Hydroxycholesterol	2|MS/MS, public match	552|367.33566|9.256	367.33566	9.256	C27 H46 O2	384.33897	402.34978	-18.01081	-44764.07	NA	NA	NA	NA	NA	positive	exceeds +/-5 ppm error	questionable annotation
229 TMAP based onhttps://pubs.acs.org/doi/abs/10.1021/acs.analchem.1c04378	2|MS/MS, public match	551|229.15461|1.205	229.15461	1.205	C11 H20 N2 O3	228.14733	228.14739	-6e-05	-0.28	NA	NA	NA	NA	NA	positive
2S-Amino-4E-octadecene-1,3S-diol	2|MS/MS, public match	550|300.28982|8.082	300.28982	8.082	C18 H37 N O2	299.28254	299.28243	0.00011	0.36	NA	NA	NA	NA	NA	positive
3,4-Dihydroxy-L-phenylalanine	2|MS/MS, public match	548|181.04978|1.075	181.04978	1.075	C9 H11 N O4	180.0423	197.06881	-17.0265	-86398.78	NA	NA	NA	NA	NA	positive	exceeds +/-5 ppm error	suspect annotation - NH3
3,4-Dihydroxy-L-phenylalanine	2|MS/MS, public match	549|198.07612|1.065	198.07612	1.065	C9 H11 N O4	197.06887	197.06881	6e-05	0.33	NA	NA	NA	NA	NA	positive
3,4-Dimethylbenzaldehyde	2|MS/MS, public match	547|135.08037|7.325	135.08037	7.325	C9 H10 O	134.07309	134.07316	-7e-05	-0.53	NA	NA	NA	NA	NA	positive
3-(1-Methyl-1H-pyrazol-5-yl)propanoic acid	2|MS/MS, public match	546|155.08146|0.793	155.08146	0.793	C7 H10 N2 O2	172.08476	154.07423	18.01053	116895.17	NA	NA	NA	NA	NA	positive	exceeds +/-5 ppm error	suspect annotation + H2O
3-(2-Hydroxy-4-oxo-1(4H)-pyrimidinyl)propanoic acid	2|MS/MS, public match	543|113.03454|1.907	113.03454	1.907	C7 H8 N2 O4	112.02727	184.04841	-72.02114	-391316.29	NA	NA	NA	NA	NA	positive	exceeds +/-5 ppm error	questionable annotation
3-(Dimethylamino)propionic acid	2|MS/MS, public match	541|118.08623|0.792	118.08623	0.792	C5 H11 N O2	117.07895	117.07898	-3e-05	-0.25	NA	NA	NA	NA	NA	positive
3-Hydroxy-2-((9Z,12Z)-octadeca-9,12-dienoyloxy)propyl 2-(trimethylazaniumyl)ethyl phosphate	2|MS/MS, public match	539|520.34001|7.341	520.34001	7.341	C26 H50 N O7 P	519.33273	519.33249	0.00024	0.47	NA	NA	NA	NA	NA	positive
3-Hydroxyoleylcarnitine	2|MS/MS, public match	533|442.35271|8.365	442.35271	8.365	C25 H47 N O5	441.34543	441.34542	1e-05	0.01	NA	NA	NA	NA	NA	positive
4,7-Dimethyl-1,3-benzothiazol-2-ylamine	2|MS/MS, public match	526|179.0637|4.605	179.0637	4.605	C9 H10 N2 S	178.05642	178.05647	-5e-05	-0.25	NA	NA	NA	NA	NA	positive
4-(2,5-Dioxo-1-pyrrolidinyl)butanoic acid	2|MS/MS, public match	525|186.07611|1.02	186.07611	1.02	C8 H11 N O4	185.06883	185.06881	3e-05	0.15	NA	NA	NA	NA	NA	positive
4-Cholestenone	2|MS/MS, public match	524|385.34636|10.548	385.34636	10.548	C27 H44 O	384.33908	384.33922	-0.00014	-0.35	NA	NA	NA	NA	NA	positive
4-Hydroxynonenal glutathione	2|MS/MS, public match	517|446.19553|4.594	446.19553	4.594	C19 H33 N3 O8 S	463.19882	463.19884	-1e-05	-0.03	NA	NA	NA	NA	NA	positive
4-Hydroxynonenal glutathione	2|MS/MS, public match	518|446.19546|4.658	446.19546	4.658	C19 H33 N3 O8 S	463.19877	463.19884	-7e-05	-0.15	NA	NA	NA	NA	NA	positive
4-Hydroxynonenal glutathione	2|MS/MS, public match	519|464.20613|4.529	464.20613	4.529	C19 H33 N3 O8 S	463.19883	463.19884	-1e-05	-0.02	NA	NA	NA	NA	NA	positive
4-Hydroxynonenal glutathione	2|MS/MS, public match	520|446.19554|4.519	446.19554	4.519	C19 H33 N3 O8 S	445.18827	463.19884	-18.01057	-38883.01	NA	NA	NA	NA	NA	positive	exceeds +/-5 ppm error	suspect annotation - H2O
4-Hydroxynonenal glutathione	2|MS/MS, public match	521|446.19559|4.595	446.19559	4.595	C19 H33 N3 O8 S	445.18831	463.19884	-18.01052	-38882.92	NA	NA	NA	NA	NA	positive	exceeds +/-5 ppm error	suspect annotation - H2O
4-Hydroxynonenal glutathione	2|MS/MS, public match	522|464.20618|4.757	464.20618	4.757	C19 H33 N3 O8 S	463.19883	463.19884	0	-0.01	NA	NA	NA	NA	NA	positive
4-Imidazoleacrylic acid	2|MS/MS, public match	516|139.05012|0.78	139.05012	0.78	C6 H6 N2 O2	138.04285	138.04293	-8e-05	-0.57	NA	NA	NA	NA	NA	positive
4-Methyl-1H-benzimidazole	2|MS/MS, public match	515|133.07599|3.932	133.07599	3.932	C8 H8 N2	132.06871	132.06875	-4e-05	-0.3	NA	NA	NA	NA	NA	positive
4-Methyl-5-thiazoleethanol	2|MS/MS, public match	514|144.04773|0.669	144.04773	0.669	C6 H9 N O S	143.04045	143.04048	-3e-05	-0.22	NA	NA	NA	NA	NA	positive
4-Oxo-4-(3-pyridyl)butanal	2|MS/MS, public match	513|146.05999|3.84	146.05999	3.84	C9 H9 N O2	145.05271	163.06333	-18.01062	-110451.68	NA	NA	NA	NA	NA	positive	exceeds +/-5 ppm error	suspect annotation - H2O
4.beta.-Hydroxycholesterol 4-acetate	2|MS/MS, public match	511|385.34635|9.178	385.34635	9.178	C29 H48 O3	384.33898	444.36035	-60.02137	-135073.64	NA	NA	NA	NA	NA	positive	exceeds +/-5 ppm error	questionable annotation
5'-S-Methyl-5'-thioadenosine	2|MS/MS, public match	510|298.09685|0.602	298.09685	0.602	C11 H15 N5 O3 S	297.08958	297.08956	2e-05	0.06	NA	NA	NA	NA	NA	positive
5,6,7,8-Tetrahydrothieno[2,3-b]quinolin-4-amine	2|MS/MS, public match	509|205.07932|5.363	205.07932	5.363	C11 H12 N2 S	204.07205	204.07212	-7e-05	-0.36	NA	NA	NA	NA	NA	positive
5-Aminouracil	2|MS/MS, public match	506|110.03487|1.246	110.03487	1.246	C4 H5 N3 O2	127.03816	127.03818	-2e-05	-0.13	NA	NA	NA	NA	NA	positive
5-Hydroxy-3a,4,5,7a-tetrahydro-1H-isoindole-1,3(2H)-dione	2|MS/MS, public match	504|107.04913|2.12	107.04913	2.12	C8 H9 N O3	106.04186	167.05824	-61.01639	-365240.2	NA	NA	NA	NA	NA	positive	exceeds +/-5 ppm error	questionable annotation
5-Hydroxy-3a,4,5,7a-tetrahydro-1H-isoindole-1,3(2H)-dione	2|MS/MS, public match	505|107.04914|2.121	107.04914	2.121	C8 H9 N O3	124.05243	167.05824	-43.00582	-257430.07	NA	NA	NA	NA	NA	positive	exceeds +/-5 ppm error	questionable annotation
5-Hydroxy-6E,8Z,11Z,14Z-eicosatetraenoic acid, methyl ester	2|MS/MS, public match	503|285.22123|7.863	285.22123	7.863	C21 H34 O3	284.21387	334.25079	-50.03692	-149698.74	NA	NA	NA	NA	NA	positive	exceeds +/-5 ppm error	questionable annotation
5-Methyl-1-(2-methylpropyl)pyrimidine-2,4(1H,3H)-dione	2|MS/MS, public match	501|127.05017|1.874	127.05017	1.874	C9 H14 N2 O2	126.0429	182.10553	-56.06263	-307857.93	NA	NA	NA	NA	NA	positive	exceeds +/-5 ppm error	questionable annotation
5-Methyl-2'-deoxycytidine	2|MS/MS, public match	498|126.06616|1.37	126.06616	1.37	C10 H15 N3 O4	125.05888	241.10626	-116.04737	-481312.16	NA	NA	NA	NA	NA	positive	exceeds +/-5 ppm error	questionable annotation
5-Methyl-2'-deoxycytidine	2|MS/MS, public match	499|264.09519|1.37	264.09519	1.37	C10 H15 N3 O4	263.08792	241.10626	21.98166	91170.01	NA	NA	NA	NA	NA	positive	exceeds +/-5 ppm error	questionable annotation
5-Methyl-2'-deoxycytidine	2|MS/MS, public match	500|264.0952|1.368	264.0952	1.368	C10 H15 N3 O4	241.10602	241.10626	-0.00023	-0.97	NA	NA	NA	NA	NA	positive
5-Methylcytosine	2|MS/MS, public match	494|126.06616|0.944	126.06616	0.944	C5 H7 N3 O	125.05888	125.05891	-3e-05	-0.22	InChI=1S/C5H7N3O/c1-3-2-7-5(9)8-4(3)6/h2H,1H3,(H3,6,7,8,9)	LRSASMSXMSNRBT-UHFFFAOYSA-N	65040	C02376	HMDB0002894	positive
5-Methylcytosine	2|MS/MS, public match	495|126.06614|1.032	126.06614	1.032	C5 H7 N3 O	125.05887	125.05891	-4e-05	-0.35	InChI=1S/C5H7N3O/c1-3-2-7-5(9)8-4(3)6/h2H,1H3,(H3,6,7,8,9)	LRSASMSXMSNRBT-UHFFFAOYSA-N	65040	C02376	HMDB0002894	positive
5-Methylcytosine	2|MS/MS, public match	496|126.06614|1.118	126.06614	1.118	C5 H7 N3 O	125.05883	125.05891	-8e-05	-0.66	InChI=1S/C5H7N3O/c1-3-2-7-5(9)8-4(3)6/h2H,1H3,(H3,6,7,8,9)	LRSASMSXMSNRBT-UHFFFAOYSA-N	65040	C02376	HMDB0002894	positive
5-OxoETE	2|MS/MS, public match	492|319.22693|6.422	319.22693	6.422	C20 H30 O3	318.21958	318.21949	9e-05	0.27	NA	NA	NA	NA	NA	positive
5-OxoETE	2|MS/MS, public match	493|319.22657|8.081	319.22657	8.081	C20 H30 O3	318.21935	318.21949	-0.00015	-0.46	NA	NA	NA	NA	NA	positive
5S-Hydroxy-6E,8Z,11Z,14Z-eicosatetraenoic acid	2|MS/MS, public match	490|303.23205|7.962	303.23205	7.962	C20 H32 O3	302.22477	320.23514	-18.01038	-56241.1	NA	NA	NA	NA	NA	positive	exceeds +/-5 ppm error	suspect annotation - H2O
5S-Hydroxy-6E,8Z,11Z,14Z-eicosatetraenoic acid	2|MS/MS, public match	491|303.2319|7.864	303.2319	7.864	C20 H32 O3	302.22461	320.23514	-18.01053	-56241.58	NA	NA	NA	NA	NA	positive	exceeds +/-5 ppm error	suspect annotation - H2O
6-Ketoprostaglandin F1?	2|MS/MS, public match	489|353.23219|5.557	353.23219	5.557	C20 H34 O6	352.22492	370.23554	-18.01061	-48646.37	NA	NA	NA	NA	NA	positive	exceeds +/-5 ppm error	suspect annotation - H2O
6-Phenylthiomorpholin-3-one	2|MS/MS, public match	487|120.08076|2.4	120.08076	2.4	C10 H11 N O S	102.04693	193.05613	-91.00921	-471413.17	NA	NA	NA	NA	NA	positive	exceeds +/-5 ppm error	questionable annotation
6-Phenylthiomorpholin-3-one	2|MS/MS, public match	488|120.08075|2.332	120.08075	2.332	C10 H11 N O S	119.07347	193.05613	-73.98266	-383218.4	NA	NA	NA	NA	NA	positive	exceeds +/-5 ppm error	questionable annotation
7,8-Dihydro-L-Biopterin	2|MS/MS, public match	486|240.10903|1.632	240.10903	1.632	C9 H13 N5 O3	239.10172	239.10184	-0.00012	-0.5	NA	NA	NA	NA	NA	positive
7-Methylguanosine	2|MS/MS, public match	484|298.1146|3.667	298.1146	3.667	C11 H15 N5 O5	297.10737	297.10732	5e-05	0.17	NA	NA	NA	NA	NA	positive
7-Methylguanosine	2|MS/MS, public match	485|166.07231|1.615	166.07231	1.615	C11 H15 N5 O5	165.06504	297.10732	-132.04228	-444426.22	NA	NA	NA	NA	NA	positive	exceeds +/-5 ppm error	suspect annotation - pentose
7.alpha.,24(S)-Dihydroxy-4-cholesten-3-one	2|MS/MS, public match	483|417.33616|7.594	417.33616	7.594	C27 H44 O3	416.32888	416.32905	-0.00016	-0.4	NA	NA	NA	NA	NA	positive
7.alpha.-Hydroxy-3-oxo-4-cholestenoic acid	2|MS/MS, public match	481|431.31554|7.616	431.31554	7.616	C27 H42 O4	430.30826	430.30831	-5e-05	-0.12	NA	NA	NA	NA	NA	positive
8(9)-Dehydrocholesterol	2|MS/MS, public match	477|367.33566|9.163	367.33566	9.163	C27 H44 O	366.32838	384.33922	-18.01083	-46861.81	NA	NA	NA	NA	NA	positive	exceeds +/-5 ppm error	questionable annotation
8-Hydroxy-5Z,9E,11Z,14Z,17Z-eicosapentaenoic acid	2|MS/MS, public match	475|301.21618|7.728	301.21618	7.728	C20 H30 O3	300.2089	318.21949	-18.01059	-56598.02	NA	NA	NA	NA	NA	positive	exceeds +/-5 ppm error	suspect annotation - H2O
8-Hydroxy-5Z,9E,11Z,14Z,17Z-eicosapentaenoic acid	2|MS/MS, public match	476|301.21621|7.671	301.21621	7.671	C20 H30 O3	300.20893	318.21949	-18.01057	-56597.93	NA	NA	NA	NA	NA	positive	exceeds +/-5 ppm error	suspect annotation - H2O
8-iso-15-keto Prostaglandin F2?	2|MS/MS, public match	473|335.2218|6.537	335.2218	6.537	C20 H32 O5	334.21453	352.22497	-18.01044	-51133.35	NA	NA	NA	NA	NA	positive	exceeds +/-5 ppm error	suspect annotation - H2O
8-iso-Prostaglandin A2	2|MS/MS, public match	471|299.2006|6.186	299.2006	6.186	C20 H30 O4	298.19331	334.21441	-36.0211	-107778.42	NA	NA	NA	NA	NA	positive	exceeds +/-5 ppm error	suspect annotation - 2(H2O)
8-iso-Prostaglandin A2	2|MS/MS, public match	472|299.20066|6.762	299.20066	6.762	C20 H30 O4	298.19337	334.21441	-36.02104	-107778.24	NA	NA	NA	NA	NA	positive	exceeds +/-5 ppm error	suspect annotation - 2(H2O)
9-(2,3-Dihydroxypropoxy)-9-oxononanoic acid	2|MS/MS, public match	470|245.13817|4.926	245.13817	4.926	C12 H22 O6	244.13095	262.14164	-18.01069	-68705.96	NA	NA	NA	NA	NA	positive	exceeds +/-5 ppm error	suspect annotation - H2O
9-Oxo-10(E),12(E)-octadecadienoic acid	2|MS/MS, public match	468|295.2268|8.098	295.2268	8.098	C18 H30 O3	294.21947	294.21949	-2e-05	-0.07	NA	NA	NA	NA	NA	positive
9-Oxo-ODE	2|MS/MS, public match	467|295.2268|7.918	295.2268	7.918	C18 H30 O3	294.21946	294.21949	-3e-05	-0.11	NA	NA	NA	NA	NA	positive
Adenosine 3',5'-cyclic monophosphate	2|MS/MS, public match	458|330.05991|2.587	330.05991	2.587	C10 H12 N5 O6 P	329.05263	329.05252	0.00011	0.33	NA	NA	NA	NA	NA	positive
Adenosine monophosphate	2|MS/MS, public match	452|136.06175|1.595	136.06175	1.595	C10 H14 N5 O7 P	135.05447	347.06308	-212.00861	-610864.77	NA	NA	NA	NA	NA	positive	exceeds +/-5 ppm error	questionable annotation
Adenylyl(3'-5')cytidine	2|MS/MS, public match	449|462.10207|3.649	462.10207	3.649	C19 H25 N8 O11 P	461.0948	572.13804	-111.04324	-194084.71	NA	NA	NA	NA	NA	positive	exceeds +/-5 ppm error	questionable annotation
Adenylyl(3'-5')cytidine	2|MS/MS, public match	450|573.14554|3.653	573.14554	3.653	C19 H25 N8 O11 P	572.13827	572.13804	0.00023	0.4	NA	NA	NA	NA	NA	positive
Arachidonic acid	2|MS/MS, public match	446|305.24751|8.051	305.24751	8.051	C20 H32 O2	304.24023	304.24023	0	0.01	NA	NA	NA	NA	NA	positive
Argininosuccinic acid	2|MS/MS, public match	443|291.13|0.532	291.13	0.532	C10 H18 N4 O6	290.12272	290.12263	9e-05	0.3	NA	NA	NA	NA	NA	positive
Asp-Glu	2|MS/MS, public match	442|263.08709|0.603	263.08709	0.603	C9 H14 N2 O7	262.07981	262.0801	-0.00029	-1.09	NA	NA	NA	NA	NA	positive
Asp-Ile	2|MS/MS, public match	440|247.12867|2.78	247.12867	2.78	C10 H18 N2 O5	246.1214	246.12157	-0.00017	-0.7	NA	NA	NA	NA	NA	positive
Asp-Ile	2|MS/MS, public match	441|247.12865|2.238	247.12865	2.238	C10 H18 N2 O5	246.12137	246.12157	-2e-04	-0.81	NA	NA	NA	NA	NA	positive
Asp-Ile-Lys	2|MS/MS, public match	439|375.22347|1.176	375.22347	1.176	C16 H30 N4 O6	374.2162	374.21653	-0.00034	-0.9	NA	NA	NA	NA	NA	positive
Asp-Lys	2|MS/MS, public match	438|262.13949|1.296	262.13949	1.296	C10 H19 N3 O5	261.13222	261.13247	-0.00026	-0.98	NA	NA	NA	NA	NA	positive
Asp-Val-Lys	2|MS/MS, public match	436|361.20805|0.677	361.20805	0.677	C15 H28 N4 O6	360.20077	360.20088	-0.00011	-0.31	NA	NA	NA	NA	NA	positive
Benzyldimethyltetradecylammonium cation	2|MS/MS, public match	432|332.3313|9.984	332.3313	9.984	C23 H42 N	331.32403	332.33173	-1.0077	-3032.21	NA	NA	NA	NA	NA	positive	exceeds +/-5 ppm error	[M+] incorrect annotation as [M+H]+
C16 Lactosyl Ceramide (d18:1/16:0)	2|MS/MS, public match	427|862.62535|9.464	862.62535	9.464	C41 H84 N9 O8 P	861.61805	861.61805	0	0	NA	NA	NA	NA	NA	positive
Ceramide (18:1/16:0) [IIN-based: Match]	2|MS/MS, public match	422|538.51989|10.468	538.51989	10.468	C34 H67 N O3	537.51255	537.51209	0.00046	0.85	NA	NA	NA	NA	NA	positive
Ceramide (18:1/16:0) [IIN-based: Match]	2|MS/MS, public match	423|538.51989|10.557	538.51989	10.557	C34 H67 N O3	537.51255	537.51209	0.00045	0.85	NA	NA	NA	NA	NA	positive
Ceramide (18:1/16:0) [IIN-based: Match]	2|MS/MS, public match	424|538.51986|9.768	538.51986	9.768	C34 H67 N O3	537.51256	537.51209	0.00047	0.87	NA	NA	NA	NA	NA	positive
Cholesterol	2|MS/MS, public match	419|369.35131|10.43	369.35131	10.43	C27 H46 O	368.34403	386.35487	-18.01083	-46617.33	NA	NA	NA	NA	NA	positive	exceeds +/-5 ppm error	questionable annotation
Choline O-Sulfate	2|MS/MS, public match	417|184.06051|0.558	184.06051	0.558	C5 H11 N3 Na O P	183.05317	183.05374	-0.00057	-3.12	NA	NA	NA	NA	NA	positive
Choline cation	2|MS/MS, public match	418|104.10697|0.517	104.10697	0.517	C5 H14 N O	103.09969	104.10754	-1.00785	-9680.83	NA	NA	NA	NA	NA	positive	exceeds +/-5 ppm error	[M+] incorrect annotation as [M+H]+
Cyclic adenosine diphosphate ribose	2|MS/MS, public match	411|542.06874|3.606	542.06874	3.606	C15 H21 N5 O13 P2	541.06147	541.06111	0.00036	0.66	NA	NA	NA	NA	NA	positive
Cytidine	2|MS/MS, public match	406|112.05052|0.726	112.05052	0.726	C9 H13 N3 O5	111.04324	243.08552	-132.04228	-543192.69	InChI=1S/C9H13N3O5/c10-5-1-2-12(9(16)11-5)8-7(15)6(14)4(3-13)17-8/h1-2,4,6-8,13-15H,3H2,(H2,10,11,16)/t4-,6-,7-,8-/m1/s1	UHDGCWIWMRVCDJ-XVFCMESISA-N	6175	C00475	HMDB0000089	positive	exceeds +/-5 ppm error	suspect annotation - pentose
Cytidine	2|MS/MS, public match	408|112.05053|0.766	112.05053	0.766	C9 H13 N3 O5	111.04325	243.08552	-132.04227	-543192.66	InChI=1S/C9H13N3O5/c10-5-1-2-12(9(16)11-5)8-7(15)6(14)4(3-13)17-8/h1-2,4,6-8,13-15H,3H2,(H2,10,11,16)/t4-,6-,7-,8-/m1/s1	UHDGCWIWMRVCDJ-XVFCMESISA-N	6175	C00475	HMDB0000089	positive	exceeds +/-5 ppm error	suspect annotation - pentose
Cytidine 2',3'-cyclic phosphate	2|MS/MS, public match	403|611.0899|1.678	611.0899	1.678	C9 H12 N3 O7 P	610.08262	305.04129	305.04133	1000000.15	InChI=1S/C9H12N3O7P/c10-5-1-2-12(9(14)11-5)8-7-6(4(3-13)17-8)18-20(15,16)19-7/h1-2,4,6-8,13H,3H2,(H,15,16)(H2,10,11,14)/t4-,6-,7-,8?/m1/s1	NMPZCCZXCOMSDQ-ZRTZXPPTSA-N	53481030	C02354	HMDB0011691	positive	exceeds +/-5 ppm error	suspect [2M] species
Cytidine 3'-monophosphate	2|MS/MS, public match	395|112.05053|0.878	112.05053	0.878	C9 H14 N3 O8 P	111.04326	323.05185	-212.0086	-656268.01	NA	NA	NA	NA	NA	positive	exceeds +/-5 ppm error	questionable annotation
Cytidine 3'-monophosphate	2|MS/MS, public match	396|647.11134|0.77	647.11134	0.77	C9 H14 N3 O8 P	646.10406	323.05185	323.05221	1000001.11	NA	NA	NA	NA	NA	positive	exceeds +/-5 ppm error	suspect [2M] species
Cytidine 3'-monophosphate	2|MS/MS, public match	397|346.04098|0.769	346.04098	0.769	C9 H14 N3 O8 P	345.03372	323.05185	21.98187	68044.39	NA	NA	NA	NA	NA	positive	exceeds +/-5 ppm error	suspect [M+Na]+ match to [M+H] spectra
Cytidine 3'-monophosphate	2|MS/MS, public match	398|324.05928|0.839	324.05928	0.839	C9 H14 N3 O8 P	323.05195	323.05185	1e-04	0.3	NA	NA	NA	NA	NA	positive
Cytidine 3'-monophosphate	2|MS/MS, public match	401|647.11145|0.84	647.11145	0.84	C9 H14 N3 O8 P	646.10413	323.05185	323.05228	1000001.31	NA	NA	NA	NA	NA	positive	exceeds +/-5 ppm error	suspect [2M] species
Cytidine 5'-diphosphate ethanolamine	2|MS/MS, public match	394|447.06758|0.57	447.06758	0.57	C11 H20 N4 O11 P2	446.0603	446.06038	-8e-05	-0.18	NA	NA	NA	NA	NA	positive
Cytidine-5'-monophosphate	2|MS/MS, public match	385|324.05924|0.768	324.05924	0.768	C9 H14 N3 O8 P	323.05191	323.05185	6e-05	0.18	InChI=1S/C9H14N3O8P/c10-5-1-2-12(9(15)11-5)8-7(14)6(13)4(20-8)3-19-21(16,17)18/h1-2,4,6-8,13-14H,3H2,(H2,10,11,15)(H2,16,17,18)/t4-,6-,7-,8-/m1/s1	IERHLVCPSMICTF-XVFCMESISA-N	6131	C00055	HMDB0000095	positive
D-Ribose 5-phosphate	2|MS/MS, public match	379|195.00444|2.257	195.00444	2.257	C5 H11 O8 P	193.99716	230.01915	-36.02199	-156604.31			439167	C00117	HMDB01548	positive	exceeds +/-5 ppm error	questionable annotation
DL-2-Methylglutamic acid	2|MS/MS, public match	376|144.06548|1.694	144.06548	1.694	C6 H11 N O4	143.05821	161.06881	-18.0106	-111819.29	NA	NA	NA	NA	NA	positive	exceeds +/-5 ppm error	suspect annotation - H2O
DL-2-Methylglutamic acid	2|MS/MS, public match	377|144.06548|1.694	144.06548	1.694	C6 H11 N O4	126.03165	161.06881	-35.03716	-217529.11	NA	NA	NA	NA	NA	positive	exceeds +/-5 ppm error	questionable annotation
Ergothioneine	2|MS/MS, public match	372|230.09561|0.687	230.09561	0.687	C9 H15 N3 O2 S	229.08833	229.0885	-0.00017	-0.75	NA	NA	NA	NA	NA	positive
Ergothioneine	2|MS/MS, public match	373|186.10594|0.687	186.10594	0.687	C9 H15 N3 O2 S	185.09866	229.0885	-43.98984	-192021.14	NA	NA	NA	NA	NA	positive	exceeds +/-5 ppm error	suspect annotation - carboxylic acid/carbamate
Ergothioneine	2|MS/MS, public match	374|459.18425|0.687	459.18425	0.687	C9 H15 N3 O2 S	458.17698	229.0885	229.08849	999999.95	NA	NA	NA	NA	NA	positive	exceeds +/-5 ppm error	suspect [2M] species
Ethyl 2-methyl-4-oxo-6-pentylcyclohex-2-enecarboxylate	2|MS/MS, public match	371|179.143|7.986	179.143	7.986	C15 H24 O3	178.13572	252.17254	-74.03682	-293595.9	NA	NA	NA	NA	NA	positive	exceeds +/-5 ppm error	questionable annotation
Ethyl p-coumarate	2|MS/MS, public match	370|147.044|1.075	147.044	1.075	C11 H12 O3	146.03673	192.07864	-46.04192	-239703.47	NA	NA	NA	NA	NA	positive	exceeds +/-5 ppm error	questionable annotation
Evodol	2|MS/MS, public match	369|441.1924|7.962	441.1924	7.962	C26 H28 O9	440.18513	484.17333	-43.9882	-90852.18	NA	NA	NA	NA	NA	positive	exceeds +/-5 ppm error	questionable annotation
Glu-Arg	2|MS/MS, public match	363|304.16158|0.739	304.16158	0.739	C11 H21 N5 O5	303.15431	303.15427	4e-05	0.13	NA	NA	NA	NA	NA	positive
Glu-His	2|MS/MS, public match	362|285.11928|0.658	285.11928	0.658	C11 H16 N4 O5	284.11199	284.11207	-8e-05	-0.29	NA	NA	NA	NA	NA	positive
Glu-Lys	2|MS/MS, public match	358|258.14461|0.782	258.14461	0.782	C11 H21 N3 O5	275.14792	275.14812	-2e-04	-0.71	NA	NA	NA	NA	NA	positive
Glu-Trp	2|MS/MS, public match	357|334.13986|4.386	334.13986	4.386	C16 H19 N3 O5	333.13259	333.13247	0.00012	0.35	NA	NA	NA	NA	NA	positive
Glu-Val	2|MS/MS, public match	356|247.12869|1.939	247.12869	1.939	C10 H18 N2 O5	246.12141	246.12157	-0.00017	-0.67	NA	NA	NA	NA	NA	positive
Glutathione	2|MS/MS, public match	342|308.09109|3.674	308.09109	3.674	C10 H17 N3 O6 S	307.08382	307.08381	1e-05	0.03	InChI=1S/C10H17N3O6S/c11-5(10(18)19)1-2-7(14)13-6(4-20)9(17)12-3-8(15)16/h5-6,20H,1-4,11H2,(H,12,17)(H,13,14)(H,15,16)(H,18,19)/t5-,6-/m0/s1	RWSXRVCMGQZWBV-WDSKDSINSA-N	124886	C00051	HMDB0000125	positive
Glutathione	2|MS/MS, public match	343|308.0911|4.595	308.0911	4.595	C10 H17 N3 O6 S	307.08383	307.08381	2e-05	0.06	InChI=1S/C10H17N3O6S/c11-5(10(18)19)1-2-7(14)13-6(4-20)9(17)12-3-8(15)16/h5-6,20H,1-4,11H2,(H,12,17)(H,13,14)(H,15,16)(H,18,19)/t5-,6-/m0/s1	RWSXRVCMGQZWBV-WDSKDSINSA-N	124886	C00051	HMDB0000125	positive
Glutathione	2|MS/MS, public match	349|308.0911|4.656	308.0911	4.656	C10 H17 N3 O6 S	307.08382	307.08381	1e-05	0.04	InChI=1S/C10H17N3O6S/c11-5(10(18)19)1-2-7(14)13-6(4-20)9(17)12-3-8(15)16/h5-6,20H,1-4,11H2,(H,12,17)(H,13,14)(H,15,16)(H,18,19)/t5-,6-/m0/s1	RWSXRVCMGQZWBV-WDSKDSINSA-N	124886	C00051	HMDB0000125	positive
Glutathione, oxidized	2|MS/MS, public match	340|484.11676|0.651	484.11676	0.651	C20 H32 N6 O12 S2	483.10949	612.15196	-129.04248	-210801.38	NA	NA	NA	NA	NA	positive	exceeds +/-5 ppm error	questionable annotation
Glutathione, oxidized	2|MS/MS, public match	341|355.0739|1.221	355.0739	1.221	C20 H32 N6 O12 S2	354.06663	612.15196	-258.08534	-421603.38	NA	NA	NA	NA	NA	positive	exceeds +/-5 ppm error	questionable annotation
Gly-Gly-Phe	2|MS/MS, public match	336|262.11834|4.234	262.11834	4.234	C13 H17 N3 O4	261.11107	279.12191	-18.01084	-64526.79	NA	NA	NA	NA	NA	positive	exceeds +/-5 ppm error	questionable annotation
Glycerophosphocholine	2|MS/MS, public match	334|258.10981|0.535	258.10981	0.535	C8 H20 N O6 P	257.10254	257.10282	-0.00028	-1.11	NA	NA	NA	NA	NA	positive
Guanine	2|MS/MS, public match	332|152.05666|1.542	152.05666	1.542	C5 H5 N5 O	151.04939	151.04941	-2e-05	-0.16	NA	NA	NA	NA	NA	positive
Guanosine	2|MS/MS, public match	325|152.05665|1.67	152.05665	1.67	C10 H13 N5 O5	151.04937	283.09167	-132.04229	-466429.46	NA	NA	NA	NA	NA	positive	exceeds +/-5 ppm error	suspect annotation - pentose
Guanosine	2|MS/MS, public match	327|152.05663|2.91	152.05663	2.91	C10 H13 N5 O5	151.04935	283.09167	-132.04232	-466429.54	NA	NA	NA	NA	NA	positive	exceeds +/-5 ppm error	suspect annotation - pentose
Guanosine	2|MS/MS, public match	328|284.09904|2.847	284.09904	2.847	C10 H13 N5 O5	283.09178	283.09167	0.00011	0.38	NA	NA	NA	NA	NA	positive
Guanosine 3',5'-cyclic monophosphate	2|MS/MS, public match	324|346.05463|2.485	346.05463	2.485	C10 H12 N5 O7 P	345.04735	345.04743	-8e-05	-0.23	NA	NA	NA	NA	NA	positive
Guanosine 5'-monophosphate	2|MS/MS, public match	322|727.12349|1.67	727.12349	1.67	C10 H14 N5 O8 P	726.11621	363.058	363.05821	1000000.59	NA	NA	NA	NA	NA	positive	exceeds +/-5 ppm error	suspect [2M] species
Guanosine 5'-monophosphate	2|MS/MS, public match	323|408.02906|1.676	408.02906	1.676	C10 H14 N5 O8 P	407.02179	363.058	43.96379	121093.02	NA	NA	NA	NA	NA	positive	exceeds +/-5 ppm error	questionable annotation
Helicin	2|MS/MS, public match	321|123.04401|1.075	123.04401	1.075	C13 H16 O7	122.03673	284.0896	-162.05287	-570428.73	NA	NA	NA	NA	NA	positive	exceeds +/-5 ppm error	suspect annotation - hexose
Heneicosapentaenoic acid methyl ester	2|MS/MS, public match	320|331.26325|8.296	331.26325	8.296	C22 H34 O2	330.25598	330.25588	1e-04	0.3	NA	NA	NA	NA	NA	positive
Heptadecasphing-4-enine	2|MS/MS, public match	319|268.26313|7.731	268.26313	7.731	C17 H35 N O2	267.25586	285.26678	-18.01092	-63137.12	NA	NA	NA	NA	NA	positive	exceeds +/-5 ppm error	questionable annotation
Heptadecasphinganine	2|MS/MS, public match	318|288.2896|7.888	288.2896	7.888	C17 H37 N O2	287.28229	287.28243	-0.00014	-0.48	NA	NA	NA	NA	NA	positive
His-Leu	2|MS/MS, public match	315|269.16049|0.79	269.16049	0.79	C12 H20 N4 O3	268.15322	268.15354	-0.00032	-1.2	NA	NA	NA	NA	NA	positive
Hypoxanthine	2|MS/MS, public match	305|137.04573|2.467	137.04573	2.467	C5 H4 N4 O	136.03846	136.03851	-6e-05	-0.41	InChI=1S/C5H4N4O/c10-5-3-4(7-1-6-3)8-2-9-5/h1-2H,(H2,6,7,8,9,10)	FDGQSTZJBFJUBT-UHFFFAOYSA-N	135398638	C00262	HMDB0000157	positive
Hypoxanthine	2|MS/MS, public match	307|137.04575|3.279	137.04575	3.279	C5 H4 N4 O	136.03847	136.03851	-5e-05	-0.33	InChI=1S/C5H4N4O/c10-5-3-4(7-1-6-3)8-2-9-5/h1-2H,(H2,6,7,8,9,10)	FDGQSTZJBFJUBT-UHFFFAOYSA-N	135398638	C00262	HMDB0000157	positive
Inosine	2|MS/MS, public match	299|291.07009|2.463	291.07009	2.463	C10 H12 N4 O5	268.08081	268.08077	4e-05	0.16	InChI=1S/C10H12N4O5/c15-1-4-6(16)7(17)10(19-4)14-3-13-5-8(14)11-2-12-9(5)18/h2-4,6-7,10,15-17H,1H2,(H,11,12,18)/t4-,6-,7-,10-/m1/s1	UGQMRVRMYYASKQ-KQYNXXCUSA-N	135398641	C00294	HMDB0000195	positive
Inosine	2|MS/MS, public match	300|559.15103|2.492	559.15103	2.492	C10 H12 N4 O5	536.16183	268.08077	268.08106	1000001.08	InChI=1S/C10H12N4O5/c15-1-4-6(16)7(17)10(19-4)14-3-13-5-8(14)11-2-12-9(5)18/h2-4,6-7,10,15-17H,1H2,(H,11,12,18)/t4-,6-,7-,10-/m1/s1	UGQMRVRMYYASKQ-KQYNXXCUSA-N	135398641	C00294	HMDB0000195	positive	exceeds +/-5 ppm error	suspect [2M] species
Inosine	2|MS/MS, public match	301|559.15101|2.432	559.15101	2.432	C10 H12 N4 O5	536.1618	268.08077	268.08103	1000000.99	InChI=1S/C10H12N4O5/c15-1-4-6(16)7(17)10(19-4)14-3-13-5-8(14)11-2-12-9(5)18/h2-4,6-7,10,15-17H,1H2,(H,11,12,18)/t4-,6-,7-,10-/m1/s1	UGQMRVRMYYASKQ-KQYNXXCUSA-N	135398641	C00294	HMDB0000195	positive	exceeds +/-5 ppm error	suspect [2M] species
Isopimaric acid	2|MS/MS, public match	290|303.23195|8.053	303.23195	8.053	C20 H30 O2	302.22467	302.22458	9e-05	0.3	NA	NA	NA	NA	NA	positive
L-.gamma.-Glutamyl-L-glutamic acid	2|MS/MS, public match	288|277.10293|0.676	277.10293	0.676	C10 H16 N2 O7	276.09563	276.09575	-0.00012	-0.45	NA	NA	NA	NA	NA	positive
L-.gamma.-Glutamyl-L-glutamic acid	2|MS/MS, public match	289|277.10294|0.673	277.10294	0.673	C10 H16 N2 O7	259.06911	276.09575	-17.02664	-61669.34	NA	NA	NA	NA	NA	positive	exceeds +/-5 ppm error	suspect annotation - NH3
L-Arachidonoylcarnitine	2|MS/MS, public match	287|448.34221|8.919	448.34221	8.919	C27 H45 N O4	447.33494	447.33486	8e-05	0.18	NA	NA	NA	NA	NA	positive
L-Citrulline	2|MS/MS, public match	285|159.07637|0.528	159.07637	0.528	C6 H13 N3 O3	158.06913	175.09569	-17.02657	-97241.49	NA	NA	NA	NA	NA	positive	exceeds +/-5 ppm error	suspect annotation - NH3
L-Cysteine-glutathione disulfide	2|MS/MS, public match	282|427.09527|0.576	427.09527	0.576	C13 H22 N4 O8 S2	409.06144	426.0879	-17.02646	-39959.98	NA	NA	NA	NA	NA	positive	exceeds +/-5 ppm error	suspect annotation - NH3
L-Cysteine-glutathione disulfide	2|MS/MS, public match	283|427.09527|0.573	427.09527	0.573	C13 H22 N4 O8 S2	426.08799	426.0879	8e-05	0.19	NA	NA	NA	NA	NA	positive
L-Cysteine-glutathione disulfide	2|MS/MS, public match	284|853.18274|0.572	853.18274	0.572	C13 H22 N4 O8 S2	852.17547	426.0879	426.08756	999999.19	NA	NA	NA	NA	NA	positive	exceeds +/-5 ppm error	suspect [2M] species
L-Pyroglutamic acid	2|MS/MS, public match	279|259.09219|0.587	259.09219	0.587	C5 H7 N O3	258.08495	129.04259	129.04236	999998.17	NA	NA	NA	NA	NA	positive	exceeds +/-5 ppm error	suspect [2M] species
L-Tryptophan	2|MS/MS, public match	274|188.07055|3.782	188.07055	3.782	C11 H12 N2 O2	187.06326	204.08988	-17.02662	-83427.07	NA	NA	NA	NA	NA	positive	exceeds +/-5 ppm error	suspect annotation - NH3
L-Tyrosine	2|MS/MS, public match	270|182.08117|2.121	182.08117	2.121	C9 H11 N O3	164.04738	181.07389	-17.02652	-94030.76	NA	NA	NA	NA	NA	positive	exceeds +/-5 ppm error	suspect annotation - NH3
L-Tyrosine	2|MS/MS, public match	271|182.08117|2.111	182.08117	2.111	C9 H11 N O3	181.07389	181.07389	0	-0.01	NA	NA	NA	NA	NA	positive
L-Tyrosine tert-butyl ester	2|MS/MS, public match	269|165.05455|1.076	165.05455	1.076	C13 H19 N O3	164.04727	237.13649	-73.08922	-308215.84	NA	NA	NA	NA	NA	positive	exceeds +/-5 ppm error	questionable annotation
Leu-Asn-Lys	2|MS/MS, public match	266|374.23948|0.764	374.23948	0.764	C16 H31 N5 O5	373.23221	373.23252	-0.00031	-0.84	NA	NA	NA	NA	NA	positive
Leu-Asp-Lys	2|MS/MS, public match	264|375.22352|1.383	375.22352	1.383	C16 H30 N4 O6	374.21624	374.21653	-0.00029	-0.77	NA	NA	NA	NA	NA	positive
Leu-Asp-Lys	2|MS/MS, public match	265|375.22348|1.29	375.22348	1.29	C16 H30 N4 O6	374.21621	374.21653	-0.00033	-0.88	NA	NA	NA	NA	NA	positive
Leu-Lys	2|MS/MS, public match	263|260.19666|1.382	260.19666	1.382	C12 H25 N3 O3	259.18938	259.18959	-0.00021	-0.81	NA	NA	NA	NA	NA	positive
Lipoxin A4	2|MS/MS, public match	261|317.21122|5.674	317.21122	5.674	C20 H32 O5	316.20392	352.22497	-36.02106	-102267.18	NA	NA	NA	NA	NA	positive	exceeds +/-5 ppm error	suspect annotation - 2(H2O)
Lipoxin A4	2|MS/MS, public match	262|317.21125|5.635	317.21125	5.635	C20 H32 O5	316.20392	352.22497	-36.02105	-102267.18	NA	NA	NA	NA	NA	positive	exceeds +/-5 ppm error	suspect annotation - 2(H2O)
Lyso PC (16:1)	2|MS/MS, public match	258|494.32421|7.241	494.32421	7.241	C24 H48 N O7 P	493.31694	493.31684	1e-04	0.21	NA	NA	NA	NA	NA	positive
Lyso PC (22:6)	2|MS/MS, public match	257|568.33999|7.463	568.33999	7.463	C33 H46 K N5 O	567.33268	567.33394	-0.00127	-2.23	NA	NA	NA	NA	NA	positive
MGDG(18:3/18:3); [M+NH4]+ C45H78N1O10	2|MS/MS, public match	226|774.52853|9.494	774.52853	9.494	C43 H74 N3 Na2 O4 P	773.52126	773.52123	2e-05	0.03	NA	NA	NA	NA	NA	positive
MGDG(18:3/18:3); [M+NH4]+ C45H78N1O10	2|MS/MS, public match	227|774.52842|8.875	774.52842	8.875	C41 H69 N9 Na O2 P	773.52121	773.52095	0.00026	0.33	NA	NA	NA	NA	NA	positive
Massbank:AU278501 1-(3-carboxypropyl)-3,7-dimethylxanthine|4-(3,7-dimethyl-2,6-dioxopurin-1-yl)butanoic acid	2|MS/MS, public match	253|267.10844|0.701	267.10844	0.701	C5 H15 N8 O3 P	266.10118	266.10047	0.00071	2.68	NA	NA	NA	NA	NA	positive
Massbank:BML01802 3,4-Dihydroxy-L-phenylalanine	2|MS/MS, public match	252|198.07612|0.856	198.07612	0.856	C3 H10 N4 Na2 S	180.04228	180.04216	0.00012	0.69	NA	NA	NA	NA	NA	positive
Massbank:CE000273 Arginine	2|MS/MS, public match	250|175.11898|0.635	175.11898	0.635	C6 H14 N4 O2	174.11171	174.11168	3e-05	0.17	NA	NA	NA	NA	NA	positive
Massbank:CE000285 Phenylalanine	2|MS/MS, public match	249|166.08622|2.367	166.08622	2.367	C9 H8 O2	148.05239	148.05243	-4e-05	-0.25	NA	NA	NA	NA	NA	positive
Massbank:NA002251 Zearalenone|(4S,12E)-16,18-dihydroxy-4-methyl-3-oxabicyclo[12.4.0]octadeca-1(14),12,15,17-tetraene-2,8-dione	2|MS/MS, public match	248|319.15415|0.931	319.15415	0.931	C12 H23 N4 O4 P	318.14683	318.14569	0.00114	3.57	NA	NA	NA	NA	NA	positive
Massbank:PR100144 Guanosine 5'-monophosphate|GMP|G-5'-P|5'-GMP|Guanosine monophosphate|Guanylic acid	2|MS/MS, public match	240|364.06519|1.675	364.06519	1.675	C10 H14 N5 O8 P	363.05791	363.058	-9e-05	-0.25	NA	NA	NA	NA	NA	positive
Massbank:PR310835 LPE 18:2	2|MS/MS, public match	238|478.29289|7.352	478.29289	7.352	C22 H41 N5 Na O3 P	477.28561	477.28447	0.00114	2.4	NA	NA	NA	NA	NA	positive
Massbank:PR310835 LPE 18:2	2|MS/MS, public match	239|478.29287|7.279	478.29287	7.279	C23 H44 N O7 P	477.28559	477.28554	5e-05	0.11	NA	NA	NA	NA	NA	positive
Massbank:PR310840 LPC 18:3	2|MS/MS, public match	237|518.32453|6.642	518.32453	6.642	C29 H45 N Na2 O4	517.31725	517.3144	0.00286	5.52	NA	NA	NA	NA	NA	positive	exceeds +/-5 ppm error	questionable annotation
Massbank:RP025801 1-Stearoyl-sn-glycero-3-phosphocholine|1-octadecanoyl-sn-glycero-3-phosphocholine|[(2R)-2-hydroxy-3-octadecanoyloxypropyl] 2-(trimethylazaniumyl)ethyl phosphate	2|MS/MS, public match	234|524.37154|6.769	524.37154	6.769	C21 H51 N9 O2 P2	523.36426	523.36409	0.00017	0.32	NA	NA	NA	NA	NA	positive
Massbank:RP030802 N6-Threonylcarbamoyladenosine|t(6)a|(2S,3R)-2-[[9-[(2R,3R,4S,5R)-3,4-dihydroxy-5-(hydroxymethyl)oxolan-2-yl]purin-6-yl]carbamoylamino]-3-hydroxybutanoic acid	2|MS/MS, public match	233|413.14146|4.009	413.14146	4.009	C14 H17 N10 Na O4	412.13419	412.13319	0.001	2.41	NA	NA	NA	NA	NA	positive
Massbank:RP031301 1-Methyladenosine	2|MS/MS, public match	232|282.11967|1.077	282.11967	1.077	C12 H17 N3 Na2 O2	281.11239	281.11162	0.00077	2.75	NA	NA	NA	NA	NA	positive
Massbank:RP032201 5-Methylcytidine|4-amino-1-[(2R,3R,4S,5R)-3,4-dihydroxy-5-(hydroxymethyl)oxolan-2-yl]-5-methylpyrimidin-2-one	2|MS/MS, public match	231|258.10824|0.917	258.10824	0.917	C10 H15 N3 O5	257.10097	257.10117	-2e-04	-0.8	NA	NA	NA	NA	NA	positive
Methionine sulfoxide	2|MS/MS, public match	228|166.05324|0.537	166.05324	0.537	C5 H11 N O3 S	165.04595	165.04596	-1e-05	-0.08	NA	NA	NA	NA	NA	positive
Methionine sulfoxide	2|MS/MS, public match	229|166.05325|0.536	166.05325	0.536	C5 H11 N O3 S	148.01941	165.04596	-17.02655	-103162.5	NA	NA	NA	NA	NA	positive	exceeds +/-5 ppm error	suspect annotation - NH3
N,N-Diethyl-2-aminoethanol	2|MS/MS, public match	224|118.1226|0.753	118.1226	0.753	C6 H15 N O	117.11533	117.11536	-4e-05	-0.33	NA	NA	NA	NA	NA	positive
N-(15Z-Tetracosenoyl)-1-.beta.-galactosylsphing-4-enine	2|MS/MS, public match	222|810.68223|10.871	810.68223	10.871	C48 H91 N O8	809.67495	809.67447	0.00048	0.59	NA	NA	NA	NA	NA	positive
N-(Octadecanoyl)sphing-4-enine-1-phosphocholine	2|MS/MS, public match	218|731.60679|13.009	731.60679	13.009	C41 H83 N2 O6 P	730.59951	730.59887	0.00064	0.87	NA	NA	NA	NA	NA	positive
N-Acetyl-D-galactosamine-6-phosphate	2|MS/MS, public match	216|284.05287|0.581	284.05287	0.581	C8 H16 N O9 P	283.04559	301.05627	-18.01067	-59824.94	NA	NA	NA	NA	NA	positive	exceeds +/-5 ppm error	suspect annotation - H2O
N-Acetyl-L-tyrosine	2|MS/MS, public match	214|136.07563|1.075	136.07563	1.075	C11 H13 N O4	135.06836	223.08446	-88.0161	-394541.6	NA	NA	NA	NA	NA	positive	exceeds +/-5 ppm error	questionable annotation
N-Benzyl-N,N-dimethyl-1-hexadecanaminium cation	2|MS/MS, public match	204|360.36244|10.677	360.36244	10.677	C25 H46 N	359.35516	360.36303	-1.00786	-2796.8	NA	NA	NA	NA	NA	positive	exceeds +/-5 ppm error	[M+] incorrect annotation as [M+H]+
N-Glycolylneuraminic acid	2|MS/MS, public match	202|326.1083|0.55	326.1083	0.55	C11 H19 N O10	325.10093	325.1009	3e-05	0.1	NA	NA	NA	NA	NA	positive
N-Palmitoyl-D-sphingosine	2|MS/MS, public match	196|520.50924|10.536	520.50924	10.536	C34 H67 N O3	519.50196	537.51209	-18.01013	-33506.46	NA	NA	NA	NA	NA	positive	exceeds +/-5 ppm error	questionable annotation
NCGC00347704-02_C24H32O7_2H-Oxireno[1,10a]phenanthro[3,2-b]furan-10(11bH)-one, 5,7-bis(acetyloxy)-3,3a,4,5,6,7,7a,7b,8,8a-decahydro-4,4,7a,11-tetramethyl-, (1aS,3aR,5S,7S,7aR,7bS,8aR,11bR)- [IIN-based on: CCMSLIB00000853048]	2|MS/MS, public match	193|851.39763|7.311	851.39763	7.311	C36 H71 Na2 O13 P3	850.39035	850.39029	6e-05	0.07	NA	NA	NA	NA	NA	positive
NCGC00347704-02_C24H32O7_2H-Oxireno[1,10a]phenanthro[3,2-b]furan-10(11bH)-one, 5,7-bis(acetyloxy)-3,3a,4,5,6,7,7a,7b,8,8a-decahydro-4,4,7a,11-tetramethyl-, (1aS,3aR,5S,7S,7aR,7bS,8aR,11bR)- [IIN-based: Match]	2|MS/MS, public match	192|415.2115|7.317	415.2115	7.317	C23 H27 N4 Na O2	414.20423	414.20317	0.00106	2.56	NA	NA	NA	NA	NA	positive
NCGC00381429-01_C12H13NO3_1H-Indole-3-propanoic acid, alpha-hydroxy-beta-methyl-	2|MS/MS, public match	190|220.09685|4.749	220.09685	4.749	C12 H13 N O3	219.08957	219.08954	3e-05	0.13	NA	NA	NA	NA	NA	positive
NCGC00381429-01_C12H13NO3_1H-Indole-3-propanoic acid, alpha-hydroxy-beta-methyl-	2|MS/MS, public match	191|220.09684|4.752	220.09684	4.752	C12 H15 N O4	237.10012	237.10011	1e-05	0.05	NA	NA	NA	NA	NA	positive
Nicotinamide	2|MS/MS, public match	189|122.07125|0.668	122.07125	0.668	C6 H6 N2 O	139.07453	122.04801	17.02652	139506.75	InChI=1S/C6H6N2O/c7-6(9)5-2-1-3-8-4-5/h1-4H,(H2,7,9)	DFPAKSUCGFBDDF-UHFFFAOYSA-N	936	C00153	HMDB0001406	positive	exceeds +/-5 ppm error	suspect annotation + NH3
O-Acetyl-L-serine	2|MS/MS, public match	184|148.06038|0.662	148.06038	0.662	C5 H9 N O4	147.05312	147.05316	-4e-05	-0.27	NA	NA	NA	NA	NA	positive
Oleic acid	2|MS/MS, public match	153|613.15929|1.231	613.15929	1.231	C18 H34 O2	612.15201	282.25588	329.89613	1168783.92	NA	NA	NA	NA	NA	positive	exceeds +/-5 ppm error	suspect [2M] species
Oleic acid	2|MS/MS, public match	158|348.07023|2.062	348.07023	2.062	C18 H34 O2	347.06295	282.25588	64.80707	229603.97	NA	NA	NA	NA	NA	positive	exceeds +/-5 ppm error	questionable annotation
Oleic acid	2|MS/MS, public match	160|144.10187|0.663	144.10187	0.663	C18 H34 O2	143.09459	282.25588	-139.16129	-493032.38	NA	NA	NA	NA	NA	positive	exceeds +/-5 ppm error	questionable annotation
Oleic acid	2|MS/MS, public match	161|112.05053|0.971	112.05053	0.971	C18 H34 O2	111.04325	282.25588	-171.21263	-606586.59	NA	NA	NA	NA	NA	positive	exceeds +/-5 ppm error	questionable annotation
Oleic acid	2|MS/MS, public match	162|203.13897|0.78	203.13897	0.78	C18 H34 O2	185.10516	282.25588	-97.15072	-344193.78	NA	NA	NA	NA	NA	positive	exceeds +/-5 ppm error	questionable annotation
Oleic acid	2|MS/MS, public match	165|136.06175|1.817	136.06175	1.817	C18 H34 O2	135.05447	282.25588	-147.20141	-521517.61	NA	NA	NA	NA	NA	positive	exceeds +/-5 ppm error	questionable annotation
Oleic acid	2|MS/MS, public match	166|305.09801|1.332	305.09801	1.332	C18 H34 O2	304.09073	282.25588	21.83485	77358.34	NA	NA	NA	NA	NA	positive	exceeds +/-5 ppm error	questionable annotation
Oleic acid	2|MS/MS, public match	167|147.04402|1.164	147.04402	1.164	C18 H34 O2	146.03674	282.25588	-136.21914	-482608.67	NA	NA	NA	NA	NA	positive	exceeds +/-5 ppm error	questionable annotation
Oleic acid	2|MS/MS, public match	168|385.12869|2.225	385.12869	2.225	C18 H34 O2	384.12141	282.25588	101.86553	360897.83	NA	NA	NA	NA	NA	positive	exceeds +/-5 ppm error	questionable annotation
Oleic acid	2|MS/MS, public match	171|308.0911|4.347	308.0911	4.347	C18 H34 O2	307.08382	282.25588	24.82794	87962.53	NA	NA	NA	NA	NA	positive	exceeds +/-5 ppm error	questionable annotation
Oleic acid	2|MS/MS, public match	172|168.06552|0.858	168.06552	0.858	C18 H34 O2	167.05823	282.25588	-115.19765	-408131.99	NA	NA	NA	NA	NA	positive	exceeds +/-5 ppm error	questionable annotation
Oleic acid	2|MS/MS, public match	173|277.10285|0.589	277.10285	0.589	C18 H34 O2	276.09552	282.25588	-6.16036	-21825.43	NA	NA	NA	NA	NA	positive	exceeds +/-5 ppm error	questionable annotation
Oleic acid	2|MS/MS, public match	175|384.14978|0.6	384.14978	0.6	C18 H34 O2	383.14248	282.25588	100.8866	357429.58	NA	NA	NA	NA	NA	positive	exceeds +/-5 ppm error	questionable annotation
Oleic acid	2|MS/MS, public match	178|238.09338|1.687	238.09338	1.687	C18 H34 O2	237.0861	282.25588	-45.16978	-160031.32	NA	NA	NA	NA	NA	positive	exceeds +/-5 ppm error	questionable annotation
PC-AEG (16:0/16:1)	2|MS/MS, public match	134|718.57472|9.512	718.57472	9.512		717.56746	NA	NA	NA	NA	NA	NA	NA	NA	positive	NA	NA
PC-DAG (16:0/18:3)	2|MS/MS, public match	131|756.55401|10.15	756.55401	10.15	C42 H78 N O8 P	755.54676	755.5465	0.00026	0.34	NA	NA	NA	NA	NA	positive
PE-DAG (16:0/16:1)	2|MS/MS, public match	129|690.5071|9.946	690.5071	9.946	C42 H68 N Na O5	689.49983	689.49952	0.00031	0.45	NA	NA	NA	NA	NA	positive
PE-DAG (16:0/16:1)	2|MS/MS, public match	130|690.507|10.042	690.507	10.042	C43 H64 N5 Na O	689.4997	689.50086	-0.00115	-1.67	NA	NA	NA	NA	NA	positive
Palmitoyl ethanolamide	2|MS/MS, public match	147|300.28978|8.297	300.28978	8.297	C18 H37 N O2	299.2825	299.28243	7e-05	0.23	NA	NA	NA	NA	NA	positive
Palmitoyl sphingomyelin	2|MS/MS, public match	141|703.57533|9.602	703.57533	9.602	C39 H79 N2 O6 P	702.56805	702.56757	0.00047	0.67	NA	NA	NA	NA	NA	positive
Palmitoyl sphingomyelin	2|MS/MS, public match	142|703.57523|9.936	703.57523	9.936	C39 H79 N2 O6 P	702.56798	702.56757	0.00041	0.58	NA	NA	NA	NA	NA	positive
Palmitoyl sphingomyelin	2|MS/MS, public match	143|725.5572|9.631	725.5572	9.631	C39 H79 N2 O6 P	724.54993	702.56757	21.98235	31288.6	NA	NA	NA	NA	NA	positive	exceeds +/-5 ppm error	questionable annotation
Palmitoyl sphingomyelin	2|MS/MS, public match	144|703.57538|10.161	703.57538	10.161	C39 H79 N2 O6 P	702.56814	702.56757	0.00056	0.8	NA	NA	NA	NA	NA	positive
Palmitoyl sphingomyelin	2|MS/MS, public match	145|703.5753|13.018	703.5753	13.018	C39 H79 N2 O6 P	702.56803	702.56757	0.00045	0.65	NA	NA	NA	NA	NA	positive
Palmitoyl sphingomyelin	2|MS/MS, public match	146|703.57537|10.565	703.57537	10.565	C39 H79 N2 O6 P	702.56808	702.56757	5e-04	0.72	NA	NA	NA	NA	NA	positive
Phe-aMCA	2|MS/MS, public match	127|538.35077|6.704	538.35077	6.704	C26 H52 N O8 P	537.34371	537.34305	0.00066	1.23	NA	NA	NA	NA	NA	positive
Pro-Leu	2|MS/MS, public match	119|229.1546|2.762	229.1546	2.762	C11 H20 N2 O3	228.14732	228.14739	-7e-05	-0.3	NA	NA	NA	NA	NA	positive
Propionyl-L-carnitine	2|MS/MS, public match	114|218.13872|3.537	218.13872	3.537	C10 H19 N O4	217.13145	217.13141	4e-05	0.18	InChI=1S/C10H19NO4/c1-5-10(14)15-8(6-9(12)13)7-11(2,3)4/h8H,5-7H2,1-4H3	UFAHZIUFPNSHSL-UHFFFAOYSA-N	107738	C03017	HMDB0000824	positive
Prostaglandin E2 isopropyl ester	2|MS/MS, public match	112|335.2218|6.184	335.2218	6.184	C23 H38 O5	334.21453	394.27192	-60.0574	-152324.81	NA	NA	NA	NA	NA	positive	exceeds +/-5 ppm error	questionable annotation
Prostaglandin E2 isopropyl ester	2|MS/MS, public match	113|317.21125|6.184	317.21125	6.184	C23 H38 O5	316.20394	394.27192	-78.06799	-198005.44	NA	NA	NA	NA	NA	positive	exceeds +/-5 ppm error	questionable annotation
Prostaglandin F2.alpha.	2|MS/MS, public match	110|301.21615|6.017	301.21615	6.017	C20 H34 O5	318.21953	354.24062	-36.0211	-101685.39	NA	NA	NA	NA	NA	positive	exceeds +/-5 ppm error	suspect annotation - 2(H2O)
Prostaglandin F2.beta.	2|MS/MS, public match	109|301.21618|7.404	301.21618	7.404	C20 H34 O5	300.20889	354.24062	-54.03174	-152528.34	NA	NA	NA	NA	NA	positive	exceeds +/-5 ppm error	suspect annotation - 3(H2O)
Prostaglandin J2	2|MS/MS, public match	107|317.21124|6.757	317.21124	6.757	C20 H30 O4	316.20394	334.21441	-18.01047	-53888.98	NA	NA	NA	NA	NA	positive	exceeds +/-5 ppm error	suspect annotation - H2O
Prostaglandin J2	2|MS/MS, public match	108|317.2112|7.685	317.2112	7.685	C20 H30 O4	316.20389	334.21441	-18.01052	-53889.13	NA	NA	NA	NA	NA	positive	exceeds +/-5 ppm error	suspect annotation - H2O
Psychosine	2|MS/MS, public match	105|282.27925|8.083	282.27925	8.083	C24 H47 N O7	281.27197	461.33525	-180.06328	-390308.96	NA	NA	NA	NA	NA	positive	exceeds +/-5 ppm error	questionable annotation
Pyridoxal	2|MS/MS, public match	104|150.05494|0.858	150.05494	0.858	C8 H9 N O3	149.04766	167.05824	-18.01058	-107810.19	NA	NA	NA	NA	NA	positive	exceeds +/-5 ppm error	suspect annotation - H2O
S-Lactoylglutathione	2|MS/MS, public match	97|380.11196|1.66	380.11196	1.66	C13 H21 N3 O8 S	379.10469	379.10494	-0.00025	-0.66	NA	NA	NA	NA	NA	positive
Salsolinol	2|MS/MS, public match	96|144.08073|3.841	144.08073	3.841	C10 H13 N O2	143.07346	179.09463	-36.02117	-201129.26	InChI=1S/C10H13NO2/c1-6-8-5-10(13)9(12)4-7(8)2-3-11-6/h4-6,11-13H,2-3H2,1H3/t6-/m0/s1	IBRKLUSXDYATLG-LURJTMIESA-N	91588	C09642	HMDB0042012	positive	exceeds +/-5 ppm error	suspect annotation - 2(H2O)
Sesamol	2|MS/MS, public match	94|109.02842|0.56	109.02842	0.56	C7 H6 O3	108.02114	138.03169	-30.01055	-217417.86	NA	NA	NA	NA	NA	positive	exceeds +/-5 ppm error	questionable annotation
Spectral Match to .gamma.-L-Glu-.epsilon.-L-Lys from NIST14	2|MS/MS, public match	91|276.15528|0.536	276.15528	0.536	C11 H21 N3 O5	275.148	275.14812	-0.00012	-0.44	NA	NA	NA	NA	NA	positive
Spectral Match to .gamma.-L-Glu-.epsilon.-L-Lys from NIST14	2|MS/MS, public match	92|276.15522|0.594	276.15522	0.594	C8 H23 N5 Na O2 P	275.14795	275.14871	-0.00076	-2.76	NA	NA	NA	NA	NA	positive
Spectral Match to 1-(1Z-Octadecenyl)-2-(9Z-octadecenoyl)-sn-glycero-3-phosphocholine from NIST14	2|MS/MS, public match	88|772.58538|12.996	772.58538	12.996	C43 H75 N9 Na P	771.5781	771.57807	3e-05	0.03	NA	NA	NA	NA	NA	positive
Spectral Match to 1-(9Z-Octadecenoyl)-sn-glycero-3-phosphoethanolamine from NIST14	2|MS/MS, public match	87|480.30857|7.604	480.30857	7.604	C23 H46 N O7 P	479.3013	479.30119	0.00011	0.23	NA	NA	NA	NA	NA	positive
Spectral Match to 1-Arachidoyl-2-hydroxy-sn-glycero-3-phosphocholine from NIST14	2|MS/MS, public match	86|552.40299|8.625	552.40299	8.625	C24 H55 N7 Na2 O2 S	551.39571	551.39333	0.00238	4.31	NA	NA	NA	NA	NA	positive
Spectral Match to 1-Palmitoyl-2-hydroxy-sn-glycero-3-phosphoethanolamine from NIST14	2|MS/MS, public match	83|454.29283|7.46	454.29283	7.46	C20 H41 N5 Na O3 P	453.28556	453.28447	0.00108	2.39	NA	NA	NA	NA	NA	positive
Spectral Match to 1-Palmitoyl-2-myristoyl-sn-glycero-3-phosphocholine from NIST14	2|MS/MS, public match	81|706.53868|10.384	706.53868	10.384	C40 H74 N3 Na2 O2 P	705.53142	705.5314	1e-05	0.02	NA	NA	NA	NA	NA	positive
Spectral Match to 1-Palmitoyl-2-myristoyl-sn-glycero-3-phosphocholine from NIST14	2|MS/MS, public match	82|706.53858|12.988	706.53858	12.988	C36 H72 N7 Na O3 S	705.5313	705.5315	-2e-04	-0.29	NA	NA	NA	NA	NA	positive
Spectral Match to 9-Oxo-10E,12Z-octadecadienoic acid from NIST14	2|MS/MS, public match	79|295.22681|8.022	295.22681	8.022	C12 H31 N4 O2 P	294.21948	294.21846	0.00102	3.45	NA	NA	NA	NA	NA	positive
Spectral Match to Arachidonoylthio-PC from NIST14	2|MS/MS, public match	74|784.58544|13.01	784.58544	13.01	C46 H80 N3 Na2 O2 P	783.57816	783.57835	-0.00019	-0.24	NA	NA	NA	NA	NA	positive
Spectral Match to Benzyldodecyldimethylammonium from NIST14	2|MS/MS, public match	73|304.29992|9.151	304.29992	9.151	C21 H37 N	303.29264	303.2926	4e-05	0.15	NA	NA	NA	NA	NA	positive
Spectral Match to Eicosapentaenoyl PAF C-16 from NIST14	2|MS/MS, public match	71|766.57252|9.182	766.57252	9.182	C39 H83 N3 Na2 O4 P2	765.56524	765.56542	-0.00018	-0.23	NA	NA	NA	NA	NA	positive
Spectral Match to Glu Phe from METLIN	2|MS/MS, public match	70|295.12888|3.986	295.12888	3.986	C14 H18 N2 O5	294.1216	294.12157	3e-05	0.11	NA	NA	NA	NA	NA	positive
Spectral Match to His-Pro from NIST14	2|MS/MS, public match	69|235.11886|1.378	235.11886	1.378	C11 H14 N4 O2	234.11158	234.11168	-9e-05	-0.39	NA	NA	NA	NA	NA	positive
Spectral Match to N-Oleoyl-D-erythro-sphingosylphosphorylcholine from NIST14	2|MS/MS, public match	67|729.591|9.742	729.591	9.742	C40 H83 K N4 Na O P	728.58372	728.58393	-0.00021	-0.28	NA	NA	NA	NA	NA	positive
Spectral Match to Trp-Glu from NIST14	2|MS/MS, public match	64|334.13985|3.908	334.13985	3.908	C11 H21 N2 Na O5 S	316.10602	316.10689	-0.00086	-2.73	NA	NA	NA	NA	NA	positive
Sphingomyelin (18:1/14:0) [IIN-based: Match]	2|MS/MS, public match	60|675.5439|9.157	675.5439	9.157	C37 H75 N2 O6 P	674.53663	674.53627	0.00035	0.52	NA	NA	NA	NA	NA	positive
Stearoyl ethanolamide	2|MS/MS, public match	58|328.32114|8.826	328.32114	8.826	C20 H41 N O2	327.31386	327.31373	0.00013	0.4	NA	NA	NA	NA	NA	positive
Thiamine cation	2|MS/MS, public match	53|265.11145|0.669	265.11145	0.669	C12 H17 N4 O S	264.10417	265.11231	-1.00813	-3802.66	NA	NA	NA	NA	NA	positive	exceeds +/-5 ppm error	questionable annotation
Thiazolidine-2-carboxylic acid	2|MS/MS, public match	51|134.027|0.733	134.027	0.733	C4 H7 N O2 S	133.01973	133.01975	-2e-05	-0.16	NA	NA	NA	NA	NA	positive
Thymidine 5'-monophosphate	2|MS/MS, public match	46|645.1208|1.871	645.1208	1.871	C10 H15 N2 O8 P	644.11353	322.0566	322.05692	1000001	NA	NA	NA	NA	NA	positive	exceeds +/-5 ppm error	suspect [2M] species
Thymine	2|MS/MS, public match	45|127.05018|1.602	127.05018	1.602	C5 H6 N2 O2	126.0429	126.04293	-3e-05	-0.22	NA	NA	NA	NA	NA	positive
Triallyl cyanurate	2|MS/MS, public match	36|250.11841|7.368	250.11841	7.368	C12 H15 N3 O3	249.11113	249.11134	-0.00021	-0.85	NA	NA	NA	NA	NA	positive
Tyr-Asp	2|MS/MS, public match	33|297.10812|1.203	297.10812	1.203	C13 H16 N2 O6	296.10084	296.10084	1e-05	0.03	NA	NA	NA	NA	NA	positive
Tyr-Glu	2|MS/MS, public match	32|311.12383|1.454	311.12383	1.454	C14 H18 N2 O6	310.11655	310.11649	7e-05	0.22	NA	NA	NA	NA	NA	positive
Tyr-Gly	2|MS/MS, public match	30|239.10256|1.652	239.10256	1.652	C11 H14 N2 O4	238.09528	238.09536	-8e-05	-0.33	NA	NA	NA	NA	NA	positive
Tyr-Gly	2|MS/MS, public match	31|239.10259|1.658	239.10259	1.658	C11 H14 N2 O4	221.06877	238.09536	-17.02659	-71511.65	NA	NA	NA	NA	NA	positive	exceeds +/-5 ppm error	suspect annotation - NH3
URIDINE-5-MONOPHOSPHATE - 60.0 eV	2|MS/MS, public match	15|325.04326|1.112	325.04326	1.112	C9 H14 N2 Na2 O6 S	324.03589	324.0368	-9e-04	-2.78	NA	NA	NA	NA	NA	positive
Uracil	2|MS/MS, public match	25|113.03455|1.442	113.03455	1.442	C4 H4 N2 O2	112.02727	112.02728	-1e-05	-0.05	NA	NA	NA	NA	NA	positive
Uric acid	2|MS/MS, public match	23|169.03558|0.971	169.03558	0.971	C5 H4 N4 O3	168.0283	168.02834	-4e-05	-0.24	NA	NA	NA	NA	NA	positive
Uric acid	2|MS/MS, public match	24|337.06408|0.971	337.06408	0.971	C5 H4 N4 O3	336.05678	168.02834	168.02844	1000000.61	NA	NA	NA	NA	NA	positive	exceeds +/-5 ppm error	suspect [2M] species
Uridine	2|MS/MS, public match	19|113.03453|1.301	113.03453	1.301	C9 H12 N2 O6	112.02726	244.06954	-132.04228	-541002.7	InChI=1S/C9H12N2O6/c12-3-4-6(14)7(15)8(17-4)11-2-1-5(13)10-9(11)16/h1-2,4,6-8,12,14-15H,3H2,(H,10,13,16)/t4-,6-,7-,8-/m1/s1	DRTQHJPVMGBUCF-XVFCMESISA-N	6029	C00299	HMDB0000296	positive	exceeds +/-5 ppm error	suspect annotation - pentose
Uridine	2|MS/MS, public match	20|113.03453|0.819	113.03453	0.819	C9 H12 N2 O6	112.02726	244.06954	-132.04228	-541002.71	InChI=1S/C9H12N2O6/c12-3-4-6(14)7(15)8(17-4)11-2-1-5(13)10-9(11)16/h1-2,4,6-8,12,14-15H,3H2,(H,10,13,16)/t4-,6-,7-,8-/m1/s1	DRTQHJPVMGBUCF-XVFCMESISA-N	6029	C00299	HMDB0000296	positive	exceeds +/-5 ppm error	suspect annotation - pentose
Uridine	2|MS/MS, public match	22|533.11079|1.304	533.11079	1.304	C9 H12 N2 O6	510.12142	244.06954	266.05188	1090065.91	InChI=1S/C9H12N2O6/c12-3-4-6(14)7(15)8(17-4)11-2-1-5(13)10-9(11)16/h1-2,4,6-8,12,14-15H,3H2,(H,10,13,16)/t4-,6-,7-,8-/m1/s1	DRTQHJPVMGBUCF-XVFCMESISA-N	6029	C00299	HMDB0000296	positive	exceeds +/-5 ppm error	suspect [2M] species
Vasicinone	2|MS/MS, public match	13|203.08148|1.307	203.08148	1.307	C11 H10 N2 O2	220.08476	202.07423	18.01053	89128.29	NA	NA	NA	NA	NA	positive	exceeds +/-5 ppm error	suspect annotation + H2O
XANTHINE - 70.0 eV	2|MS/MS, public match	9|153.04063|1.671	153.04063	1.671	C5 H4 N4 O2	152.03335	152.03343	-7e-05	-0.48	NA	NA	NA	NA	NA	positive
XANTHINE - 70.0 eV	2|MS/MS, public match	10|153.04065|1.542	153.04065	1.542	C5 H4 N4 O2	152.03337	152.03343	-5e-05	-0.33	NA	NA	NA	NA	NA	positive
Xanthine	2|MS/MS, public match	11|153.04064|1.245	153.04064	1.245	C5 H4 N4 O2	152.03337	152.03343	-6e-05	-0.38	NA	NA	NA	NA	NA	positive
Xanthine	2|MS/MS, public match	12|153.04067|1.382	153.04067	1.382	C5 H4 N4 O2	152.03339	152.03343	-4e-05	-0.23	NA	NA	NA	NA	NA	positive
Xylose	2|MS/MS, public match	4|133.04951|1.302	133.04951	1.302	C5 H10 O5	132.04221	150.05282	-18.01062	-120028.51	NA	NA	NA	NA	NA	positive	exceeds +/-5 ppm error	suspect annotation - H2O
Zymosterol	2|MS/MS, public match	2|385.34641|9.692	385.34641	9.692	C27 H44 O	384.33907	384.33922	-0.00015	-0.39	NA	NA	NA	NA	NA	positive
cis,cis-9,12-Octadecadienoyl-L-carnitine	2|MS/MS, public match	415|424.34214|8.887	424.34214	8.887	C25 H45 N O4	423.33486	423.33486	0	0	NA	NA	NA	NA	NA	positive
gamma-Linolenic acid	2|MS/MS, public match	365|279.23176|7.828	279.23176	7.828	C18 H30 O2	278.22448	278.22458	-1e-04	-0.36	NA	NA	NA	NA	NA	positive
glutathione	2|MS/MS, public match	345|308.09109|4.529	308.09109	4.529	C7 H19 N5 Na O3 P S	307.08382	307.08439	-0.00057	-1.87	NA	NA	NA	NA	NA	positive
glutathione	2|MS/MS, public match	347|308.09114|0.582	308.09114	0.582	C10 H17 N3 O6 S	307.08386	307.08381	6e-05	0.18	NA	NA	NA	NA	NA	positive
glutathione	2|MS/MS, public match	348|308.09113|0.631	308.09113	0.631	C9 H16 N7 Na O3 S	325.09442	325.0933	0.00111	3.42	NA	NA	NA	NA	NA	positive
indole	2|MS/MS, public match	303|118.06508|3.837	118.06508	3.837	C8 H7 N	117.05781	117.05785	-4e-05	-0.36	NA	NA	NA	NA	NA	positive
possibly - gamma-Valerobetaine see jones Nat Metabolism 2021	2|MS/MS, public match	120|160.13314|0.93	160.13314	0.93	C8 H17 N O2	159.12586	159.12593	-7e-05	-0.41	NA	NA	NA	NA	NA	positive
pyrraline	2|MS/MS, public match	101|237.12333|3.751	237.12333	3.751	C12 H18 N2 O4	254.12656	254.12666	-9e-05	-0.36	NA	NA	NA	NA	NA	positive
trans-2-Tetradecenoyl-L-carnitine	2|MS/MS, public match	39|370.2948|7.906	370.2948	7.906	C21 H39 N O4	369.28753	369.28791	-0.00038	-1.04	NA	NA	NA	NA	NA	positive
	4|MS/MS, no match	736|719.5703|9.383	719.5703	9.383	C41 H77 N4 Na2 O P	718.56302	718.56304	-2e-05	-0.02	NA	NA	NA	NA	NA	positive
	4|MS/MS, no match	738|203.04|0.438	203.04	0.438	C4 H10 O9	202.03272	202.03248	0.00024	1.18	NA	NA	NA	NA	NA	positive
	4|MS/MS, no match	740|196.91796|0.439	196.91796	0.439	C H3 N2 Na2 O2 P3	213.92125	213.92028	0.00098	4.57	NA	NA	NA	NA	NA	positive
	4|MS/MS, no match	741|221.05067|0.44	221.05067	0.44	C6 H10 N2 Na2 O4	220.04333	220.0436	-0.00027	-1.22	NA	NA	NA	NA	NA	positive
	4|MS/MS, no match	743|119.01889|0.438	119.01889	0.438	C2 H4 N2 Na2 O	118.01162	118.0119	-0.00029	-2.43	NA	NA	NA	NA	NA	positive
	4|MS/MS, no match	749|700.57301|9.741	700.57301	9.741	C41 H73 N5 O4	699.56564	699.56626	-0.00061	-0.87	NA	NA	NA	NA	NA	positive
	4|MS/MS, no match	751|179.04004|0.438	179.04004	0.438	C2 H3 N8 Na O	178.03276	178.03275	1e-05	0.05	NA	NA	NA	NA	NA	positive
	4|MS/MS, no match	753|136.94014|0.486	136.94014	0.486	C2 H2 K2 O2	135.93286	135.93289	-3e-05	-0.25	NA	NA	NA	NA	NA	positive
	4|MS/MS, no match	754|448.97866|0.479	448.97866	0.479	C11 H6 N8 Na O7 P S	447.97138	447.97155	-0.00017	-0.37	NA	NA	NA	NA	NA	positive
	4|MS/MS, no match	756|338.34187|9.744	338.34187	9.744	C22 H40 O	320.30804	320.30792	0.00013	0.39	NA	NA	NA	NA	NA	positive
	4|MS/MS, no match	757|705.5546|9.166	705.5546	9.166	C38 H77 N2 O7 P	704.54733	704.54684	0.00049	0.7	NA	NA	NA	NA	NA	positive
	4|MS/MS, no match	760|163.02689|0.439	163.02689	0.439	C4 H7 N2 O3 P	162.01962	162.01943	0.00019	1.19	NA	NA	NA	NA	NA	positive
	4|MS/MS, no match	764|162.03027|0.438	162.03027	0.438	C7 H3 N3 O2	161.02299	161.02253	0.00046	2.87	NA	NA	NA	NA	NA	positive
	4|MS/MS, no match	765|438.29793|7.597	438.29793	7.597	C20 H41 N5 Na O2 P	437.29065	437.28956	0.00109	2.5	NA	NA	NA	NA	NA	positive
	4|MS/MS, no match	767|467.09005|1.225	467.09005	1.225	C12 H24 N6 Na O6 P S2	466.08283	466.0834	-0.00057	-1.23	NA	NA	NA	NA	NA	positive
	4|MS/MS, no match	768|337.10476|7.696	337.10476	7.696	C15 H20 N2 Na O2 P	314.11554	314.11601	-0.00047	-1.5	NA	NA	NA	NA	NA	positive
	4|MS/MS, no match	769|169.03562|1.007	169.03562	1.007	C5 H N3 O3	151.00179	151.00179	0	0	NA	NA	NA	NA	NA	positive
	4|MS/MS, no match	770|138.02971|2.436	138.02971	2.436	C5 H6 N4 O2	154.049	154.04908	-7e-05	-0.47	NA	NA	NA	NA	NA	positive
	4|MS/MS, no match	772|361.05532|1.308	361.05532	1.308	C10 H20 Na2 O7 P2	360.04804	360.04797	7e-05	0.19	NA	NA	NA	NA	NA	positive
	4|MS/MS, no match	773|153.04065|1.37	153.04065	1.37	C5 H N3 O2	135.00683	135.00688	-5e-05	-0.37	NA	NA	NA	NA	NA	positive
	4|MS/MS, no match	779|719.57047|9.766	719.57047	9.766	C41 H77 N4 Na2 O P	718.56319	718.56304	0.00015	0.21	NA	NA	NA	NA	NA	positive
	4|MS/MS, no match	782|343.04477|1.303	343.04477	1.303	C11 H11 N4 O7 P	342.03749	342.03654	0.00096	2.79	NA	NA	NA	NA	NA	positive
	4|MS/MS, no match	783|689.55966|9.384	689.55966	9.384	C38 H78 N2 Na2 O3 S	688.5524	688.55285	-0.00046	-0.67	NA	NA	NA	NA	NA	positive
	4|MS/MS, no match	784|286.15111|0.873	286.15111	0.873	C12 H21 N3 Na2 O2	285.14383	285.14292	0.00091	3.21	NA	NA	NA	NA	NA	positive
	4|MS/MS, no match	786|136.06174|1.59	136.06174	1.59	C5 H2 N4	118.02791	118.02795	-3e-05	-0.27	NA	NA	NA	NA	NA	positive
	4|MS/MS, no match	787|213.07499|0.499	213.07499	0.499	C6 H10 K N3 O2	195.04114	195.04101	0.00013	0.66	NA	NA	NA	NA	NA	positive
	4|MS/MS, no match	789|434.19557|4.98	434.19557	4.98	C15 H33 N5 Na O4 P S	433.18829	433.18886	-0.00057	-1.31	NA	NA	NA	NA	NA	positive
	4|MS/MS, no match	790|159.02764|1.183	159.02764	1.183	C5 H3 N4 Na O	158.02037	158.02046	-9e-05	-0.57	NA	NA	NA	NA	NA	positive
	4|MS/MS, no match	791|669.10686|3.603	669.10686	3.603	C17 H29 N6 O18 P S	668.09955	668.09966	-0.00011	-0.17	NA	NA	NA	NA	NA	positive
	4|MS/MS, no match	795|636.08533|3.506	636.08533	3.506	C31 H22 N5 Na2 O2 P3	635.07813	635.07817	-4e-05	-0.06	NA	NA	NA	NA	NA	positive
	4|MS/MS, no match	798|258.27885|8.585	258.27885	8.585	C16 H35 N O	257.27159	257.27186	-0.00027	-1.06	NA	NA	NA	NA	NA	positive
	4|MS/MS, no match	800|143.01889|0.439	143.01889	0.439	C4 H4 N2 Na2 O	142.01161	142.0119	-0.00029	-2.03	NA	NA	NA	NA	NA	positive
	4|MS/MS, no match	803|152.05665|1.651	152.05665	1.651	C5 H2 N4 O	134.02282	134.02286	-4e-05	-0.31	NA	NA	NA	NA	NA	positive
	4|MS/MS, no match	809|202.9693|0.481	202.9693	0.481	C4 H5 K Na2 O4	201.96202	201.96203	-1e-05	-0.06	NA	NA	NA	NA	NA	positive
	4|MS/MS, no match	810|631.123|1.246	631.123	1.246	C20 H22 N8 O16	630.11572	630.11538	0.00034	0.55	NA	NA	NA	NA	NA	positive
	4|MS/MS, no match	814|700.57299|9.82	700.57299	9.82	C37 H79 N3 Na O5 P	699.56559	699.5655	9e-05	0.13	NA	NA	NA	NA	NA	positive
	4|MS/MS, no match	815|143.01889|0.44	143.01889	0.44	C4 H7 N3 Na2 O	159.03817	159.03845	-0.00028	-1.77	NA	NA	NA	NA	NA	positive
	4|MS/MS, no match	816|302.19637|3.888	302.19637	3.888	C12 H29 N3 Na O2 P	301.18909	301.18951	-0.00042	-1.39	NA	NA	NA	NA	NA	positive
	4|MS/MS, no match	817|258.99726|0.441	258.99726	0.441	C6 H12 K2 O6	257.99	257.9908	-8e-04	-3.12	NA	NA	NA	NA	NA	positive
	4|MS/MS, no match	819|502.29287|7.323	502.29287	7.323	C23 H45 N Na O7 P	501.2856	501.28313	0.00247	4.92	NA	NA	NA	NA	NA	positive
	4|MS/MS, no match	820|188.0682|2.113	188.0682	2.113	C9 H10 N Na O2	187.06093	187.06092	1e-05	0.06	NA	NA	NA	NA	NA	positive
	4|MS/MS, no match	822|540.36623|7.599	540.36623	7.599	C26 H54 N O8 P	539.35898	539.3587	0.00027	0.51	NA	NA	NA	NA	NA	positive
	4|MS/MS, no match	826|705.55459|9.477	705.55459	9.477	C40 H75 N4 Na2 O P	704.54728	704.54739	-0.00011	-0.15	NA	NA	NA	NA	NA	positive
	4|MS/MS, no match	828|496.33991|7.453	496.33991	7.453	C24 H50 N O7 P	495.33264	495.33249	0.00015	0.3	NA	NA	NA	NA	NA	positive
	4|MS/MS, no match	829|502.29295|7.388	502.29295	7.388	C25 H44 N O7 P	501.28568	501.28554	0.00014	0.27	NA	NA	NA	NA	NA	positive
	4|MS/MS, no match	831|466.32929|8.036	466.32929	8.036	C22 H45 N5 Na O2 P	465.32201	465.32086	0.00116	2.48	NA	NA	NA	NA	NA	positive
	4|MS/MS, no match	832|635.10124|3.57	635.10124	3.57	C19 H24 N8 O13 P2	634.09397	634.09381	0.00016	0.26	NA	NA	NA	NA	NA	positive
	4|MS/MS, no match	833|405.20934|1.002	405.20934	1.002	C13 H33 N4 O8 P	404.20206	404.2036	-0.00154	-3.81	NA	NA	NA	NA	NA	positive
	4|MS/MS, no match	835|376.93136|0.466	376.93136	0.466	C5 H10 K2 N4 Na2 O4 P2	375.92408	375.92468	-6e-04	-1.6	NA	NA	NA	NA	NA	positive
	4|MS/MS, no match	838|515.00801|0.477	515.00801	0.477	C10 H13 N8 Na2 O10 P S	514.00073	514.00083	-1e-04	-0.2	NA	NA	NA	NA	NA	positive
	4|MS/MS, no match	841|204.06303|1.075	204.06303	1.075	C9 H10 N Na O3	203.05577	203.05584	-7e-05	-0.33	NA	NA	NA	NA	NA	positive
	4|MS/MS, no match	842|816.57543|9.759	816.57543	9.759	C44 H75 N9 Na O2 P	815.56806	815.5679	0.00016	0.19	NA	NA	NA	NA	NA	positive
	4|MS/MS, no match	846|306.99743|0.653	306.99743	0.653	C8 H7 N2 O9 P	305.99013	305.98892	0.00121	3.96	NA	NA	NA	NA	NA	positive
	4|MS/MS, no match	847|802.5959|12.984	802.5959	12.984	C41 H86 N3 Na O6 P2	801.58881	801.58895	-0.00015	-0.18	NA	NA	NA	NA	NA	positive
	4|MS/MS, no match	852|496.33996|7.896	496.33996	7.896	C23 H47 N5 Na O3 P	495.3327	495.33142	0.00128	2.58	NA	NA	NA	NA	NA	positive
	4|MS/MS, no match	855|401.3414|9.722	401.3414	9.722	C21 H45 N4 O P	400.33412	400.3331	0.00103	2.56	NA	NA	NA	NA	NA	positive
	4|MS/MS, no match	856|780.55198|10.597	780.55198	10.597	C39 H81 N3 Na2 O5 P2	779.5447	779.54468	2e-05	0.02	NA	NA	NA	NA	NA	positive
	4|MS/MS, no match	857|523.1047|0.525	523.1047	0.525	C10 H29 N8 Na O7 P2 S2	522.09742	522.09735	7e-05	0.13	NA	NA	NA	NA	NA	positive
	4|MS/MS, no match	860|267.05836|1.301	267.05836	1.301	C9 H11 N2 Na O6	266.05109	266.05148	-0.00039	-1.48	NA	NA	NA	NA	NA	positive
	4|MS/MS, no match	862|240.14944|5.406	240.14944	5.406	C15 H17 N3	239.14216	239.14225	-9e-05	-0.37	NA	NA	NA	NA	NA	positive
	4|MS/MS, no match	867|780.55199|13.158	780.55199	13.158	C39 H81 N3 Na2 O5 P2	779.54471	779.54468	2e-05	0.03	NA	NA	NA	NA	NA	positive
	4|MS/MS, no match	868|780.55199|12.961	780.55199	12.961	C40 H75 N7 Na2 O3 S	779.54471	779.54475	-4e-05	-0.05	NA	NA	NA	NA	NA	positive
	4|MS/MS, no match	869|249.1555|0.573	249.1555	0.573	C10 H22 N2 Na2 O2	248.14822	248.14767	0.00056	2.25	NA	NA	NA	NA	NA	positive
	4|MS/MS, no match	870|121.01642|0.438	121.01642	0.438	C2 H5 N2 O2 P	120.00915	120.00886	0.00029	2.42	NA	NA	NA	NA	NA	positive
	4|MS/MS, no match	874|540.93758|0.467	540.93758	0.467	C11 H21 K2 N4 Na2 O3 P S4	539.9303	539.93036	-6e-05	-0.11	NA	NA	NA	NA	NA	positive
	4|MS/MS, no match	875|816.57533|9.002	816.57533	9.002	C46 H82 K N O8	815.56803	815.56775	0.00028	0.35	NA	NA	NA	NA	NA	positive
	4|MS/MS, no match	876|261.03026|0.44	261.03026	0.44	C5 H10 Cl N6 Na O S	260.02302	260.0223	0.00072	2.76	NA	NA	NA	NA	NA	positive
	4|MS/MS, no match	879|701.55967|9.272	701.55967	9.272	C36 H79 N4 Na O3 P2	700.55239	700.55251	-0.00012	-0.18	NA	NA	NA	NA	NA	positive
	4|MS/MS, no match	881|724.52817|10.229	724.52817	10.229	C43 H72 N3 Na2 O P	723.5209	723.52084	6e-05	0.08	NA	NA	NA	NA	NA	positive
	4|MS/MS, no match	884|426.08195|0.803	426.08195	0.803	C12 H18 N7 Na O5 P2	425.07468	425.07423	0.00044	1.04	NA	NA	NA	NA	NA	positive
	4|MS/MS, no match	885|127.03242|0.687	127.03242	0.687	C5 H6 N2 S	126.02514	126.02517	-3e-05	-0.24	NA	NA	NA	NA	NA	positive
	4|MS/MS, no match	888|154.02457|1.245	154.02457	1.245	C5 H3 N3 O3	153.01729	153.01744	-0.00015	-0.99	NA	NA	NA	NA	NA	positive
	4|MS/MS, no match	889|536.50422|10.241	536.50422	10.241	C34 H65 N O3	535.49692	535.49644	0.00048	0.9	NA	NA	NA	NA	NA	positive
	4|MS/MS, no match	890|185.95981|0.505	185.95981	0.505	C2 H6 K N O3 S	162.97056	162.97055	1e-05	0.07	NA	NA	NA	NA	NA	positive
	4|MS/MS, no match	892|464.31363|7.725	464.31363	7.725	C23 H46 N O6 P	463.30636	463.30627	9e-05	0.19	NA	NA	NA	NA	NA	positive
	4|MS/MS, no match	893|774.5648|9.837	774.5648	9.837	C42 H73 N9 Na O P	773.55755	773.55734	0.00021	0.28	NA	NA	NA	NA	NA	positive
	4|MS/MS, no match	894|205.03749|0.439	205.03749	0.439	C7 H11 Na2 O2 P	204.03022	204.02921	0.00101	4.96	NA	NA	NA	NA	NA	positive
	4|MS/MS, no match	896|623.48838|10.401	623.48838	10.401	C31 H67 N4 O6 P	622.48135	622.47982	0.00153	2.46	NA	NA	NA	NA	NA	positive
	4|MS/MS, no match	897|649.50288|10.42	649.50288	10.42	C38 H65 N4 Na O3	648.4968	648.49544	0.00136	2.1	NA	NA	NA	NA	NA	positive
	4|MS/MS, no match	899|205.03749|0.439	205.03749	0.439	C6 H12 N2 Na2 O2 S	222.04079	222.04149	-7e-04	-3.14	NA	NA	NA	NA	NA	positive
	4|MS/MS, no match	901|194.91738|0.444	194.91738	0.444	C3 H4 Na2 O2 P2 S	211.92067	211.92026	0.00041	1.92	NA	NA	NA	NA	NA	positive
	4|MS/MS, no match	902|741.55239|9.399	741.55239	9.399	C38 H80 K N4 Na2 O2 P	740.54511	740.54514	-3e-05	-0.04	NA	NA	NA	NA	NA	positive
	4|MS/MS, no match	903|700.52825|10.14	700.52825	10.14	C32 H74 N7 O5 P S	699.52099	699.52098	1e-05	0.02	NA	NA	NA	NA	NA	positive
	4|MS/MS, no match	904|629.47562|10.524	629.47562	10.524	C31 H66 N4 Na O5 P	628.46834	628.46685	0.00149	2.37	NA	NA	NA	NA	NA	positive
	4|MS/MS, no match	905|671.48637|10.426	671.48637	10.426	C36 H71 K O8	670.47909	670.4786	0.00049	0.73	NA	NA	NA	NA	NA	positive
	4|MS/MS, no match	906|774.56476|9.364	774.56476	9.364	C39 H82 N3 Na O6 P2	773.55759	773.55765	-7e-05	-0.08	NA	NA	NA	NA	NA	positive
	4|MS/MS, no match	909|818.59088|9.36	818.59088	9.36	C50 H76 N5 Na O3	817.58362	817.58459	-0.00096	-1.18	NA	NA	NA	NA	NA	positive
	4|MS/MS, no match	911|120.01968|0.438	120.01968	0.438	C5 H N3 O	119.01241	119.01196	0.00045	3.74	NA	NA	NA	NA	NA	positive
	4|MS/MS, no match	917|572.5253|9.967	572.5253	9.967	C34 H69 N O5	571.51803	571.51757	0.00045	0.79	NA	NA	NA	NA	NA	positive
	4|MS/MS, no match	922|253.11807|3.942	253.11807	3.942	C12 H16 N2 O4	252.11079	252.11101	-0.00021	-0.85	NA	NA	NA	NA	NA	positive
	4|MS/MS, no match	923|243.0198|0.441	243.0198	0.441	C6 H11 Cl N2 O4 S	242.01254	242.01281	-0.00027	-1.11	NA	NA	NA	NA	NA	positive
	4|MS/MS, no match	925|540.49915|10.098	540.49915	10.098	C33 H65 N O4	539.49182	539.49136	0.00046	0.86	NA	NA	NA	NA	NA	positive
	4|MS/MS, no match	929|607.49352|10.525	607.49352	10.525	C34 H58 N10	606.48641	606.48459	0.00181	2.99	NA	NA	NA	NA	NA	positive
	4|MS/MS, no match	930|337.10476|7.698	337.10476	7.698	C15 H19 N2 Na2 O2 P	336.09748	336.09795	-0.00047	-1.41	NA	NA	NA	NA	NA	positive
	4|MS/MS, no match	931|526.31418|7.655	526.31418	7.655	C24 H48 N O9 P	525.30691	525.30667	0.00024	0.46	NA	NA	NA	NA	NA	positive
	4|MS/MS, no match	935|538.51989|10.344	538.51989	10.344	C34 H67 N O3	537.51258	537.51209	0.00049	0.91	NA	NA	NA	NA	NA	positive
	4|MS/MS, no match	936|389.05022|0.793	389.05022	0.793	C10 H18 N2 O10 P2	388.04297	388.04367	-7e-04	-1.8	NA	NA	NA	NA	NA	positive
	4|MS/MS, no match	937|169.98585|0.507	169.98585	0.507	C2 H5 N Na2 O3 S	168.97858	168.97855	2e-05	0.14	NA	NA	NA	NA	NA	positive
	4|MS/MS, no match	938|772.54909|9.629	772.54909	9.629	C42 H71 N9 Na O P	771.54181	771.54169	0.00012	0.16	NA	NA	NA	NA	NA	positive
	4|MS/MS, no match	940|648.1194|0.524	648.1194	0.524	C12 H36 N9 Na O10 P2 S3	647.11212	647.11202	1e-04	0.16	NA	NA	NA	NA	NA	positive
	4|MS/MS, no match	941|343.04481|0.809	343.04481	0.809	C11 H11 N4 O7 P	342.03752	342.03654	0.00098	2.88	NA	NA	NA	NA	NA	positive
	4|MS/MS, no match	945|622.94076|0.468	622.94076	0.468	C16 H14 K2 N6 Na2 O9 S2	621.93349	621.93332	0.00016	0.27	NA	NA	NA	NA	NA	positive
	4|MS/MS, no match	949|734.30288|3.863	734.30288	3.863	C25 H55 N5 Na O12 P3	733.29561	733.29578	-0.00017	-0.23	NA	NA	NA	NA	NA	positive
	4|MS/MS, no match	950|194.91732|0.443	194.91732	0.443	C3 H2 Na2 O P2 S	193.91004	193.9097	0.00034	1.77	NA	NA	NA	NA	NA	positive
	4|MS/MS, no match	955|361.18295|0.775	361.18295	0.775	C10 H26 N8 Na O3 P	360.17568	360.17632	-0.00064	-1.78	NA	NA	NA	NA	NA	positive
	4|MS/MS, no match	956|264.05404|2.115	264.05404	2.115	C11 H10 N3 O3 P	263.04682	263.04598	0.00084	3.2	NA	NA	NA	NA	NA	positive
	4|MS/MS, no match	957|452.27715|7.178	452.27715	7.178	C21 H42 N O7 P	451.26987	451.26989	-1e-05	-0.03	NA	NA	NA	NA	NA	positive
	4|MS/MS, no match	958|232.9969|0.656	232.9969	0.656	C3 H7 N4 Na O3 P2	231.98963	231.98911	0.00052	2.23	NA	NA	NA	NA	NA	positive
	4|MS/MS, no match	961|704.94317|0.468	704.94317	0.468	C24 H25 K2 N2 O6 P3 S3	703.9359	703.93617	-0.00028	-0.39	NA	NA	NA	NA	NA	positive
	4|MS/MS, no match	964|475.17919|0.688	475.17919	0.688	C15 H32 N8 Na O2 P S2	474.17194	474.17249	-0.00055	-1.17	NA	NA	NA	NA	NA	positive
	4|MS/MS, no match	965|246.0905|0.688	246.0905	0.688	C9 H15 N3 O3 S	245.08325	245.08341	-0.00016	-0.64	NA	NA	NA	NA	NA	positive
	4|MS/MS, no match	968|705.58963|9.819	705.58963	9.819	C41 H76 N4 O5	704.58242	704.58157	0.00085	1.2	NA	NA	NA	NA	NA	positive
	4|MS/MS, no match	975|316.21197|4.383	316.21197	4.383	C13 H31 N3 Na O2 P	315.2047	315.20516	-0.00046	-1.47	NA	NA	NA	NA	NA	positive
	4|MS/MS, no match	978|798.56399|9.639	798.56399	9.639	C43 H77 N5 Na O5 P	797.55647	797.556	0.00047	0.59	NA	NA	NA	NA	NA	positive
	4|MS/MS, no match	979|251.00719|0.655	251.00719	0.655	C6 H7 N2 O7 P	250.00016	249.99909	0.00108	4.3	NA	NA	NA	NA	NA	positive
	4|MS/MS, no match	982|343.04482|0.803	343.04482	0.803	C9 H18 N2 O9 P2	360.0481	360.04875	-0.00065	-1.81	NA	NA	NA	NA	NA	positive
	4|MS/MS, no match	983|278.95178|0.465	278.95178	0.465	C3 H6 Cl N2 Na2 O6 P	277.9445	277.94474	-0.00024	-0.87	NA	NA	NA	NA	NA	positive
	4|MS/MS, no match	985|152.05665|2.84	152.05665	2.84	C5 H2 N4 O	134.02282	134.02286	-4e-05	-0.29	NA	NA	NA	NA	NA	positive
	4|MS/MS, no match	987|691.5389|8.958	691.5389	8.958	C37 H75 N2 O7 P	690.53164	690.53119	0.00045	0.65	NA	NA	NA	NA	NA	positive
	4|MS/MS, no match	988|606.96642|0.465	606.96642	0.465	C15 H15 K2 N8 Na2 O7 P S	605.95914	605.95916	-2e-05	-0.03	NA	NA	NA	NA	NA	positive
	4|MS/MS, no match	989|392.90615|0.47	392.90615	0.47	C6 H9 K2 N2 Na2 O6 P S	391.89887	391.89885	2e-05	0.06	NA	NA	NA	NA	NA	positive
	4|MS/MS, no match	992|367.14968|2.25	367.14968	2.25	C17 H22 N2 O7	366.1424	366.1427	-3e-04	-0.82	NA	NA	NA	NA	NA	positive
	4|MS/MS, no match	993|691.51246|10.429	691.51246	10.429	C36 H73 N2 Na2 O5 P	690.50656	690.50525	0.00132	1.91	NA	NA	NA	NA	NA	positive
	4|MS/MS, no match	994|773.13393|0.523	773.13393	0.523	C25 H37 N6 O14 P S3	772.12664	772.12675	-1e-04	-0.13	NA	NA	NA	NA	NA	positive
	4|MS/MS, no match	995|285.01436|0.972	285.01436	0.972	C7 H5 N6 O5 P	284.00694	284.0059	0.00103	3.64	NA	NA	NA	NA	NA	positive
	4|MS/MS, no match	996|241.12941|0.509	241.12941	0.509	C10 H16 N4 O3	240.12213	240.12224	-0.00011	-0.45	NA	NA	NA	NA	NA	positive
	4|MS/MS, no match	997|538.12741|1.216	538.12741	1.216	C15 H26 N6 Na O7 P S2	520.09358	520.09397	-0.00039	-0.74	NA	NA	NA	NA	NA	positive
	4|MS/MS, no match	998|502.293|7.385	502.293	7.385	C21 H44 N7 Na P2	479.3037	479.30311	0.00059	1.23	NA	NA	NA	NA	NA	positive
	4|MS/MS, no match	999|392.14841|3.826	392.14841	3.826	C16 H21 N7 O3 S	391.14114	391.14266	-0.00152	-3.89	NA	NA	NA	NA	NA	positive
	4|MS/MS, no match	1002|316.21196|4.194	316.21196	4.194	C13 H31 N3 Na O2 P	315.20469	315.20516	-0.00047	-1.5	NA	NA	NA	NA	NA	positive
	4|MS/MS, no match	1003|121.01642|0.443	121.01642	0.443	C2 H7 N2 O3 P	138.0197	138.01943	0.00028	1.99	NA	NA	NA	NA	NA	positive
	4|MS/MS, no match	1005|332.95649|0.509	332.95649	0.509	C5 H11 N4 O3 P3 S2	331.94921	331.94854	0.00067	2.03	NA	NA	NA	NA	NA	positive
	4|MS/MS, no match	1006|223.02459|0.488	223.02459	0.488	C6 H12 K2 N2 O2	222.01732	222.01729	3e-05	0.11	NA	NA	NA	NA	NA	positive
	4|MS/MS, no match	1007|332.95651|0.507	332.95651	0.507	C2 H4 N10 O3 P2 S	309.96727	309.96638	0.00089	2.88	NA	NA	NA	NA	NA	positive
	4|MS/MS, no match	1008|246.02832|0.804	246.02832	0.804	C7 H8 N3 O5 P	245.02114	245.02016	0.00098	4.01	NA	NA	NA	NA	NA	positive
	4|MS/MS, no match	1010|371.05649|0.477	371.05649	0.477	C7 H17 K N4 Na2 O8	370.04922	370.04788	0.00133	3.6	NA	NA	NA	NA	NA	positive
	4|MS/MS, no match	1011|457.16864|0.688	457.16864	0.688	C15 H30 N8 Na O P S2	456.16137	456.16193	-0.00056	-1.23	NA	NA	NA	NA	NA	positive
	4|MS/MS, no match	1012|180.04326|0.437	180.04326	0.437	C5 H10 N O4 P	179.03573	179.03474	0.00099	5.53	NA	NA	NA	NA	NA	positive	exceeds +/-5 ppm error	incorrect formula prediction
	4|MS/MS, no match	1013|253.0242|1.139	253.0242	1.139	C5 H8 N4 O6 S	252.01705	252.01645	0.00059	2.34	NA	NA	NA	NA	NA	positive
	4|MS/MS, no match	1017|295.0663|1.138	295.0663	1.138	C9 H15 N4 Na2 O P	272.07703	272.07789	-0.00086	-3.16	NA	NA	NA	NA	NA	positive
	4|MS/MS, no match	1022|267.00337|0.972	267.00337	0.972	C6 H8 N2 Na2 O5 S	265.99609	265.99493	0.00116	4.37	NA	NA	NA	NA	NA	positive
	4|MS/MS, no match	1024|169.98585|0.506	169.98585	0.506	C3 H10 N O2 P S2	186.98915	186.98906	1e-04	0.51	NA	NA	NA	NA	NA	positive
	4|MS/MS, no match	1025|453.16734|7.317	453.16734	7.317	C23 H26 K N4 Na O2	452.16006	452.15905	0.00101	2.23	NA	NA	NA	NA	NA	positive
	4|MS/MS, no match	1029|508.98829|0.463	508.98829	0.463	C15 H19 K2 N4 O5 P S2	507.98101	507.98086	0.00015	0.29	NA	NA	NA	NA	NA	positive
	4|MS/MS, no match	1032|654.09592|3.625	654.09592	3.625	C16 H27 N9 Na O12 P3	653.08864	653.08897	-0.00034	-0.51	NA	NA	NA	NA	NA	positive
	4|MS/MS, no match	1036|251.00854|1.248	251.00854	1.248	C6 H8 N2 Na2 O4 S	250.00126	250.00002	0.00124	4.97	NA	NA	NA	NA	NA	positive
	4|MS/MS, no match	1038|193.15467|0.558	193.15467	0.558	C8 H17 N O3	175.12085	175.12084	0	0.03	NA	NA	NA	NA	NA	positive
	4|MS/MS, no match	1039|398.03308|0.513	398.03308	0.513	C5 H17 N7 Na2 O5 S3	397.02579	397.02487	0.00092	2.33	NA	NA	NA	NA	NA	positive
	4|MS/MS, no match	1040|115.05421|3.816	115.05421	3.816	C9 H6	114.04692	114.04695	-3e-05	-0.26	NA	NA	NA	NA	NA	positive
	4|MS/MS, no match	1041|556.91185|0.471	556.91185	0.471	C15 H20 K2 Na O6 P S4	555.90457	555.90522	-0.00064	-1.16	NA	NA	NA	NA	NA	positive
	4|MS/MS, no match	1043|438.29787|7.691	438.29787	7.691	C20 H41 N5 Na O2 P	437.2906	437.28956	0.00104	2.38	NA	NA	NA	NA	NA	positive
	4|MS/MS, no match	1045|818.59072|9.865	818.59072	9.865	C39 H81 N9 O5 P2	817.5835	817.58359	-9e-05	-0.11	NA	NA	NA	NA	NA	positive
	4|MS/MS, no match	1047|295.16528|5.277	295.16528	5.277	C15 H22 N2 O4	294.158	294.15796	4e-05	0.14	NA	NA	NA	NA	NA	positive
	4|MS/MS, no match	1049|136.06175|1.819	136.06175	1.819	C5 H2 N4	118.02793	118.02795	-2e-05	-0.17	NA	NA	NA	NA	NA	positive
	4|MS/MS, no match	1050|638.91515|0.471	638.91515	0.471	C13 H20 K2 O18 S3	637.90788	637.90859	-0.00071	-1.12	NA	NA	NA	NA	NA	positive
	4|MS/MS, no match	1051|538.12741|1.223	538.12741	1.223	C20 H34 N3 O4 P3 S2	537.12013	537.12036	-0.00023	-0.42	NA	NA	NA	NA	NA	positive
	4|MS/MS, no match	1056|247.13989|0.842	247.13989	0.842	C9 H18 N4 O4	246.13262	246.1328	-0.00019	-0.76	NA	NA	NA	NA	NA	positive
	4|MS/MS, no match	1057|518.05739|3.588	518.05739	3.588	C19 H12 K N9 O7	517.0501	517.04968	0.00043	0.83	NA	NA	NA	NA	NA	positive
	4|MS/MS, no match	1058|269.01897|1.246	269.01897	1.246	C6 H10 N2 Na2 O5 S	268.01175	268.01058	0.00117	4.36	NA	NA	NA	NA	NA	positive
	4|MS/MS, no match	1059|764.5207|10.122	764.5207	10.122	C38 H77 N3 Na2 O5 P2	763.51345	763.51338	7e-05	0.09	NA	NA	NA	NA	NA	positive
	4|MS/MS, no match	1063|645.47057|10.41	645.47057	10.41	C36 H62 N4 Na2 O3	644.4633	644.46173	0.00157	2.43	NA	NA	NA	NA	NA	positive
	4|MS/MS, no match	1064|119.0352|1.147	119.0352	1.147	C5 H2 N4	118.02793	118.02795	-2e-05	-0.17	NA	NA	NA	NA	NA	positive
	4|MS/MS, no match	1065|286.27397|7.734	286.27397	7.734	C17 H35 N O2	285.26651	285.26678	-0.00027	-0.94	NA	NA	NA	NA	NA	positive
	4|MS/MS, no match	1069|800.58037|9.425	800.58037	9.425	C46 H80 N3 Na2 O3 P	799.57312	799.57327	-0.00015	-0.19	NA	NA	NA	NA	NA	positive
	4|MS/MS, no match	1073|369.11187|2.117	369.11187	2.117	C16 H23 N2 Na2 O P S	368.10463	368.10641	-0.00178	-4.85	NA	NA	NA	NA	NA	positive
	4|MS/MS, no match	1074|706.59369|9.777	706.59369	9.777	C34 H78 N9 Na2 O P	705.58641	705.58623	0.00018	0.25	NA	NA	NA	NA	NA	positive
	4|MS/MS, no match	1076|991.67214|7.532	991.67214	7.532	C58 H94 N6 Na P3	990.66486	990.66505	-0.00019	-0.19	NA	NA	NA	NA	NA	positive
	4|MS/MS, no match	1077|584.20572|3.841	584.20572	3.841	C20 H44 N5 Na O3 P2 S3	583.19844	583.19792	0.00052	0.9	NA	NA	NA	NA	NA	positive
	4|MS/MS, no match	1079|768.5901|13.054	768.5901	13.054	C44 H82 N O7 P	767.58282	767.58289	-7e-05	-0.09	NA	NA	NA	NA	NA	positive
	4|MS/MS, no match	1080|581.47795|10.449	581.47795	10.449	C29 H65 N4 O5 P	580.47085	580.46926	0.00159	2.74	NA	NA	NA	NA	NA	positive
	4|MS/MS, no match	1083|596.3562|8.05	596.3562	8.05	C28 H54 N O10 P	595.3489	595.34853	0.00037	0.62	NA	NA	NA	NA	NA	positive
	4|MS/MS, no match	1085|442.96051|0.463	442.96051	0.463	C9 H9 K N4 Na O11 P	441.95323	441.95402	-0.00079	-1.78	NA	NA	NA	NA	NA	positive
	4|MS/MS, no match	1087|349.09981|0.724	349.09981	0.724	C13 H22 N2 Na2 O2 S2	348.09253	348.09181	0.00072	2.08	NA	NA	NA	NA	NA	positive
	4|MS/MS, no match	1089|193.15467|0.556	193.15467	0.556	C8 H20 N2 O3	192.1474	192.14739	1e-05	0.03	NA	NA	NA	NA	NA	positive
	4|MS/MS, no match	1090|688.96887|0.466	688.96887	0.466	C20 H16 K2 N6 Na2 O12 S	687.9616	687.96164	-5e-05	-0.07	NA	NA	NA	NA	NA	positive
	4|MS/MS, no match	1091|834.58596|9.481	834.58596	9.481	C44 H77 N9 Na O3 P	833.57877	833.57847	3e-04	0.36	NA	NA	NA	NA	NA	positive
	4|MS/MS, no match	1092|794.53102|9.631	794.53102	9.631	C32 H78 N9 O7 P3	793.52375	793.52371	4e-05	0.05	NA	NA	NA	NA	NA	positive
	4|MS/MS, no match	1100|420.01513|0.511	420.01513	0.511	C7 H14 N7 O8 P S2	419.00786	419.00829	-0.00043	-1.02	NA	NA	NA	NA	NA	positive
	4|MS/MS, no match	1103|248.08034|0.928	248.08034	0.928	C8 H14 N3 O4 P	247.07322	247.07219	0.00102	4.14	NA	NA	NA	NA	NA	positive
	4|MS/MS, no match	1104|689.49666|10.425	689.49666	10.425	C31 H65 N10 O5 P	688.4895	688.4877	0.0018	2.62	NA	NA	NA	NA	NA	positive
	4|MS/MS, no match	1105|720.91746|0.47	720.91746	0.47	C19 H26 K2 N4 Na2 O4 P2 S5	719.91018	719.91023	-5e-05	-0.07	NA	NA	NA	NA	NA	positive
	4|MS/MS, no match	1106|344.15635|0.771	344.15635	0.771	C11 H26 N3 O7 P	343.14911	343.15084	-0.00172	-5.02	NA	NA	NA	NA	NA	positive	exceeds +/-5 ppm error	incorrect formula prediction
	4|MS/MS, no match	1107|502.29288|7.325	502.29288	7.325	C24 H42 N5 O3 P	479.30361	479.30253	0.00108	2.26	NA	NA	NA	NA	NA	positive
	4|MS/MS, no match	1108|768.55348|10.523	768.55348	10.523	C40 H80 N3 Na O5 P2	767.54635	767.54709	-0.00074	-0.96	NA	NA	NA	NA	NA	positive
	4|MS/MS, no match	1111|275.07483|3.229	275.07483	3.229	C11 H14 N2 Na2 O2	252.08561	252.08507	0.00054	2.15	NA	NA	NA	NA	NA	positive
	4|MS/MS, no match	1112|435.98908|0.511	435.98908	0.511	C10 H17 K2 N5 O4 S2	412.99976	412.99961	0.00015	0.36	NA	NA	NA	NA	NA	positive
	4|MS/MS, no match	1113|554.51464|10.237	554.51464	10.237	C34 H67 N O4	553.50741	553.50701	4e-04	0.72	NA	NA	NA	NA	NA	positive
	4|MS/MS, no match	1118|717.59105|9.867	717.59105	9.867	C39 H83 K N4 Na O P	716.58378	716.58393	-0.00014	-0.2	NA	NA	NA	NA	NA	positive
	4|MS/MS, no match	1120|633.50813|10.589	633.50813	10.589	C32 H66 N8 Na O P	632.50173	632.49949	0.00224	3.55	NA	NA	NA	NA	NA	positive
	4|MS/MS, no match	1121|806.56767|13.156	806.56767	13.156	C42 H86 N3 O3 P3 S	805.56039	805.56027	0.00012	0.15	NA	NA	NA	NA	NA	positive
	4|MS/MS, no match	1123|138.04268|1.137	138.04268	1.137	C4 H8 K N3	137.03541	137.03553	-0.00012	-0.85	NA	NA	NA	NA	NA	positive
	4|MS/MS, no match	1124|207.0506|0.482	207.0506	0.482	C6 H13 K N2 O2	184.06138	184.06141	-3e-05	-0.15	NA	NA	NA	NA	NA	positive
	4|MS/MS, no match	1128|472.08752|0.802	472.08752	0.802	C16 H19 N5 Na2 O7 S	471.08025	471.08006	0.00019	0.41	NA	NA	NA	NA	NA	positive
	4|MS/MS, no match	1129|522.35578|8.021	522.35578	8.021	C25 H49 N5 Na O3 P	521.34848	521.34707	0.00141	2.71	NA	NA	NA	NA	NA	positive
	4|MS/MS, no match	1130|482.32425|8.342	482.32425	8.342	C22 H45 N5 Na O3 P	481.31698	481.31577	0.00121	2.52	NA	NA	NA	NA	NA	positive
	4|MS/MS, no match	1131|479.08951|1.247	479.08951	1.247	C14 H25 N4 Na O7 P2 S	478.08224	478.08169	0.00055	1.15	NA	NA	NA	NA	NA	positive
	4|MS/MS, no match	1132|170.08117|3.607	170.08117	3.607	C8 H11 N O3	169.0739	169.07389	1e-05	0.03	NA	NA	NA	NA	NA	positive
	4|MS/MS, no match	1134|694.46579|8.417	694.46579	8.417	C32 H70 N3 Na O7 P2	693.45849	693.45867	-0.00018	-0.26	NA	NA	NA	NA	NA	positive
	4|MS/MS, no match	1135|375.01062|0.972	375.01062	0.972	C7 H12 N4 O10 P2	374.00336	374.00287	0.00049	1.31	NA	NA	NA	NA	NA	positive
	4|MS/MS, no match	1136|716.56735|9.588	716.56735	9.588	C35 H74 N9 O4 P	715.56017	715.56014	3e-05	0.05	NA	NA	NA	NA	NA	positive
	4|MS/MS, no match	1138|715.51251|10.23	715.51251	10.23	C36 H75 O11 P	714.50523	714.5047	0.00053	0.75	NA	NA	NA	NA	NA	positive
	4|MS/MS, no match	1139|786.94629|0.469	786.94629	0.469	C21 H23 K2 N6 Na2 O11 P S3	785.93901	785.93941	-0.00039	-0.5	NA	NA	NA	NA	NA	positive
	4|MS/MS, no match	1143|806.5547|9.055	806.5547	9.055	C35 H80 N7 O9 P S	805.54783	805.54758	0.00025	0.31	NA	NA	NA	NA	NA	positive
	4|MS/MS, no match	1144|167.08149|0.718	167.08149	0.718	C8 H10 N2 O2	166.07421	166.07423	-1e-05	-0.08	NA	NA	NA	NA	NA	positive
	4|MS/MS, no match	1147|357.06045|0.802	357.06045	0.802	C8 H19 N2 Na O8 P2	356.05317	356.05143	0.00174	4.89	NA	NA	NA	NA	NA	positive
	4|MS/MS, no match	1148|631.49175|10.401	631.49175	10.401	C31 H63 N10 Na S	630.48512	630.48556	-0.00044	-0.69	NA	NA	NA	NA	NA	positive
	4|MS/MS, no match	1149|701.57646|9.766	701.57646	9.766	C36 H77 N4 Na O7	700.56905	700.569	6e-05	0.08	NA	NA	NA	NA	NA	positive
	4|MS/MS, no match	1150|536.50418|10.316	536.50418	10.316	C34 H65 N O3	535.49689	535.49644	0.00044	0.83	NA	NA	NA	NA	NA	positive
	4|MS/MS, no match	1151|776.58034|10.098	776.58034	10.098	C42 H75 N9 Na O P	775.57316	775.57299	0.00017	0.22	NA	NA	NA	NA	NA	positive
	4|MS/MS, no match	1152|180.90394|0.493	180.90394	0.493	C H3 K O2 P2 S	179.89667	179.8966	6e-05	0.34	NA	NA	NA	NA	NA	positive
	4|MS/MS, no match	1153|603.4601|10.44	603.4601	10.44	C36 H59 N4 Na O2	602.45282	602.45357	-0.00075	-1.24	NA	NA	NA	NA	NA	positive
	4|MS/MS, no match	1154|375.01058|0.97	375.01058	0.97	C9 H7 N5 Na2 O4 P2	356.97676	356.97687	-0.00011	-0.3	NA	NA	NA	NA	NA	positive
	4|MS/MS, no match	1155|508.98809|0.463	508.98809	0.463	C18 H16 K N4 O4 P S2	485.99885	485.99876	9e-05	0.18	NA	NA	NA	NA	NA	positive
	4|MS/MS, no match	1156|343.02092|1.247	343.02092	1.247	C9 H8 N6 Na2 O4 S	342.01369	342.01231	0.00138	4.03	NA	NA	NA	NA	NA	positive
	4|MS/MS, no match	1157|207.05059|0.48	207.05059	0.48	C4 H7 K N8	206.04332	206.04307	0.00024	1.18	NA	NA	NA	NA	NA	positive
	4|MS/MS, no match	1158|776.58018|9.539	776.58018	9.539	C33 H77 N9 O11	775.573	775.57425	-0.00126	-1.62	NA	NA	NA	NA	NA	positive
	4|MS/MS, no match	1159|280.04924|1.074	280.04924	1.074	C9 H15 N O5 P2	279.04197	279.04255	-0.00057	-2.05	NA	NA	NA	NA	NA	positive
	4|MS/MS, no match	1161|543.03956|0.972	543.03956	0.972	C11 H23 N4 Na2 O12 P3	542.03228	542.03207	0.00021	0.38	NA	NA	NA	NA	NA	positive
	4|MS/MS, no match	1164|534.19141|2.117	534.19141	2.117	C30 H29 N3 Na O3 P	533.18409	533.18442	-0.00033	-0.62	NA	NA	NA	NA	NA	positive
	4|MS/MS, no match	1165|556.53036|10.2	556.53036	10.2	C34 H69 N O4	555.52309	555.52266	0.00043	0.77	NA	NA	NA	NA	NA	positive
	4|MS/MS, no match	1167|210.05019|2.117	210.05019	2.117	C9 H11 N Na2 O3	227.05348	227.05343	5e-05	0.2	NA	NA	NA	NA	NA	positive
	4|MS/MS, no match	1170|717.5546|9.119	717.5546	9.119	C39 H77 N2 O7 P	716.54733	716.54684	0.00049	0.68	NA	NA	NA	NA	NA	positive
	4|MS/MS, no match	1171|210.05019|2.119	210.05019	2.119	C9 H9 N Na2 O2	209.04291	209.04287	4e-05	0.2	NA	NA	NA	NA	NA	positive
	4|MS/MS, no match	1174|727.53664|9.167	727.53664	9.167	C36 H72 N8 Na2 O2 S	726.52936	726.52943	-7e-05	-0.1	NA	NA	NA	NA	NA	positive
	4|MS/MS, no match	1175|506.11723|1.091	506.11723	1.091	C21 H15 N9 O7	505.10994	505.10944	5e-04	0.99	NA	NA	NA	NA	NA	positive
	4|MS/MS, no match	1177|862.5549|13.165	862.5549	13.165	C46 H71 N9 O7	861.54763	861.54765	-2e-05	-0.02	NA	NA	NA	NA	NA	positive
	4|MS/MS, no match	1179|349.06215|0.802	349.06215	0.802	C12 H17 N2 O6 P S	348.05487	348.05449	0.00038	1.09	NA	NA	NA	NA	NA	positive
	4|MS/MS, no match	1180|323.0631|0.806	323.0631	0.806	C7 H18 K N4 Na2 O3 P	322.05582	322.0549	0.00092	2.86	NA	NA	NA	NA	NA	positive
	4|MS/MS, no match	1182|675.51727|10.425	675.51727	10.425	C38 H62 N10 O	674.51013	674.51081	-0.00068	-1.01	NA	NA	NA	NA	NA	positive
	4|MS/MS, no match	1184|180.03254|0.846	180.03254	0.846	C5 H9 N O4 S	179.02526	179.02523	3e-05	0.16	NA	NA	NA	NA	NA	positive
	4|MS/MS, no match	1185|186.11249|4.54	186.11249	4.54	C9 H15 N O3	185.10522	185.10519	2e-05	0.13	NA	NA	NA	NA	NA	positive
	4|MS/MS, no match	1186|657.50715|10.444	657.50715	10.444	C42 H64 N4 O2	656.49987	656.50293	-0.00305	-4.65	NA	NA	NA	NA	NA	positive
	4|MS/MS, no match	1188|326.05671|1.236	326.05671	1.236	C6 H18 N5 Na O3 P2 S	325.04943	325.05033	-9e-04	-2.76	NA	NA	NA	NA	NA	positive
	4|MS/MS, no match	1190|432.23808|0.93	432.23808	0.93	C16 H39 N3 O6 P2	431.2308	431.23141	-6e-04	-1.4	NA	NA	NA	NA	NA	positive
	4|MS/MS, no match	1192|441.1108|0.732	441.1108	0.732	C11 H26 N6 Na O5 P S2	440.10353	440.10414	-0.00061	-1.4	NA	NA	NA	NA	NA	positive
	4|MS/MS, no match	1193|452.27714|7.389	452.27714	7.389	C17 H39 N7 Na2 O2 S	451.26986	451.26813	0.00173	3.84	NA	NA	NA	NA	NA	positive
	4|MS/MS, no match	1195|329.0071|0.46	329.0071	0.46	C4 H11 K N8 Na O2 P S	327.99983	327.99981	2e-05	0.07	NA	NA	NA	NA	NA	positive
	4|MS/MS, no match	1196|545.38178|10.019	545.38178	10.019	C31 H54 O6	522.39251	522.39204	0.00047	0.9	NA	NA	NA	NA	NA	positive
	4|MS/MS, no match	1197|198.03727|0.857	198.03727	0.857	C4 H3 N7 O3	197.03001	197.02974	0.00028	1.4	NA	NA	NA	NA	NA	positive
	4|MS/MS, no match	1198|468.30843|7.074	468.30843	7.074	C21 H45 N3 O6 S	467.30115	467.30291	-0.00175	-3.75	NA	NA	NA	NA	NA	positive
	4|MS/MS, no match	1207|838.55705|8.971	838.55705	8.971	C44 H74 N9 Na2 O2 P	837.54977	837.54985	-8e-05	-0.09	NA	NA	NA	NA	NA	positive
	4|MS/MS, no match	1208|544.34005|7.44	544.34005	7.44	C24 H47 N7 Na2 O2 S	543.33276	543.33073	0.00202	3.72	NA	NA	NA	NA	NA	positive
	4|MS/MS, no match	1209|770.97184|0.467	770.97184	0.467	C19 H20 K2 N8 Na2 O14 P2	769.96456	769.96437	0.00019	0.24	NA	NA	NA	NA	NA	positive
	4|MS/MS, no match	1212|601.33487|7.364	601.33487	7.364	C27 H46 N8 Na O4 P	600.32766	600.32773	-7e-05	-0.12	NA	NA	NA	NA	NA	positive
	4|MS/MS, no match	1215|342.1407|0.725	342.1407	0.725	C14 H21 N3 Na2 O4	341.13342	341.13275	0.00067	1.97	NA	NA	NA	NA	NA	positive
	4|MS/MS, no match	1218|548.33496|7.652	548.33496	7.652	C27 H53 N Na2 O3 P2	547.32759	547.32961	-0.00202	-3.68	NA	NA	NA	NA	NA	positive
	4|MS/MS, no match	1219|689.55986|9.792	689.55986	9.792	C36 H73 N8 Na O S	688.55258	688.55257	1e-05	0.01	NA	NA	NA	NA	NA	positive
	4|MS/MS, no match	1223|673.50176|10.616	673.50176	10.616	C31 H65 N10 O4 P	672.49454	672.49279	0.00175	2.61	NA	NA	NA	NA	NA	positive
	4|MS/MS, no match	1224|533.1108|1.301	533.1108	1.301	C18 H32 Na2 O9 P2 S	532.10351	532.10377	-0.00025	-0.47	NA	NA	NA	NA	NA	positive
	4|MS/MS, no match	1227|975.64064|7.529	975.64064	7.529	C53 H88 N10 O P2 S	974.63339	974.63385	-0.00046	-0.47	NA	NA	NA	NA	NA	positive
	4|MS/MS, no match	1228|228.01798|0.802	228.01798	0.802	C7 H7 N3 Na2 O S	227.0107	227.01052	0.00018	0.8	NA	NA	NA	NA	NA	positive
	4|MS/MS, no match	1229|615.15468|0.713	615.15468	0.713	C20 H31 N4 O16 P	614.1474	614.14727	0.00013	0.22	NA	NA	NA	NA	NA	positive
	4|MS/MS, no match	1230|530.32437|7.654	530.32437	7.654	C26 H47 N3 O6 S	529.31711	529.31856	-0.00145	-2.74	NA	NA	NA	NA	NA	positive
	4|MS/MS, no match	1231|583.32438|7.459	583.32438	7.459	C24 H53 N2 Na O8 P2	582.3171	582.31748	-0.00038	-0.66	NA	NA	NA	NA	NA	positive
	4|MS/MS, no match	1234|252.05342|0.67	252.05342	0.67	C7 H10 N5 Na O2 S	251.04614	251.04529	0.00085	3.4	NA	NA	NA	NA	NA	positive
	4|MS/MS, no match	1237|244.19055|3.76	244.19055	3.76	C13 H25 N O3	243.18327	243.18344	-0.00017	-0.71	NA	NA	NA	NA	NA	positive
	4|MS/MS, no match	1238|172.0403|0.71	172.0403	0.71	C5 H10 N Na O2 S	171.03303	171.03299	4e-05	0.21	NA	NA	NA	NA	NA	positive
	4|MS/MS, no match	1240|356.27943|6.721	356.27943	6.721	C17 H39 N3 Na O P	355.27215	355.27284	-0.00069	-1.95	NA	NA	NA	NA	NA	positive
	4|MS/MS, no match	1241|594.30812|7.534	594.30812	7.534	C26 H52 N3 Na2 O3 P3	593.30082	593.30169	-0.00087	-1.47	NA	NA	NA	NA	NA	positive
	4|MS/MS, no match	1243|655.49132|10.586	655.49132	10.586	C29 H68 N8 O4 P2	654.48405	654.48388	0.00017	0.26	NA	NA	NA	NA	NA	positive
	4|MS/MS, no match	1246|217.06417|0.708	217.06417	0.708	C8 H12 N2 O3 S	216.05687	216.05686	1e-05	0.05	NA	NA	NA	NA	NA	positive
	4|MS/MS, no match	1248|898.14858|0.523	898.14858	0.523	C28 H51 K N7 Na O8 P2 S5	897.1413	897.14126	4e-05	0.04	NA	NA	NA	NA	NA	positive
	4|MS/MS, no match	1250|229.14098|4.998	229.14098	4.998	C10 H22 O4	206.15176	206.15181	-5e-05	-0.24	NA	NA	NA	NA	NA	positive
	4|MS/MS, no match	1252|638.4031|8.15	638.4031	8.15	C28 H62 N3 Na O7 P2	637.39587	637.39607	-2e-04	-0.32	NA	NA	NA	NA	NA	positive
	4|MS/MS, no match	1253|795.0595|0.512	795.0595	0.512	C17 H37 N6 Na O16 P2 S4	794.05221	794.05218	3e-05	0.04	NA	NA	NA	NA	NA	positive
	4|MS/MS, no match	1257|673.50191|10.175	673.50191	10.175	C32 H71 N6 Na O3 P2	672.49464	672.49606	-0.00142	-2.11	NA	NA	NA	NA	NA	positive
	4|MS/MS, no match	1258|601.44442|10.245	601.44442	10.245	C31 H62 N4 Na2 O2 S	600.43715	600.43889	-0.00174	-2.9	NA	NA	NA	NA	NA	positive
	4|MS/MS, no match	1260|495.05447|1.247	495.05447	1.247	C14 H21 N2 Na O12 P2	494.0472	494.04674	0.00046	0.93	NA	NA	NA	NA	NA	positive
	4|MS/MS, no match	1261|605.47747|10.379	605.47747	10.379	C25 H61 N10 Na O5	604.47049	604.47241	-0.00192	-3.17	NA	NA	NA	NA	NA	positive
	4|MS/MS, no match	1263|272.18529|4.453	272.18529	4.453	C11 H27 N3 Na O P	271.17801	271.17894	-0.00093	-3.44	NA	NA	NA	NA	NA	positive
	4|MS/MS, no match	1264|651.10626|1.214	651.10626	1.214	C30 H21 N8 Na2 O3 P S	650.099	650.09903	-4e-05	-0.06	NA	NA	NA	NA	NA	positive
	4|MS/MS, no match	1265|508.30369|7.81	508.30369	7.81	C21 H46 N3 Na O7 S	507.29641	507.29542	0.001	1.97	NA	NA	NA	NA	NA	positive
	4|MS/MS, no match	1267|622.40817|8.34	622.40817	8.34	C24 H58 N9 Na O4 P2	621.40091	621.39847	0.00244	3.93	NA	NA	NA	NA	NA	positive
	4|MS/MS, no match	1268|341.20622|7.755	341.20622	7.755	C14 H30 N4 Na O2 P	340.19895	340.20041	-0.00146	-4.29	NA	NA	NA	NA	NA	positive
	4|MS/MS, no match	1269|302.30541|8.24	302.30541	8.24	C18 H39 N O2	301.29811	301.29808	3e-05	0.1	NA	NA	NA	NA	NA	positive
	4|MS/MS, no match	1270|295.16525|5.03	295.16525	5.03	C11 H23 K N6 O	294.15798	294.15704	0.00094	3.18	NA	NA	NA	NA	NA	positive
	4|MS/MS, no match	1272|344.98073|0.463	344.98073	0.463	C2 H8 Cl K N8 Na2 O5	343.97345	343.97386	-0.00041	-1.2	NA	NA	NA	NA	NA	positive
	4|MS/MS, no match	1273|825.48252|9.6	825.48252	9.6	C41 H74 N2 Na O9 P S	824.47525	824.47503	0.00021	0.26	NA	NA	NA	NA	NA	positive
	4|MS/MS, no match	1274|341.20623|7.752	341.20623	7.752	C18 H31 Na O3	318.21702	318.21709	-7e-05	-0.21	NA	NA	NA	NA	NA	positive
	4|MS/MS, no match	1275|340.10263|4.237	340.10263	4.237	C16 H13 N5 O4	339.09535	339.09675	-0.0014	-4.14	NA	NA	NA	NA	NA	positive
	4|MS/MS, no match	1277|536.33509|6.52	536.33509	6.52	C22 H51 K N5 O5 P	535.3278	535.32649	0.00132	2.46	NA	NA	NA	NA	NA	positive
	4|MS/MS, no match	1281|398.83982|0.492	398.83982	0.492	C5 H7 K2 N2 Na2 O2 P3 S	375.85053	375.85106	-0.00053	-1.42	NA	NA	NA	NA	NA	positive
	4|MS/MS, no match	1282|325.99449|1.247	325.99449	1.247	C10 H11 K N Na2 O4 P	324.98715	324.98582	0.00133	4.1	NA	NA	NA	NA	NA	positive
	4|MS/MS, no match	1285|552.33009|6.086	552.33009	6.086	C26 H50 N O9 P	551.3228	551.32232	0.00048	0.87	NA	NA	NA	NA	NA	positive
	4|MS/MS, no match	1290|247.00375|0.458	247.00375	0.458	C4 H8 Na2 O9	245.99648	245.99637	0.00011	0.43	NA	NA	NA	NA	NA	positive
	4|MS/MS, no match	1291|803.50043|9.577	803.50043	9.577	C46 H71 N2 Na O6 S	802.49324	802.49305	0.00019	0.23	NA	NA	NA	NA	NA	positive
	4|MS/MS, no match	1292|363.03547|3.588	363.03547	3.588	C4 H15 N8 Na2 O3 P3	362.0282	362.02754	0.00066	1.83	NA	NA	NA	NA	NA	positive
	4|MS/MS, no match	1293|353.22979|6.021	353.22979	6.021	C13 H30 N8 Na P	352.2225	352.22287	-0.00037	-1.06	NA	NA	NA	NA	NA	positive
	4|MS/MS, no match	1295|657.50692|10.744	657.50692	10.744	C37 H64 N6 O4	656.49964	656.4989	0.00074	1.13	NA	NA	NA	NA	NA	positive
	4|MS/MS, no match	1297|386.03371|0.812	386.03371	0.812	C8 H12 N5 O11 P	385.02624	385.02709	-0.00085	-2.21	NA	NA	NA	NA	NA	positive
	4|MS/MS, no match	1300|266.9808|1.246	266.9808	1.246	C3 H5 N6 Na2 O2 P S	265.97354	265.97277	0.00077	2.91	NA	NA	NA	NA	NA	positive
	4|MS/MS, no match	1301|318.1198|1.128	318.1198	1.128	C14 H15 N5 O4	317.11252	317.1124	0.00012	0.38	NA	NA	NA	NA	NA	positive
	4|MS/MS, no match	1303|263.20026|7.401	263.20026	7.401	C17 H26 O2	262.19298	262.19328	-3e-04	-1.15	NA	NA	NA	NA	NA	positive
	4|MS/MS, no match	1304|537.0544|0.792	537.0544	0.792	C13 H23 N4 O13 P3	536.04712	536.04745	-0.00033	-0.61	NA	NA	NA	NA	NA	positive
	4|MS/MS, no match	1306|323.0631|0.768	323.0631	0.768	C10 H20 Br N4 O P	322.05583	322.05581	2e-05	0.05	NA	NA	NA	NA	NA	positive
	4|MS/MS, no match	1307|382.86585|0.492	382.86585	0.492	C3 H9 K Na O8 P3 S	359.87666	359.87657	9e-05	0.25	NA	NA	NA	NA	NA	positive
	4|MS/MS, no match	1308|343.04482|1.459	343.04482	1.459	C9 H16 N2 O8 P2	342.03754	342.03819	-0.00064	-1.88	NA	NA	NA	NA	NA	positive
	4|MS/MS, no match	1309|421.03193|1.872	421.03193	1.872	C10 H10 N6 Na2 O10	420.02465	420.02538	-0.00073	-1.74	NA	NA	NA	NA	NA	positive
	4|MS/MS, no match	1310|731.54216|10.059	731.54216	10.059	C36 H76 N4 Na O7 P	730.53489	730.53493	-5e-05	-0.06	NA	NA	NA	NA	NA	positive
	4|MS/MS, no match	1311|472.31165|5.06	472.31165	5.06	C22 H38 N4 O6	454.27784	454.27913	-0.0013	-2.86	NA	NA	NA	NA	NA	positive
	4|MS/MS, no match	1312|516.33793|5.129	516.33793	5.129	C24 H42 N4 O7	498.30412	498.30535	-0.00123	-2.48	NA	NA	NA	NA	NA	positive
	4|MS/MS, no match	1318|837.65829|11.345	837.65829	11.345	C47 H97 O5 P S2	836.65102	836.6515	-0.00049	-0.58	NA	NA	NA	NA	NA	positive
	4|MS/MS, no match	1319|315.04996|0.804	315.04996	0.804	C9 H10 N6 O5 S	314.04271	314.04334	-0.00063	-2.01	NA	NA	NA	NA	NA	positive
	4|MS/MS, no match	1320|638.43936|7.908	638.43936	7.908	C28 H63 N7 Na2 O2 P2	637.43215	637.43139	0.00076	1.19	NA	NA	NA	NA	NA	positive
	4|MS/MS, no match	1322|798.56408|9.143	798.56408	9.143	C40 H79 N7 Na2 O2 P2	797.55649	797.55659	-1e-04	-0.12	NA	NA	NA	NA	NA	positive
	4|MS/MS, no match	1328|594.44971|9.223	594.44971	9.223	C32 H61 K N5 Na O	593.44242	593.44109	0.00134	2.25	NA	NA	NA	NA	NA	positive
	4|MS/MS, no match	1329|335.2218|6.257	335.2218	6.257	C17 H32 N2 Na O P	334.21453	334.21499	-0.00047	-1.4	NA	NA	NA	NA	NA	positive
	4|MS/MS, no match	1331|466.32936|8.156	466.32936	8.156	C25 H43 N3 O5	465.32208	465.32027	0.00181	3.89	NA	NA	NA	NA	NA	positive
	4|MS/MS, no match	1336|430.18601|0.917	430.18601	0.917	C17 H31 N5 Na2 O P2	429.17874	429.17992	-0.00118	-2.75	NA	NA	NA	NA	NA	positive
	4|MS/MS, no match	1337|452.2771|7.098	452.2771	7.098	C21 H43 N Na2 O4 S	451.26983	451.27082	-0.00099	-2.19	NA	NA	NA	NA	NA	positive
	4|MS/MS, no match	1338|820.54667|9.647	820.54667	9.647	C37 H79 N7 Na O7 P S	819.53939	819.5397	-0.00031	-0.38	NA	NA	NA	NA	NA	positive
	4|MS/MS, no match	1339|560.50166|10.486	560.50166	10.486	C31 H65 N3 O5	559.49439	559.49242	0.00197	3.51	NA	NA	NA	NA	NA	positive
	4|MS/MS, no match	1340|236.09165|4.114	236.09165	4.114	C12 H13 N O4	235.08438	235.08446	-8e-05	-0.35	NA	NA	NA	NA	NA	positive
	4|MS/MS, no match	1341|297.03946|0.801	297.03946	0.801	C13 H10 N2 Na O3 P	296.03221	296.03267	-0.00046	-1.57	NA	NA	NA	NA	NA	positive
	4|MS/MS, no match	1342|393.02125|0.972	393.02125	0.972	C9 H12 N6 Na2 O5 P2	392.01393	392.01398	-5e-05	-0.13	NA	NA	NA	NA	NA	positive
	4|MS/MS, no match	1347|970.16294|0.771	970.16294	0.771	C37 H34 N9 Na2 O18 P	969.15566	969.15548	0.00018	0.19	NA	NA	NA	NA	NA	positive
	4|MS/MS, no match	1349|363.07777|0.805	363.07777	0.805	C13 H20 N2 Na2 O3 S2	362.07049	362.07107	-0.00058	-1.6	NA	NA	NA	NA	NA	positive
	4|MS/MS, no match	1350|226.08228|0.972	226.08228	0.972	C9 H11 N3 O4	225.07495	225.07496	-1e-05	-0.04	NA	NA	NA	NA	NA	positive
	4|MS/MS, no match	1351|738.50514|10.125	738.50514	10.125	C34 H70 N9 Na O3 P2	737.49786	737.49745	0.00041	0.55	NA	NA	NA	NA	NA	positive
	4|MS/MS, no match	1355|653.47571|10.425	653.47571	10.425	C29 H67 N8 Na2 O P S	652.46844	652.46916	-0.00072	-1.1	NA	NA	NA	NA	NA	positive
	4|MS/MS, no match	1357|548.37143|7.817	548.37143	7.817	C27 H51 N5 Na O3 P	547.36413	547.36272	0.0014	2.56	NA	NA	NA	NA	NA	positive
	4|MS/MS, no match	1358|137.02944|0.438	137.02944	0.438	C3 H9 N2 P S	136.02217	136.02241	-0.00024	-1.77	NA	NA	NA	NA	NA	positive
	4|MS/MS, no match	1361|222.02921|0.514	222.02921	0.514	C5 H13 K N O4 P	221.02182	221.02193	-1e-04	-0.47	NA	NA	NA	NA	NA	positive
	4|MS/MS, no match	1362|384.11481|3.773	384.11481	3.773	C10 H23 N7 O3 P2 S	383.10754	383.10583	0.00171	4.45	NA	NA	NA	NA	NA	positive
	4|MS/MS, no match	1365|350.1961|4.384	350.1961	4.384	C20 H23 N5 O	349.18882	349.19026	-0.00144	-4.12	NA	NA	NA	NA	NA	positive
	4|MS/MS, no match	1368|250.98599|1.138	250.98599	1.138	C9 H4 N2 Na2 O2 S	249.97867	249.97889	-0.00022	-0.88	NA	NA	NA	NA	NA	positive
	4|MS/MS, no match	1369|136.06175|3.608	136.06175	3.608	C5 H2 N4	118.02793	118.02795	-2e-05	-0.17	NA	NA	NA	NA	NA	positive
	4|MS/MS, no match	1370|423.01114|1.108	423.01114	1.108	C9 H17 N2 O11 P3	422.00385	422.00452	-0.00067	-1.58	NA	NA	NA	NA	NA	positive
	4|MS/MS, no match	1371|873.42043|5.312	873.42043	5.312	C30 H68 N8 Na2 O14 P2	872.41315	872.41256	0.00059	0.67	NA	NA	NA	NA	NA	positive
	4|MS/MS, no match	1372|379.02118|1.875	379.02118	1.875	C8 H17 N2 O9 P3	378.01394	378.01469	-0.00075	-2	NA	NA	NA	NA	NA	positive
	4|MS/MS, no match	1373|552.33005|6.135	552.33005	6.135	C22 H49 N7 Na2 O2 P2	551.32276	551.32184	0.00092	1.67	NA	NA	NA	NA	NA	positive
	4|MS/MS, no match	1374|792.5748|9.603	792.5748	9.603	C42 H82 N O10 P	791.56764	791.56763	0	0	NA	NA	NA	NA	NA	positive
	4|MS/MS, no match	1376|369.04426|1.249	369.04426	1.249	C12 H14 N6 O2 P2 S	368.03698	368.03742	-0.00044	-1.19	NA	NA	NA	NA	NA	positive
	4|MS/MS, no match	1377|841.64332|9.377	841.64332	9.377	C48 H85 N6 O4 P	840.63607	840.63699	-0.00092	-1.09	NA	NA	NA	NA	NA	positive
	4|MS/MS, no match	1380|276.15526|0.537	276.15526	0.537	C8 H20 N4 Na O2 P	258.12144	258.12216	-0.00072	-2.79	NA	NA	NA	NA	NA	positive
	4|MS/MS, no match	1382|807.56022|9.605	807.56022	9.605	C36 H78 N10 Na2 O3 P2	806.55294	806.5529	5e-05	0.06	NA	NA	NA	NA	NA	positive
	4|MS/MS, no match	1383|740.52311|9.897	740.52311	9.897	C43 H72 N3 Na2 O2 P	739.51579	739.51575	4e-05	0.05	NA	NA	NA	NA	NA	positive
	4|MS/MS, no match	1384|608.39265|8.252	608.39265	8.252	C28 H54 N7 Na O4 S	607.38538	607.38557	-0.00019	-0.31	NA	NA	NA	NA	NA	positive
	4|MS/MS, no match	1386|450.15402|3.79	450.15402	3.79	C19 H25 N5 Na2 O3 S	449.14675	449.14735	-6e-04	-1.34	NA	NA	NA	NA	NA	positive
	4|MS/MS, no match	1389|536.33509|6.578	536.33509	6.578	C25 H49 N3 O7 S	535.3278	535.32912	-0.00132	-2.46	NA	NA	NA	NA	NA	positive
	4|MS/MS, no match	1390|250.09326|1.822	250.09326	1.822	C10 H11 N5 O3	249.08599	249.08619	-2e-04	-0.82	NA	NA	NA	NA	NA	positive
	4|MS/MS, no match	1392|303.04113|0.44	303.04113	0.44	C7 H17 Cl K N4 Na O S	302.03385	302.03464	-0.00079	-2.62	NA	NA	NA	NA	NA	positive
	4|MS/MS, no match	1394|758.53344|9.644	758.53344	9.644	C43 H74 N3 Na2 O3 P	757.52617	757.52632	-0.00015	-0.2	NA	NA	NA	NA	NA	positive
	4|MS/MS, no match	1395|288.96312|0.648	288.96312	0.648	C4 H7 N2 Na2 O6 P S	287.95574	287.95578	-4e-05	-0.14	NA	NA	NA	NA	NA	positive
	4|MS/MS, no match	1399|308.0911|0.652	308.0911	0.652	C7 H16 N4 Na O3 P S	290.05727	290.05784	-0.00057	-1.97	NA	NA	NA	NA	NA	positive
	4|MS/MS, no match	1402|468.34494|7.98	468.34494	7.98	C22 H47 N5 Na O2 P	467.33768	467.33651	0.00117	2.51	NA	NA	NA	NA	NA	positive
	4|MS/MS, no match	1404|700.52804|10.256	700.52804	10.256	C41 H72 N3 Na2 O P	699.52079	699.52084	-5e-05	-0.07	NA	NA	NA	NA	NA	positive
	4|MS/MS, no match	1405|440.31348|7.541	440.31348	7.541	C26 H42 N Na O3	439.30621	439.30624	-3e-05	-0.07	NA	NA	NA	NA	NA	positive
	4|MS/MS, no match	1408|747.60275|9.799	747.60275	9.799	C42 H79 N6 O3 P	746.59547	746.59513	0.00034	0.46	NA	NA	NA	NA	NA	positive
	4|MS/MS, no match	1409|322.99021|0.449	322.99021	0.449	C4 H9 K N6 Na2 O4 S	321.98293	321.98384	-0.00091	-2.83	NA	NA	NA	NA	NA	positive
	4|MS/MS, no match	1410|154.03757|1.245	154.03757	1.245	C4 H8 K N3 O	153.0303	153.03044	-0.00015	-0.97	NA	NA	NA	NA	NA	positive
	4|MS/MS, no match	1413|358.99327|1.247	358.99327	1.247	C9 H5 N8 Na O3 P2	357.98599	357.98575	0.00024	0.66	NA	NA	NA	NA	NA	positive
	4|MS/MS, no match	1414|243.99013|0.806	243.99013	0.806	C6 H8 N Na O4 P2	242.98288	242.98263	0.00025	1.03	NA	NA	NA	NA	NA	positive
	4|MS/MS, no match	1415|631.49126|10.666	631.49126	10.666	C32 H66 N6 O4 S	630.48399	630.48663	-0.00263	-4.17	NA	NA	NA	NA	NA	positive
	4|MS/MS, no match	1416|657.12344|1.231	657.12344	1.231	C20 H32 N10 Na O4 P3 S2	656.11611	656.11599	0.00012	0.18	NA	NA	NA	NA	NA	positive
	4|MS/MS, no match	1418|493.01332|0.463	493.01332	0.463	C20 H14 K N4 O5 P S	492.00604	492.00596	8e-05	0.17	NA	NA	NA	NA	NA	positive
	4|MS/MS, no match	1419|516.33812|5.128	516.33812	5.128	C23 H49 N O11	515.33084	515.33056	0.00028	0.54	NA	NA	NA	NA	NA	positive
	4|MS/MS, no match	1420|229.1295|0.926	229.1295	0.926	C9 H16 N4 O3	228.12221	228.12224	-3e-05	-0.11	NA	NA	NA	NA	NA	positive
	4|MS/MS, no match	1426|472.31173|5.06	472.31173	5.06	C16 H42 N9 O5 P	471.30445	471.30465	-2e-04	-0.42	NA	NA	NA	NA	NA	positive
	4|MS/MS, no match	1428|643.4549|10.167	643.4549	10.167	C32 H60 N8 Na O2 P	642.44762	642.44745	0.00017	0.26	NA	NA	NA	NA	NA	positive
	4|MS/MS, no match	1431|173.09209|0.641	173.09209	0.641	C4 H14 N4 Na P	172.08481	172.08538	-0.00056	-3.27	NA	NA	NA	NA	NA	positive
	4|MS/MS, no match	1434|702.55163|9.402	702.55163	9.402	C36 H77 N3 Na O6 P	701.54441	701.54477	-0.00036	-0.51	NA	NA	NA	NA	NA	positive
	4|MS/MS, no match	1438|247.0038|0.459	247.0038	0.459	C6 H14 K2 N2 S	224.01471	224.01518	-0.00048	-2.12	NA	NA	NA	NA	NA	positive
	4|MS/MS, no match	1442|580.36126|7.838	580.36126	7.838	C28 H55 N Na2 O6 S	579.35398	579.35455	-0.00057	-0.98	NA	NA	NA	NA	NA	positive
	4|MS/MS, no match	1444|537.15299|0.699	537.15299	0.699	C18 H29 N6 O9 P S	536.14571	536.14543	0.00027	0.51	NA	NA	NA	NA	NA	positive
	4|MS/MS, no match	1446|627.45993|10.391	627.45993	10.391	C34 H67 N4 P S2	626.45265	626.45448	-0.00183	-2.92	NA	NA	NA	NA	NA	positive
	4|MS/MS, no match	1449|270.95231|0.649	270.95231	0.649	C4 H5 N2 Na2 O5 P S	269.94504	269.94522	-0.00017	-0.64	NA	NA	NA	NA	NA	positive
	4|MS/MS, no match	1450|482.3605|7.996	482.3605	7.996	C20 H48 N7 O4 P	481.35324	481.35054	0.0027	5.61	NA	NA	NA	NA	NA	positive	exceeds +/-5 ppm error	incorrect formula prediction
	4|MS/MS, no match	1451|468.3085|7.677	468.3085	7.677	C24 H46 K N O5	467.30123	467.30131	-8e-05	-0.16	NA	NA	NA	NA	NA	positive
	4|MS/MS, no match	1454|589.14048|3.602	589.14048	3.602	C16 H35 N6 Na O8 P2 S2	588.1332	588.13307	0.00013	0.22	NA	NA	NA	NA	NA	positive
	4|MS/MS, no match	1458|248.96901|0.652	248.96901	0.652	C9 H N2 O5 P	247.96219	247.96231	-0.00012	-0.48	NA	NA	NA	NA	NA	positive
	4|MS/MS, no match	1468|180.90395|0.492	180.90395	0.492	C2 H K2 Na O2	157.91472	157.91484	-0.00011	-0.71	NA	NA	NA	NA	NA	positive
	4|MS/MS, no match	1469|361.16453|0.93	361.16453	0.93	C14 H25 N4 O5 P	360.15723	360.15626	0.00098	2.71	NA	NA	NA	NA	NA	positive
	4|MS/MS, no match	1472|733.58587|9.597	733.58587	9.597	C40 H81 N2 O7 P	732.5786	732.57814	0.00046	0.63	NA	NA	NA	NA	NA	positive
	4|MS/MS, no match	1473|402.2121|4.258	402.2121	4.258	C18 H28 N5 Na O4	401.20482	401.2039	0.00092	2.31	NA	NA	NA	NA	NA	positive
	4|MS/MS, no match	1475|462.19047|5.073	462.19047	5.073	C19 H31 N3 O8 S	461.1832	461.18319	1e-05	0.02	NA	NA	NA	NA	NA	positive
	4|MS/MS, no match	1477|439.04246|1.877	439.04246	1.877	C9 H18 N6 Na O7 P3	438.03518	438.03475	0.00043	0.98	NA	NA	NA	NA	NA	positive
	4|MS/MS, no match	1478|776.58021|9.102	776.58021	9.102	C44 H74 N9 O P	775.57356	775.57539	-0.00183	-2.36	NA	NA	NA	NA	NA	positive
	4|MS/MS, no match	1479|524.50413|10.35	524.50413	10.35	C33 H65 N O3	523.49683	523.49644	0.00039	0.74	NA	NA	NA	NA	NA	positive
	4|MS/MS, no match	1482|308.09119|0.585	308.09119	0.585	C10 H14 N2 O6 S	290.05736	290.05726	0.00011	0.37	NA	NA	NA	NA	NA	positive
	4|MS/MS, no match	1484|221.98213|0.73	221.98213	0.73	C4 H5 N3 O4 P2	220.97481	220.97553	-0.00072	-3.26	NA	NA	NA	NA	NA	positive
	4|MS/MS, no match	1485|312.1918|4.125	312.1918	4.125	C14 H22 N7 Na	311.18452	311.18344	0.00108	3.48	NA	NA	NA	NA	NA	positive
	4|MS/MS, no match	1486|281.96815|0.973	281.96815	0.973	C7 H5 N5 Na2 O2 P2	298.97146	298.97139	7e-05	0.25	NA	NA	NA	NA	NA	positive
	4|MS/MS, no match	1489|647.48623|10.128	647.48623	10.128	C34 H69 N2 Na2 O4 P	646.47897	646.47903	-7e-05	-0.1	NA	NA	NA	NA	NA	positive
	4|MS/MS, no match	1490|670.09097|3.673	670.09097	3.673	C14 H33 K N7 Na2 O12 P3	669.08368	669.08325	0.00043	0.64	NA	NA	NA	NA	NA	positive
	4|MS/MS, no match	1494|381.08948|0.653	381.08948	0.653	C12 H17 N3 O6 S2	363.05569	363.05588	-0.00019	-0.52	NA	NA	NA	NA	NA	positive
	4|MS/MS, no match	1496|778.53617|10.164	778.53617	10.164	C37 H74 N9 Na O3 P2	777.5289	777.52875	0.00014	0.18	NA	NA	NA	NA	NA	positive
	4|MS/MS, no match	1497|772.51278|9.202	772.51278	9.202	C38 H76 N3 Na O7 P2	771.5055	771.50562	-0.00012	-0.15	NA	NA	NA	NA	NA	positive
	4|MS/MS, no match	1499|245.11302|0.645	245.11302	0.645	C10 H16 N2 O5	244.10574	244.10592	-0.00018	-0.74	NA	NA	NA	NA	NA	positive
	4|MS/MS, no match	1500|247.97418|0.703	247.97418	0.703	C4 H5 N5 O5 P2	264.97743	264.97659	0.00084	3.18	NA	NA	NA	NA	NA	positive
	4|MS/MS, no match	1501|560.3644|5.19	560.3644	5.19	C20 H50 N9 O7 P	559.35713	559.35708	5e-05	0.08	NA	NA	NA	NA	NA	positive
	4|MS/MS, no match	1502|428.28535|4.983	428.28535	4.983	C19 H41 N O9	427.27807	427.27813	-6e-05	-0.15	NA	NA	NA	NA	NA	positive
	4|MS/MS, no match	1506|322.99017|0.448	322.99017	0.448	C7 H11 K2 N4 Na O3	300.00092	300.0003	0.00062	2.06	NA	NA	NA	NA	NA	positive
	4|MS/MS, no match	1507|806.55464|8.404	806.55464	8.404	C39 H82 N3 Na O8 P2	805.54738	805.54748	-1e-04	-0.12	NA	NA	NA	NA	NA	positive
	4|MS/MS, no match	1508|203.97151|0.701	203.97151	0.701	C5 H5 N Na2 O P2	202.96423	202.96418	6e-05	0.28	NA	NA	NA	NA	NA	positive
	4|MS/MS, no match	1511|229.00195|2.249	229.00195	2.249	C10 H6 Na O3 P	227.99467	227.99523	-0.00056	-2.45	NA	NA	NA	NA	NA	positive
	4|MS/MS, no match	1513|298.05263|0.572	298.05263	0.572	C9 H11 N7 O S2	297.04535	297.04665	-0.0013	-4.38	NA	NA	NA	NA	NA	positive
	4|MS/MS, no match	1514|406.14552|0.767	406.14552	0.767	C16 H25 N5 Na O2 P S	405.13823	405.13643	0.00181	4.46	NA	NA	NA	NA	NA	positive
	4|MS/MS, no match	1516|295.16526|5.168	295.16526	5.168	C15 H22 N2 O4	294.15798	294.15796	2e-05	0.08	NA	NA	NA	NA	NA	positive
	4|MS/MS, no match	1518|508.37644|8.149	508.37644	8.149	C22 H51 N7 Na2 O S	507.36916	507.36712	0.00204	4.02	NA	NA	NA	NA	NA	positive
	4|MS/MS, no match	1521|754.53633|12.937	754.53633	12.937	C37 H79 N3 Na2 O5 P2	753.52906	753.52903	2e-05	0.03	NA	NA	NA	NA	NA	positive
	4|MS/MS, no match	1522|367.05584|2.464	367.05584	2.464	C10 H16 N4 O10 S	384.05913	384.05871	0.00042	1.09	NA	NA	NA	NA	NA	positive
	4|MS/MS, no match	1525|190.98632|0.655	190.98632	0.655	C3 H2 N4 O4 S	189.97905	189.97968	-0.00063	-3.32	NA	NA	NA	NA	NA	positive
	4|MS/MS, no match	1527|673.50185|10.441	673.50185	10.441	C38 H75 O3 P3	672.49457	672.49291	0.00166	2.47	NA	NA	NA	NA	NA	positive
	4|MS/MS, no match	1530|164.04022|5.362	164.04022	5.362	C4 H10 N3 P S	163.03294	163.0333	-0.00036	-2.23	NA	NA	NA	NA	NA	positive
	4|MS/MS, no match	1532|265.11146|0.669	265.11146	0.669	C8 H19 N Na O2 P S	247.07771	247.07718	0.00053	2.15	NA	NA	NA	NA	NA	positive
	4|MS/MS, no match	1533|288.10119|0.688	288.10119	0.688	C11 H17 N3 O4 S	287.09391	287.09398	-6e-05	-0.22	NA	NA	NA	NA	NA	positive
	4|MS/MS, no match	1538|211.00267|0.819	211.00267	0.819	C6 H4 N4 Na2 S	209.99539	209.99521	0.00018	0.86	NA	NA	NA	NA	NA	positive
	4|MS/MS, no match	1539|358.00931|1.304	358.00931	1.304	C5 H12 N7 Na2 O3 P3	357.00203	357.00099	0.00105	2.93	NA	NA	NA	NA	NA	positive
	4|MS/MS, no match	1540|384.39459|7.231	384.39459	7.231	C23 H46 N2 O	366.36077	366.36101	-0.00025	-0.68	NA	NA	NA	NA	NA	positive
	4|MS/MS, no match	1541|376.92909|0.463	376.92909	0.463	C7 H10 K N6 P S4	375.92181	375.92245	-0.00063	-1.69	NA	NA	NA	NA	NA	positive
	4|MS/MS, no match	1542|428.28535|4.981	428.28535	4.981	C13 H34 N10 O3 S	410.25155	410.25361	-0.00206	-5.02	NA	NA	NA	NA	NA	positive	exceeds +/-5 ppm error	incorrect formula prediction
	4|MS/MS, no match	1543|545.3817|9.953	545.3817	9.953	C31 H54 O6	522.39245	522.39204	0.00041	0.78	NA	NA	NA	NA	NA	positive
	4|MS/MS, no match	1544|228.23211|5.482	228.23211	5.482	C14 H29 N O	227.22483	227.22491	-8e-05	-0.36	NA	NA	NA	NA	NA	positive
	4|MS/MS, no match	1545|832.57017|9.137	832.57017	9.137	C46 H80 N3 Na2 O5 P	831.56298	831.5631	-0.00012	-0.14	NA	NA	NA	NA	NA	positive
	4|MS/MS, no match	1547|371.05204|1.138	371.05204	1.138	C10 H13 K N8 Na O2 P	370.04477	370.04338	0.00138	3.74	NA	NA	NA	NA	NA	positive
	4|MS/MS, no match	1548|300.86296|0.491	300.86296	0.491	C5 H3 K2 N2 O P3	277.87368	277.87324	0.00044	1.59	NA	NA	NA	NA	NA	positive
	4|MS/MS, no match	1550|585.37484|4.301	585.37484	4.301	C23 H52 N8 O7 S	584.36756	584.36797	-4e-04	-0.69	NA	NA	NA	NA	NA	positive
	4|MS/MS, no match	1551|338.08709|4.105	338.08709	4.105	C10 H20 N Na O8 S	337.07982	337.08073	-0.00091	-2.71	NA	NA	NA	NA	NA	positive
	4|MS/MS, no match	1554|413.20291|3.56	413.20291	3.56	C20 H26 N6 Na2 O	412.19565	412.19635	-7e-04	-1.7	NA	NA	NA	NA	NA	positive
	4|MS/MS, no match	1555|604.39071|5.246	604.39071	5.246	C26 H54 N5 Na O9	603.38343	603.38192	0.00151	2.51	NA	NA	NA	NA	NA	positive
	4|MS/MS, no match	1556|526.31426|7.988	526.31426	7.988	C26 H46 N3 Na2 O3 P	525.30697	525.30722	-0.00025	-0.47	NA	NA	NA	NA	NA	positive
	4|MS/MS, no match	1557|317.21121|6.256	317.21121	6.256	C17 H30 N2 Na P	316.20391	316.20443	-0.00052	-1.65	NA	NA	NA	NA	NA	positive
	4|MS/MS, no match	1558|582.1762|1.074	582.1762	1.074	C25 H33 N3 O9 P2	581.16894	581.1692	-0.00026	-0.45	NA	NA	NA	NA	NA	positive
	4|MS/MS, no match	1559|504.26656|4.105	504.26656	4.105	C17 H38 K N9 O6	503.25928	503.25821	0.00107	2.13	NA	NA	NA	NA	NA	positive
	4|MS/MS, no match	1563|215.10267|0.773	215.10267	0.773	C10 H16 Na2 O2	214.09536	214.09457	0.00079	3.69	NA	NA	NA	NA	NA	positive
	4|MS/MS, no match	1567|478.29299|7.526	478.29299	7.526	C28 H40 N Na O4	477.28571	477.2855	2e-04	0.43	NA	NA	NA	NA	NA	positive
	4|MS/MS, no match	1568|384.92472|0.465	384.92472	0.465	C10 H8 Cl3 N4 O2 P S	383.91744	383.91712	0.00032	0.84	NA	NA	NA	NA	NA	positive
	4|MS/MS, no match	1569|409.08438|1.222	409.08438	1.222	C7 H23 N8 O4 P3 S	408.07711	408.07758	-0.00048	-1.16	NA	NA	NA	NA	NA	positive
	4|MS/MS, no match	1571|229.01316|0.82	229.01316	0.82	C6 H6 N4 Na2 O S	228.00592	228.00577	0.00015	0.64	NA	NA	NA	NA	NA	positive
	4|MS/MS, no match	1572|645.47057|9.853	645.47057	9.853	C32 H72 K N4 P3	644.46329	644.46069	0.0026	4.04	NA	NA	NA	NA	NA	positive
	4|MS/MS, no match	1574|252.05343|0.669	252.05343	0.669	C7 H7 N4 Na O2 S	234.01961	234.01874	0.00087	3.72	NA	NA	NA	NA	NA	positive
	4|MS/MS, no match	1577|685.0582|0.769	685.0582	0.769	C15 H33 N2 Na2 O17 P3 S	684.05094	684.05082	0.00012	0.18	NA	NA	NA	NA	NA	positive
	4|MS/MS, no match	1579|503.29626|7.34	503.29626	7.34	C17 H40 N10 Na O4 P	502.28899	502.28693	0.00206	4.1	NA	NA	NA	NA	NA	positive
	4|MS/MS, no match	1583|455.31319|7.897	455.31319	7.897	C20 H43 N6 Na O2 S	454.30591	454.30659	-0.00068	-1.5	NA	NA	NA	NA	NA	positive
	4|MS/MS, no match	1584|512.33495|7.135	512.33495	7.135	C20 H47 N7 Na2 O3 S	511.32765	511.32565	0.00201	3.92	NA	NA	NA	NA	NA	positive
	4|MS/MS, no match	1585|273.07483|0.526	273.07483	0.526	C6 H13 N6 Na O3 S	272.06757	272.06675	0.00082	3	NA	NA	NA	NA	NA	positive
	4|MS/MS, no match	1586|570.34052|5.331	570.34052	5.331	C26 H45 N9 Na O2 P	569.33325	569.33315	1e-04	0.18	NA	NA	NA	NA	NA	positive
	4|MS/MS, no match	1589|229.11825|0.636	229.11825	0.636	C7 H18 N4 Na O P	228.11097	228.11159	-0.00062	-2.73	NA	NA	NA	NA	NA	positive
	4|MS/MS, no match	1590|365.20602|7.962	365.20602	7.962	C15 H24 N8 O3	364.19875	364.19714	0.00161	4.42	NA	NA	NA	NA	NA	positive
	4|MS/MS, no match	1591|611.04693|0.467	611.04693	0.467	C17 H27 K N8 Na O3 P3 S2	610.03966	610.03951	0.00014	0.23	NA	NA	NA	NA	NA	positive
	4|MS/MS, no match	1592|291.12985|0.562	291.12985	0.562	C7 H17 N5 Na O3 P	273.09599	273.09667	-0.00068	-2.48	NA	NA	NA	NA	NA	positive
	4|MS/MS, no match	1593|666.47088|8.357	666.47088	8.357	C32 H64 N7 Na O4 S	665.46363	665.46382	-0.00019	-0.28	NA	NA	NA	NA	NA	positive
	4|MS/MS, no match	1594|367.04861|1.248	367.04861	1.248	C7 H17 N6 Na O4 P2 S	366.04135	366.04049	0.00086	2.34	NA	NA	NA	NA	NA	positive
	4|MS/MS, no match	1599|306.08106|2.837	306.08106	2.837	C8 H17 N3 Na O6 P	305.07378	305.07527	-0.00148	-4.87	NA	NA	NA	NA	NA	positive
	4|MS/MS, no match	1600|440.3581|7.538	440.3581	7.538	C21 H46 N5 Na O3	439.35082	439.34983	0.00099	2.25	NA	NA	NA	NA	NA	positive
	4|MS/MS, no match	1601|672.53318|10.189	672.53318	10.189	C36 H70 N7 Na O S	671.52591	671.52603	-0.00011	-0.17	NA	NA	NA	NA	NA	positive
	4|MS/MS, no match	1602|506.36072|7.502	506.36072	7.502	C24 H48 N7 Na O S	505.35344	505.35387	-0.00043	-0.85	NA	NA	NA	NA	NA	positive
	4|MS/MS, no match	1603|528.41084|7.502	528.41084	7.502	C24 H55 N7 Na O2 P	527.40357	527.40526	-0.00169	-3.2	NA	NA	NA	NA	NA	positive
	4|MS/MS, no match	1605|369.00699|1.113	369.00699	1.113	C7 H6 N8 Na O7 P	367.99971	367.99948	0.00023	0.63	NA	NA	NA	NA	NA	positive
	4|MS/MS, no match	1606|622.2554|0.605	622.2554	0.605	C23 H43 N O18	621.24812	621.24801	0.00011	0.17	NA	NA	NA	NA	NA	positive
	4|MS/MS, no match	1607|215.01629|0.801	215.01629	0.801	C6 H7 Na O7	214.009	214.00895	6e-05	0.27	NA	NA	NA	NA	NA	positive
	4|MS/MS, no match	1608|203.13898|0.778	203.13898	0.778	C9 H18 N2 O3	202.13172	202.13174	-2e-05	-0.11	NA	NA	NA	NA	NA	positive
	4|MS/MS, no match	1609|201.01829|3.608	201.01829	3.608	C7 H5 K N4 O	200.01102	200.01004	0.00098	4.88	NA	NA	NA	NA	NA	positive
	4|MS/MS, no match	1612|349.07366|3.368	349.07366	3.368	C4 H15 N8 Na2 O6 P	348.06634	348.06476	0.00158	4.54	NA	NA	NA	NA	NA	positive
	4|MS/MS, no match	1613|286.98389|0.766	286.98389	0.766	C5 H9 N2 Na2 O5 P S	285.97649	285.97652	-2e-05	-0.08	NA	NA	NA	NA	NA	positive
	4|MS/MS, no match	1617|401.03433|0.972	401.03433	0.972	C9 H14 N4 Na2 O9 S	400.02706	400.02769	-0.00063	-1.58	NA	NA	NA	NA	NA	positive
	4|MS/MS, no match	1618|222.05432|0.636	222.05432	0.636	C6 H11 N3 O4 S	221.04702	221.04703	0	-0.01	NA	NA	NA	NA	NA	positive
	4|MS/MS, no match	1620|834.58576|8.824	834.58576	8.824	C46 H82 N3 Na2 O5 P	833.57851	833.57875	-0.00024	-0.28	NA	NA	NA	NA	NA	positive
	4|MS/MS, no match	1621|167.02948|0.731	167.02948	0.731	C3 H6 N2 O6	166.0222	166.02259	-0.00039	-2.34	NA	NA	NA	NA	NA	positive
	4|MS/MS, no match	1623|839.6738|11.439	839.6738	11.439	C48 H93 N2 Na2 O4 P	838.66652	838.66684	-0.00031	-0.37	NA	NA	NA	NA	NA	positive
	4|MS/MS, no match	1624|364.25152|7.467	364.25152	7.467	C18 H37 N O4 S	363.24423	363.24433	-1e-04	-0.29	NA	NA	NA	NA	NA	positive
	4|MS/MS, no match	1626|428.20433|4.482	428.20433	4.482	C19 H29 N3 O8	427.19705	427.19546	0.00159	3.72	NA	NA	NA	NA	NA	positive
	4|MS/MS, no match	1627|586.54099|10.118	586.54099	10.118	C35 H71 N O5	585.53371	585.53322	0.00049	0.83	NA	NA	NA	NA	NA	positive
	4|MS/MS, no match	1628|603.46018|10.033	603.46018	10.033	C32 H62 N2 O8	602.4529	602.45062	0.00229	3.8	NA	NA	NA	NA	NA	positive
	4|MS/MS, no match	1631|223.10771|3.604	223.10771	3.604	C5 H15 N6 O2 P	222.10044	222.09941	0.00103	4.62	NA	NA	NA	NA	NA	positive
	4|MS/MS, no match	1632|398.08958|0.526	398.08958	0.526	C8 H20 N7 Na O6 S2	397.08231	397.08142	0.00089	2.25	NA	NA	NA	NA	NA	positive
	4|MS/MS, no match	1633|808.57024|8.131	808.57024	8.131	C37 H79 N9 O6 P2	807.56296	807.56285	0.00011	0.14	NA	NA	NA	NA	NA	positive
	4|MS/MS, no match	1634|262.97763|0.461	262.97763	0.461	C2 H5 Cl N4 Na2 O6	261.97035	261.9693	0.00105	4.01	NA	NA	NA	NA	NA	positive
	4|MS/MS, no match	1637|716.56739|9.664	716.56739	9.664	C37 H79 N3 Na O6 P	715.56018	715.56042	-0.00024	-0.33	NA	NA	NA	NA	NA	positive
	4|MS/MS, no match	1638|245.11299|0.645	245.11299	0.645	C7 H20 N4 Na O3 P	262.11628	262.11707	-0.00079	-3.02	NA	NA	NA	NA	NA	positive
	4|MS/MS, no match	1639|508.33995|7.457	508.33995	7.457	C25 H53 N Na2 O2 P2	507.33268	507.33469	-0.00201	-3.97	NA	NA	NA	NA	NA	positive
	4|MS/MS, no match	1640|583.32435|7.639	583.32435	7.639	C25 H49 N6 Na O4 P2	582.31707	582.31882	-0.00175	-3.01	NA	NA	NA	NA	NA	positive
	4|MS/MS, no match	1641|568.36118|7.996	568.36118	7.996	C28 H51 K N5 Na O3	567.35396	567.35267	0.00129	2.28	NA	NA	NA	NA	NA	positive
	4|MS/MS, no match	1646|526.29297|7.413	526.29297	7.413	C29 H39 N3 O6	525.28569	525.28389	0.00181	3.44	NA	NA	NA	NA	NA	positive
	4|MS/MS, no match	1647|616.92387|0.462	616.92387	0.462	C17 H23 K2 Na O8 S5	615.91659	615.91683	-0.00024	-0.39	NA	NA	NA	NA	NA	positive
	4|MS/MS, no match	1648|624.38739|8.161	624.38739	8.161	C27 H60 N3 Na O7 P2	623.38013	623.38042	-0.00029	-0.47	NA	NA	NA	NA	NA	positive
	4|MS/MS, no match	1649|591.30995|3.693	591.30995	3.693	C26 H43 N10 O2 P S	590.30267	590.30288	-2e-04	-0.35	NA	NA	NA	NA	NA	positive
	4|MS/MS, no match	1652|858.49508|10.518	858.49508	10.518	C50 H71 K N5 Na2 P	857.48785	857.48795	-0.00011	-0.12	NA	NA	NA	NA	NA	positive
	4|MS/MS, no match	1655|526.28836|7.895	526.28836	7.895	C22 H47 N3 Na2 O4 P2	525.28108	525.28372	-0.00264	-5.02	NA	NA	NA	NA	NA	positive	exceeds +/-5 ppm error	incorrect formula prediction
	4|MS/MS, no match	1656|802.55967|9.532	802.55967	9.532	C43 H80 N O10 P	801.5524	801.55198	0.00041	0.51	NA	NA	NA	NA	NA	positive
	4|MS/MS, no match	1658|311.03122|1.139	311.03122	1.139	C7 H12 N4 O6 P2	310.02356	310.02321	0.00035	1.14	NA	NA	NA	NA	NA	positive
	4|MS/MS, no match	1660|603.15358|0.581	603.15358	0.581	C18 H36 Na2 O17 S	602.1463	602.14686	-0.00056	-0.93	NA	NA	NA	NA	NA	positive
	4|MS/MS, no match	1661|185.09213|0.716	185.09213	0.716	C8 H12 N2 O3	184.08482	184.08479	2e-05	0.13	NA	NA	NA	NA	NA	positive
	4|MS/MS, no match	1662|287.98052|1.542	287.98052	1.542	C3 H10 N5 O6 P3	304.98382	304.98439	-0.00057	-1.88	NA	NA	NA	NA	NA	positive
	4|MS/MS, no match	1665|318.89606|0.469	318.89606	0.469	C2 H4 Cl3 N6 Na O P2	317.88878	317.88851	0.00027	0.85	NA	NA	NA	NA	NA	positive
	4|MS/MS, no match	1667|361.03147|1.247	361.03147	1.247	C6 H16 K N6 Na O4 P2	360.02419	360.0243	-0.00011	-0.31	NA	NA	NA	NA	NA	positive
	4|MS/MS, no match	1670|353.21828|4.263	353.21828	4.263	C17 H28 N4 O4	352.21101	352.21106	-5e-05	-0.14	NA	NA	NA	NA	NA	positive
	4|MS/MS, no match	1672|229.08802|0.689	229.08802	0.689	C3 H12 N6 O6	228.08073	228.08183	-0.0011	-4.81	NA	NA	NA	NA	NA	positive
	4|MS/MS, no match	1674|622.33936|7.995	622.33936	7.995	C26 H49 N9 Na O3 P S	621.33209	621.33144	0.00065	1.04	NA	NA	NA	NA	NA	positive
	4|MS/MS, no match	1676|189.12337|0.698	189.12337	0.698	C8 H16 N2 O3	188.11609	188.11609	0	-0.01	NA	NA	NA	NA	NA	positive
	4|MS/MS, no match	1677|311.14653|7.469	311.14653	7.469	C13 H21 N4 Na O2	288.15728	288.15622	0.00106	3.68	NA	NA	NA	NA	NA	positive
	4|MS/MS, no match	1679|556.00422|3.574	556.00422	3.574	C15 H12 N5 Na O18	573.00753	573.0075	3e-05	0.04	NA	NA	NA	NA	NA	positive
	4|MS/MS, no match	1680|326.30548|8.47	326.30548	8.47	C20 H39 N O2	325.2982	325.29808	0.00012	0.37	NA	NA	NA	NA	NA	positive
	4|MS/MS, no match	1687|754.53628|13.158	754.53628	13.158	C38 H73 N7 Na2 O3 S	753.52901	753.5291	-9e-05	-0.12	NA	NA	NA	NA	NA	positive
	4|MS/MS, no match	1689|610.40805|8.087	610.40805	8.087	C29 H57 N5 Na O5 P	609.40097	609.3995	0.00147	2.41	NA	NA	NA	NA	NA	positive
	4|MS/MS, no match	1690|295.06621|1.15	295.06621	1.15	C11 H10 N4 O6	294.05894	294.06003	-0.0011	-3.73	NA	NA	NA	NA	NA	positive
	4|MS/MS, no match	1691|401.1019|1.074	401.1019	1.074	C18 H22 K N2 O4 P	400.09462	400.09543	-0.00081	-2.01	NA	NA	NA	NA	NA	positive
	4|MS/MS, no match	1698|447.13393|3.84	447.13393	3.84	C28 H18 N2 O4	446.12672	446.12666	6e-05	0.14	NA	NA	NA	NA	NA	positive
	4|MS/MS, no match	1700|278.92098|0.457	278.92098	0.457	C2 H4 N4 Na2 O2 P2 S	255.93171	255.93256	-0.00084	-3.3	NA	NA	NA	NA	NA	positive
	4|MS/MS, no match	1704|266.9808|1.247	266.9808	1.247	C6 H5 N4 Na O6 S	283.98409	283.98275	0.00134	4.73	NA	NA	NA	NA	NA	positive
	4|MS/MS, no match	1709|647.48612|10.491	647.48612	10.491	C37 H67 N4 O P S	646.47885	646.47732	0.00153	2.36	NA	NA	NA	NA	NA	positive
	4|MS/MS, no match	1715|466.32922|7.673	466.32922	7.673	C18 H43 N9 O3 S	465.32195	465.32096	0.00099	2.13	NA	NA	NA	NA	NA	positive
	4|MS/MS, no match	1717|362.08595|0.985	362.08595	0.985	C11 H16 N5 O7 P	361.07867	361.07873	-6e-05	-0.18	NA	NA	NA	NA	NA	positive
	4|MS/MS, no match	1718|268.97306|1.675	268.97306	1.675	C5 H7 N2 Na2 O4 P S	267.96579	267.96595	-0.00016	-0.6	NA	NA	NA	NA	NA	positive
	4|MS/MS, no match	1720|370.0731|0.539	370.0731	0.539	C5 H20 N7 O6 P S2	369.06618	369.06541	0.00077	2.09	NA	NA	NA	NA	NA	positive
	4|MS/MS, no match	1722|197.00459|1.256	197.00459	1.256	C3 H4 N2 O8	195.99731	195.99676	0.00055	2.79	NA	NA	NA	NA	NA	positive
	4|MS/MS, no match	1723|415.32062|8.746	415.32062	8.746	C22 H45 N2 Na2 P	414.31335	414.31158	0.00177	4.28	NA	NA	NA	NA	NA	positive
	4|MS/MS, no match	1725|526.29303|7.355	526.29303	7.355	C28 H41 N5 Na2 S	525.28576	525.28781	-0.00204	-3.89	NA	NA	NA	NA	NA	positive
	4|MS/MS, no match	1726|150.07738|1.078	150.07738	1.078	C6 H7 N5	149.07011	149.07015	-4e-05	-0.25	NA	NA	NA	NA	NA	positive
	4|MS/MS, no match	1727|201.12336|0.691	201.12336	0.691	C6 H18 N4 Na P	200.11609	200.11668	-0.00059	-2.94	NA	NA	NA	NA	NA	positive
	4|MS/MS, no match	1728|154.94163|1.818	154.94163	1.818	C3 H Na O2 P2	153.93436	153.93495	-0.00059	-3.81	NA	NA	NA	NA	NA	positive
	4|MS/MS, no match	1730|254.24763|7.382	254.24763	7.382	C16 H33 N O2	271.2509	271.25113	-0.00023	-0.86	NA	NA	NA	NA	NA	positive
	4|MS/MS, no match	1731|832.66413|10.495	832.66413	10.495	C51 H92 N3 P S	809.67485	809.67496	-0.00011	-0.13	NA	NA	NA	NA	NA	positive
	4|MS/MS, no match	1733|411.00999|0.462	411.00999	0.462	C14 H19 K N2 Na O P S2	388.02102	388.02112	-9e-05	-0.24	NA	NA	NA	NA	NA	positive
	4|MS/MS, no match	1734|558.16475|0.568	558.16475	0.568	C18 H35 N7 O5 S4	557.15748	557.15825	-0.00077	-1.39	NA	NA	NA	NA	NA	positive
	4|MS/MS, no match	1735|300.1013|0.697	300.1013	0.697	C12 H17 N3 O4 S	299.09402	299.09398	5e-05	0.16	NA	NA	NA	NA	NA	positive
	4|MS/MS, no match	1739|373.03255|0.806	373.03255	0.806	C12 H19 N2 Na O2 P2 S2	372.02577	372.02609	-0.00031	-0.84	NA	NA	NA	NA	NA	positive
	4|MS/MS, no match	1742|441.02159|1.112	441.02159	1.112	C11 H15 N4 Na2 O8 P S	440.01445	440.01436	9e-05	0.2	NA	NA	NA	NA	NA	positive
	4|MS/MS, no match	1744|390.98305|0.972	390.98305	0.972	C7 H8 N6 Na O8 P S	389.97578	389.97596	-0.00019	-0.47	NA	NA	NA	NA	NA	positive
	4|MS/MS, no match	1746|544.34002|7.378	544.34002	7.378	C27 H55 N Na O2 P S2	543.33273	543.33095	0.00177	3.27	NA	NA	NA	NA	NA	positive
	4|MS/MS, no match	1747|722.51026|10.216	722.51026	10.216	C32 H73 N7 Na O5 P S	721.50298	721.50292	6e-05	0.09	NA	NA	NA	NA	NA	positive
	4|MS/MS, no match	1748|637.11733|1.236	637.11733	1.236	C13 H32 K N10 O11 P3	636.11006	636.11019	-0.00013	-0.21	NA	NA	NA	NA	NA	positive
	4|MS/MS, no match	1749|335.21962|7.156	335.21962	7.156	C14 H32 K N4 Na O	334.21229	334.21109	0.00121	3.61	NA	NA	NA	NA	NA	positive
	4|MS/MS, no match	1750|321.06744|0.808	321.06744	0.808	C11 H18 N2 Na2 O2 S2	320.06016	320.06051	-0.00035	-1.09	NA	NA	NA	NA	NA	positive
	4|MS/MS, no match	1752|446.19552|4.669	446.19552	4.669	C19 H31 N3 O7 S	445.18825	445.18827	-2e-05	-0.05	NA	NA	NA	NA	NA	positive
	4|MS/MS, no match	1755|247.01232|2.242	247.01232	2.242	C7 H7 N2 O6 P	246.00516	246.00417	0.00099	4.02	NA	NA	NA	NA	NA	positive
	4|MS/MS, no match	1757|191.01306|0.655	191.01306	0.655	C5 H8 N2 O2 P2	190.0058	190.0061	-3e-04	-1.58	NA	NA	NA	NA	NA	positive
	4|MS/MS, no match	1758|702.54344|10.579	702.54344	10.579	C36 H73 K N9 P	701.53635	701.53636	-1e-05	-0.02	NA	NA	NA	NA	NA	positive
	4|MS/MS, no match	1759|108.01135|0.518	108.01135	0.518	C2 H5 N O2 S	107.00407	107.0041	-3e-05	-0.28	NA	NA	NA	NA	NA	positive
	4|MS/MS, no match	1764|564.09862|0.794	564.09862	0.794	C23 H21 N9 Na2 P2 S	563.09134	563.09112	0.00022	0.39	NA	NA	NA	NA	NA	positive
	4|MS/MS, no match	1765|692.52279|9.763	692.52279	9.763	C41 H71 N3 Na O2 P	691.51692	691.51816	-0.00124	-1.79	NA	NA	NA	NA	NA	positive
	4|MS/MS, no match	1767|384.25902|4.892	384.25902	4.892	C17 H27 N8 Na	366.22518	366.22564	-0.00046	-1.25	NA	NA	NA	NA	NA	positive
	4|MS/MS, no match	1768|696.4447|7.898	696.4447	7.898	C29 H64 N9 Na2 O3 P S	695.43755	695.43858	-0.00103	-1.48	NA	NA	NA	NA	NA	positive
	4|MS/MS, no match	1772|508.34007|7.996	508.34007	7.996	C24 H49 N3 O6 S	507.33282	507.33421	-0.00139	-2.73	NA	NA	NA	NA	NA	positive
	4|MS/MS, no match	1776|622.40809|7.974	622.40809	7.974	C29 H58 N7 Na O2 P2	621.40087	621.40249	-0.00162	-2.61	NA	NA	NA	NA	NA	positive
	4|MS/MS, no match	1777|522.48847|10.119	522.48847	10.119	C33 H63 N O3	521.4812	521.48079	4e-04	0.77	NA	NA	NA	NA	NA	positive
	4|MS/MS, no match	1778|406.02914|0.793	406.02914	0.793	C9 H14 N5 Na O8 P2	405.02186	405.02153	0.00033	0.82	NA	NA	NA	NA	NA	positive
	4|MS/MS, no match	1779|837.65839|11.546	837.65839	11.546	C41 H90 N8 O5 P2	836.65111	836.65094	0.00017	0.21	NA	NA	NA	NA	NA	positive
	4|MS/MS, no match	1782|284.09101|0.657	284.09101	0.657	C9 H10 N6 O2 S	266.05715	266.05859	-0.00145	-5.45	NA	NA	NA	NA	NA	positive	exceeds +/-5 ppm error	incorrect formula prediction
	4|MS/MS, no match	1784|786.52854|9.037	786.52854	9.037	C37 H73 N9 O5 P2	785.52126	785.52099	0.00027	0.34	NA	NA	NA	NA	NA	positive
	4|MS/MS, no match	1788|277.00792|0.441	277.00792	0.441	C6 H15 Cl N2 O2 P2 S	276.00065	276.0018	-0.00115	-4.18	NA	NA	NA	NA	NA	positive
	4|MS/MS, no match	1790|888.57051|13.165	888.57051	13.165	C44 H89 N3 Na O5 P3 S	887.56323	887.56335	-0.00011	-0.13	NA	NA	NA	NA	NA	positive
	4|MS/MS, no match	1791|258.14454|0.657	258.14454	0.657	C11 H19 N3 O4	257.13726	257.13756	-0.00029	-1.14	NA	NA	NA	NA	NA	positive
	4|MS/MS, no match	1794|477.22904|7.895	477.22904	7.895	C20 H37 Na O11	476.22176	476.22336	-0.0016	-3.35	NA	NA	NA	NA	NA	positive
	4|MS/MS, no match	1797|381.00044|1.11	381.00044	1.11	C8 H12 K N6 Na O4 P2	379.99318	379.993	0.00018	0.47	NA	NA	NA	NA	NA	positive
	4|MS/MS, no match	1799|600.94783|0.46	600.94783	0.46	C11 H20 Cl K N4 Na2 O11 S3	599.94056	599.94117	-0.00061	-1.02	NA	NA	NA	NA	NA	positive
	4|MS/MS, no match	1800|293.14953|4.988	293.14953	4.988	C12 H22 N4 Na O P	292.14225	292.14289	-0.00064	-2.2	NA	NA	NA	NA	NA	positive
	4|MS/MS, no match	1801|582.34051|8.049	582.34051	8.049	C20 H50 N9 Na O5 P2	581.33324	581.33078	0.00246	4.23	NA	NA	NA	NA	NA	positive
	4|MS/MS, no match	1802|692.45|8.074	692.45	8.074	C33 H64 N7 Na O3 P2	691.44273	691.44436	-0.00162	-2.35	NA	NA	NA	NA	NA	positive
	4|MS/MS, no match	1803|311.12379|3.496	311.12379	3.496	C8 H22 N6 Na2 P2	310.11651	310.11766	-0.00115	-3.7	NA	NA	NA	NA	NA	positive
	4|MS/MS, no match	1804|668.41357|7.473	668.41357	7.473	C32 H62 N O11 P	667.4063	667.40605	0.00025	0.37	NA	NA	NA	NA	NA	positive
	4|MS/MS, no match	1806|411.00994|0.463	411.00994	0.463	C14 H18 K N2 Na2 O P S2	410.00266	410.00306	-4e-04	-0.97	NA	NA	NA	NA	NA	positive
	4|MS/MS, no match	1809|166.09747|0.822	166.09747	0.822	C8 H11 N3 O	165.0902	165.09021	-1e-05	-0.08	NA	NA	NA	NA	NA	positive
	4|MS/MS, no match	1810|788.5181|10.538	788.5181	10.538	C34 H76 N7 Na2 O6 P S	787.51083	787.51108	-0.00025	-0.32	NA	NA	NA	NA	NA	positive
	4|MS/MS, no match	1811|534.29594|7.534	534.29594	7.534	C20 H45 N7 Na O4 P S	533.28867	533.2889	-0.00024	-0.45	NA	NA	NA	NA	NA	positive
	4|MS/MS, no match	1813|346.22234|3.986	346.22234	3.986	C13 H32 K N5 O3	345.21506	345.21422	0.00084	2.43	NA	NA	NA	NA	NA	positive
	4|MS/MS, no match	1815|904.6935|9.294	904.6935	9.294	C48 H95 N3 Na2 O9	903.68622	903.68637	-0.00015	-0.16	NA	NA	NA	NA	NA	positive
	4|MS/MS, no match	1819|153.04065|1.089	153.04065	1.089	C5 H4 N4 O2	152.03338	152.03343	-5e-05	-0.33	NA	NA	NA	NA	NA	positive
	4|MS/MS, no match	1820|740.52067|10.473	740.52067	10.473	C34 H72 N9 Na O3 P2	739.51339	739.5131	0.00028	0.38	NA	NA	NA	NA	NA	positive
	4|MS/MS, no match	1823|359.18928|7.962	359.18928	7.962	C17 H27 N4 Na O S	358.182	358.18033	0.00167	4.67	NA	NA	NA	NA	NA	positive
	4|MS/MS, no match	1825|728.52064|10.451	728.52064	10.451	C33 H72 N9 Na O3 P2	727.51336	727.5131	0.00026	0.36	NA	NA	NA	NA	NA	positive
	4|MS/MS, no match	1826|671.48637|9.929	671.48637	9.929	C30 H72 N8 P2 S2	670.47909	670.47966	-0.00057	-0.85	NA	NA	NA	NA	NA	positive
	4|MS/MS, no match	1827|154.94163|1.601	154.94163	1.601	C3 H Na O2 P2	153.93435	153.93495	-0.00059	-3.85	NA	NA	NA	NA	NA	positive
	4|MS/MS, no match	1828|520.23255|4.711	520.23255	4.711	C18 H36 N9 Na2 O2 P S	519.22526	519.22457	0.00069	1.34	NA	NA	NA	NA	NA	positive
	4|MS/MS, no match	1830|258.16971|3.913	258.16971	3.913	C12 H22 N5 Na O	275.17302	275.1722	0.00081	2.96	NA	NA	NA	NA	NA	positive
	4|MS/MS, no match	1831|559.34521|4.811	559.34521	4.811	C19 H47 N10 O7 P	558.33793	558.33668	0.00125	2.24	NA	NA	NA	NA	NA	positive
	4|MS/MS, no match	1833|500.27744|6.586	500.27744	6.586	C22 H45 K N3 Na2 O2 P	499.27016	499.26819	0.00198	3.96	NA	NA	NA	NA	NA	positive
	4|MS/MS, no match	1835|719.53378|7.944	719.53378	7.944	C35 H77 N4 Na O5 P2	718.52649	718.52669	-2e-04	-0.27	NA	NA	NA	NA	NA	positive
	4|MS/MS, no match	1837|552.33002|6.007	552.33002	6.007	C21 H47 N9 O4 P2	551.32273	551.32262	0.00011	0.19	NA	NA	NA	NA	NA	positive
	4|MS/MS, no match	1838|772.54909|9.025	772.54909	9.025	C42 H78 N O9 P	771.54181	771.54142	0.00039	0.51	NA	NA	NA	NA	NA	positive
	4|MS/MS, no match	1839|395.05086|1.302	395.05086	1.302	C11 H16 N4 O11 S	412.05414	412.05363	0.00051	1.25	NA	NA	NA	NA	NA	positive
	4|MS/MS, no match	1844|828.53884|8.714	828.53884	8.714	C39 H75 N9 O6 P2	827.53156	827.53155	1e-05	0.01	NA	NA	NA	NA	NA	positive
	4|MS/MS, no match	1845|462.19046|4.354	462.19046	4.354	C15 H30 N9 Na2 O P S	461.18317	461.1827	0.00047	1.01	NA	NA	NA	NA	NA	positive
	4|MS/MS, no match	1846|478.18544|3.737	478.18544	3.737	C21 H29 N5 Na2 O3 S	477.17816	477.17865	-0.00049	-1.02	NA	NA	NA	NA	NA	positive
	4|MS/MS, no match	1851|326.02965|0.813	326.02965	0.813	C6 H9 N9 Na O2 P S	325.02237	325.02352	-0.00115	-3.53	NA	NA	NA	NA	NA	positive
	4|MS/MS, no match	1852|414.20561|4.47	414.20561	4.47	C16 H33 N5 Na O2 P S	413.19833	413.19903	-0.00069	-1.68	NA	NA	NA	NA	NA	positive
	4|MS/MS, no match	1853|382.16064|3.956	382.16064	3.956	C17 H23 N3 O7	381.15337	381.1536	-0.00023	-0.61	NA	NA	NA	NA	NA	positive
	4|MS/MS, no match	1855|370.25854|6.258	370.25854	6.258	C14 H36 N5 O4 P	369.25126	369.25049	0.00077	2.09	NA	NA	NA	NA	NA	positive
	4|MS/MS, no match	1859|646.61371|10.969	646.61371	10.969	C39 H81 N3 Na P	645.60646	645.60658	-0.00012	-0.18	NA	NA	NA	NA	NA	positive
	4|MS/MS, no match	1860|186.99142|2.246	186.99142	2.246	C3 H8 O5 P2	185.98414	185.9847	-0.00055	-2.98	NA	NA	NA	NA	NA	positive
	4|MS/MS, no match	1862|317.20882|7.991	317.20882	7.991	C16 H24 N6 O	316.20153	316.20116	0.00037	1.16	NA	NA	NA	NA	NA	positive
	4|MS/MS, no match	1863|454.29279|7.832	454.29279	7.832	C17 H41 N7 Na2 O2 S	453.28551	453.28378	0.00173	3.81	NA	NA	NA	NA	NA	positive
	4|MS/MS, no match	1865|134.04474|0.845	134.04474	0.845	C4 H7 N O4	133.03746	133.03751	-4e-05	-0.34	NA	NA	NA	NA	NA	positive
	4|MS/MS, no match	1868|545.38176|9.977	545.38176	9.977	C31 H53 Na O6	544.37448	544.37398	5e-04	0.92	NA	NA	NA	NA	NA	positive
	4|MS/MS, no match	1870|270.14449|0.665	270.14449	0.665	C9 H21 N5 Na O P	269.13722	269.13814	-0.00093	-3.44	NA	NA	NA	NA	NA	positive
	4|MS/MS, no match	1871|493.01327|0.463	493.01327	0.463	C17 H17 K N6 O2 P2 S	470.02417	470.0246	-0.00043	-0.91	NA	NA	NA	NA	NA	positive
	4|MS/MS, no match	1872|784.30832|0.618	784.30832	0.618	C34 H51 N5 O12 P2	783.30104	783.30094	1e-04	0.13	NA	NA	NA	NA	NA	positive
	4|MS/MS, no match	1873|284.09099|0.656	284.09099	0.656	C7 H14 N7 Na O2 S	283.08372	283.08274	0.00098	3.47	NA	NA	NA	NA	NA	positive
	4|MS/MS, no match	1875|652.41873|8.301	652.41873	8.301	C31 H59 N5 Na O6 P	651.41145	651.41007	0.00138	2.12	NA	NA	NA	NA	NA	positive
	4|MS/MS, no match	1877|856.56944|9.446	856.56944	9.446	C41 H79 N9 O6 P2	855.56215	855.56285	-7e-04	-0.82	NA	NA	NA	NA	NA	positive
	4|MS/MS, no match	1879|226.04507|1.076	226.04507	1.076	C5 H10 K N5 Na2	225.03779	225.03687	0.00092	4.1	NA	NA	NA	NA	NA	positive
	4|MS/MS, no match	1880|518.32209|7.837	518.32209	7.837	C21 H49 N7 Na P S2	517.31481	517.31262	0.0022	4.24	NA	NA	NA	NA	NA	positive
	4|MS/MS, no match	1881|478.18553|4.84	478.18553	4.84	C20 H25 N9 Na O2 P	477.17826	477.17665	0.00161	3.37	NA	NA	NA	NA	NA	positive
	4|MS/MS, no match	1882|339.2892|7.6	339.2892	7.6	C17 H39 K N4	338.28192	338.28118	0.00074	2.2	NA	NA	NA	NA	NA	positive
	4|MS/MS, no match	1883|409.05932|1.247	409.05932	1.247	C12 H18 N4 Na2 O5 S2	408.05205	408.0514	0.00065	1.59	NA	NA	NA	NA	NA	positive
	4|MS/MS, no match	1884|587.11465|1.303	587.11465	1.303	C20 H26 N10 Na O2 P3 S	586.10733	586.10714	0.00018	0.31	NA	NA	NA	NA	NA	positive
	4|MS/MS, no match	1885|556.53034|10.289	556.53034	10.289	C34 H69 N O4	555.52306	555.52266	4e-04	0.72	NA	NA	NA	NA	NA	positive
	4|MS/MS, no match	1888|345.04579|1.884	345.04579	1.884	C9 H11 N6 Na2 O4 P	344.0384	344.03748	0.00092	2.68	NA	NA	NA	NA	NA	positive
	4|MS/MS, no match	1893|502.49827|9.542	502.49827	9.542	C32 H64 N Na O	501.491	501.48856	0.00244	4.86	NA	NA	NA	NA	NA	positive
	4|MS/MS, no match	1895|473.18127|0.711	473.18127	0.711	C19 H36 Cl K2 N4 Na O	472.17402	472.17495	-0.00093	-1.98	NA	NA	NA	NA	NA	positive
	4|MS/MS, no match	1896|175.9767|0.731	175.9767	0.731	C4 H7 N Na2 O P2	192.97998	192.97983	0.00016	0.82	NA	NA	NA	NA	NA	positive
	4|MS/MS, no match	1898|375.12924|2.117	375.12924	2.117	C13 H24 N6 O P2 S	374.12187	374.12075	0.00112	2.98	NA	NA	NA	NA	NA	positive
	4|MS/MS, no match	1899|711.54146|9.628	711.54146	9.628	C38 H76 N2 Na O6 P	710.53419	710.53387	0.00032	0.45	NA	NA	NA	NA	NA	positive
	4|MS/MS, no match	1900|476.27736|6.491	476.27736	6.491	C20 H42 N3 Na O6 S	475.27008	475.2692	0.00088	1.85	NA	NA	NA	NA	NA	positive
	4|MS/MS, no match	1902|382.99839|0.443	382.99839	0.443	C8 H19 K2 N4 Na O4 S2	400.00167	400.00195	-0.00028	-0.7	NA	NA	NA	NA	NA	positive
	4|MS/MS, no match	1905|595.07265|0.465	595.07265	0.465	C21 H31 K N2 Na O6 P3 S	594.06537	594.06504	0.00033	0.55	NA	NA	NA	NA	NA	positive
	4|MS/MS, no match	1907|530.32441|7.72	530.32441	7.72	C29 H43 N3 O6	529.31713	529.31519	0.00195	3.68	NA	NA	NA	NA	NA	positive
	4|MS/MS, no match	1908|349.0621|1.304	349.0621	1.304	C9 H19 N4 Na O3 P2 S	348.05478	348.05508	-3e-04	-0.86	NA	NA	NA	NA	NA	positive
	4|MS/MS, no match	1910|855.66887|11.426	855.66887	11.426	C43 H90 N10 Na2 P2	854.6616	854.66206	-0.00046	-0.54	NA	NA	NA	NA	NA	positive
	4|MS/MS, no match	1911|405.0225|0.794	405.0225	0.794	C6 H19 N2 O12 P3	404.01523	404.01508	0.00014	0.35	NA	NA	NA	NA	NA	positive
	4|MS/MS, no match	1914|596.39256|7.837	596.39256	7.837	C24 H55 N9 O4 P2	595.38617	595.38522	0.00094	1.58	NA	NA	NA	NA	NA	positive
	4|MS/MS, no match	1915|389.97521|0.972	389.97521	0.972	C7 H12 N3 Na2 O7 P3	388.96793	388.96835	-0.00042	-1.08	NA	NA	NA	NA	NA	positive
	4|MS/MS, no match	1918|208.99686|0.655	208.99686	0.655	C4 H6 N2 Na2 O3 S	207.98959	207.98945	0.00014	0.67	NA	NA	NA	NA	NA	positive
	4|MS/MS, no match	1919|274.96984|0.44	274.96984	0.44	C3 H9 K2 N4 O4 P	273.96256	273.96355	-0.00099	-3.63	NA	NA	NA	NA	NA	positive
	4|MS/MS, no match	1920|226.97498|0.82	226.97498	0.82	C7 H2 N2 O5 S	225.96775	225.96844	-0.00069	-3.06	NA	NA	NA	NA	NA	positive
	4|MS/MS, no match	1921|285.07503|0.583	285.07503	0.583	C8 H16 N2 O7 S	284.06776	284.06782	-6e-05	-0.23	NA	NA	NA	NA	NA	positive
	4|MS/MS, no match	1922|228.08022|0.688	228.08022	0.688	C9 H13 N3 O2 S	227.07288	227.07285	3e-05	0.12	NA	NA	NA	NA	NA	positive
	4|MS/MS, no match	1924|508.34001|7.929	508.34001	7.929	C21 H47 N7 Na2 O2 S	507.33279	507.33073	0.00206	4.05	NA	NA	NA	NA	NA	positive
	4|MS/MS, no match	1925|476.27496|7.482	476.27496	7.482	C19 H39 N7 Na2 O2 S	475.26768	475.26813	-0.00045	-0.95	NA	NA	NA	NA	NA	positive
	4|MS/MS, no match	1929|268.20163|3.968	268.20163	3.968	C14 H25 N3 O2	267.19435	267.19468	-0.00033	-1.23	NA	NA	NA	NA	NA	positive
	4|MS/MS, no match	1930|398.17426|3.731	398.17426	3.731	C18 H27 N3 O5 S	397.16698	397.16714	-0.00016	-0.4	NA	NA	NA	NA	NA	positive
	4|MS/MS, no match	1931|335.18945|7.752	335.18945	7.752	C15 H32 K N2 Na S	334.18218	334.1821	8e-05	0.24	NA	NA	NA	NA	NA	positive
	4|MS/MS, no match	1932|843.65923|8.943	843.65923	8.943	C44 H88 K N10 O P	842.65195	842.65173	0.00022	0.26	NA	NA	NA	NA	NA	positive
	4|MS/MS, no match	1933|491.04877|0.826	491.04877	0.826	C9 H21 N6 Na O10 P2 S	490.04149	490.04128	0.00022	0.44	NA	NA	NA	NA	NA	positive
	4|MS/MS, no match	1938|648.41681|5.295	648.41681	5.295	C37 H58 K N3 O4	647.40954	647.40644	0.0031	4.79	NA	NA	NA	NA	NA	positive
	4|MS/MS, no match	1940|574.01491|0.768	574.01491	0.768	C15 H14 N9 O10 P3	573.00761	573.00765	-4e-05	-0.06	NA	NA	NA	NA	NA	positive
	4|MS/MS, no match	1943|552.32996|7.735	552.32996	7.735	C23 H47 K N9 O2 P	551.32268	551.32274	-6e-05	-0.11	NA	NA	NA	NA	NA	positive
	4|MS/MS, no match	1944|636.38735|7.824	636.38735	7.824	C29 H64 N3 Na O2 P2 S2	635.38006	635.38129	-0.00123	-1.93	NA	NA	NA	NA	NA	positive
	4|MS/MS, no match	1946|580.29247|7.895	580.29247	7.895	C28 H48 N Na O6 P2	579.28522	579.28546	-0.00024	-0.41	NA	NA	NA	NA	NA	positive
	4|MS/MS, no match	1948|282.97599|0.974	282.97599	0.974	C3 H5 N6 Na2 O3 P S	281.96878	281.96768	0.0011	3.9	NA	NA	NA	NA	NA	positive
	4|MS/MS, no match	1953|383.33067|9.386	383.33067	9.386	C21 H43 N4 P	382.32339	382.32253	0.00086	2.24	NA	NA	NA	NA	NA	positive
	4|MS/MS, no match	1954|141.04066|0.974	141.04066	0.974	C4 H N3 O2	123.00684	123.00688	-4e-05	-0.3	NA	NA	NA	NA	NA	positive
	4|MS/MS, no match	1955|352.15024|3.936	352.15024	3.936	C16 H21 N3 O6	351.14296	351.14304	-7e-05	-0.2	NA	NA	NA	NA	NA	positive
	4|MS/MS, no match	1957|299.20058|6.257	299.20058	6.257	C20 H26 O2	298.1933	298.19328	2e-05	0.06	NA	NA	NA	NA	NA	positive
	4|MS/MS, no match	1963|408.09002|0.537	408.09002	0.537	C10 H24 K N3 Na O8 P	407.08275	407.08358	-0.00083	-2.04	NA	NA	NA	NA	NA	positive
	4|MS/MS, no match	1964|804.57525|9.142	804.57525	9.142	C44 H82 Cl N O9	803.568	803.56781	0.00019	0.24	NA	NA	NA	NA	NA	positive
	4|MS/MS, no match	1967|369.19458|6.025	369.19458	6.025	C21 H30 Na O2 P	368.1873	368.18811	-0.00081	-2.21	NA	NA	NA	NA	NA	positive
	4|MS/MS, no match	1968|254.2476|7.385	254.2476	7.385	C16 H31 N O	253.24032	253.24056	-0.00024	-0.96	NA	NA	NA	NA	NA	positive
	4|MS/MS, no match	1972|327.23197|7.983	327.23197	7.983	C15 H30 N6 S	326.22469	326.22527	-0.00057	-1.75	NA	NA	NA	NA	NA	positive
	4|MS/MS, no match	1975|444.17987|4.353	444.17987	4.353	C16 H31 N5 Na O4 P S	443.17259	443.17321	-0.00061	-1.38	NA	NA	NA	NA	NA	positive
	4|MS/MS, no match	1976|173.04207|0.733	173.04207	0.733	C3 H4 N6 O3	172.03514	172.03449	0.00065	3.77	NA	NA	NA	NA	NA	positive
	4|MS/MS, no match	1978|748.52807|9.941	748.52807	9.941	C40 H76 N3 Na O4 P2	747.52079	747.52088	-9e-05	-0.12	NA	NA	NA	NA	NA	positive
	4|MS/MS, no match	1981|553.11716|1.301	553.11716	1.301	C17 H32 N4 Na O7 P3 S	552.10989	552.11022	-0.00034	-0.61	NA	NA	NA	NA	NA	positive
	4|MS/MS, no match	1982|473.26477|6.048	473.26477	6.048	C22 H37 K N6 O3	472.25749	472.25642	0.00107	2.26	NA	NA	NA	NA	NA	positive
	4|MS/MS, no match	1983|248.22183|4.445	248.22183	4.445	C13 H29 N O3	247.21456	247.21474	-0.00019	-0.75	NA	NA	NA	NA	NA	positive
	4|MS/MS, no match	1985|702.55183|9.466	702.55183	9.466	C36 H77 N3 Na O6 P	701.5445	701.54477	-0.00026	-0.38	NA	NA	NA	NA	NA	positive
	4|MS/MS, no match	1987|477.01617|0.973	477.01617	0.973	C10 H19 K N2 Na2 O12 S	476.0089	476.00912	-0.00022	-0.46	NA	NA	NA	NA	NA	positive
	4|MS/MS, no match	1988|397.111|2.109	397.111	2.109	C22 H20 O5 S	396.10373	396.10314	0.00058	1.47	NA	NA	NA	NA	NA	positive
	4|MS/MS, no match	1991|474.03338|0.819	474.03338	0.819	C10 H23 N Na2 O11 P2 S	473.0261	473.02624	-0.00014	-0.29	NA	NA	NA	NA	NA	positive
	4|MS/MS, no match	1992|284.8889|0.491	284.8889	0.491	C2 H2 N4 Na O2 P3 S	261.89964	261.9009	-0.00126	-4.82	NA	NA	NA	NA	NA	positive
	4|MS/MS, no match	1993|440.22135|4.765	440.22135	4.765	C15 H36 N7 O5 P S	457.22465	457.22362	0.00102	2.24	NA	NA	NA	NA	NA	positive
	4|MS/MS, no match	1995|596.35615|7.697	596.35615	7.697	C22 H50 N7 Na O10	595.34887	595.35169	-0.00281	-4.73	NA	NA	NA	NA	NA	positive
	4|MS/MS, no match	1996|670.5176|9.963	670.5176	9.963	C35 H74 N3 Na O3 P2	669.51031	669.51031	0	0	NA	NA	NA	NA	NA	positive
	4|MS/MS, no match	1997|399.03868|0.972	399.03868	0.972	C8 H13 N10 Na O2 P2 S	398.03139	398.03166	-0.00026	-0.66	NA	NA	NA	NA	NA	positive
	4|MS/MS, no match	1999|669.47067|10.229	669.47067	10.229	C36 H72 K Na2 O3 P	668.46339	668.46515	-0.00177	-2.64	NA	NA	NA	NA	NA	positive
	4|MS/MS, no match	2002|582.37677|7.634	582.37677	7.634	C29 H53 K N5 Na O3	581.36957	581.36832	0.00126	2.16	NA	NA	NA	NA	NA	positive
	4|MS/MS, no match	2003|152.05664|2.487	152.05664	2.487	C5 H13 N S2	151.04936	151.04894	0.00042	2.8	NA	NA	NA	NA	NA	positive
	4|MS/MS, no match	2005|186.1125|4.461	186.1125	4.461	C9 H15 N O3	185.10522	185.10519	3e-05	0.14	NA	NA	NA	NA	NA	positive
	4|MS/MS, no match	2006|225.08701|1.873	225.08701	1.873	C6 H13 K N6 O	224.07973	224.07879	0.00094	4.2	NA	NA	NA	NA	NA	positive
	4|MS/MS, no match	2007|307.04399|2.461	307.04399	2.461	C7 H13 K N6 Na O2 P	306.03672	306.03724	-0.00052	-1.7	NA	NA	NA	NA	NA	positive
	4|MS/MS, no match	2008|141.04067|0.971	141.04067	0.971	C4 H4 N4 O2	140.03339	140.03343	-3e-05	-0.23	NA	NA	NA	NA	NA	positive
	4|MS/MS, no match	2010|428.13389|0.804	428.13389	0.804	C12 H23 N9 Na O3 P S	427.12663	427.12799	-0.00136	-3.19	NA	NA	NA	NA	NA	positive
	4|MS/MS, no match	2011|428.13395|0.903	428.13395	0.903	C17 H23 K N7 O2 P	427.1267	427.12879	-0.00209	-4.9	NA	NA	NA	NA	NA	positive
	4|MS/MS, no match	2013|526.48337|9.934	526.48337	9.934	C32 H63 N O4	525.47609	525.47571	0.00038	0.72	NA	NA	NA	NA	NA	positive
	4|MS/MS, no match	2018|379.30514|7.554	379.30514	7.554	C19 H39 N4 Na O2	378.29798	378.29707	0.00091	2.39	NA	NA	NA	NA	NA	positive
	4|MS/MS, no match	2019|631.11628|0.766	631.11628	0.766	C21 H29 N8 O7 P3 S	630.10914	630.10928	-0.00014	-0.22	NA	NA	NA	NA	NA	positive
	4|MS/MS, no match	2020|257.02588|1.246	257.02588	1.246	C10 H11 K N4 O S	274.02913	274.02906	7e-05	0.25	NA	NA	NA	NA	NA	positive
	4|MS/MS, no match	2021|631.14957|0.658	631.14957	0.658	C25 H27 N4 Na O14	630.14229	630.14215	0.00014	0.23	NA	NA	NA	NA	NA	positive
	4|MS/MS, no match	2023|883.69995|11.502	883.69995	11.502	C53 H88 N8 Na2	882.69268	882.69273	-5e-05	-0.06	NA	NA	NA	NA	NA	positive
	4|MS/MS, no match	2026|824.57812|10.431	824.57812	10.431	C37 H83 N7 Na O7 P S	823.57101	823.571	1e-05	0.01	NA	NA	NA	NA	NA	positive
	4|MS/MS, no match	2030|263.99242|0.731	263.99242	0.731	C4 H10 N O8 P S	262.98514	262.98647	-0.00133	-5.06	NA	NA	NA	NA	NA	positive	exceeds +/-5 ppm error	incorrect formula prediction
	4|MS/MS, no match	2035|649.50288|9.953	649.50288	9.953	C33 H64 N10 O S	648.49704	648.49853	-0.00148	-2.29	NA	NA	NA	NA	NA	positive
	4|MS/MS, no match	2037|500.9731|0.453	500.9731	0.453	C7 H15 Cl K N10 Na2 O3 P3	499.96583	499.96624	-0.00042	-0.83	NA	NA	NA	NA	NA	positive
	4|MS/MS, no match	2040|291.03155|0.973	291.03155	0.973	C8 H12 N4 Na2 O S2	290.02418	290.02479	-0.00061	-2.11	NA	NA	NA	NA	NA	positive
	4|MS/MS, no match	2041|271.15099|0.739	271.15099	0.739	C7 H20 N8 Na P	270.14371	270.14462	-0.00091	-3.39	NA	NA	NA	NA	NA	positive
	4|MS/MS, no match	2043|440.9655|3.581	440.9655	3.581	C3 H8 N8 Na2 O11 P2	439.95822	439.95832	-9e-05	-0.21	NA	NA	NA	NA	NA	positive
	4|MS/MS, no match	2045|226.15502|0.699	226.15502	0.699	C11 H19 N3 O2	225.14775	225.14773	2e-05	0.08	NA	NA	NA	NA	NA	positive
	4|MS/MS, no match	2047|375.21391|6.261	375.21391	6.261	C13 H32 N6 O3 S	352.22447	352.22566	-0.00119	-3.37	NA	NA	NA	NA	NA	positive
	4|MS/MS, no match	2050|511.12847|1.301	511.12847	1.301	C16 H32 K N6 O3 P3	488.13921	488.13858	0.00063	1.29	NA	NA	NA	NA	NA	positive
	4|MS/MS, no match	2055|342.14072|0.725	342.14072	0.725	C10 H18 N6 Na O3 P	324.10679	324.10757	-0.00078	-2.42	NA	NA	NA	NA	NA	positive
	4|MS/MS, no match	2056|462.29786|7.474	462.29786	7.474	C25 H44 K N O4	461.2906	461.29074	-0.00014	-0.31	NA	NA	NA	NA	NA	positive
	4|MS/MS, no match	2059|276.10765|0.539	276.10765	0.539	C10 H19 K N3 Na O2	275.10037	275.1012	-0.00083	-3.02	NA	NA	NA	NA	NA	positive
	4|MS/MS, no match	2062|534.31942|6.647	534.31942	6.647	C22 H49 K N5 O5 P	533.31213	533.31084	0.00129	2.43	NA	NA	NA	NA	NA	positive
	4|MS/MS, no match	2064|391.17904|6.182	391.17904	6.182	C22 H29 K N2 O3	408.18234	408.18152	0.00082	2.01	NA	NA	NA	NA	NA	positive
	4|MS/MS, no match	2065|827.6641|9.929	827.6641	9.929	C45 H87 N8 Na O2 S	826.65682	826.65704	-0.00022	-0.26	NA	NA	NA	NA	NA	positive
	4|MS/MS, no match	2066|338.03064|0.552	338.03064	0.552	C6 H13 N5 Na O6 P S	337.02336	337.02218	0.00117	3.47	NA	NA	NA	NA	NA	positive
	4|MS/MS, no match	2067|268.04243|0.688	268.04243	0.688	C7 H17 N3 O3 P2 S	285.04579	285.04659	-0.00079	-2.78	NA	NA	NA	NA	NA	positive
	4|MS/MS, no match	2069|228.09793|0.697	228.09793	0.697	C5 H14 K N7 O	227.09064	227.08969	0.00095	4.18	NA	NA	NA	NA	NA	positive
	4|MS/MS, no match	2070|375.21394|6.256	375.21394	6.256	C13 H31 N6 Na O3 S	374.20669	374.2076	-0.00092	-2.45	NA	NA	NA	NA	NA	positive
	4|MS/MS, no match	2071|616.46314|7.468	616.46314	7.468	C32 H57 N9 O3	615.45586	615.45844	-0.00258	-4.18	NA	NA	NA	NA	NA	positive
	4|MS/MS, no match	2072|620.32362|7.671	620.32362	7.671	C28 H54 N3 Na2 O3 P3	619.31632	619.31734	-0.00102	-1.65	NA	NA	NA	NA	NA	positive
	4|MS/MS, no match	2073|440.22131|4.769	440.22131	4.769	C18 H35 N5 Na O2 P S	439.21403	439.21468	-0.00065	-1.48	NA	NA	NA	NA	NA	positive
	4|MS/MS, no match	2074|405.19786|0.78	405.19786	0.78	C15 H30 K N6 Na O3	404.19059	404.19142	-0.00083	-2.05	NA	NA	NA	NA	NA	positive
	4|MS/MS, no match	2075|362.95277|0.468	362.95277	0.468	C9 H10 Cl K2 N2 Na O5	361.94552	361.94501	0.00051	1.41	NA	NA	NA	NA	NA	positive
	4|MS/MS, no match	2076|727.57235|9.782	727.57235	9.782	C37 H75 N8 O4 P	726.56502	726.56489	0.00013	0.18	NA	NA	NA	NA	NA	positive
	4|MS/MS, no match	2077|376.03906|1.591	376.03906	1.591	C12 H12 K N5 Na2 O4	375.0318	375.03218	-0.00038	-1	NA	NA	NA	NA	NA	positive
	4|MS/MS, no match	2079|836.54135|8.797	836.54135	8.797	C39 H83 N O13 P2	835.53407	835.53396	0.00011	0.13	NA	NA	NA	NA	NA	positive
	4|MS/MS, no match	2080|345.0458|1.871	345.0458	1.871	C12 H13 N4 Na2 O2 P	322.0566	322.05715	-0.00055	-1.72	NA	NA	NA	NA	NA	positive
	4|MS/MS, no match	2081|686.55682|9.589	686.55682	9.589	C34 H72 N9 O3 P	685.54955	685.54957	-3e-05	-0.04	NA	NA	NA	NA	NA	positive
	4|MS/MS, no match	2084|158.15392|1.096	158.15392	1.096	C9 H19 N O	157.14664	157.14666	-2e-05	-0.16	NA	NA	NA	NA	NA	positive
	4|MS/MS, no match	2088|193.02874|0.733	193.02874	0.733	C5 H10 N2 O2 P2	192.02146	192.02175	-0.00029	-1.49	NA	NA	NA	NA	NA	positive
	4|MS/MS, no match	2090|320.09117|0.687	320.09117	0.687	C8 H19 N5 Na O3 P S	319.0839	319.08439	-0.00049	-1.55	NA	NA	NA	NA	NA	positive
	4|MS/MS, no match	2091|836.60135|8.545	836.60135	8.545	C41 H83 K N9 O4 P	835.59408	835.59427	-2e-04	-0.23	NA	NA	NA	NA	NA	positive
	4|MS/MS, no match	2093|534.31942|6.729	534.31942	6.729	C28 H46 N3 Na2 O2 P	533.31213	533.3123	-0.00017	-0.32	NA	NA	NA	NA	NA	positive
	4|MS/MS, no match	2094|585.41305|10.204	585.41305	10.204	C31 H61 N4 P S2	584.40578	584.40753	-0.00175	-2.99	NA	NA	NA	NA	NA	positive
	4|MS/MS, no match	2097|580.39759|7.984	580.39759	7.984	C27 H56 N7 Na O P2	579.39036	579.39193	-0.00157	-2.71	NA	NA	NA	NA	NA	positive
	4|MS/MS, no match	2098|718.30778|3.928	718.30778	3.928	C24 H57 K N7 Na2 O6 P3	717.30051	717.30156	-0.00106	-1.47	NA	NA	NA	NA	NA	positive
	4|MS/MS, no match	2100|138.02959|1.137	138.02959	1.137	C5 H3 N3 O2	137.02233	137.02253	-2e-04	-1.43	NA	NA	NA	NA	NA	positive
	4|MS/MS, no match	2103|460.26929|7.316	460.26929	7.316	C25 H42 N Na O S2	459.26201	459.26055	0.00146	3.19	NA	NA	NA	NA	NA	positive
	4|MS/MS, no match	2104|286.98389|1.675	286.98389	1.675	C7 H9 K N2 Na2 O3 S	285.97656	285.97663	-7e-05	-0.26	NA	NA	NA	NA	NA	positive
	4|MS/MS, no match	2105|546.48612|10.425	546.48612	10.425	C28 H63 N7 O S	545.47884	545.48148	-0.00264	-4.83	NA	NA	NA	NA	NA	positive
	4|MS/MS, no match	2107|400.89884|0.467	400.89884	0.467	C7 H15 Cl3 Na O3 P3 S	399.89156	399.8918	-0.00024	-0.6	NA	NA	NA	NA	NA	positive
	4|MS/MS, no match	2109|210.08736|0.699	210.08736	0.699	C5 H12 K N7	209.08008	209.07913	0.00096	4.57	NA	NA	NA	NA	NA	positive
	4|MS/MS, no match	2110|566.34556|8.189	566.34556	8.189	C25 H48 K N7 O5	565.33829	565.3354	0.00289	5.1	NA	NA	NA	NA	NA	positive	exceeds +/-5 ppm error	incorrect formula prediction
	4|MS/MS, no match	2115|860.66694|9.33	860.66694	9.33	C54 H87 N5 Na P	859.65966	859.65968	-2e-05	-0.02	NA	NA	NA	NA	NA	positive
	4|MS/MS, no match	2119|550.25109|4.147	550.25109	4.147	C28 H36 N3 Na O7	549.24382	549.24509	-0.00128	-2.33	NA	NA	NA	NA	NA	positive
	4|MS/MS, no match	2120|175.97669|0.732	175.97669	0.732	C3 H N3 O4 S	174.96941	174.96878	0.00064	3.63	NA	NA	NA	NA	NA	positive
	4|MS/MS, no match	2121|790.53634|10.333	790.53634	10.333	C40 H79 N3 Na2 O5 P2	789.52907	789.52903	3e-05	0.04	NA	NA	NA	NA	NA	positive
	4|MS/MS, no match	2123|436.28215|7.457	436.28215	7.457	C21 H43 N Na2 O3 S	435.27487	435.2759	-0.00103	-2.37	NA	NA	NA	NA	NA	positive
	4|MS/MS, no match	2124|258.20609|4.066	258.20609	4.066	C14 H27 N O3	257.19881	257.19909	-0.00028	-1.1	NA	NA	NA	NA	NA	positive
	4|MS/MS, no match	2127|992.74576|9.233	992.74576	9.233	C55 H103 N5 O6 P2	991.73849	991.73836	0.00013	0.13	NA	NA	NA	NA	NA	positive
	4|MS/MS, no match	2128|206.97975|0.733	206.97975	0.733	C4 H3 N2 O6 P	205.97248	205.97287	-4e-04	-1.93	NA	NA	NA	NA	NA	positive
	4|MS/MS, no match	2129|267.05852|1.473	267.05852	1.473	C9 H11 N6 P S	266.05127	266.05035	0.00092	3.45	NA	NA	NA	NA	NA	positive
	4|MS/MS, no match	2131|289.99604|1.591	289.99604	1.591	C2 H7 N9 Na O P3	288.9886	288.98841	0.00019	0.66	NA	NA	NA	NA	NA	positive
	4|MS/MS, no match	2132|329.14268|0.935	329.14268	0.935	C13 H26 N2 Na O2 P S	328.13537	328.13503	0.00034	1.02	NA	NA	NA	NA	NA	positive
	4|MS/MS, no match	2133|336.15551|3.724	336.15551	3.724	C13 H23 N5 Na O2 P	335.14823	335.14871	-0.00048	-1.42	NA	NA	NA	NA	NA	positive
	4|MS/MS, no match	2134|475.21331|7.599	475.21331	7.599	C15 H38 N6 Na2 O2 P2 S	474.20602	474.20476	0.00127	2.67	NA	NA	NA	NA	NA	positive
	4|MS/MS, no match	2135|699.51751|10.472	699.51751	10.472	C41 H71 Na O7	698.51023	698.50975	0.00048	0.69	NA	NA	NA	NA	NA	positive
	4|MS/MS, no match	2136|629.47591|10.183	629.47591	10.183	C38 H66 K N2 Na O	628.46864	628.47099	-0.00236	-3.75	NA	NA	NA	NA	NA	positive
	4|MS/MS, no match	2140|184.04548|0.438	184.04548	0.438	C6 H9 N3 Na2 O2	201.04876	201.04902	-0.00025	-1.27	NA	NA	NA	NA	NA	positive
	4|MS/MS, no match	2141|285.07503|0.587	285.07503	0.587	C7 H10 N5 Na O3 S	267.04118	267.0402	0.00098	3.67	NA	NA	NA	NA	NA	positive
	4|MS/MS, no match	2145|415.30294|7.854	415.30294	7.854	C16 H41 N8 O P	392.31369	392.31409	-4e-04	-1.02	NA	NA	NA	NA	NA	positive
	4|MS/MS, no match	2148|404.99276|0.453	404.99276	0.453	C7 H10 N8 Na O5 P S2	403.98549	403.98509	4e-04	0.98	NA	NA	NA	NA	NA	positive
	4|MS/MS, no match	2149|341.30494|7.896	341.30494	7.896	C21 H40 O3	340.29766	340.29775	-8e-05	-0.25	NA	NA	NA	NA	NA	positive
	4|MS/MS, no match	2150|252.04566|0.804	252.04566	0.804	C5 H6 N7 Na O4	251.03843	251.0379	0.00053	2.12	NA	NA	NA	NA	NA	positive
	4|MS/MS, no match	2151|415.35701|9.666	415.35701	9.666	C22 H47 N4 O P	414.34974	414.34875	0.00099	2.39	NA	NA	NA	NA	NA	positive
	4|MS/MS, no match	2152|267.05843|1.413	267.05843	1.413	C8 H8 N6 Na2 O2	266.05116	266.05041	0.00075	2.82	NA	NA	NA	NA	NA	positive
	4|MS/MS, no match	2157|328.22321|4.228	328.22321	4.228	C16 H29 N3 O4	327.21593	327.21581	0.00012	0.37	NA	NA	NA	NA	NA	positive
	4|MS/MS, no match	2158|367.05582|2.473	367.05582	2.473	C9 H11 N8 Na O5 S	366.04854	366.04708	0.00146	3.99	NA	NA	NA	NA	NA	positive
	4|MS/MS, no match	2159|219.00807|0.654	219.00807	0.654	C6 H8 N2 O3 P2	218.00079	218.00102	-0.00022	-1.02	NA	NA	NA	NA	NA	positive
	4|MS/MS, no match	2165|455.31321|7.892	455.31321	7.892	C28 H40 N4	432.32394	432.3253	-0.00136	-3.14	NA	NA	NA	NA	NA	positive
	4|MS/MS, no match	2166|327.07993|1.312	327.07993	1.312	C10 H12 N6 Na2 O4	326.07276	326.07154	0.00122	3.74	NA	NA	NA	NA	NA	positive
	4|MS/MS, no match	2170|389.01532|0.456	389.01532	0.456	C13 H20 K Na2 O2 P S2	388.00805	388.00748	0.00057	1.46	NA	NA	NA	NA	NA	positive
	4|MS/MS, no match	2171|617.5143|10.431	617.5143	10.431	C36 H71 K N2 Na2	616.50702	616.50497	0.00205	3.33	NA	NA	NA	NA	NA	positive
	4|MS/MS, no match	2172|385.03143|0.443	385.03143	0.443	C6 H13 Cl N10 Na2 O P2	384.02415	384.0233	0.00086	2.23	NA	NA	NA	NA	NA	positive
	4|MS/MS, no match	2173|540.30434|7.533	540.30434	7.533	C18 H48 K N9 O3 P2	539.29706	539.29924	-0.00218	-4.04	NA	NA	NA	NA	NA	positive
	4|MS/MS, no match	2175|851.17437|0.731	851.17437	0.731	C33 H38 K N10 O9 P3	850.16711	850.16731	-2e-04	-0.23	NA	NA	NA	NA	NA	positive
	4|MS/MS, no match	2177|300.9866|0.971	300.9866	0.971	C5 H7 K N6 Na2 O2 S	299.97943	299.97837	0.00107	3.56	NA	NA	NA	NA	NA	positive
	4|MS/MS, no match	2178|760.48705|10.013	760.48705	10.013	C43 H66 N3 Na O7	759.47977	759.47985	-7e-05	-0.1	NA	NA	NA	NA	NA	positive
	4|MS/MS, no match	2182|288.03902|0.802	288.03902	0.802	C9 H11 N3 Na2 O3 S	287.03175	287.03165	1e-04	0.36	NA	NA	NA	NA	NA	positive
	4|MS/MS, no match	2183|834.58576|8.217	834.58576	8.217	C49 H80 N Na O8	833.57849	833.57816	0.00033	0.39	NA	NA	NA	NA	NA	positive
	4|MS/MS, no match	2184|379.18569|6.185	379.18569	6.185	C14 H31 N2 Na O6 S	378.17841	378.18005	-0.00164	-4.33	NA	NA	NA	NA	NA	positive
	4|MS/MS, no match	2185|268.05133|0.688	268.05133	0.688	C7 H14 N3 O4 P S	267.04406	267.04426	-2e-04	-0.77	NA	NA	NA	NA	NA	positive
	4|MS/MS, no match	2186|405.15896|3.758	405.15896	3.758	C11 H20 N10 O7	404.15167	404.15164	3e-05	0.07	NA	NA	NA	NA	NA	positive
	4|MS/MS, no match	2188|652.41856|7.888	652.41856	7.888	C34 H65 K N Na2 O3 P	651.41132	651.41345	-0.00214	-3.28	NA	NA	NA	NA	NA	positive
	4|MS/MS, no match	2191|285.1192|0.659	285.1192	0.659	C7 H14 K N7 O2	267.08535	267.0846	0.00075	2.8	NA	NA	NA	NA	NA	positive
	4|MS/MS, no match	2193|552.33007|6.722	552.33007	6.722	C23 H52 N3 Na O6 P2	551.32273	551.3229	-0.00017	-0.31	NA	NA	NA	NA	NA	positive
	4|MS/MS, no match	2195|404.974|0.651	404.974	0.651	C9 H6 N6 O9 P2	403.96672	403.96715	-0.00042	-1.05	NA	NA	NA	NA	NA	positive
	4|MS/MS, no match	2199|138.02965|1.14	138.02965	1.14	C5 H6 N4 O2	154.04894	154.04908	-0.00014	-0.89	NA	NA	NA	NA	NA	positive
	4|MS/MS, no match	2201|461.08166|1.137	461.08166	1.137	C17 H18 N8 O2 P2 S	460.07439	460.07487	-0.00048	-1.04	NA	NA	NA	NA	NA	positive
	4|MS/MS, no match	2202|494.36073|8.482	494.36073	8.482	C26 H48 N5 O2 P	493.35345	493.35456	-0.00111	-2.25	NA	NA	NA	NA	NA	positive
	4|MS/MS, no match	2203|204.09781|0.642	204.09781	0.642	C7 H13 N3 O4	203.09057	203.09061	-3e-05	-0.17	NA	NA	NA	NA	NA	positive
	4|MS/MS, no match	2204|181.00965|1.14	181.00965	1.14	C5 H11 O P3	180.00238	180.00227	1e-04	0.58	NA	NA	NA	NA	NA	positive
	4|MS/MS, no match	2206|718.55779|9.083	718.55779	9.083	C40 H73 N5 Na2 O3	717.55051	717.55088	-0.00037	-0.52	NA	NA	NA	NA	NA	positive
	4|MS/MS, no match	2208|340.28455|8.465	340.28455	8.465	C17 H39 N3 Na P	339.27728	339.27793	-0.00065	-1.93	NA	NA	NA	NA	NA	positive
	4|MS/MS, no match	2210|748.54899|9.668	748.54899	9.668	C40 H78 N O9 P	747.54173	747.54142	0.00031	0.42	NA	NA	NA	NA	NA	positive
	4|MS/MS, no match	2211|293.14946|4.696	293.14946	4.696	C15 H20 N2 O4	292.14218	292.14231	-0.00013	-0.44	NA	NA	NA	NA	NA	positive
	4|MS/MS, no match	2213|317.21128|6.539	317.21128	6.539	C20 H28 O3	316.20397	316.20384	0.00012	0.38	NA	NA	NA	NA	NA	positive
	4|MS/MS, no match	2214|682.57494|10.504	682.57494	10.504	C39 H80 K N O5	681.56766	681.56736	3e-04	0.44	NA	NA	NA	NA	NA	positive
	4|MS/MS, no match	2215|185.03056|0.976	185.03056	0.976	C6 H6 N2 Na2 O2	184.02328	184.02247	0.00082	4.43	NA	NA	NA	NA	NA	positive
	4|MS/MS, no match	2216|430.16412|3.681	430.16412	3.681	C13 H30 N5 Na2 O4 P S	429.15684	429.15515	0.00169	3.94	NA	NA	NA	NA	NA	positive
	4|MS/MS, no match	2218|307.01255|0.451	307.01255	0.451	C5 H13 Cl N4 O5 P2	306.00527	306.00497	3e-04	0.98	NA	NA	NA	NA	NA	positive
	4|MS/MS, no match	2220|268.12887|0.692	268.12887	0.692	C11 H16 N7 Na O	285.13218	285.1314	0.00077	2.71	NA	NA	NA	NA	NA	positive
	4|MS/MS, no match	2226|375.21396|6.183	375.21396	6.183	C13 H31 N6 Na O3 S	374.20671	374.2076	-0.00089	-2.38	NA	NA	NA	NA	NA	positive
	4|MS/MS, no match	2227|280.02655|2.119	280.02655	2.119	C10 H12 N Na O3 P2	279.01939	279.01901	0.00038	1.38	NA	NA	NA	NA	NA	positive
	4|MS/MS, no match	2229|573.41304|9.982	573.41304	9.982	C37 H55 N2 Na	550.4238	550.42629	-0.0025	-4.54	NA	NA	NA	NA	NA	positive
	4|MS/MS, no match	2230|520.33287|4.595	520.33287	4.595	C17 H46 N9 O7 P	519.32559	519.32578	-0.00019	-0.36	NA	NA	NA	NA	NA	positive
	4|MS/MS, no match	2231|619.45487|10.079	619.45487	10.079	C31 H63 N4 O6 P	618.44759	618.44852	-0.00093	-1.5	NA	NA	NA	NA	NA	positive
	4|MS/MS, no match	2232|538.38711|8.227	538.38711	8.227	C29 H56 K N O5	537.37983	537.37956	0.00027	0.51	NA	NA	NA	NA	NA	positive
	4|MS/MS, no match	2236|552.22623|0.601	552.22623	0.601	C21 H40 N5 O6 P3	551.21895	551.21914	-0.00019	-0.35	NA	NA	NA	NA	NA	positive
	4|MS/MS, no match	2238|333.15128|7.753	333.15128	7.753	C12 H18 N10 O3	350.15455	350.15633	-0.00178	-5.08	NA	NA	NA	NA	NA	positive	exceeds +/-5 ppm error	incorrect formula prediction
	4|MS/MS, no match	2241|586.52311|10.445	586.52311	10.445	C34 H72 N3 P S	585.51591	585.51846	-0.00255	-4.35	NA	NA	NA	NA	NA	positive
	4|MS/MS, no match	2242|441.0493|0.971	441.0493	0.971	C8 H21 K N8 Na2 O2 P2 S	440.04203	440.04159	0.00044	1	NA	NA	NA	NA	NA	positive
	4|MS/MS, no match	2246|309.99957|1.138	309.99957	1.138	C9 H10 K N3 Na2 O2 S	308.9923	308.99262	-0.00032	-1.04	NA	NA	NA	NA	NA	positive
	4|MS/MS, no match	2252|454.38915|10.115	454.38915	10.115	C27 H51 N O4	453.38187	453.38181	7e-05	0.14	NA	NA	NA	NA	NA	positive
	4|MS/MS, no match	2254|645.47062|10.18	645.47062	10.18	C32 H72 K N4 P3	644.46334	644.46069	0.00266	4.12	NA	NA	NA	NA	NA	positive
	4|MS/MS, no match	2255|236.09166|4.116	236.09166	4.116	C12 H15 N O5	253.09494	253.09502	-8e-05	-0.33	NA	NA	NA	NA	NA	positive
	4|MS/MS, no match	2258|261.05436|3.833	261.05436	3.833	C9 H12 N2 O5 S	260.04711	260.04669	0.00042	1.61	NA	NA	NA	NA	NA	positive
	4|MS/MS, no match	2261|530.28798|7.58	530.28798	7.58	C26 H44 N O8 P	529.28071	529.28045	0.00025	0.48	NA	NA	NA	NA	NA	positive
	4|MS/MS, no match	2265|418.00656|1.245	418.00656	1.245	C7 H19 N5 Na O4 P3 S2	416.99929	416.9989	0.00039	0.93	NA	NA	NA	NA	NA	positive
	4|MS/MS, no match	2266|340.99445|0.766	340.99445	0.766	C7 H12 K N4 Na O4 P2	339.98717	339.98685	0.00032	0.93	NA	NA	NA	NA	NA	positive
	4|MS/MS, no match	2267|476.27736|6.545	476.27736	6.545	C23 H45 N Na2 O2 P2	475.27009	475.27209	-0.00201	-4.22	NA	NA	NA	NA	NA	positive
	4|MS/MS, no match	2268|620.39243|8.01	620.39243	8.01	C25 H54 N7 Na O9	619.38514	619.38807	-0.00293	-4.73	NA	NA	NA	NA	NA	positive
	4|MS/MS, no match	2269|519.26122|7.932	519.26122	7.932	C22 H47 K N2 Na2 O2 P2	518.25395	518.25452	-0.00058	-1.11	NA	NA	NA	NA	NA	positive
	4|MS/MS, no match	2271|251.08505|0.459	251.08505	0.459	C8 H14 N4 Na2 O	228.0959	228.0963	-4e-04	-1.76	NA	NA	NA	NA	NA	positive
	4|MS/MS, no match	2275|335.05925|1.138	335.05925	1.138	C9 H17 Cl2 N6 Na S	334.05197	334.05102	0.00096	2.86	NA	NA	NA	NA	NA	positive
	4|MS/MS, no match	2277|353.16208|7.751	353.16208	7.751	C9 H26 Cl N8 Na O S	352.15493	352.15365	0.00128	3.63	NA	NA	NA	NA	NA	positive
	4|MS/MS, no match	2280|707.56983|9.315	707.56983	9.315	C41 H70 N8 O2	706.56255	706.56217	0.00038	0.53	NA	NA	NA	NA	NA	positive
	4|MS/MS, no match	2292|206.97977|0.734	206.97977	0.734	C5 H7 Na2 O5 P	223.98306	223.98265	0.00041	1.82	NA	NA	NA	NA	NA	positive
	4|MS/MS, no match	2293|728.52302|9.952	728.52302	9.952	C42 H72 N3 Na2 O2 P	727.51572	727.51575	-4e-05	-0.05	NA	NA	NA	NA	NA	positive
	4|MS/MS, no match	2294|307.16085|0.932	307.16085	0.932	C11 H22 N4 O6	306.15353	306.15393	-0.00041	-1.33	NA	NA	NA	NA	NA	positive
	4|MS/MS, no match	2295|126.0219|0.658	126.0219	0.658	C2 H7 N O3 S	125.01463	125.01466	-4e-05	-0.29	NA	NA	NA	NA	NA	positive
	4|MS/MS, no match	2296|440.40982|9.667	440.40982	9.667	C27 H53 N O3	439.40254	439.40254	0	0	NA	NA	NA	NA	NA	positive
	4|MS/MS, no match	2297|491.19851|3.682	491.19851	3.682	C12 H30 N10 O9 S	490.19123	490.19179	-0.00056	-1.14	NA	NA	NA	NA	NA	positive
	4|MS/MS, no match	2299|367.33566|9.055	367.33566	9.055	C27 H44 O	384.33898	384.33922	-0.00024	-0.61	NA	NA	NA	NA	NA	positive
	4|MS/MS, no match	2302|396.04611|0.966	396.04611	0.966	C11 H12 K N9 Na O2 P	395.03883	395.03863	2e-04	0.5	NA	NA	NA	NA	NA	positive
	4|MS/MS, no match	2303|436.21116|4.883	436.21116	4.883	C15 H35 N5 Na O4 P S	435.20388	435.20451	-0.00062	-1.43	NA	NA	NA	NA	NA	positive
	4|MS/MS, no match	2309|523.06548|0.789	523.06548	0.789	C13 H14 N8 O15	522.05819	522.05786	0.00033	0.63	NA	NA	NA	NA	NA	positive
	4|MS/MS, no match	2310|466.29282|7.394	466.29282	7.394	C18 H41 N7 Na2 O2 S	465.28554	465.28378	0.00176	3.78	NA	NA	NA	NA	NA	positive
	4|MS/MS, no match	2312|663.48122|10.156	663.48122	10.156	C31 H68 N4 Na O7 P	662.47422	662.47233	0.00189	2.85	NA	NA	NA	NA	NA	positive
	4|MS/MS, no match	2318|170.03257|0.97	170.03257	0.97	C4 H8 K N3 O2	169.0253	169.02536	-6e-05	-0.36	NA	NA	NA	NA	NA	positive
	4|MS/MS, no match	2320|721.58602|9.489	721.58602	9.489	C43 H86 Na P S2	720.57877	720.58063	-0.00186	-2.58	NA	NA	NA	NA	NA	positive
	4|MS/MS, no match	2322|612.3352|4.576	612.3352	4.576	C23 H51 N5 Na O10 P	611.32792	611.32712	8e-04	1.31	NA	NA	NA	NA	NA	positive
	4|MS/MS, no match	2323|538.38716|8.782	538.38716	8.782	C27 H56 N O7 P	537.37988	537.37944	0.00044	0.83	NA	NA	NA	NA	NA	positive
	4|MS/MS, no match	2331|276.07528|3.625	276.07528	3.625	C9 H15 N3 Na2 O2 S	275.06797	275.06804	-7e-05	-0.25	NA	NA	NA	NA	NA	positive
	4|MS/MS, no match	2332|518.09329|0.795	518.09329	0.795	C24 H16 N9 Na S2	517.08602	517.08678	-0.00076	-1.47	NA	NA	NA	NA	NA	positive
	4|MS/MS, no match	2333|167.11792|0.964	167.11792	0.964	C9 H14 N2 O	166.11065	166.11061	3e-05	0.2	NA	NA	NA	NA	NA	positive
	4|MS/MS, no match	2334|309.14455|4.021	309.14455	4.021	C11 H21 K N6 O2	308.13727	308.13631	0.00096	3.12	NA	NA	NA	NA	NA	positive
	4|MS/MS, no match	2338|204.09777|0.642	204.09777	0.642	C4 H12 N4 Na O P	186.06399	186.06464	-0.00066	-3.52	NA	NA	NA	NA	NA	positive
	4|MS/MS, no match	2343|492.24134|1.161	492.24134	1.161	C17 H40 N7 Na O2 P2 S	491.23406	491.23371	0.00035	0.71	NA	NA	NA	NA	NA	positive
	4|MS/MS, no match	2344|857.68395|11.306	857.68395	11.306	C54 H94 N2 Na P S	856.67668	856.6773	-0.00063	-0.73	NA	NA	NA	NA	NA	positive
	4|MS/MS, no match	2348|392.28274|7.943	392.28274	7.943	C20 H41 N O4 S	391.27546	391.27563	-0.00017	-0.42	NA	NA	NA	NA	NA	positive
	4|MS/MS, no match	2349|302.06352|0.578	302.06352	0.578	C7 H13 N5 Na O5 P	301.05623	301.0552	0.00103	3.43	NA	NA	NA	NA	NA	positive
	4|MS/MS, no match	2350|312.19182|3.941	312.19182	3.941	C9 H26 N7 O3 P	311.18455	311.18347	0.00107	3.45	NA	NA	NA	NA	NA	positive
	4|MS/MS, no match	2354|486.18815|4.599	486.18815	4.599	C26 H30 K N3 Na2 O	485.18088	485.18213	-0.00126	-2.59	NA	NA	NA	NA	NA	positive
	4|MS/MS, no match	2355|392.0341|1.822	392.0341	1.822	C5 H16 N9 O4 P3 S	391.02683	391.02588	0.00095	2.44	NA	NA	NA	NA	NA	positive
	4|MS/MS, no match	2356|371.1129|1.169	371.1129	1.169	C8 H21 N8 Na2 O2 P S	370.10563	370.10412	0.00151	4.08	NA	NA	NA	NA	NA	positive
	4|MS/MS, no match	2358|258.14453|0.658	258.14453	0.658	C7 H22 K N7 O2	275.14781	275.1472	0.00061	2.21	NA	NA	NA	NA	NA	positive
	4|MS/MS, no match	2359|240.10181|3.684	240.10181	3.684	C15 H13 N O2	239.09453	239.09463	-1e-04	-0.4	NA	NA	NA	NA	NA	positive
	4|MS/MS, no match	2361|155.04507|2.581	155.04507	2.581	C6 H6 N2 O3	154.0378	154.03784	-4e-05	-0.26	NA	NA	NA	NA	NA	positive
	4|MS/MS, no match	2363|270.14452|0.847	270.14452	0.847	C12 H19 N3 O4	269.13724	269.13756	-0.00032	-1.18	NA	NA	NA	NA	NA	positive
	4|MS/MS, no match	2366|307.01253|0.446	307.01253	0.446	C2 H7 Cl N10 Na2 O2	284.02327	284.02374	-0.00047	-1.64	NA	NA	NA	NA	NA	positive
	4|MS/MS, no match	2369|395.21034|7.751	395.21034	7.751	C13 H31 N8 O2 P S	394.20309	394.20283	0.00026	0.66	NA	NA	NA	NA	NA	positive
	4|MS/MS, no match	2372|217.06822|0.664	217.06822	0.664	C6 H10 N4 Na2 O2	216.06095	216.05991	0.00103	4.78	NA	NA	NA	NA	NA	positive
	4|MS/MS, no match	2373|676.58785|10.23	676.58785	10.23	C41 H79 K N3 Na	675.58068	675.58088	-0.00019	-0.29	NA	NA	NA	NA	NA	positive
	4|MS/MS, no match	2376|547.28373|1.068	547.28373	1.068	C16 H41 N10 Na2 O6 P	546.27645	546.27435	0.0021	3.84	NA	NA	NA	NA	NA	positive
	4|MS/MS, no match	2378|470.28761|7.097	470.28761	7.097	C17 H41 N7 Na2 O3 S	469.28041	469.2787	0.00171	3.64	NA	NA	NA	NA	NA	positive
	4|MS/MS, no match	2381|338.05744|3.633	338.05744	3.633	C6 H14 N9 O2 P3	337.05016	337.04833	0.00183	5.43	NA	NA	NA	NA	NA	positive	exceeds +/-5 ppm error	incorrect formula prediction
	4|MS/MS, no match	2384|510.28298|6.05	510.28298	6.05	C19 H43 N7 Na2 O2 P2	509.27572	509.27489	0.00084	1.64	NA	NA	NA	NA	NA	positive
	4|MS/MS, no match	2388|203.02272|1.21	203.02272	1.21	C3 H11 N4 Na O2 P2	220.02599	220.02549	5e-04	2.27	NA	NA	NA	NA	NA	positive
	4|MS/MS, no match	2389|307.0521|1.304	307.0521	1.304	C7 H17 N4 Na O2 P2 S	306.04432	306.04451	-0.00019	-0.63	NA	NA	NA	NA	NA	positive
	4|MS/MS, no match	2392|464.33708|7.63	464.33708	7.63	C20 H45 N7 O3 S	463.3298	463.33046	-0.00066	-1.42	NA	NA	NA	NA	NA	positive
	4|MS/MS, no match	2394|359.01706|1.304	359.01706	1.304	C11 H9 N6 Na O3 P2	358.00994	358.01091	-0.00096	-2.69	NA	NA	NA	NA	NA	positive
	4|MS/MS, no match	2395|631.42472|7.753	631.42472	7.753	C41 H55 N2 Na O2	630.41743	630.41612	0.00131	2.08	NA	NA	NA	NA	NA	positive
	4|MS/MS, no match	2397|765.20576|0.618	765.20576	0.618	C24 H38 N8 Na O17 P	764.19848	764.19902	-0.00054	-0.71	NA	NA	NA	NA	NA	positive
	4|MS/MS, no match	2398|323.25821|8.477	323.25821	8.477	C20 H34 O3	322.25075	322.25079	-4e-05	-0.14	NA	NA	NA	NA	NA	positive
	4|MS/MS, no match	2402|403.04193|1.249	403.04193	1.249	C12 H8 N10 Na2 O2 S	402.03466	402.03478	-0.00012	-0.31	NA	NA	NA	NA	NA	positive
	4|MS/MS, no match	2407|420.02267|1.677	420.02267	1.677	C8 H14 N5 O11 P S	419.01535	419.01481	0.00053	1.28	NA	NA	NA	NA	NA	positive
	4|MS/MS, no match	2409|680.45002|8.308	680.45002	8.308	C32 H60 N9 Na2 O2 P	679.44285	679.4403	0.00256	3.76	NA	NA	NA	NA	NA	positive
	4|MS/MS, no match	2412|391.17889|6.189	391.17889	6.189	C15 H32 N2 Na O4 P S	390.17162	390.17181	-0.00019	-0.5	NA	NA	NA	NA	NA	positive
	4|MS/MS, no match	2420|335.21946|7.268	335.21946	7.268	C14 H32 K N4 Na O	334.21218	334.21109	0.0011	3.28	NA	NA	NA	NA	NA	positive
	4|MS/MS, no match	2423|204.06305|1.178	204.06305	1.178	C9 H10 N Na O3	203.05579	203.05584	-4e-05	-0.22	NA	NA	NA	NA	NA	positive
	4|MS/MS, no match	2426|267.06253|0.462	267.06253	0.462	C10 H13 K N4 O	244.07334	244.07264	7e-04	2.87	NA	NA	NA	NA	NA	positive
	4|MS/MS, no match	2427|119.03521|2.328	119.03521	2.328	C5 H2 N4	118.02792	118.02795	-3e-05	-0.24	NA	NA	NA	NA	NA	positive
	4|MS/MS, no match	2429|327.23194|7.933	327.23194	7.933	C15 H30 N6 S	326.22467	326.22527	-6e-04	-1.84	NA	NA	NA	NA	NA	positive
	4|MS/MS, no match	2431|867.70492|11.531	867.70492	11.531	C43 H96 N8 O5 P2	866.69765	866.69789	-0.00024	-0.28	NA	NA	NA	NA	NA	positive
	4|MS/MS, no match	2434|527.16122|3.236	527.16122	3.236	C19 H31 N8 Na O P2 S	504.17198	504.17145	0.00054	1.07	NA	NA	NA	NA	NA	positive
	4|MS/MS, no match	2436|386.15722|4.424	386.15722	4.424	C9 H26 N9 Na2 O P S	385.14994	385.1514	-0.00146	-3.79	NA	NA	NA	NA	NA	positive
	4|MS/MS, no match	2437|654.39793|7.468	654.39793	7.468	C31 H60 N O11 P	653.39067	653.3904	0.00027	0.42	NA	NA	NA	NA	NA	positive
	4|MS/MS, no match	2445|640.51512|10.399	640.51512	10.399	C33 H68 N7 Na2 P	639.50784	639.50692	0.00092	1.43	NA	NA	NA	NA	NA	positive
	4|MS/MS, no match	2446|536.33528|6.655	536.33528	6.655	C28 H48 N3 Na2 O2 P	535.32802	535.32795	7e-05	0.13	NA	NA	NA	NA	NA	positive
	4|MS/MS, no match	2447|462.21949|3.69	462.21949	3.69	C18 H31 N5 O9	461.21221	461.21218	4e-05	0.08	NA	NA	NA	NA	NA	positive
	4|MS/MS, no match	2450|222.98823|0.504	222.98823	0.504	C5 H8 K2 N2 O3	221.98095	221.98091	4e-05	0.19	NA	NA	NA	NA	NA	positive
	4|MS/MS, no match	2454|363.18732|0.617	363.18732	0.617	C14 H26 N4 O7	362.18005	362.18015	-1e-04	-0.29	NA	NA	NA	NA	NA	positive
	4|MS/MS, no match	2456|737.58026|9.082	737.58026	9.082	C44 H77 N2 Na O5	736.57298	736.57302	-3e-05	-0.05	NA	NA	NA	NA	NA	positive
	4|MS/MS, no match	2458|401.10184|1.076	401.10184	1.076	C21 H19 N2 O3 P	378.11269	378.11333	-0.00064	-1.69	NA	NA	NA	NA	NA	positive
	4|MS/MS, no match	2460|416.22776|4.777	416.22776	4.777	C14 H34 N5 O7 P	415.22048	415.21958	9e-04	2.16	NA	NA	NA	NA	NA	positive
	4|MS/MS, no match	2462|542.51477|10.164	542.51477	10.164	C32 H68 N3 O P	541.50749	541.51	-0.00251	-4.64	NA	NA	NA	NA	NA	positive
	4|MS/MS, no match	2463|714.34608|4.942	714.34608	4.942	C30 H58 K N3 Na O10 P	713.33881	713.33946	-0.00065	-0.92	NA	NA	NA	NA	NA	positive
	4|MS/MS, no match	2466|557.45664|7.753	557.45664	7.753	C33 H67 K Na P	556.44937	556.45152	-0.00215	-3.86	NA	NA	NA	NA	NA	positive
	4|MS/MS, no match	2469|360.06066|0.596	360.06066	0.596	C11 H18 K N5 Na O4 P	377.06385	377.06312	0.00073	1.95	NA	NA	NA	NA	NA	positive
	4|MS/MS, no match	2470|524.27485|7.322	524.27485	7.322	C27 H43 K N Na O5	523.26762	523.2676	2e-05	0.04	NA	NA	NA	NA	NA	positive
	4|MS/MS, no match	2471|706.39836|4.31	706.39836	4.31	C31 H57 N5 Na2 O10	705.39108	705.39008	0.001	1.41	NA	NA	NA	NA	NA	positive
	4|MS/MS, no match	2472|578.15523|2.114	578.15523	2.114	C28 H29 N Na O9 P	577.14795	577.14776	0.00019	0.33	NA	NA	NA	NA	NA	positive
	4|MS/MS, no match	2474|808.66652|10.607	808.66652	10.607	C45 H86 K N9 O	807.65925	807.65924	1e-05	0.01	NA	NA	NA	NA	NA	positive
	4|MS/MS, no match	2479|528.30866|7.455	528.30866	7.455	C24 H49 K N3 Na2 O2 P	527.30139	527.29949	0.0019	3.61	NA	NA	NA	NA	NA	positive
	4|MS/MS, no match	2482|750.56474|9.982	750.56474	9.982	C42 H78 N3 Na2 O3 P	749.55746	749.55762	-0.00015	-0.21	NA	NA	NA	NA	NA	positive
	4|MS/MS, no match	2483|285.11941|0.51	285.11941	0.51	C5 H17 N8 O4 P	284.1121	284.11104	0.00106	3.75	NA	NA	NA	NA	NA	positive
	4|MS/MS, no match	2484|297.24237|8.225	297.24237	8.225	C18 H32 O3	296.2351	296.23514	-4e-05	-0.14	NA	NA	NA	NA	NA	positive
	4|MS/MS, no match	2486|118.06512|2.114	118.06512	2.114	C8 H7 N	117.05785	117.05785	0	-0.01	NA	NA	NA	NA	NA	positive
	4|MS/MS, no match	2488|181.00963|1.146	181.00963	1.146	C4 H10 N2 O3 S2	198.01295	198.01328	-0.00034	-1.69	NA	NA	NA	NA	NA	positive
	4|MS/MS, no match	2493|204.06883|4.013	204.06883	4.013	C10 H10 N3 P	203.06156	203.06123	0.00032	1.6	NA	NA	NA	NA	NA	positive
	4|MS/MS, no match	2494|364.13493|0.659	364.13493	0.659	C12 H18 N7 Na O5	363.12765	363.12671	0.00094	2.6	NA	NA	NA	NA	NA	positive
	4|MS/MS, no match	2496|184.07335|0.601	184.07335	0.601	C7 H14 K N O2	183.06607	183.06616	-9e-05	-0.49	NA	NA	NA	NA	NA	positive
	4|MS/MS, no match	2499|478.18539|4.785	478.18539	4.785	C19 H31 N3 O9 S	477.17811	477.1781	1e-05	0.03	NA	NA	NA	NA	NA	positive
	4|MS/MS, no match	2502|566.41829|9.234	566.41829	9.234	C36 H55 N O4	565.41101	565.41311	-0.0021	-3.72	NA	NA	NA	NA	NA	positive
	4|MS/MS, no match	2505|754.57471|10.402	754.57471	10.402	C42 H81 N3 O4 P2	753.56896	753.57023	-0.00128	-1.69	NA	NA	NA	NA	NA	positive
	4|MS/MS, no match	2506|235.03045|0.819	235.03045	0.819	C9 H11 K N2 O S	234.02322	234.02292	3e-04	1.29	NA	NA	NA	NA	NA	positive
	4|MS/MS, no match	2509|498.25684|7.453	498.25684	7.453	C24 H38 K N5 Na2 O	497.24956	497.25088	-0.00132	-2.66	NA	NA	NA	NA	NA	positive
	4|MS/MS, no match	2510|243.10862|0.764	243.10862	0.764	C6 H13 N5 Na O P	225.07484	225.07554	-7e-04	-3.13	NA	NA	NA	NA	NA	positive
	4|MS/MS, no match	2512|359.21916|7.521	359.21916	7.521	C14 H32 N4 Na O3 P	358.21189	358.21097	0.00092	2.57	NA	NA	NA	NA	NA	positive
	4|MS/MS, no match	2516|859.6537|9.095	859.6537	9.095	C47 H84 N10 Na O P	858.64644	858.64649	-5e-05	-0.06	NA	NA	NA	NA	NA	positive
	4|MS/MS, no match	2519|830.64877|10.534	830.64877	10.534	C43 H85 N9 Na O3 P	829.6415	829.64107	0.00043	0.52	NA	NA	NA	NA	NA	positive
	4|MS/MS, no match	2520|606.37698|8.375	606.37698	8.375	C26 H57 N5 Na O5 P S	605.3697	605.37157	-0.00188	-3.1	NA	NA	NA	NA	NA	positive
	4|MS/MS, no match	2524|296.02161|1.074	296.02161	1.074	C12 H12 K N Na O2 P	295.01466	295.01404	0.00062	2.1	NA	NA	NA	NA	NA	positive
	4|MS/MS, no match	2526|524.2727|7.6	524.2727	7.6	C18 H41 N9 Na2 O2 P2	523.26542	523.26538	4e-05	0.07	NA	NA	NA	NA	NA	positive
	4|MS/MS, no match	2527|254.06904|0.777	254.06904	0.777	C9 H19 N O S3	253.06177	253.06288	-0.0011	-4.35	NA	NA	NA	NA	NA	positive
	4|MS/MS, no match	2529|668.54655|10.156	668.54655	10.156	C32 H73 N7 O5 S	667.53927	667.53939	-0.00012	-0.18	NA	NA	NA	NA	NA	positive
	4|MS/MS, no match	2530|691.07513|0.769	691.07513	0.769	C18 H26 N6 Na2 O16 P2	690.06786	690.06759	0.00027	0.39	NA	NA	NA	NA	NA	positive
	4|MS/MS, no match	2531|246.04213|0.931	246.04213	0.931	C7 H14 N Na O3 P2	245.03496	245.03466	3e-04	1.24	NA	NA	NA	NA	NA	positive
	4|MS/MS, no match	2532|271.98529|1.59	271.98529	1.59	C4 H8 N3 Na2 O4 P S	270.97802	270.97685	0.00116	4.3	NA	NA	NA	NA	NA	positive
	4|MS/MS, no match	2538|816.64226|9.36	816.64226	9.36	C41 H93 K N7 P3	815.63499	815.63424	0.00075	0.92	NA	NA	NA	NA	NA	positive
	4|MS/MS, no match	2540|396.31071|8.227	396.31071	8.227	C23 H41 N O4	395.30343	395.30356	-0.00013	-0.32	NA	NA	NA	NA	NA	positive
	4|MS/MS, no match	2541|624.42373|7.812	624.42373	7.812	C30 H64 K N3 Na O4 P	623.41645	623.41692	-0.00047	-0.75	NA	NA	NA	NA	NA	positive
	4|MS/MS, no match	2542|689.49675|10.205	689.49675	10.205	C29 H70 N8 O6 P2	688.48951	688.48935	0.00015	0.22	NA	NA	NA	NA	NA	positive
	4|MS/MS, no match	2545|596.39256|8.085	596.39256	8.085	C32 H54 K N5 O3	595.38566	595.38637	-0.00071	-1.2	NA	NA	NA	NA	NA	positive
	4|MS/MS, no match	2546|431.1408|3.444	431.1408	3.444	C12 H26 K N8 Na2 O2 P	430.13352	430.13488	-0.00136	-3.17	NA	NA	NA	NA	NA	positive
	4|MS/MS, no match	2547|293.21104|7.701	293.21104	7.701	C18 H28 O3	292.20376	292.20384	-9e-05	-0.3	NA	NA	NA	NA	NA	positive
	4|MS/MS, no match	2548|375.21401|6.537	375.21401	6.537	C13 H31 N6 Na O3 S	374.20676	374.2076	-0.00084	-2.25	NA	NA	NA	NA	NA	positive
	4|MS/MS, no match	2550|775.05307|0.469	775.05307	0.469	C29 H32 K2 N8 Na2 P2 S3	774.04579	774.04568	0.00011	0.14	NA	NA	NA	NA	NA	positive
	4|MS/MS, no match	2559|386.32629|8.74	386.32629	8.74	C22 H43 N O4	385.31901	385.31921	-0.00019	-0.5	NA	NA	NA	NA	NA	positive
	4|MS/MS, no match	2560|959.60928|7.601	959.60928	7.601	C54 H86 O14	958.60199	958.60176	0.00024	0.25	NA	NA	NA	NA	NA	positive
	4|MS/MS, no match	2561|333.07298|1.591	333.07298	1.591	C7 H21 N4 Na2 O2 P3	332.06568	332.06727	-0.00159	-4.8	NA	NA	NA	NA	NA	positive
	4|MS/MS, no match	2564|338.07732|0.959	338.07732	0.959	C9 H17 N5 O5 P2	337.07002	337.07049	-0.00047	-1.4	NA	NA	NA	NA	NA	positive
	4|MS/MS, no match	2565|462.25577|1.293	462.25577	1.293	C19 H38 N5 Na2 O3 P	461.24849	461.25077	-0.00228	-4.93	NA	NA	NA	NA	NA	positive
	4|MS/MS, no match	2568|441.01872|0.651	441.01872	0.651	C7 H18 N2 Na O14 P S	440.01144	440.0114	4e-05	0.08	NA	NA	NA	NA	NA	positive
	4|MS/MS, no match	2569|598.50463|10.417	598.50463	10.417	C35 H70 N Na2 O P	597.49735	597.49904	-0.00169	-2.83	NA	NA	NA	NA	NA	positive
	4|MS/MS, no match	2572|700.58552|10.413	700.58552	10.413	C37 H75 N9 Na P	699.57824	699.57807	0.00017	0.24	NA	NA	NA	NA	NA	positive
	4|MS/MS, no match	2574|426.16935|5.631	426.16935	5.631	C13 H28 N7 O5 P S	425.16207	425.16102	0.00105	2.46	NA	NA	NA	NA	NA	positive
	4|MS/MS, no match	2575|135.06785|1.075	135.06785	1.075	C4 H11 N2 O P	134.06056	134.0609	-0.00034	-2.55	NA	NA	NA	NA	NA	positive
	4|MS/MS, no match	2576|313.27372|7.379	313.27372	7.379	C19 H36 O3	312.26644	312.26644	0	-0.02	NA	NA	NA	NA	NA	positive
	4|MS/MS, no match	2579|661.52835|9.37	661.52835	9.37	C34 H69 N8 Na O S	660.52108	660.52127	-0.00019	-0.29	NA	NA	NA	NA	NA	positive
	4|MS/MS, no match	2581|154.0474|1.13	154.0474	1.13	C3 H11 N3 S2	153.04015	153.03944	0.00071	4.62	NA	NA	NA	NA	NA	positive
	4|MS/MS, no match	2582|213.01591|1.11	213.01591	1.11	C4 H11 K N2 Na O2 P	212.00864	212.00929	-0.00066	-3.09	NA	NA	NA	NA	NA	positive
	4|MS/MS, no match	2583|606.41331|8.099	606.41331	8.099	C28 H63 N3 O5 P2	583.42401	583.42429	-0.00029	-0.49	NA	NA	NA	NA	NA	positive
	4|MS/MS, no match	2585|510.35568|8.334	510.35568	8.334	C21 H49 N7 Na2 O2 S	509.34841	509.34638	0.00202	3.97	NA	NA	NA	NA	NA	positive
	4|MS/MS, no match	2588|475.2133|7.529	475.2133	7.529	C15 H38 N6 Na2 O2 P2 S	474.20615	474.20476	0.0014	2.95	NA	NA	NA	NA	NA	positive
	4|MS/MS, no match	2590|325.1751|7.34	325.1751	7.34	C10 H26 N6 Na2 O S	324.16783	324.16842	-0.00059	-1.83	NA	NA	NA	NA	NA	positive
	4|MS/MS, no match	2592|500.27734|6.889	500.27734	6.889	C21 H43 N7 Na2 O P2	517.28062	517.27997	0.00065	1.26	NA	NA	NA	NA	NA	positive
	4|MS/MS, no match	2594|452.31355|7.817	452.31355	7.817	C23 H50 N O P S2	451.30628	451.30714	-0.00087	-1.92	NA	NA	NA	NA	NA	positive
	4|MS/MS, no match	2596|572.50751|10.274	572.50751	10.274	C34 H71 N O P2	571.50027	571.50109	-0.00082	-1.44	NA	NA	NA	NA	NA	positive
	4|MS/MS, no match	2598|299.09147|0.908	299.09147	0.908	C8 H20 K N4 Na O2 S	298.08422	298.08417	4e-05	0.15	NA	NA	NA	NA	NA	positive
	4|MS/MS, no match	2602|652.4551|8.125	652.4551	8.125	C32 H67 N3 O6 P2	651.44866	651.45051	-0.00185	-2.85	NA	NA	NA	NA	NA	positive
	4|MS/MS, no match	2603|528.29353|5.307	528.29353	5.307	C19 H45 N7 Na2 O3 P2	527.28625	527.28545	8e-04	1.52	NA	NA	NA	NA	NA	positive
	4|MS/MS, no match	2606|646.03603|0.749	646.03603	0.749	C18 H18 N9 O12 P3	645.02877	645.02878	-1e-05	-0.01	NA	NA	NA	NA	NA	positive
	4|MS/MS, no match	2615|605.45679|7.965	605.45679	7.965	C30 H62 N4 Na2 O5	604.44951	604.45156	-0.00205	-3.39	NA	NA	NA	NA	NA	positive
	4|MS/MS, no match	2618|502.22192|5.119	502.22192	5.119	C22 H38 N3 Na2 O3 P S	501.21465	501.21669	-0.00204	-4.06	NA	NA	NA	NA	NA	positive
	4|MS/MS, no match	2620|154.94163|1.614	154.94163	1.614	C3 H3 Na O3 P2	171.94496	171.94551	-0.00055	-3.19	NA	NA	NA	NA	NA	positive
	4|MS/MS, no match	2624|506.32429|7.735	506.32429	7.735	C25 H48 N O7 P	505.31702	505.31684	0.00018	0.36	NA	NA	NA	NA	NA	positive
	4|MS/MS, no match	2625|289.04074|1.298	289.04074	1.298	C7 H5 N8 Na O4	288.03346	288.03315	0.00032	1.11	NA	NA	NA	NA	NA	positive
	4|MS/MS, no match	2627|830.15311|1.095	830.15311	1.095	C29 H35 N7 Na2 O15 P2	829.14583	829.14618	-0.00034	-0.41	NA	NA	NA	NA	NA	positive
	4|MS/MS, no match	2628|365.19322|7.79	365.19322	7.79	C13 H26 N8 Na O P	364.18605	364.18649	-0.00044	-1.21	NA	NA	NA	NA	NA	positive
	4|MS/MS, no match	2629|429.37273|9.842	429.37273	9.842	C29 H48 O2	428.36545	428.36543	2e-05	0.04	NA	NA	NA	NA	NA	positive
	4|MS/MS, no match	2630|231.09749|0.784	231.09749	0.784	C9 H14 N2 O5	230.09024	230.09027	-3e-05	-0.15	NA	NA	NA	NA	NA	positive
	4|MS/MS, no match	2631|407.15146|6.184	407.15146	6.184	C15 H28 N4 Na2 O2 S2	406.14417	406.14491	-0.00073	-1.8	NA	NA	NA	NA	NA	positive
	4|MS/MS, no match	2632|387.3256|9.423	387.3256	9.423	C20 H43 N4 O P	386.31832	386.31745	0.00087	2.25	NA	NA	NA	NA	NA	positive
	4|MS/MS, no match	2633|579.09759|0.467	579.09759	0.467	C23 H32 Cl N2 O5 P S3	578.09032	578.08995	0.00037	0.64	NA	NA	NA	NA	NA	positive
	4|MS/MS, no match	2634|226.15503|0.701	226.15503	0.701	C11 H21 N3 O3	243.15828	243.15829	-1e-05	-0.05	NA	NA	NA	NA	NA	positive
	4|MS/MS, no match	2635|384.25904|4.896	384.25904	4.896	C16 H34 N5 Na O4	383.25176	383.25085	0.00092	2.39	NA	NA	NA	NA	NA	positive
	4|MS/MS, no match	2639|392.04018|0.804	392.04018	0.804	C7 H18 N5 Na2 O5 P3	391.03276	391.03162	0.00114	2.92	NA	NA	NA	NA	NA	positive
	4|MS/MS, no match	2640|204.08659|0.575	204.08659	0.575	C5 H15 N3 Na O2 P	203.07932	203.07996	-0.00064	-3.16	NA	NA	NA	NA	NA	positive
	4|MS/MS, no match	2644|262.12828|0.689	262.12828	0.689	C10 H16 N5 Na O2	261.12094	261.12017	0.00077	2.94	NA	NA	NA	NA	NA	positive
	4|MS/MS, no match	2647|536.37146|8.399	536.37146	8.399	C26 H53 N3 O6 S	535.36419	535.36551	-0.00132	-2.46	NA	NA	NA	NA	NA	positive
	4|MS/MS, no match	2648|628.35651|7.993	628.35651	7.993	C24 H56 N5 Na O8 P2	627.34924	627.35018	-0.00094	-1.5	NA	NA	NA	NA	NA	positive
	4|MS/MS, no match	2650|338.03066|0.551	338.03066	0.551	C6 H15 N5 Na O7 P S	355.03393	355.03275	0.00118	3.34	NA	NA	NA	NA	NA	positive
	4|MS/MS, no match	2651|337.27382|7.283	337.27382	7.283	C15 H37 N4 O2 P	336.26654	336.26541	0.00113	3.35	NA	NA	NA	NA	NA	positive
	4|MS/MS, no match	2652|285.98821|0.823	285.98821	0.823	C8 H10 K N Na2 O3 S	284.98093	284.98139	-0.00046	-1.6	NA	NA	NA	NA	NA	positive
	4|MS/MS, no match	2653|241.03113|1.139	241.03113	1.139	C7 H8 N4 Na2 O4	258.03434	258.03409	0.00024	0.94	NA	NA	NA	NA	NA	positive
	4|MS/MS, no match	2654|552.33013|6.658	552.33013	6.658	C32 H42 N5 Na O2	551.32279	551.32362	-0.00083	-1.51	NA	NA	NA	NA	NA	positive
	4|MS/MS, no match	2659|204.0866|0.849	204.0866	0.849	C5 H15 N3 Na O2 P	203.07933	203.07996	-0.00063	-3.1	NA	NA	NA	NA	NA	positive
	4|MS/MS, no match	2660|159.07638|0.65	159.07638	0.65	C6 H10 N2 O3	158.0691	158.06914	-4e-05	-0.27	NA	NA	NA	NA	NA	positive
	4|MS/MS, no match	2665|931.14076|0.768	931.14076	0.768	C37 H36 N6 O17 P2 S	930.13349	930.13329	2e-04	0.22	NA	NA	NA	NA	NA	positive
	4|MS/MS, no match	2666|587.4651|10.794	587.4651	10.794	C33 H64 Na2 O5	586.45783	586.45491	0.00291	4.96	NA	NA	NA	NA	NA	positive
	4|MS/MS, no match	2669|358.9686|0.652	358.9686	0.652	C8 H12 N2 O6 P2 S2	357.96132	357.9612	0.00012	0.32	NA	NA	NA	NA	NA	positive
	4|MS/MS, no match	2670|478.29301|6.675	478.29301	6.675	C19 H45 K N5 O4 P	477.28652	477.28462	0.0019	3.97	NA	NA	NA	NA	NA	positive
	4|MS/MS, no match	2671|367.02751|1.872	367.02751	1.872	C11 H16 N2 O6 P2 S	366.02024	366.02043	-0.00019	-0.53	NA	NA	NA	NA	NA	positive
	4|MS/MS, no match	2674|844.60646|9.379	844.60646	9.379	C46 H86 N O10 P	843.59918	843.59893	0.00025	0.29	NA	NA	NA	NA	NA	positive
	4|MS/MS, no match	2681|361.13936|1.077	361.13936	1.077	C15 H22 N4 Na O3 P	360.13208	360.13272	-0.00064	-1.77	NA	NA	NA	NA	NA	positive
	4|MS/MS, no match	2682|335.21988|7.024	335.21988	7.024	C14 H32 K N4 Na O	334.2126	334.21109	0.00151	4.53	NA	NA	NA	NA	NA	positive
	4|MS/MS, no match	2683|308.09762|0.558	308.09762	0.558	C14 H18 N3 O P S	307.09031	307.09082	-0.00051	-1.65	NA	NA	NA	NA	NA	positive
	4|MS/MS, no match	2684|110.03488|2.458	110.03488	2.458	C4 H3 N3 O	109.02761	109.02761	0	-0.04	NA	NA	NA	NA	NA	positive
	4|MS/MS, no match	2687|363.15096|0.631	363.15096	0.631	C12 H19 N8 Na O4	362.14368	362.1427	0.00099	2.73	NA	NA	NA	NA	NA	positive
	4|MS/MS, no match	2688|301.14351|0.931	301.14351	0.931	C10 H26 N2 O4 P2	300.13625	300.13678	-0.00053	-1.77	NA	NA	NA	NA	NA	positive
	4|MS/MS, no match	2690|527.15855|0.592	527.15855	0.592	C20 H33 K N4 O6 P2	526.15128	526.15124	4e-05	0.07	NA	NA	NA	NA	NA	positive
	4|MS/MS, no match	2692|430.04346|1.59	430.04346	1.59	C6 H19 K N9 O5 P3	429.03621	429.03591	3e-04	0.7	NA	NA	NA	NA	NA	positive
	4|MS/MS, no match	2693|299.09075|0.615	299.09075	0.615	C12 H17 N2 Na2 O2 P	298.0835	298.0823	0.00119	4	NA	NA	NA	NA	NA	positive
	4|MS/MS, no match	2694|494.28788|6.858	494.28788	6.858	C18 H46 K N7 O2 P2	493.28061	493.28253	-0.00192	-3.89	NA	NA	NA	NA	NA	positive
	4|MS/MS, no match	2695|386.05147|0.542	386.05147	0.542	C6 H16 N9 Na2 O2 P3	385.04414	385.04352	0.00062	1.61	NA	NA	NA	NA	NA	positive
	4|MS/MS, no match	2697|682.42911|7.893	682.42911	7.893	C28 H61 N9 O6 P2	681.42199	681.422	-1e-05	-0.02	NA	NA	NA	NA	NA	positive
	4|MS/MS, no match	2698|456.40482|10.705	456.40482	10.705	C27 H53 N O4	455.39754	455.39746	8e-05	0.19	NA	NA	NA	NA	NA	positive
	4|MS/MS, no match	2702|306.1296|0.638	306.1296	0.638	C13 H17 N5 Na2 O	305.12231	305.12285	-0.00054	-1.78	NA	NA	NA	NA	NA	positive
	4|MS/MS, no match	2704|865.68955|11.359	865.68955	11.359	C50 H91 K N8	842.70026	842.70038	-0.00011	-0.13	NA	NA	NA	NA	NA	positive
	4|MS/MS, no match	2705|281.12439|1.038	281.12439	1.038	C12 H16 N4 O4	280.11711	280.11715	-4e-05	-0.16	NA	NA	NA	NA	NA	positive
	4|MS/MS, no match	2706|506.28778|7.559	506.28778	7.559	C17 H46 N7 O4 P3	505.2805	505.28241	-0.00191	-3.78	NA	NA	NA	NA	NA	positive
	4|MS/MS, no match	2707|606.41338|8.109	606.41338	8.109	C24 H58 N9 Na O3 P2	605.40611	605.40355	0.00255	4.22	NA	NA	NA	NA	NA	positive
	4|MS/MS, no match	2710|469.17186|0.956	469.17186	0.956	C17 H35 Na O9 P2	468.1646	468.1654	-8e-04	-1.71	NA	NA	NA	NA	NA	positive
	4|MS/MS, no match	2712|117.05725|1.075	117.05725	1.075	C4 H9 N2 P	116.04997	116.05033	-0.00037	-3.18	NA	NA	NA	NA	NA	positive
	4|MS/MS, no match	2716|510.48841|10.199	510.48841	10.199	C32 H63 N O3	509.48111	509.48079	0.00031	0.62	NA	NA	NA	NA	NA	positive
	4|MS/MS, no match	2718|337.05641|0.71	337.05641	0.71	C9 H16 N6 O2 S3	336.0491	336.04969	-0.00058	-1.74	NA	NA	NA	NA	NA	positive
	4|MS/MS, no match	2719|524.27501|7.386	524.27501	7.386	C19 H44 N5 Na O6 P2	523.26776	523.26645	0.00131	2.5	NA	NA	NA	NA	NA	positive
	4|MS/MS, no match	2720|333.15129|7.752	333.15129	7.752	C17 H27 Na O P2	332.14401	332.14348	0.00053	1.59	NA	NA	NA	NA	NA	positive
	4|MS/MS, no match	2725|460.24593|6.183	460.24593	6.183	C18 H39 K N5 O4 P	459.23865	459.23767	0.00098	2.14	NA	NA	NA	NA	NA	positive
	4|MS/MS, no match	2726|385.03855|1.872	385.03855	1.872	C8 H20 N4 Na O4 P3 S	384.03105	384.03158	-0.00053	-1.39	NA	NA	NA	NA	NA	positive
	4|MS/MS, no match	2728|286.13966|0.756	286.13966	0.756	C12 H19 N3 O5	285.13238	285.13247	-9e-05	-0.32	NA	NA	NA	NA	NA	positive
	4|MS/MS, no match	2729|393.22462|5.56	393.22462	5.56	C13 H33 N6 Na O4 S	392.21735	392.21817	-0.00082	-2.09	NA	NA	NA	NA	NA	positive
	4|MS/MS, no match	2730|203.11385|0.639	203.11385	0.639	C7 H14 N4 O3	202.10658	202.10659	-1e-05	-0.07	NA	NA	NA	NA	NA	positive
	4|MS/MS, no match	2732|552.2612|7.461	552.2612	7.461	C24 H37 N7 O6 S	551.25389	551.2526	0.00129	2.34	NA	NA	NA	NA	NA	positive
	4|MS/MS, no match	2737|121.06475|1.075	121.06475	1.075	C8 H8 O	120.05748	120.05751	-4e-05	-0.29	NA	NA	NA	NA	NA	positive
	4|MS/MS, no match	2739|618.30791|7.411	618.30791	7.411	C34 H41 N7 Na O P	617.30063	617.30079	-0.00016	-0.26	NA	NA	NA	NA	NA	positive
	4|MS/MS, no match	2740|247.12868|1.944	247.12868	1.944	C10 H15 N O5	229.09485	229.09502	-0.00017	-0.74	NA	NA	NA	NA	NA	positive
	4|MS/MS, no match	2741|117.05728|2.118	117.05728	2.118	C4 H9 N2 P	116.05	116.05033	-0.00034	-2.9	NA	NA	NA	NA	NA	positive
	4|MS/MS, no match	2742|500.27488|7.362	500.27488	7.362	C31 H37 N3 O S	499.2676	499.26573	0.00187	3.75	NA	NA	NA	NA	NA	positive
	4|MS/MS, no match	2744|506.32424|7.666	506.32424	7.666	C22 H50 N3 Na O4 P2	505.31696	505.31742	-0.00046	-0.92	NA	NA	NA	NA	NA	positive
	4|MS/MS, no match	2746|504.30864|7.473	504.30864	7.473	C24 H45 N3 O6 S	503.3014	503.30291	-0.0015	-2.99	NA	NA	NA	NA	NA	positive
	4|MS/MS, no match	2747|594.37696|8.211	594.37696	8.211	C36 H51 N O6	593.36969	593.37164	-0.00195	-3.28	NA	NA	NA	NA	NA	positive
	4|MS/MS, no match	2752|368.04092|0.544	368.04092	0.544	C7 H15 N5 Na O7 P S	367.03364	367.03275	0.00089	2.42	NA	NA	NA	NA	NA	positive
	4|MS/MS, no match	2754|792.56783|7.415	792.56783	7.415	C38 H74 N9 Na O7	791.56056	791.56089	-0.00033	-0.42	NA	NA	NA	NA	NA	positive
	4|MS/MS, no match	2757|699.37175|7.615	699.37175	7.615	C35 H51 N10 Na S2	698.36449	698.36373	0.00076	1.09	NA	NA	NA	NA	NA	positive
	4|MS/MS, no match	2761|524.33502|7.772	524.33502	7.772	C25 H53 N Na2 O3 P2	523.32775	523.32961	-0.00186	-3.54	NA	NA	NA	NA	NA	positive
	4|MS/MS, no match	2763|402.01206|1.672	402.01206	1.672	C7 H19 N5 Na O3 P3 S2	401.00478	401.00398	0.00079	1.98	NA	NA	NA	NA	NA	positive
	4|MS/MS, no match	2766|550.2511|4.328	550.2511	4.328	C28 H44 N Na2 O P3	549.24358	549.24311	0.00047	0.86	NA	NA	NA	NA	NA	positive
	4|MS/MS, no match	2769|635.52499|10.421	635.52499	10.421	C41 H68 N2 Na2	634.51773	634.51779	-6e-05	-0.09	NA	NA	NA	NA	NA	positive
	4|MS/MS, no match	2770|222.04372|2.11	222.04372	2.11	C9 H15 K N O2 P	239.047	239.04775	-0.00075	-3.13	NA	NA	NA	NA	NA	positive
	4|MS/MS, no match	2774|594.48947|10.371	594.48947	10.371	C32 H69 Cl N3 O2 P	593.48219	593.48159	6e-04	1.01	NA	NA	NA	NA	NA	positive
	4|MS/MS, no match	2776|142.02468|0.979	142.02468	0.979	C4 H3 N3 O3	141.0174	141.01744	-4e-05	-0.28	NA	NA	NA	NA	NA	positive
	4|MS/MS, no match	2780|360.21276|4.629	360.21276	4.629	C17 H31 N Na2 O4	359.20543	359.20485	0.00059	1.63	NA	NA	NA	NA	NA	positive
	4|MS/MS, no match	2783|315.02744|0.799	315.02744	0.799	C6 H15 N4 Na2 O2 P3	314.02016	314.02032	-0.00016	-0.51	NA	NA	NA	NA	NA	positive
	4|MS/MS, no match	2787|694.42906|7.587	694.42906	7.587	C38 H66 N O4 P3	693.42178	693.42047	0.00132	1.9	NA	NA	NA	NA	NA	positive
	4|MS/MS, no match	2788|317.11596|0.93	317.11596	0.93	C10 H22 N4 Na O2 P S	316.10861	316.10988	-0.00127	-4.02	NA	NA	NA	NA	NA	positive
	4|MS/MS, no match	2791|440.33696|7.342	440.33696	7.342	C19 H46 N5 O4 P	439.32985	439.32874	0.0011	2.51	NA	NA	NA	NA	NA	positive
	4|MS/MS, no match	2792|731.50728|10.429	731.50728	10.429	C40 H73 K N2 Na2 O4	730.5001	730.50028	-0.00018	-0.25	NA	NA	NA	NA	NA	positive
	4|MS/MS, no match	2796|588.19347|1.073	588.19347	1.073	C19 H39 K N3 O13 P	587.1862	587.18576	0.00044	0.75	NA	NA	NA	NA	NA	positive
	4|MS/MS, no match	2797|449.19745|7.461	449.19745	7.461	C15 H33 N6 Na O4 S2	448.19017	448.19024	-7e-05	-0.16	NA	NA	NA	NA	NA	positive
	4|MS/MS, no match	2798|766.53633|13.157	766.53633	13.157	C45 H71 N3 O7	765.52905	765.5292	-0.00015	-0.2	NA	NA	NA	NA	NA	positive
	4|MS/MS, no match	2801|441.07449|1.275	441.07449	1.275	C11 H24 N4 O7 P2 S	418.08522	418.08409	0.00113	2.7	NA	NA	NA	NA	NA	positive
	4|MS/MS, no match	2802|301.28494|7.154	301.28494	7.154	C17 H36 N2 O2	300.27767	300.27768	-1e-05	-0.02	NA	NA	NA	NA	NA	positive
	4|MS/MS, no match	2803|448.17479|3.898	448.17479	3.898	C15 H31 N5 Na O5 P S	447.16742	447.16812	-7e-04	-1.57	NA	NA	NA	NA	NA	positive
	4|MS/MS, no match	2804|187.00022|0.596	187.00022	0.596	C8 H3 Na O4	185.99295	185.9929	4e-05	0.24	NA	NA	NA	NA	NA	positive
	4|MS/MS, no match	2806|430.18591|0.803	430.18591	0.803	C17 H29 N5 Na2 O3 S	429.17864	429.17865	-1e-05	-0.03	NA	NA	NA	NA	NA	positive
	4|MS/MS, no match	2807|682.46558|8.017	682.46558	8.017	C29 H63 N9 O7 S	681.45843	681.45712	0.00131	1.93	NA	NA	NA	NA	NA	positive
	4|MS/MS, no match	2808|201.12337|0.91	201.12337	0.91	C9 H16 N2 O3	200.1161	200.11609	0	0.01	NA	NA	NA	NA	NA	positive
	4|MS/MS, no match	2809|267.9625|0.502	267.9625	0.502	C2 H7 N O10 P2	266.95523	266.95452	0.00072	2.68	NA	NA	NA	NA	NA	positive
	4|MS/MS, no match	2810|293.14949|4.87	293.14949	4.87	C11 H21 K N6 O	292.14222	292.14139	0.00083	2.83	NA	NA	NA	NA	NA	positive
	4|MS/MS, no match	2813|184.08774|1.075	184.08774	1.075	C6 H11 N2 Na S	166.05392	166.05406	-0.00014	-0.84	NA	NA	NA	NA	NA	positive
	4|MS/MS, no match	2814|313.052|2.465	313.052	2.465	C10 H10 N4 Na2 O5	312.04473	312.04466	7e-05	0.22	NA	NA	NA	NA	NA	positive
	4|MS/MS, no match	2817|391.14572|0.656	391.14572	0.656	C13 H26 O13	390.13845	390.13734	0.00111	2.84	NA	NA	NA	NA	NA	positive
	4|MS/MS, no match	2820|176.03764|1.278	176.03764	1.278	C6 H9 N O3 S	175.03036	175.03031	5e-05	0.29	NA	NA	NA	NA	NA	positive
	4|MS/MS, no match	2821|366.13273|1.521	366.13273	1.521	C10 H25 N5 Na O4 P S	365.12545	365.12626	-0.00081	-2.21	NA	NA	NA	NA	NA	positive
	4|MS/MS, no match	2822|558.31692|6.521	558.31692	6.521	C31 H49 N3 P2 S	557.30965	557.31224	-0.0026	-4.66	NA	NA	NA	NA	NA	positive
	4|MS/MS, no match	2823|409.06661|0.815	409.06661	0.815	C13 H20 N2 Na2 O6 P2	408.05937	408.0592	0.00017	0.42	NA	NA	NA	NA	NA	positive
	4|MS/MS, no match	2825|386.01675|1.138	386.01675	1.138	C5 H11 N3 O17	385.00947	385.00885	0.00063	1.63	NA	NA	NA	NA	NA	positive
	4|MS/MS, no match	2828|415.32055|8.406	415.32055	8.406	C27 H42 O3	414.31324	414.3134	-0.00016	-0.38	NA	NA	NA	NA	NA	positive
	4|MS/MS, no match	2829|368.92917|0.647	368.92917	0.647	C6 H5 N4 Na2 O6 P3	367.9219	367.92173	0.00017	0.46	NA	NA	NA	NA	NA	positive
	4|MS/MS, no match	2832|359.02941|1.244	359.02941	1.244	C6 H15 N6 Na2 O3 P3	358.02214	358.02139	0.00075	2.09	NA	NA	NA	NA	NA	positive
	4|MS/MS, no match	2833|330.09494|0.63	330.09494	0.63	C6 H19 N7 Na2 O2 P2	329.08766	329.08709	0.00057	1.74	NA	NA	NA	NA	NA	positive
	4|MS/MS, no match	2834|334.161|3.246	334.161	3.246	C12 H20 N7 Na O3	333.15373	333.15253	0.0012	3.59	NA	NA	NA	NA	NA	positive
	4|MS/MS, no match	2837|650.40258|7.895	650.40258	7.895	C32 H60 N O10 P	649.3953	649.39548	-0.00018	-0.28	NA	NA	NA	NA	NA	positive
	4|MS/MS, no match	2838|855.66843|11.439	855.66843	11.439	C46 H90 N8 Na O4 P	872.67172	872.67203	-0.00031	-0.36	NA	NA	NA	NA	NA	positive
	4|MS/MS, no match	2839|654.43423|7.579	654.43423	7.579	C26 H60 N7 Na O10	653.42695	653.42994	-0.00298	-4.57	NA	NA	NA	NA	NA	positive
	4|MS/MS, no match	2841|521.29353|5.127	521.29353	5.127	C33 H36 N4 O2	520.28626	520.28383	0.00243	4.67	NA	NA	NA	NA	NA	positive
	4|MS/MS, no match	2844|317.10211|0.911	317.10211	0.911	C14 H18 N2 Na O3 P	316.09479	316.09527	-0.00049	-1.54	NA	NA	NA	NA	NA	positive
	4|MS/MS, no match	2845|243.0035|0.972	243.0035	0.972	C6 H12 K N2 Na2 O2 P	260.00677	260.00689	-0.00011	-0.43	NA	NA	NA	NA	NA	positive
	4|MS/MS, no match	2847|606.44976|8.999	606.44976	8.999	C35 H61 N Na2 O4	605.44248	605.4396	0.00288	4.76	NA	NA	NA	NA	NA	positive
	4|MS/MS, no match	2849|222.04374|2.115	222.04374	2.115	C9 H13 K N O P	221.03646	221.03718	-0.00073	-3.29	NA	NA	NA	NA	NA	positive
	4|MS/MS, no match	2851|760.48695|10.113	760.48695	10.113	C32 H72 N7 Na2 O6 P S	759.47967	759.47978	-0.00011	-0.14	NA	NA	NA	NA	NA	positive
	4|MS/MS, no match	2855|270.07135|2.111	270.07135	2.111	C10 H11 N3 O6	269.06411	269.06478	-0.00068	-2.51	NA	NA	NA	NA	NA	positive
	4|MS/MS, no match	2858|704.51567|7.44	704.51567	7.44	C31 H70 K N9 O6	703.50839	703.50861	-0.00022	-0.31	NA	NA	NA	NA	NA	positive
	4|MS/MS, no match	2860|538.31446|7.736	538.31446	7.736	C24 H50 K N3 Na O4 P	537.30719	537.30737	-0.00018	-0.34	NA	NA	NA	NA	NA	positive
	4|MS/MS, no match	2861|374.21435|0.625	374.21435	0.625	C13 H31 N3 O9	373.2071	373.20603	0.00107	2.88	NA	NA	NA	NA	NA	positive
	4|MS/MS, no match	2862|446.03841|1.821	446.03841	1.821	C12 H14 N7 Na2 O5 P S	445.03111	445.03101	1e-04	0.22	NA	NA	NA	NA	NA	positive
	4|MS/MS, no match	2863|263.00848|0.82	263.00848	0.82	C9 H9 N2 Na O5 S	280.01181	280.01299	-0.00117	-4.19	NA	NA	NA	NA	NA	positive
	4|MS/MS, no match	2864|216.09788|0.695	216.09788	0.695	C4 H14 K N7 O	215.0906	215.08969	0.00091	4.24	NA	NA	NA	NA	NA	positive
	4|MS/MS, no match	2865|392.12974|0.75	392.12974	0.75	C16 H27 N Na2 O3 S2	391.12247	391.12277	-0.00031	-0.79	NA	NA	NA	NA	NA	positive
	4|MS/MS, no match	2866|299.00748|2.254	299.00748	2.254	C9 H9 K N4 Na O2 P	298.0002	297.99979	0.00041	1.39	NA	NA	NA	NA	NA	positive
	4|MS/MS, no match	2867|333.14058|0.644	333.14058	0.644	C9 H22 N6 Na O4 P	332.13329	332.13378	-0.00049	-1.48	NA	NA	NA	NA	NA	positive
	4|MS/MS, no match	2870|519.26146|8.788	519.26146	8.788	C28 H41 Na2 O4 P	518.25419	518.25379	4e-04	0.77	NA	NA	NA	NA	NA	positive
	4|MS/MS, no match	2873|454.29278|7.213	454.29278	7.213	C19 H40 N7 Na O2 S	453.2855	453.28619	-0.00068	-1.51	NA	NA	NA	NA	NA	positive
	4|MS/MS, no match	2875|243.0035|0.974	243.0035	0.974	C6 H10 K N2 Na2 O P	241.99623	241.99632	-9e-05	-0.38	NA	NA	NA	NA	NA	positive
	4|MS/MS, no match	2876|374.20315|0.783	374.20315	0.783	C9 H28 N9 O5 P	373.19588	373.1951	0.00078	2.1	NA	NA	NA	NA	NA	positive
	4|MS/MS, no match	2877|501.20153|5.014	501.20153	5.014	C14 H30 N8 Na2 O9	500.19426	500.19311	0.00114	2.28	NA	NA	NA	NA	NA	positive
	4|MS/MS, no match	2879|698.56992|10.251	698.56992	10.251	C39 H72 N9 P	697.56308	697.56483	-0.00175	-2.51	NA	NA	NA	NA	NA	positive
	4|MS/MS, no match	2880|536.23139|0.739	536.23139	0.739	C16 H35 N9 Na O8 P	535.22405	535.22439	-0.00034	-0.63	NA	NA	NA	NA	NA	positive
	4|MS/MS, no match	2881|490.32219|4.682	490.32219	4.682	C19 H41 N9 Na2 O3	489.31491	489.31278	0.00214	4.36	NA	NA	NA	NA	NA	positive
	4|MS/MS, no match	2882|404.17741|0.602	404.17741	0.602	C16 H21 N9 O4	403.17012	403.17165	-0.00153	-3.78	NA	NA	NA	NA	NA	positive
	4|MS/MS, no match	2883|485.35871|4.026	485.35871	4.026	C23 H50 N4 Na O3 P	484.35143	484.35182	-0.00039	-0.81	NA	NA	NA	NA	NA	positive
	4|MS/MS, no match	2884|394.16076|3.792	394.16076	3.792	C19 H19 N7 O3	393.15348	393.15494	-0.00146	-3.71	NA	NA	NA	NA	NA	positive
	4|MS/MS, no match	2886|685.46536|9.781	685.46536	9.781	C47 H61 N2 P	684.45808	684.45724	0.00084	1.23	NA	NA	NA	NA	NA	positive
	4|MS/MS, no match	2889|251.00856|1.343	251.00856	1.343	C6 H12 N2 Na2 O3 P2	268.01183	268.01185	-3e-05	-0.11	NA	NA	NA	NA	NA	positive
	4|MS/MS, no match	2892|335.05685|3.65	335.05685	3.65	C8 H18 N4 Na O3 P3	334.04928	334.04894	0.00033	1	NA	NA	NA	NA	NA	positive
	4|MS/MS, no match	2893|573.41304|9.952	573.41304	9.952	C27 H53 K N10 O	572.40576	572.40409	0.00168	2.93	NA	NA	NA	NA	NA	positive
	4|MS/MS, no match	2894|361.01755|1.306	361.01755	1.306	C13 H14 Cl N2 O4 P S	360.01027	360.01004	0.00023	0.63	NA	NA	NA	NA	NA	positive
	4|MS/MS, no match	2896|577.31156|10.296	577.31156	10.296	C28 H49 O10 P	576.3044	576.30633	-0.00194	-3.36	NA	NA	NA	NA	NA	positive
	4|MS/MS, no match	2898|478.32188|9.817	478.32188	9.817	C24 H47 N O6 S	477.31461	477.31241	0.0022	4.6	NA	NA	NA	NA	NA	positive
	4|MS/MS, no match	2899|358.19718|4.057	358.19718	4.057	C15 H29 K N5 Na O	357.18991	357.19069	-0.00078	-2.18	NA	NA	NA	NA	NA	positive
	4|MS/MS, no match	2901|335.21942|7.271	335.21942	7.271	C19 H28 N4	312.23016	312.2314	-0.00124	-3.97	NA	NA	NA	NA	NA	positive
	4|MS/MS, no match	2902|472.2401|3.797	472.2401	3.797	C21 H37 N5 O3 S2	471.23283	471.23378	-0.00095	-2.03	NA	NA	NA	NA	NA	positive
	4|MS/MS, no match	2904|865.52946|12.935	865.52946	12.935	C37 H76 N10 Na2 O6 P2	864.52218	864.52199	0.00019	0.22	NA	NA	NA	NA	NA	positive
	4|MS/MS, no match	2905|158.08117|0.614	158.08117	0.614	C7 H11 N O3	157.07392	157.07389	2e-05	0.15	NA	NA	NA	NA	NA	positive
	4|MS/MS, no match	2907|395.0508|1.3	395.0508	1.3	C10 H21 N4 Na O3 P2 S2	394.04352	394.0428	0.00072	1.84	NA	NA	NA	NA	NA	positive
	4|MS/MS, no match	2909|206.0481|1.032	206.0481	1.032	C7 H11 N O4 S	205.04083	205.04088	-5e-05	-0.26	NA	NA	NA	NA	NA	positive
	4|MS/MS, no match	2910|532.18751|0.611	532.18751	0.611	C19 H33 N O16	531.18023	531.17993	3e-04	0.57	NA	NA	NA	NA	NA	positive
	4|MS/MS, no match	2911|175.00172|1.133	175.00172	1.133	C3 H4 N4 Na2 S	173.99445	173.99521	-0.00075	-4.33	NA	NA	NA	NA	NA	positive
	4|MS/MS, no match	2917|499.0288|1.13	499.0288	1.13	C15 H19 K N4 Na2 O6 P2	498.02093	498.02123	-3e-04	-0.6	NA	NA	NA	NA	NA	positive
	4|MS/MS, no match	2920|262.08533|0.688	262.08533	0.688	C9 H15 N3 O4 S	261.07811	261.07833	-0.00022	-0.83	NA	NA	NA	NA	NA	positive
	4|MS/MS, no match	2923|708.25582|0.596	708.25582	0.596	C28 H43 N3 Na2 O15	707.24856	707.24896	-4e-04	-0.56	NA	NA	NA	NA	NA	positive
	4|MS/MS, no match	2926|785.11793|1.129	785.11793	1.129	C30 H31 N2 Na2 O18 P	784.11066	784.11049	0.00017	0.21	NA	NA	NA	NA	NA	positive
	4|MS/MS, no match	2927|292.12122|4.65	292.12122	4.65	C12 H21 N O5 S	291.11394	291.11404	-1e-04	-0.35	NA	NA	NA	NA	NA	positive
	4|MS/MS, no match	2928|175.01819|0.732	175.01819	0.732	C5 H8 N2 O P2	174.0109	174.01119	-0.00028	-1.62	NA	NA	NA	NA	NA	positive
	4|MS/MS, no match	2929|554.34548|7.991	554.34548	7.991	C27 H48 N5 O5 P	553.33821	553.33931	-0.0011	-1.99	NA	NA	NA	NA	NA	positive
	4|MS/MS, no match	2930|566.41834|8.707	566.41834	8.707	C33 H57 N3 Na O P	565.41107	565.41369	-0.00263	-4.65	NA	NA	NA	NA	NA	positive
	4|MS/MS, no match	2931|356.08774|0.963	356.08774	0.963	C11 H22 N3 O4 P S2	355.08055	355.07893	0.00161	4.54	NA	NA	NA	NA	NA	positive
	4|MS/MS, no match	2936|138.04273|2.473	138.04273	2.473	C4 H8 K N3	137.03545	137.03553	-8e-05	-0.58	NA	NA	NA	NA	NA	positive
	4|MS/MS, no match	2938|487.05207|0.802	487.05207	0.802	C6 H17 N8 Na2 O13 P	486.0448	486.04481	-1e-05	-0.02	NA	NA	NA	NA	NA	positive
	4|MS/MS, no match	2939|202.96987|0.643	202.96987	0.643	C H3 N2 O8 P	201.96264	201.9627	-6e-05	-0.3	NA	NA	NA	NA	NA	positive
	4|MS/MS, no match	2941|499.11641|0.663	499.11641	0.663	C13 H28 N6 Na O7 P S2	498.10913	498.10962	-0.00049	-0.98	NA	NA	NA	NA	NA	positive
	4|MS/MS, no match	2942|805.33983|3.887	805.33983	3.887	C28 H60 N6 Na O13 P3	804.33255	804.33289	-0.00034	-0.42	NA	NA	NA	NA	NA	positive
	4|MS/MS, no match	2943|608.39254|7.754	608.39254	7.754	C23 H56 N9 Na O4 P2	607.38522	607.38282	0.0024	3.95	NA	NA	NA	NA	NA	positive
	4|MS/MS, no match	2944|205.00192|2.249	205.00192	2.249	C3 H8 O8 S	203.99469	203.99399	7e-04	3.45	NA	NA	NA	NA	NA	positive
	4|MS/MS, no match	2945|624.42373|8.255	624.42373	8.255	C33 H57 N3 O8	623.41655	623.41457	0.00198	3.18	NA	NA	NA	NA	NA	positive
	4|MS/MS, no match	2950|504.30829|7.472	504.30829	7.472	C24 H47 N3 O7 S	521.31166	521.31347	-0.00181	-3.48	NA	NA	NA	NA	NA	positive
	4|MS/MS, no match	2951|584.17235|2.119	584.17235	2.119	C24 H29 N3 O14	583.16508	583.16495	0.00012	0.21	NA	NA	NA	NA	NA	positive
	4|MS/MS, no match	2952|317.21121|7.12	317.21121	7.12	C14 H29 N4 O2 P	316.20392	316.20281	0.00111	3.51	NA	NA	NA	NA	NA	positive
	4|MS/MS, no match	2954|536.2662|7.599	536.2662	7.599	C19 H44 N7 Na O3 P2 S	535.25895	535.25993	-0.00098	-1.83	NA	NA	NA	NA	NA	positive
	4|MS/MS, no match	2955|786.50257|10.186	786.50257	10.186	C41 H74 N Na2 O8 P	785.4953	785.49474	0.00055	0.7	NA	NA	NA	NA	NA	positive
	4|MS/MS, no match	2956|353.19983|7.749	353.19983	7.749	C11 H29 N8 O P S	352.19259	352.19226	0.00032	0.92	NA	NA	NA	NA	NA	positive
	4|MS/MS, no match	2959|840.44626|4.829	840.44626	4.829	C41 H73 N Na O9 P3	839.43899	839.43959	-6e-04	-0.71	NA	NA	NA	NA	NA	positive
	4|MS/MS, no match	2964|589.48303|10.177	589.48303	10.177	C36 H61 N4 Na O	588.47575	588.47431	0.00145	2.46	NA	NA	NA	NA	NA	positive
	4|MS/MS, no match	2966|468.44129|10.499	468.44129	10.499	C29 H57 N O3	467.43401	467.43384	0.00017	0.36	NA	NA	NA	NA	NA	positive
	4|MS/MS, no match	2967|552.32991|6.807	552.32991	6.807	C22 H47 N7 Na2 O4 S	551.32264	551.32056	0.00208	3.77	NA	NA	NA	NA	NA	positive
	4|MS/MS, no match	2971|497.13118|0.687	497.13118	0.687	C21 H26 N6 Na O P S2	496.12395	496.12448	-0.00054	-1.08	NA	NA	NA	NA	NA	positive
	4|MS/MS, no match	2972|356.0666|1.126	356.0666	1.126	C5 H11 N9 Na2 O7	355.05903	355.05768	0.00135	3.8	NA	NA	NA	NA	NA	positive
	4|MS/MS, no match	2975|441.0217|1.301	441.0217	1.301	C10 H16 K N6 Na O6 P2	440.01437	440.01413	0.00024	0.55	NA	NA	NA	NA	NA	positive
	4|MS/MS, no match	2977|293.00826|0.654	293.00826	0.654	C7 H12 K N4 Na O P2	292.00098	292.00211	-0.00113	-3.87	NA	NA	NA	NA	NA	positive
	4|MS/MS, no match	2981|520.27115|7.897	520.27115	7.897	C19 H44 N7 Na O2 P2 S	519.26387	519.26501	-0.00114	-2.2	NA	NA	NA	NA	NA	positive
	4|MS/MS, no match	2983|327.06742|1.303	327.06742	1.303	C7 H13 K N8 Na2 O2	326.06014	326.05939	0.00075	2.29	NA	NA	NA	NA	NA	positive
	4|MS/MS, no match	2984|341.30494|9.295	341.30494	9.295	C21 H40 O3	340.29766	340.29775	-8e-05	-0.24	NA	NA	NA	NA	NA	positive
	4|MS/MS, no match	2985|339.19061|8.028	339.19061	8.028	C11 H28 N6 Na2 O S	338.18333	338.18407	-0.00074	-2.17	NA	NA	NA	NA	NA	positive
	4|MS/MS, no match	2987|692.44327|5.344	692.44327	5.344	C32 H69 N3 Na O5 P3	691.43599	691.43478	0.00122	1.76	NA	NA	NA	NA	NA	positive
	4|MS/MS, no match	2988|110.03488|2.47	110.03488	2.47	C4 H5 N3 O2	127.03817	127.03818	0	-0.03	NA	NA	NA	NA	NA	positive
	4|MS/MS, no match	2990|349.21131|8.937	349.21131	8.937	C20 H30 Na2 O2	348.20403	348.20412	-9e-05	-0.25	NA	NA	NA	NA	NA	positive
	4|MS/MS, no match	2992|500.27754|6.683	500.27754	6.683	C18 H40 N9 Na O2 P2	499.27026	499.26779	0.00247	4.95	NA	NA	NA	NA	NA	positive
	4|MS/MS, no match	2996|748.54182|7.426	748.54182	7.426	C41 H75 N5 O3 P2	747.53454	747.53451	3e-05	0.04	NA	NA	NA	NA	NA	positive
	4|MS/MS, no match	2998|430.16405|5.038	430.16405	5.038	C17 H24 N7 Na O3 S	429.15678	429.1559	0.00087	2.04	NA	NA	NA	NA	NA	positive
	4|MS/MS, no match	2999|891.70529|11.44	891.70529	11.44	C56 H99 Na O2 S2	890.69801	890.69842	-4e-04	-0.45	NA	NA	NA	NA	NA	positive
	4|MS/MS, no match	3001|407.11919|1.073	407.11919	1.073	C19 H23 N2 O4 P S	406.11185	406.11161	0.00024	0.59	NA	NA	NA	NA	NA	positive
	4|MS/MS, no match	3002|706.5751|13.091	706.5751	13.091	C41 H78 N3 Na2 O P	705.56785	705.56779	6e-05	0.08	NA	NA	NA	NA	NA	positive
	4|MS/MS, no match	3004|354.04881|0.631	354.04881	0.631	C5 H16 N5 O9 P S	353.04153	353.04063	9e-04	2.55	NA	NA	NA	NA	NA	positive
	4|MS/MS, no match	3005|383.36707|10.548	383.36707	10.548	C28 H46	382.35979	382.35995	-0.00016	-0.41	NA	NA	NA	NA	NA	positive
	4|MS/MS, no match	3007|335.06407|1.424	335.06407	1.424	C9 H11 N8 Na O3 S	334.0568	334.05725	-0.00045	-1.36	NA	NA	NA	NA	NA	positive
	4|MS/MS, no match	3008|268.26321|7.848	268.26321	7.848	C17 H35 N O2	285.26652	285.26678	-0.00026	-0.92	NA	NA	NA	NA	NA	positive
	4|MS/MS, no match	3011|728.58872|9.442	728.58872	9.442	C40 H79 N3 Na2 O5	727.58144	727.58151	-7e-05	-0.09	NA	NA	NA	NA	NA	positive
	4|MS/MS, no match	3014|512.29852|6.833	512.29852	6.833	C29 H38 N5 Na O2	511.29125	511.29232	-0.00107	-2.09	NA	NA	NA	NA	NA	positive
	4|MS/MS, no match	3016|335.22141|7.13	335.22141	7.13	C17 H32 N2 Na O P	334.2143	334.21499	-0.00069	-2.07	NA	NA	NA	NA	NA	positive
	4|MS/MS, no match	3022|268.12884|0.693	268.12884	0.693	C12 H17 N3 O4	267.12156	267.12191	-0.00034	-1.28	NA	NA	NA	NA	NA	positive
	4|MS/MS, no match	3023|534.31947|6.804	534.31947	6.804	C26 H49 N Na2 O5 S	533.31218	533.31268	-5e-04	-0.94	NA	NA	NA	NA	NA	positive
	4|MS/MS, no match	3024|480.34489|7.329	480.34489	7.329	C26 H45 N3 O5	479.33762	479.33592	0.0017	3.54	NA	NA	NA	NA	NA	positive
	4|MS/MS, no match	3025|836.59417|7.404	836.59417	7.404	C45 H83 N5 O5 P2	835.58689	835.58694	-5e-05	-0.06	NA	NA	NA	NA	NA	positive
	4|MS/MS, no match	3026|304.15035|0.786	304.15035	0.786	C13 H23 N Na2 O4	303.14304	303.14225	0.00079	2.6	NA	NA	NA	NA	NA	positive
	4|MS/MS, no match	3027|364.02164|0.701	364.02164	0.701	C5 H13 K N9 Na2 O P S	363.01433	363.01338	0.00095	2.61	NA	NA	NA	NA	NA	positive
	4|MS/MS, no match	3031|562.15496|0.598	562.15496	0.598	C11 H31 N9 O13 S2	561.14767	561.14827	-6e-04	-1.07	NA	NA	NA	NA	NA	positive
	4|MS/MS, no match	3034|323.20648|4.789	323.20648	4.789	C11 H29 N6 Na2 P	322.1991	322.19867	0.00043	1.32	NA	NA	NA	NA	NA	positive
	4|MS/MS, no match	3036|580.3287|7.64	580.3287	7.64	C20 H52 N7 O6 P3	579.32143	579.31919	0.00224	3.86	NA	NA	NA	NA	NA	positive
	4|MS/MS, no match	3037|361.27356|7.322	361.27356	7.322	C23 H36 O3	360.26629	360.26644	-0.00016	-0.44	NA	NA	NA	NA	NA	positive
	4|MS/MS, no match	3038|640.5151|10.184	640.5151	10.184	C34 H66 K N9	639.50782	639.50782	0	0	NA	NA	NA	NA	NA	positive
	4|MS/MS, no match	3039|210.04306|0.663	210.04306	0.663	C8 H8 N3 O2 P	209.03578	209.03541	0.00037	1.77	NA	NA	NA	NA	NA	positive
	4|MS/MS, no match	3040|306.20637|5.102	306.20637	5.102	C18 H27 N O3	305.19909	305.19909	0	-0.01	NA	NA	NA	NA	NA	positive
	4|MS/MS, no match	3044|559.03431|0.971	559.03431	0.971	C11 H18 K N10 Na O9 P2	558.02704	558.02682	0.00022	0.39	NA	NA	NA	NA	NA	positive
	4|MS/MS, no match	3045|200.09176|1.055	200.09176	1.055	C9 H13 N O4	199.08448	199.08446	2e-05	0.11	NA	NA	NA	NA	NA	positive
	4|MS/MS, no match	3047|496.37634|8.428	496.37634	8.428	C20 H49 N9 O3 S	495.36906	495.36791	0.00115	2.32	NA	NA	NA	NA	NA	positive
	4|MS/MS, no match	3050|335.27929|7.578	335.27929	7.578	C17 H35 N4 Na O	334.27193	334.27086	0.00107	3.2	NA	NA	NA	NA	NA	positive
	4|MS/MS, no match	3052|544.0643|1.092	544.0643	1.092	C26 H18 K N O10	543.05698	543.05678	2e-04	0.37	NA	NA	NA	NA	NA	positive
	4|MS/MS, no match	3054|670.12737|1.848	670.12737	1.848	C23 H30 N9 O7 P3 S	669.12009	669.12017	-8e-05	-0.13	NA	NA	NA	NA	NA	positive
	4|MS/MS, no match	3059|654.43445|8.095	654.43445	8.095	C36 H61 N3 Na O4 P	653.4273	653.42974	-0.00244	-3.73	NA	NA	NA	NA	NA	positive
	4|MS/MS, no match	3062|568.36112|7.623	568.36112	7.623	C25 H52 N7 Na O2 P2	567.35388	567.35554	-0.00167	-2.94	NA	NA	NA	NA	NA	positive
	4|MS/MS, no match	3063|423.2093|7.752	423.2093	7.752	C18 H38 N2 Na2 P2 S	422.20202	422.20263	-0.00061	-1.44	NA	NA	NA	NA	NA	positive
	4|MS/MS, no match	3065|578.41844|8.529	578.41844	8.529	C34 H57 N3 Na O P	577.41116	577.41369	-0.00253	-4.38	NA	NA	NA	NA	NA	positive
	4|MS/MS, no match	3067|330.99861|0.801	330.99861	0.801	C7 H14 K N2 Na O5 P2	329.99081	329.99127	-0.00046	-1.38	NA	NA	NA	NA	NA	positive
	4|MS/MS, no match	3076|205.08183|0.547	205.08183	0.547	C4 H14 N4 Na O2 P	204.07456	204.07521	-0.00065	-3.19	NA	NA	NA	NA	NA	positive
	4|MS/MS, no match	3080|467.99918|1.59	467.99918	1.59	C10 H13 N7 Na2 O6 P2 S	466.99189	466.99186	2e-05	0.05	NA	NA	NA	NA	NA	positive
	4|MS/MS, no match	3084|186.00741|0.804	186.00741	0.804	C5 H9 K N O2 P	185.00012	185.0008	-0.00067	-3.64	NA	NA	NA	NA	NA	positive
	4|MS/MS, no match	3086|345.01691|0.439	345.01691	0.439	C3 H12 Cl K N8 Na2 O4	344.00974	344.01025	-0.00051	-1.5	NA	NA	NA	NA	NA	positive
	4|MS/MS, no match	3088|204.0978|0.593	204.0978	0.593	C7 H13 N3 O4	203.09053	203.09061	-8e-05	-0.4	NA	NA	NA	NA	NA	positive
	4|MS/MS, no match	3091|358.00931|0.8	358.00931	0.8	C6 H15 N3 Na O7 P3	357.00202	357.00205	-3e-05	-0.08	NA	NA	NA	NA	NA	positive
	4|MS/MS, no match	3092|389.05014|0.848	389.05014	0.848	C10 H19 N6 Na O P2 S2	388.04286	388.04347	-6e-04	-1.56	NA	NA	NA	NA	NA	positive
	4|MS/MS, no match	3095|385.08424|2.118	385.08424	2.118	C19 H16 N2 O5 S	384.07701	384.07799	-0.00098	-2.56	NA	NA	NA	NA	NA	positive
	4|MS/MS, no match	3098|247.96119|0.657	247.96119	0.657	C6 H5 N Na2 O3 P2	246.9539	246.95401	-0.00011	-0.43	NA	NA	NA	NA	NA	positive
	4|MS/MS, no match	3099|333.14057|0.647	333.14057	0.647	C13 H19 N Na2 O5	315.10675	315.10586	0.00088	2.81	NA	NA	NA	NA	NA	positive
	4|MS/MS, no match	3100|376.25912|7.227	376.25912	7.227	C22 H35 N Na2 O	375.25191	375.2514	5e-04	1.34	NA	NA	NA	NA	NA	positive
	4|MS/MS, no match	3101|623.31681|7.485	623.31681	7.485	C31 H39 N10 Na O3	622.30955	622.31043	-0.00088	-1.41	NA	NA	NA	NA	NA	positive
	4|MS/MS, no match	3106|550.31435|6.438	550.31435	6.438	C17 H43 N9 O11	549.30707	549.3082	-0.00113	-2.06	NA	NA	NA	NA	NA	positive
	4|MS/MS, no match	3107|327.05007|1.905	327.05007	1.905	C6 H16 N4 Na O6 P S	326.0428	326.04259	0.00021	0.65	NA	NA	NA	NA	NA	positive
	4|MS/MS, no match	3110|407.11927|1.075	407.11927	1.075	C14 H22 K N6 Na O3	384.12996	384.12882	0.00115	2.99	NA	NA	NA	NA	NA	positive
	4|MS/MS, no match	3114|313.03595|0.972	313.03595	0.972	C6 H10 N8 Na O2 P S	312.02868	312.02827	4e-04	1.29	NA	NA	NA	NA	NA	positive
	4|MS/MS, no match	3115|432.22004|0.902	432.22004	0.902	C14 H34 N5 O8 P	431.21277	431.2145	-0.00173	-4.01	NA	NA	NA	NA	NA	positive
	4|MS/MS, no match	3119|711.19367|0.635	711.19367	0.635	C32 H39 N6 Na2 O2 P3 S	710.18639	710.18634	5e-05	0.07	NA	NA	NA	NA	NA	positive
	4|MS/MS, no match	3125|175.10775|0.61	175.10775	0.61	C7 H14 N2 O3	174.10047	174.10044	3e-05	0.16	NA	NA	NA	NA	NA	positive
	4|MS/MS, no match	3126|423.20884|3.595	423.20884	3.595	C19 H31 N2 Na O7	422.20157	422.2029	-0.00133	-3.15	NA	NA	NA	NA	NA	positive
	4|MS/MS, no match	3130|335.19672|6.242	335.19672	6.242	C19 H22 N6	334.18944	334.19059	-0.00115	-3.44	NA	NA	NA	NA	NA	positive
	4|MS/MS, no match	3133|452.16805|0.919	452.16805	0.919	C15 H32 N3 Na O7 P2	451.16077	451.16132	-0.00055	-1.21	NA	NA	NA	NA	NA	positive
	4|MS/MS, no match	3135|240.05351|0.541	240.05351	0.541	C6 H10 N5 Na O2 S	239.04624	239.04529	0.00095	3.97	NA	NA	NA	NA	NA	positive
	4|MS/MS, no match	3136|153.04064|2.843	153.04064	2.843	C6 H6 N2 Na2	152.03337	152.03264	0.00073	4.79	NA	NA	NA	NA	NA	positive
	4|MS/MS, no match	3138|348.17082|3.785	348.17082	3.785	C13 H25 N5 O4 S	347.16355	347.16272	0.00082	2.37	NA	NA	NA	NA	NA	positive
	4|MS/MS, no match	3140|519.26144|8.951	519.26144	8.951	C31 H39 N2 O P S	518.25416	518.25207	0.00209	4.03	NA	NA	NA	NA	NA	positive
	4|MS/MS, no match	3141|441.07438|1.286	441.07438	1.286	C8 H20 K N8 Na2 O6 P	440.0671	440.06759	-0.00049	-1.11	NA	NA	NA	NA	NA	positive
	4|MS/MS, no match	3142|170.04237|0.668	170.04237	0.668	C3 H3 N7 O2	169.03513	169.03482	3e-04	1.8	NA	NA	NA	NA	NA	positive
	4|MS/MS, no match	3144|375.18047|0.696	375.18047	0.696	C20 H23 N4 Na O2	374.17328	374.17187	0.00141	3.77	NA	NA	NA	NA	NA	positive
	4|MS/MS, no match	3147|506.17313|0.652	506.17313	0.652	C14 H33 N3 Na O13 P	505.16585	505.16487	0.00098	1.94	NA	NA	NA	NA	NA	positive
	4|MS/MS, no match	3148|446.29613|4.59	446.29613	4.59	C20 H45 N3 Na O2 P S	445.28885	445.28678	0.00207	4.65	NA	NA	NA	NA	NA	positive
	4|MS/MS, no match	3150|669.46842|10.825	669.46842	10.825	C36 H67 N2 Na2 O4 P	668.46114	668.46338	-0.00224	-3.36	NA	NA	NA	NA	NA	positive
	4|MS/MS, no match	3151|474.13945|0.799	474.13945	0.799	C20 H25 N3 Na O7 P	473.13217	473.13278	-0.00061	-1.29	NA	NA	NA	NA	NA	positive
	4|MS/MS, no match	3152|293.05432|0.668	293.05432	0.668	C9 H17 N2 Na O2 P2	270.0651	270.0663	-0.0012	-4.44	NA	NA	NA	NA	NA	positive
	4|MS/MS, no match	3153|423.01106|1.307	423.01106	1.307	C12 H19 K Na2 O7 P2	422.00378	422.00385	-6e-05	-0.15	NA	NA	NA	NA	NA	positive
	4|MS/MS, no match	3154|394.29504|8.004	394.29504	8.004	C23 H39 N O4	393.28776	393.28791	-0.00014	-0.37	NA	NA	NA	NA	NA	positive
	4|MS/MS, no match	3159|568.39751|7.739	568.39751	7.739	C23 H53 N9 O5 S	567.39023	567.38904	0.00119	2.1	NA	NA	NA	NA	NA	positive
	4|MS/MS, no match	3161|270.14443|0.837	270.14443	0.837	C6 H22 N7 O4 P	287.1478	287.14709	0.00071	2.48	NA	NA	NA	NA	NA	positive
	4|MS/MS, no match	3164|546.2031|0.599	546.2031	0.599	C15 H33 N9 Na2 O8 S	545.19582	545.19682	-0.001	-1.84	NA	NA	NA	NA	NA	positive
	4|MS/MS, no match	3167|377.16189|7.964	377.16189	7.964	C13 H25 Cl N8 O S	376.15464	376.15606	-0.00142	-3.76	NA	NA	NA	NA	NA	positive
	4|MS/MS, no match	3169|991.33459|0.754	991.33459	0.754	C46 H56 N4 Na O17 P	990.32736	990.32758	-0.00022	-0.22	NA	NA	NA	NA	NA	positive
	4|MS/MS, no match	3170|235.01921|2.247	235.01921	2.247	C8 H13 O2 P3	234.01196	234.01284	-0.00088	-3.75	NA	NA	NA	NA	NA	positive
	4|MS/MS, no match	3172|312.16666|0.682	312.16666	0.682	C13 H31 N O P2 S	311.15938	311.16016	-0.00078	-2.51	NA	NA	NA	NA	NA	positive
	4|MS/MS, no match	3173|478.29305|6.669	478.29305	6.669	C24 H43 K N5 Na O2	495.29638	495.29515	0.00122	2.47	NA	NA	NA	NA	NA	positive
	4|MS/MS, no match	3178|578.27673|7.601	578.27673	7.601	C29 H40 N5 Na O4 S	577.26951	577.26987	-0.00036	-0.63	NA	NA	NA	NA	NA	positive
	4|MS/MS, no match	3180|395.06738|0.792	395.06738	0.792	C10 H23 N4 Na2 O2 P S2	372.07803	372.07954	-0.00152	-4.07	NA	NA	NA	NA	NA	positive
	4|MS/MS, no match	3181|444.3684|8.821	444.3684	8.821	C25 H49 N O5	443.36112	443.36107	5e-05	0.11	NA	NA	NA	NA	NA	positive
	4|MS/MS, no match	3182|187.95791|0.507	187.95791	0.507	C H2 N3 Na2 O2 P	164.96867	164.968	0.00067	4.07	NA	NA	NA	NA	NA	positive
	4|MS/MS, no match	3183|329.1046|0.453	329.1046	0.453	C6 H19 Cl N10 P2	328.09732	328.09579	0.00153	4.66	NA	NA	NA	NA	NA	positive
	4|MS/MS, no match	3184|136.06174|3.289	136.06174	3.289	C5 H5 N5	135.05446	135.0545	-3e-05	-0.24	NA	NA	NA	NA	NA	positive
	4|MS/MS, no match	3185|172.07166|0.626	172.07166	0.626	C6 H9 N3 O3	171.06438	171.06439	-1e-05	-0.06	NA	NA	NA	NA	NA	positive
	4|MS/MS, no match	3187|687.02612|1.109	687.02612	1.109	C19 H17 N10 O13 P3	686.01886	686.01894	-8e-05	-0.12	NA	NA	NA	NA	NA	positive
	4|MS/MS, no match	3188|565.31963|5.192	565.31963	5.192	C30 H45 N4 Na O3 S	564.31236	564.31101	0.00135	2.39	NA	NA	NA	NA	NA	positive
	4|MS/MS, no match	3189|214.01121|0.805	214.01121	0.805	C2 H4 N7 Na O2 S	213.00391	213.00449	-0.00058	-2.71	NA	NA	NA	NA	NA	positive
	4|MS/MS, no match	3190|488.02265|1.823	488.02265	1.823	C7 H19 K N9 Na2 O5 P3	487.01537	487.01545	-8e-05	-0.16	NA	NA	NA	NA	NA	positive
	4|MS/MS, no match	3191|527.38061|7.624	527.38061	7.624	C20 H50 N10 O4 S	526.37333	526.37372	-0.00039	-0.73	NA	NA	NA	NA	NA	positive
	4|MS/MS, no match	3195|267.00339|1.096	267.00339	1.096	C6 H12 N4 O3 S3	284.00678	284.00715	-0.00037	-1.31	NA	NA	NA	NA	NA	positive
	4|MS/MS, no match	3197|285.04163|0.437	285.04163	0.437	C3 H7 N10 Na O6	302.04497	302.04477	2e-04	0.65	NA	NA	NA	NA	NA	positive
	4|MS/MS, no match	3202|650.40298|7.746	650.40298	7.746	C25 H58 N9 Na O5 P2	649.3957	649.39338	0.00232	3.57	NA	NA	NA	NA	NA	positive
	4|MS/MS, no match	3203|380.22125|3.955	380.22125	3.955	C20 H25 N7 O	379.21397	379.21206	0.00191	5.04	NA	NA	NA	NA	NA	positive	exceeds +/-5 ppm error	incorrect formula prediction
	4|MS/MS, no match	3204|384.27423|6.797	384.27423	6.797	C21 H37 N O5	383.26695	383.26717	-0.00022	-0.58	NA	NA	NA	NA	NA	positive
	4|MS/MS, no match	3206|395.06741|0.792	395.06741	0.792	C9 H18 N8 Na2 O P2 S	394.06005	394.05949	0.00056	1.41	NA	NA	NA	NA	NA	positive
	4|MS/MS, no match	3211|518.25569|7.528	518.25569	7.528	C25 H37 N5 Na2 O2 S	517.24842	517.24634	0.00208	4.02	NA	NA	NA	NA	NA	positive
	4|MS/MS, no match	3212|153.06581|2.211	153.06581	2.211	C7 H8 N2 O2	152.05853	152.05858	-4e-05	-0.29	NA	NA	NA	NA	NA	positive
	4|MS/MS, no match	3215|457.16862|1.236	457.16862	1.236	C22 H30 N2 Na O3 P S	456.16134	456.16124	1e-04	0.21	NA	NA	NA	NA	NA	positive
	4|MS/MS, no match	3220|552.36642|8.527	552.36642	8.527	C24 H51 K N9 O P	551.35916	551.35913	4e-05	0.06	NA	NA	NA	NA	NA	positive
	4|MS/MS, no match	3223|241.03102|1.138	241.03102	1.138	C8 H9 Na O7	240.02341	240.0246	-0.00118	-4.94	NA	NA	NA	NA	NA	positive
	4|MS/MS, no match	3229|309.01289|0.652	309.01289	0.652	C6 H5 N8 Na O4 S	308.0056	308.00522	0.00039	1.26	NA	NA	NA	NA	NA	positive
	4|MS/MS, no match	3232|679.13882|1.583	679.13882	1.583	C14 H37 N6 Na O17 P2 S	678.13153	678.13088	0.00064	0.95	NA	NA	NA	NA	NA	positive
	4|MS/MS, no match	3233|824.66143|10.297	824.66143	10.297	C48 H89 N O9	823.65422	823.65373	0.00048	0.59	NA	NA	NA	NA	NA	positive
	4|MS/MS, no match	3237|444.3837|9.691	444.3837	9.691	C29 H49 N O2	443.37642	443.37633	9e-05	0.21	NA	NA	NA	NA	NA	positive
	4|MS/MS, no match	3240|435.05693|1.282	435.05693	1.282	C18 H16 K N2 Na O7	434.04965	434.04923	0.00043	0.98	NA	NA	NA	NA	NA	positive
	4|MS/MS, no match	3241|383.22865|4.104	383.22865	4.104	C11 H32 N10 O4 S	400.23192	400.23287	-0.00095	-2.38	NA	NA	NA	NA	NA	positive
	4|MS/MS, no match	3242|292.07053|0.688	292.07053	0.688	C11 H14 K N3 O4	291.06302	291.06214	0.00088	3.03	NA	NA	NA	NA	NA	positive
	4|MS/MS, no match	3246|229.12946|0.561	229.12946	0.561	C6 H20 N6 Na O P	246.1327	246.13339	-0.00069	-2.82	NA	NA	NA	NA	NA	positive
	4|MS/MS, no match	3252|368.25809|7.98	368.25809	7.98	C24 H33 N O2	367.25082	367.25113	-0.00031	-0.85	NA	NA	NA	NA	NA	positive
	4|MS/MS, no match	3256|382.99847|0.444	382.99847	0.444	C8 H20 Cl K N2 Na O3 P3	381.99119	381.99101	0.00018	0.48	NA	NA	NA	NA	NA	positive
	4|MS/MS, no match	3258|614.02098|1.671	614.02098	1.671	C18 H20 N9 Na2 O3 P3 S2	613.0137	613.01388	-0.00017	-0.28	NA	NA	NA	NA	NA	positive
	4|MS/MS, no match	3259|250.96941|0.657	250.96941	0.657	C5 H3 N2 O8 P	249.96213	249.9627	-0.00057	-2.28	NA	NA	NA	NA	NA	positive
	4|MS/MS, no match	3260|615.49883|10.242	615.49883	10.242	C27 H63 N10 Na O4	614.49155	614.49314	-0.0016	-2.6	NA	NA	NA	NA	NA	positive
	4|MS/MS, no match	3261|175.02268|1.352	175.02268	1.352	C5 H3 N4 Na O2	174.0154	174.01537	3e-05	0.16	NA	NA	NA	NA	NA	positive
	4|MS/MS, no match	3262|572.1385|2.114	572.1385	2.114	C24 H27 N7 O4 P2 S	571.13122	571.13205	-0.00082	-1.44	NA	NA	NA	NA	NA	positive
	4|MS/MS, no match	3263|421.04654|1.246	421.04654	1.246	C9 H19 Br N8 Na O3 P	420.03966	420.03988	-0.00022	-0.53	NA	NA	NA	NA	NA	positive
	4|MS/MS, no match	3265|516.27235|6.701	516.27235	6.701	C18 H44 N7 O4 P3	515.26508	515.26676	-0.00169	-3.27	NA	NA	NA	NA	NA	positive
	4|MS/MS, no match	3269|538.35063|6.58	538.35063	6.58	C26 H52 N O8 P	537.34335	537.34305	3e-04	0.55	NA	NA	NA	NA	NA	positive
	4|MS/MS, no match	3270|407.16593|8.719	407.16593	8.719	C20 H28 N2 O3 P2	406.15865	406.15752	0.00114	2.8	NA	NA	NA	NA	NA	positive
	4|MS/MS, no match	3271|359.21915|7.543	359.21915	7.543	C16 H33 K N4 O	336.22979	336.22914	0.00064	1.91	NA	NA	NA	NA	NA	positive
	4|MS/MS, no match	3275|676.52782|9.936	676.52782	9.936	C36 H76 K N3 Na O2 P	675.52102	675.52099	3e-05	0.04	NA	NA	NA	NA	NA	positive
	4|MS/MS, no match	3277|465.00167|0.45	465.00167	0.45	C18 H16 K2 N2 Na2 O3 S	463.99436	463.99512	-0.00076	-1.63	NA	NA	NA	NA	NA	positive
	4|MS/MS, no match	3278|652.05324|0.743	652.05324	0.743	C13 H33 N3 Na O15 P3 S2	651.04593	651.04636	-0.00044	-0.67	NA	NA	NA	NA	NA	positive
	4|MS/MS, no match	3281|184.08773|1.077	184.08773	1.077	C9 H14 N O P	183.08045	183.0813	-0.00085	-4.62	NA	NA	NA	NA	NA	positive
	4|MS/MS, no match	3283|476.2774|6.613	476.2774	6.613	C24 H39 K N5 Na O	475.27012	475.26894	0.00119	2.5	NA	NA	NA	NA	NA	positive
	4|MS/MS, no match	3288|399.32577|8.598	399.32577	8.598	C27 H42 O2	398.31849	398.31848	1e-05	0.02	NA	NA	NA	NA	NA	positive
	4|MS/MS, no match	3290|198.089|0.7	198.089	0.7	C6 H16 N O4 P	197.08172	197.08169	2e-05	0.11	NA	NA	NA	NA	NA	positive
	4|MS/MS, no match	3291|660.593|10.492	660.593	10.492	C39 H79 N3 Na O P	659.58568	659.58585	-0.00017	-0.26	NA	NA	NA	NA	NA	positive
	4|MS/MS, no match	3292|542.51478|10.049	542.51478	10.049	C32 H68 N3 O P	541.5075	541.51	-0.0025	-4.62	NA	NA	NA	NA	NA	positive
	4|MS/MS, no match	3296|368.2792|7.603	368.2792	7.603	C14 H37 N7 O2 S	367.27192	367.27294	-0.00102	-2.78	NA	NA	NA	NA	NA	positive
	4|MS/MS, no match	3299|365.20615|7.865	365.20615	7.865	C23 H28 N2 S	364.19887	364.19732	0.00155	4.26	NA	NA	NA	NA	NA	positive
	4|MS/MS, no match	3300|200.10296|0.69	200.10296	0.69	C8 H13 N3 O3	199.09568	199.09569	-1e-05	-0.07	NA	NA	NA	NA	NA	positive
	4|MS/MS, no match	3301|829.28207|0.704	829.28207	0.704	C37 H50 K N4 O13 P	828.27476	828.27491	-0.00015	-0.18	NA	NA	NA	NA	NA	positive
	4|MS/MS, no match	3307|504.01756|1.677	504.01756	1.677	C7 H19 K N9 Na2 O6 P3	503.01028	503.01036	-8e-05	-0.15	NA	NA	NA	NA	NA	positive
	4|MS/MS, no match	3310|235.98992|0.844	235.98992	0.844	C5 H8 N3 O2 P3	234.98266	234.98294	-0.00028	-1.18	NA	NA	NA	NA	NA	positive
	4|MS/MS, no match	3311|323.12557|0.933	323.12557	0.933	C10 H23 N2 Na O6 S	322.1183	322.11745	0.00085	2.63	NA	NA	NA	NA	NA	positive
	4|MS/MS, no match	3316|313.27369|7.459	313.27369	7.459	C19 H36 O3	312.26641	312.26644	-3e-05	-0.11	NA	NA	NA	NA	NA	positive
	4|MS/MS, no match	3317|260.12382|0.629	260.12382	0.629	C7 H19 N5 Na O2 P	259.11657	259.11741	-0.00084	-3.22	NA	NA	NA	NA	NA	positive
	4|MS/MS, no match	3320|335.18945|7.824	335.18945	7.824	C15 H32 K N2 Na S	334.18217	334.1821	7e-05	0.21	NA	NA	NA	NA	NA	positive
	4|MS/MS, no match	3321|302.13467|0.695	302.13467	0.695	C12 H19 N3 O6	301.12744	301.12739	6e-05	0.2	NA	NA	NA	NA	NA	positive
	4|MS/MS, no match	3322|244.97414|2.254	244.97414	2.254	C8 H7 K Na O3 P	243.96693	243.96676	0.00017	0.72	NA	NA	NA	NA	NA	positive
	4|MS/MS, no match	3324|568.32474|7.629	568.32474	7.629	C19 H48 N9 Na O5 P2	567.31746	567.31513	0.00233	4.1	NA	NA	NA	NA	NA	positive
	4|MS/MS, no match	3327|341.20628|7.813	341.20628	7.813	C18 H31 Na O3	318.21712	318.21709	3e-05	0.1	NA	NA	NA	NA	NA	positive
	4|MS/MS, no match	3328|343.00838|0.813	343.00838	0.813	C5 H12 N4 Na O8 P S	342.0011	342.00112	-1e-05	-0.04	NA	NA	NA	NA	NA	positive
	4|MS/MS, no match	3333|429.10111|1.076	429.10111	1.076	C24 H18 N2 Na2 O S	428.09383	428.09352	0.00031	0.73	NA	NA	NA	NA	NA	positive
	4|MS/MS, no match	3334|270.0639|0.531	270.0639	0.531	C7 H14 N5 Na O P2	269.05664	269.05713	-0.00048	-1.8	NA	NA	NA	NA	NA	positive
	4|MS/MS, no match	3335|187.10778|0.781	187.10778	0.781	C8 H16 N2 O4	204.11099	204.11101	-2e-05	-0.1	NA	NA	NA	NA	NA	positive
	4|MS/MS, no match	3339|653.24151|4.031	653.24151	4.031	C24 H38 N8 Na O10 P	652.23423	652.23462	-0.00039	-0.59	NA	NA	NA	NA	NA	positive
	4|MS/MS, no match	3342|378.03419|0.829	378.03419	0.829	C8 H17 K N3 Na O8 S	377.027	377.02711	-0.00011	-0.29	NA	NA	NA	NA	NA	positive
	4|MS/MS, no match	3343|293.21098|7.513	293.21098	7.513	C11 H28 N6 O S	292.2037	292.20453	-0.00083	-2.84	NA	NA	NA	NA	NA	positive
	4|MS/MS, no match	3348|880.62029|7.395	880.62029	7.395	C48 H92 K N Na2 O5 S	879.61301	879.61287	0.00014	0.16	NA	NA	NA	NA	NA	positive
	4|MS/MS, no match	3349|585.37467|4.19	585.37467	4.19	C23 H54 N8 O5 P2	584.3674	584.36924	-0.00184	-3.15	NA	NA	NA	NA	NA	positive
	4|MS/MS, no match	3351|399.32561|8.441	399.32561	8.441	C21 H43 N4 O P	398.31833	398.31745	0.00088	2.21	NA	NA	NA	NA	NA	positive
	4|MS/MS, no match	3352|604.32672|6.398	604.32672	6.398	C22 H52 N7 O6 P3	603.31944	603.31919	0.00025	0.42	NA	NA	NA	NA	NA	positive
	4|MS/MS, no match	3353|500.27724|6.894	500.27724	6.894	C30 H38 N Na O4	499.26997	499.26985	0.00011	0.23	NA	NA	NA	NA	NA	positive
	4|MS/MS, no match	3357|771.16294|1.302	771.16294	1.302	C27 H41 N4 O14 P3 S	770.15567	770.15528	0.00038	0.5	NA	NA	NA	NA	NA	positive
	4|MS/MS, no match	3360|359.18929|7.864	359.18929	7.864	C17 H27 N4 Na O S	358.18201	358.18033	0.00168	4.7	NA	NA	NA	NA	NA	positive
	4|MS/MS, no match	3363|392.03406|1.543	392.03406	1.543	C5 H16 N9 O4 P3 S	391.0268	391.02588	0.00092	2.35	NA	NA	NA	NA	NA	positive
	4|MS/MS, no match	3365|492.27228|6.689	492.27228	6.689	C30 H37 N O5	491.265	491.26717	-0.00217	-4.43	NA	NA	NA	NA	NA	positive
	4|MS/MS, no match	3366|653.10167|0.707	653.10167	0.707	C23 H28 N8 Na2 O4 P2 S2	652.09439	652.09456	-0.00017	-0.26	NA	NA	NA	NA	NA	positive
	4|MS/MS, no match	3367|359.18935|8.033	359.18935	8.033	C13 H27 N8 P S	358.18208	358.1817	0.00038	1.07	NA	NA	NA	NA	NA	positive
	4|MS/MS, no match	3369|492.30862|7.005	492.30862	7.005	C20 H47 K N5 O4 P	491.30133	491.30027	0.00106	2.16	NA	NA	NA	NA	NA	positive
	4|MS/MS, no match	3372|711.36445|5.146	711.36445	5.146	C27 H59 K N10 Na O2 P3	710.35717	710.35701	0.00016	0.23	NA	NA	NA	NA	NA	positive
	4|MS/MS, no match	3373|276.96978|0.653	276.96978	0.653	C7 H7 N2 O4 P3	275.96251	275.96187	0.00065	2.35	NA	NA	NA	NA	NA	positive
	4|MS/MS, no match	3375|262.10308|0.538	262.10308	0.538	C6 H17 N5 Na O3 P	261.09583	261.09667	-0.00084	-3.21	NA	NA	NA	NA	NA	positive
	4|MS/MS, no match	3376|375.99584|0.794	375.99584	0.794	C5 H9 N9 Na O4 P3	374.98856	374.9888	-0.00024	-0.65	NA	NA	NA	NA	NA	positive
	4|MS/MS, no match	3377|307.16087|0.931	307.16087	0.931	C8 H25 N6 O3 P	284.17161	284.17258	-0.00097	-3.41	NA	NA	NA	NA	NA	positive
	4|MS/MS, no match	3378|302.13472|0.702	302.13472	0.702	C13 H25 N3 O2 S2	319.13803	319.13882	-0.00079	-2.48	NA	NA	NA	NA	NA	positive
	4|MS/MS, no match	3379|349.0676|1.815	349.0676	1.815	C6 H15 N8 Na O4 P2	348.06032	348.05892	0.0014	4.03	NA	NA	NA	NA	NA	positive
	4|MS/MS, no match	3380|348.03853|1.235	348.03853	1.235	C6 H16 N5 O6 P3	347.03121	347.03134	-0.00013	-0.37	NA	NA	NA	NA	NA	positive
	4|MS/MS, no match	3381|468.34479|7.404	468.34479	7.404	C21 H46 N7 Na O S	467.33752	467.33822	-0.00071	-1.51	NA	NA	NA	NA	NA	positive
	4|MS/MS, no match	3383|359.02942|1.246	359.02942	1.246	C6 H16 N6 Na O3 P3	336.04025	336.03944	0.00081	2.41	NA	NA	NA	NA	NA	positive
	4|MS/MS, no match	3387|328.99463|1.674	328.99463	1.674	C7 H13 N2 Na2 O4 P3	327.98731	327.98836	-0.00104	-3.18	NA	NA	NA	NA	NA	positive
	4|MS/MS, no match	3388|677.52327|8.752	677.52327	8.752	C34 H69 N8 Na O2 S	676.516	676.51619	-0.00019	-0.28	NA	NA	NA	NA	NA	positive
	4|MS/MS, no match	3389|794.49503|9.218	794.49503	9.218	C32 H68 N9 Na O12	793.48776	793.48851	-0.00076	-0.95	NA	NA	NA	NA	NA	positive
	4|MS/MS, no match	3391|267.05352|1.234	267.05352	1.234	C8 H13 N4 Na O P2	266.04625	266.04623	2e-05	0.07	NA	NA	NA	NA	NA	positive
	4|MS/MS, no match	3396|632.89862|0.461	632.89862	0.461	C5 H18 Cl K N10 Na O8 P3 S3	631.89134	631.89073	0.00061	0.96	NA	NA	NA	NA	NA	positive
	4|MS/MS, no match	3399|502.15318|4.598	502.15318	4.598	C22 H29 N3 Na O5 P S	501.14591	501.14632	-0.00041	-0.82	NA	NA	NA	NA	NA	positive
	4|MS/MS, no match	3400|389.10408|0.662	389.10408	0.662	C13 H20 N6 O4 S2	388.09691	388.09874	-0.00183	-4.73	NA	NA	NA	NA	NA	positive
	4|MS/MS, no match	3403|286.06649|1.074	286.06649	1.074	C4 H12 N7 O6 P	285.05922	285.05867	0.00055	1.94	NA	NA	NA	NA	NA	positive
	4|MS/MS, no match	3405|102.0464|2.114	102.0464	2.114	C4 H8 N P	101.03916	101.03944	-0.00028	-2.75	NA	NA	NA	NA	NA	positive
	4|MS/MS, no match	3406|518.49361|10.227	518.49361	10.227	C34 H63 N O2	517.48633	517.48588	0.00045	0.87	NA	NA	NA	NA	NA	positive
	4|MS/MS, no match	3408|367.05437|0.663	367.05437	0.663	C14 H11 K N6 O4	366.0471	366.04788	-0.00079	-2.15	NA	NA	NA	NA	NA	positive
	4|MS/MS, no match	3409|329.2476|8.075	329.2476	8.075	C15 H32 N6 S	328.24032	328.24092	-0.00059	-1.8	NA	NA	NA	NA	NA	positive
	4|MS/MS, no match	3412|433.20267|7.603	433.20267	7.603	C12 H29 K N10 O5	432.19539	432.19595	-0.00056	-1.29	NA	NA	NA	NA	NA	positive
	4|MS/MS, no match	3413|671.06944|0.769	671.06944	0.769	C20 H24 K N4 Na O18	670.06216	670.06204	0.00012	0.18	NA	NA	NA	NA	NA	positive
	4|MS/MS, no match	3416|215.99538|0.806	215.99538	0.806	C5 H8 N Na O3 P2	214.9881	214.98771	0.00038	1.79	NA	NA	NA	NA	NA	positive
	4|MS/MS, no match	3419|398.06852|1.881	398.06852	1.881	C11 H24 N3 Na O3 S4	397.06124	397.05982	0.00142	3.57	NA	NA	NA	NA	NA	positive
	4|MS/MS, no match	3423|357.15107|7.965	357.15107	7.965	C18 H28 N2 Na O P S	374.15432	374.15577	-0.00145	-3.87	NA	NA	NA	NA	NA	positive
	4|MS/MS, no match	3424|473.29547|4.69	473.29547	4.69	C24 H45 N2 O3 P S	472.28847	472.28885	-0.00038	-0.81	NA	NA	NA	NA	NA	positive
	4|MS/MS, no match	3426|112.08686|0.718	112.08686	0.718	C5 H11 N3 O	129.09016	129.09021	-5e-05	-0.39	NA	NA	NA	NA	NA	positive
	4|MS/MS, no match	3427|620.24021|0.576	620.24021	0.576	C36 H38 K N O6	619.23293	619.23362	-0.00069	-1.11	NA	NA	NA	NA	NA	positive
	4|MS/MS, no match	3428|363.15493|1.075	363.15493	1.075	C13 H27 N2 Na O6 S	362.14764	362.14875	-0.00111	-3.06	NA	NA	NA	NA	NA	positive
	4|MS/MS, no match	3430|613.34063|4.72	613.34063	4.72	C23 H45 N10 Na O8	612.33335	612.33195	0.0014	2.28	NA	NA	NA	NA	NA	positive
	4|MS/MS, no match	3432|343.17238|0.977	343.17238	0.977	C14 H24 N4 Na2 O3	342.1651	342.16438	0.00072	2.11	NA	NA	NA	NA	NA	positive
	4|MS/MS, no match	3433|366.0963|0.918	366.0963	0.918	C13 H21 N Na2 O6 S	365.08902	365.0885	0.00053	1.44	NA	NA	NA	NA	NA	positive
	4|MS/MS, no match	3434|243.09749|0.643	243.09749	0.643	C7 H16 N4 Na O2 P	242.09007	242.09086	-0.00079	-3.26	NA	NA	NA	NA	NA	positive
	4|MS/MS, no match	3438|347.03761|1.298	347.03761	1.298	C12 H17 N2 Na2 O P S2	346.03038	346.03153	-0.00115	-3.33	NA	NA	NA	NA	NA	positive
	4|MS/MS, no match	3439|515.21385|4.6	515.21385	4.6	C27 H35 N2 O4 P S	514.20657	514.20551	0.00105	2.05	NA	NA	NA	NA	NA	positive
	4|MS/MS, no match	3440|186.07609|0.576	186.07609	0.576	C8 H11 N O4	185.06881	185.06881	0	-0.01	NA	NA	NA	NA	NA	positive
	4|MS/MS, no match	3441|809.62716|11.3	809.62716	11.3	C46 H87 N2 Na2 O4 P	808.61989	808.61988	0	0	NA	NA	NA	NA	NA	positive
	4|MS/MS, no match	3443|711.06751|0.972	711.06751	0.972	C22 H24 N4 Na2 O18 S	710.06024	710.06017	7e-05	0.1	NA	NA	NA	NA	NA	positive
	4|MS/MS, no match	3447|273.02072|0.971	273.02072	0.971	C5 H11 N6 Na P2 S	272.01344	272.01388	-0.00044	-1.62	NA	NA	NA	NA	NA	positive
	4|MS/MS, no match	3448|417.07422|1.074	417.07422	1.074	C13 H18 N6 Na2 O3 S2	416.06696	416.06772	-0.00076	-1.83	NA	NA	NA	NA	NA	positive
	4|MS/MS, no match	3449|442.36796|9.361	442.36796	9.361	C23 H48 N5 O P	441.36069	441.35965	0.00104	2.36	NA	NA	NA	NA	NA	positive
	4|MS/MS, no match	3452|312.19183|3.812	312.19183	3.812	C12 H27 N5 Na O P	311.18456	311.18509	-0.00053	-1.72	NA	NA	NA	NA	NA	positive
	4|MS/MS, no match	3453|652.45506|8.26	652.45506	8.26	C32 H63 N5 Na O5 P	651.44779	651.44645	0.00134	2.05	NA	NA	NA	NA	NA	positive
	4|MS/MS, no match	3454|562.32714|7.989	562.32714	7.989	C24 H51 N O11 S	561.31986	561.31828	0.00158	2.81	NA	NA	NA	NA	NA	positive
	4|MS/MS, no match	3455|292.10261|0.71	292.10261	0.71	C6 H14 N9 O3 P	291.09523	291.09572	-0.00049	-1.69	NA	NA	NA	NA	NA	positive
	4|MS/MS, no match	3460|332.14528|0.68	332.14528	0.68	C12 H23 K N5 Na O2	331.13801	331.13865	-0.00064	-1.93	NA	NA	NA	NA	NA	positive
	4|MS/MS, no match	3461|194.10634|6.026	194.10634	6.026	C9 H17 N Na P	193.09907	193.09963	-0.00056	-2.91	NA	NA	NA	NA	NA	positive
	4|MS/MS, no match	3465|451.20028|6.183	451.20028	6.183	C16 H33 N6 Na2 O2 P S	450.19309	450.19187	0.00122	2.72	NA	NA	NA	NA	NA	positive
	4|MS/MS, no match	3466|186.07611|0.768	186.07611	0.768	C8 H11 N O4	185.06883	185.06881	2e-05	0.11	NA	NA	NA	NA	NA	positive
	4|MS/MS, no match	3467|327.02491|0.972	327.02491	0.972	C4 H15 K N6 Na2 O2 P2	326.01763	326.01642	0.00121	3.72	NA	NA	NA	NA	NA	positive
	4|MS/MS, no match	3468|312.25334|7.897	312.25334	7.897	C14 H34 K N5	311.24607	311.24513	0.00094	3.01	NA	NA	NA	NA	NA	positive
	4|MS/MS, no match	3472|240.08656|1.076	240.08656	1.076	C5 H14 N5 O4 P	239.07924	239.07834	9e-04	3.75	NA	NA	NA	NA	NA	positive
	4|MS/MS, no match	3473|187.00264|0.82	187.00264	0.82	C7 H4 N2 Na O P	185.99536	185.99589	-0.00053	-2.86	NA	NA	NA	NA	NA	positive
	4|MS/MS, no match	3477|436.06084|1.592	436.06084	1.592	C8 H14 N9 Na O9 S	435.05356	435.05329	0.00027	0.62	NA	NA	NA	NA	NA	positive
	4|MS/MS, no match	3478|738.52855|9.78	738.52855	9.78	C41 H82 Br N Na O P	737.52148	737.52151	-3e-05	-0.04	NA	NA	NA	NA	NA	positive
	4|MS/MS, no match	3479|424.2821|7.381	424.2821	7.381	C18 H38 N7 Na O S	423.27482	423.27562	-8e-04	-1.9	NA	NA	NA	NA	NA	positive
	4|MS/MS, no match	3482|378.15026|0.734	378.15026	0.734	C12 H28 N O10 P	377.14298	377.14508	-0.0021	-5.56	NA	NA	NA	NA	NA	positive	exceeds +/-5 ppm error	incorrect formula prediction
	4|MS/MS, no match	3487|506.10562|0.965	506.10562	0.965	C9 H29 K N9 Na2 O4 P3	505.09838	505.09878	-4e-04	-0.79	NA	NA	NA	NA	NA	positive
	4|MS/MS, no match	3489|197.09208|0.66	197.09208	0.66	C9 H12 N2 O3	196.08481	196.08479	1e-05	0.07	NA	NA	NA	NA	NA	positive
	4|MS/MS, no match	3492|473.19755|7.353	473.19755	7.353	C21 H35 N2 Na2 O3 P S	472.19026	472.19014	0.00012	0.26	NA	NA	NA	NA	NA	positive
	4|MS/MS, no match	3493|610.28006|7.536	610.28006	7.536	C28 H51 Cl K N Na O5 P	609.27279	609.27281	-2e-05	-0.04	NA	NA	NA	NA	NA	positive
	4|MS/MS, no match	3494|485.3586|3.915	485.3586	3.915	C22 H49 K N6 O3	484.35132	484.35032	0.001	2.06	NA	NA	NA	NA	NA	positive
	4|MS/MS, no match	3496|765.21605|2.123	765.21605	2.123	C27 H49 N6 O8 P3 S2	742.22701	742.22661	4e-04	0.54	NA	NA	NA	NA	NA	positive
	4|MS/MS, no match	3497|747.50232|9.762	747.50232	9.762	C41 H76 K N2 O3 P S	746.49504	746.49513	-9e-05	-0.12	NA	NA	NA	NA	NA	positive
	4|MS/MS, no match	3499|666.53081|10.245	666.53081	10.245	C32 H71 N7 O5 S	665.52354	665.52374	-2e-04	-0.3	NA	NA	NA	NA	NA	positive
	4|MS/MS, no match	3501|637.30553|9.454	637.30553	9.454	C28 H58 K Na2 O4 P3	636.29852	636.29804	0.00048	0.75	NA	NA	NA	NA	NA	positive
	4|MS/MS, no match	3503|441.19238|7.962	441.19238	7.962	C19 H31 N4 Na O3 S	418.20307	418.20146	0.00161	3.85	NA	NA	NA	NA	NA	positive
	4|MS/MS, no match	3504|361.16512|0.687	361.16512	0.687	C11 H29 N4 O5 P S	360.15785	360.15963	-0.00178	-4.94	NA	NA	NA	NA	NA	positive
	4|MS/MS, no match	3505|614.4994|10.072	614.4994	10.072	C34 H68 N3 O4 P	613.49212	613.49474	-0.00263	-4.28	NA	NA	NA	NA	NA	positive
	4|MS/MS, no match	3506|701.09078|1.591	701.09078	1.591	C23 H24 N10 Na O9 P3	700.08352	700.08383	-3e-04	-0.43	NA	NA	NA	NA	NA	positive
	4|MS/MS, no match	3507|400.20937|4.154	400.20937	4.154	C15 H31 N5 Na O4 P	399.20195	399.20114	0.00081	2.04	NA	NA	NA	NA	NA	positive
	4|MS/MS, no match	3509|249.10791|0.634	249.10791	0.634	C9 H16 N2 O6	248.10066	248.10084	-0.00018	-0.72	NA	NA	NA	NA	NA	positive
	4|MS/MS, no match	3510|351.18423|7.176	351.18423	7.176	C18 H27 N2 O3 P	350.17696	350.17593	0.00103	2.94	NA	NA	NA	NA	NA	positive
	4|MS/MS, no match	3512|605.35033|4.506	605.35033	4.506	C24 H53 N4 O11 P	604.34306	604.34484	-0.00179	-2.96	NA	NA	NA	NA	NA	positive
	4|MS/MS, no match	3513|564.40271|8.814	564.40271	8.814	C25 H55 N7 Na2 O2 S	563.39544	563.39333	0.0021	3.73	NA	NA	NA	NA	NA	positive
	4|MS/MS, no match	3514|327.00369|1.131	327.00369	1.131	C7 H10 N6 Na O2 P3	325.9964	325.99758	-0.00118	-3.62	NA	NA	NA	NA	NA	positive
	4|MS/MS, no match	3515|359.15605|0.601	359.15605	0.601	C13 H29 N4 Na O3 S2	376.15929	376.15788	0.00141	3.76	NA	NA	NA	NA	NA	positive
	4|MS/MS, no match	3517|594.41318|7.86	594.41318	7.86	C26 H57 N7 Na2 O3 S	593.40591	593.4039	0.00201	3.38	NA	NA	NA	NA	NA	positive
	4|MS/MS, no match	3522|412.04073|1.822	412.04073	1.822	C7 H15 N7 Na O8 P S	411.03346	411.03381	-0.00036	-0.86	NA	NA	NA	NA	NA	positive
	4|MS/MS, no match	3523|499.19569|7.751	499.19569	7.751	C20 H38 Na2 O7 P2	498.18841	498.18882	-4e-04	-0.81	NA	NA	NA	NA	NA	positive
	4|MS/MS, no match	3530|554.47816|8.952	554.47816	8.952	C31 H64 N Na O5	553.47095	553.46822	0.00273	4.93	NA	NA	NA	NA	NA	positive
	4|MS/MS, no match	3534|864.52533|8.511	864.52533	8.511	C43 H81 N Na2 O9 P2	863.51806	863.5182	-0.00014	-0.16	NA	NA	NA	NA	NA	positive
	4|MS/MS, no match	3539|172.97577|0.655	172.97577	0.655	C H3 N4 Na O P2	171.96844	171.96798	0.00046	2.67	NA	NA	NA	NA	NA	positive
	4|MS/MS, no match	3540|329.05602|0.797	329.05602	0.797	C13 H16 Cl2 N4 O3	346.05923	346.05995	-0.00072	-2.07	NA	NA	NA	NA	NA	positive
	4|MS/MS, no match	3542|503.08446|0.842	503.08446	0.842	C13 H20 N4 Na2 O14	502.0772	502.07714	6e-05	0.12	NA	NA	NA	NA	NA	positive
	4|MS/MS, no match	3543|354.26381|7.176	354.26381	7.176	C16 H36 K N5 O	353.25655	353.25569	0.00086	2.42	NA	NA	NA	NA	NA	positive
	4|MS/MS, no match	3544|606.34437|7.776	606.34437	7.776	C31 H54 N Na O5 P2	605.3371	605.33749	-0.00039	-0.65	NA	NA	NA	NA	NA	positive
	4|MS/MS, no match	3550|339.03986|2.116	339.03986	2.116	C5 H8 N8 Na2 O7	338.03258	338.03113	0.00145	4.28	NA	NA	NA	NA	NA	positive
	4|MS/MS, no match	3552|642.50475|10.572	642.50475	10.572	C38 H68 N Na O5	641.49748	641.49952	-0.00204	-3.18	NA	NA	NA	NA	NA	positive
	4|MS/MS, no match	3554|345.09683|0.803	345.09683	0.803	C10 H23 K N2 Na O5 P	344.08952	344.08793	0.00158	4.59	NA	NA	NA	NA	NA	positive
	4|MS/MS, no match	3561|566.38188|8.203	566.38188	8.203	C21 H54 N9 Na O3 P2	565.37463	565.37225	0.00238	4.2	NA	NA	NA	NA	NA	positive
	4|MS/MS, no match	3565|266.05348|0.901	266.05348	0.901	C9 H12 K N3 O4	265.04631	265.04649	-0.00018	-0.69	NA	NA	NA	NA	NA	positive
	4|MS/MS, no match	3568|357.20361|6.76	357.20361	6.76	C13 H29 N6 Na O2 S	356.19631	356.19704	-0.00073	-2.04	NA	NA	NA	NA	NA	positive
	4|MS/MS, no match	3569|496.30349|7.016	496.30349	7.016	C18 H44 K N9 Na O P	495.29693	495.29412	0.00281	5.68	NA	NA	NA	NA	NA	positive	exceeds +/-5 ppm error	incorrect formula prediction
	4|MS/MS, no match	3570|214.07094|0.594	214.07094	0.594	C6 H13 N3 Na O2 P	213.06362	213.06431	-0.00069	-3.22	NA	NA	NA	NA	NA	positive
	4|MS/MS, no match	3573|263.06931|0.655	263.06931	0.655	C6 H16 N4 Na O2 P S	262.06203	262.06293	-0.00089	-3.41	NA	NA	NA	NA	NA	positive
	4|MS/MS, no match	3574|137.05963|1.078	137.05963	1.078	C8 H8 O2	136.05235	136.05243	-8e-05	-0.57	NA	NA	NA	NA	NA	positive
	4|MS/MS, no match	3579|513.10459|1.301	513.10459	1.301	C16 H25 N4 O11 P S	512.09732	512.09781	-5e-04	-0.97	NA	NA	NA	NA	NA	positive
	4|MS/MS, no match	3582|484.21141|5.114	484.21141	5.114	C24 H31 N5 Na2 O S	483.20414	483.20447	-0.00033	-0.69	NA	NA	NA	NA	NA	positive
	4|MS/MS, no match	3583|431.21445|8.931	431.21445	8.931	C16 H36 N6 Na P S2	430.20718	430.20782	-0.00064	-1.49	NA	NA	NA	NA	NA	positive
	4|MS/MS, no match	3586|528.30867|7.517	528.30867	7.517	C32 H42 N Na O4	527.3014	527.30115	0.00025	0.47	NA	NA	NA	NA	NA	positive
	4|MS/MS, no match	3588|268.98121|1.245	268.98121	1.245	C6 H9 N2 O4 P S2	267.97393	267.97413	-2e-04	-0.76	NA	NA	NA	NA	NA	positive
	4|MS/MS, no match	3591|465.23457|4.022	465.23457	4.022	C15 H37 K N8 O4 S	464.2273	464.22955	-0.00226	-4.86	NA	NA	NA	NA	NA	positive
	4|MS/MS, no match	3593|396.0458|1.591	396.0458	1.591	C12 H15 K N5 O6 P	395.03853	395.0397	-0.00117	-2.97	NA	NA	NA	NA	NA	positive
	4|MS/MS, no match	3594|404.96458|0.654	404.96458	0.654	C8 H12 N6 Na O2 P3 S2	403.95731	403.95737	-6e-05	-0.15	NA	NA	NA	NA	NA	positive
	4|MS/MS, no match	3595|185.13972|0.925	185.13972	0.925	C8 H13 N3 O	167.10589	167.10586	3e-05	0.2	NA	NA	NA	NA	NA	positive
	4|MS/MS, no match	3602|428.20443|4.391	428.20443	4.391	C23 H26 N5 Na O2	427.19715	427.19842	-0.00127	-2.98	NA	NA	NA	NA	NA	positive
	4|MS/MS, no match	3604|335.15167|7.828	335.15167	7.828	C13 H28 Cl N2 Na O2 S	334.14439	334.14577	-0.00138	-4.13	NA	NA	NA	NA	NA	positive
	4|MS/MS, no match	3606|203.02264|1.005	203.02264	1.005	C3 H9 N4 Na O P2	202.01539	202.01493	0.00046	2.27	NA	NA	NA	NA	NA	positive
	4|MS/MS, no match	3607|378.11401|0.66	378.11401	0.66	C11 H25 N5 Na O2 P S2	377.1069	377.1085	-0.0016	-4.25	NA	NA	NA	NA	NA	positive
	4|MS/MS, no match	3612|277.10291|1.085	277.10291	1.085	C9 H18 K N4 Na O2	276.09568	276.09645	-0.00077	-2.79	NA	NA	NA	NA	NA	positive
	4|MS/MS, no match	3614|262.05548|0.575	262.05548	0.575	C6 H13 N3 Na O5 P	261.04821	261.04905	-0.00084	-3.23	NA	NA	NA	NA	NA	positive
	4|MS/MS, no match	3616|688.53615|9.24	688.53615	9.24	C33 H70 N9 O4 P	687.52886	687.52884	2e-05	0.03	NA	NA	NA	NA	NA	positive
	4|MS/MS, no match	3618|247.97419|0.762	247.97419	0.762	C7 H6 N3 Na O3 P2	264.97746	264.97821	-0.00075	-2.82	NA	NA	NA	NA	NA	positive
	4|MS/MS, no match	3620|236.08725|0.931	236.08725	0.931	C7 H13 N3 O6	235.07988	235.08043	-0.00055	-2.36	NA	NA	NA	NA	NA	positive
	4|MS/MS, no match	3624|317.2185|0.647	317.2185	0.647	C10 H29 K N8 O	316.21123	316.21014	0.00109	3.44	NA	NA	NA	NA	NA	positive
	4|MS/MS, no match	3626|569.11283|1.299	569.11283	1.299	C15 H28 N10 Na2 O3 P2 S2	568.10554	568.10579	-0.00024	-0.43	NA	NA	NA	NA	NA	positive
	4|MS/MS, no match	3627|345.08194|0.458	345.08194	0.458	C5 H19 N6 Na O6 P2	344.0748	344.0739	9e-04	2.63	NA	NA	NA	NA	NA	positive
	4|MS/MS, no match	3629|440.35809|7.541	440.35809	7.541	C21 H43 N4 Na O3	422.32424	422.32329	0.00096	2.27	NA	NA	NA	NA	NA	positive
	4|MS/MS, no match	3632|665.497|9.45	665.497	9.45	C31 H65 N10 Na O2 S	664.49153	664.49104	5e-04	0.75	NA	NA	NA	NA	NA	positive
	4|MS/MS, no match	3635|626.3406|7.672	626.3406	7.672	C34 H55 N Na O2 P3	625.33332	625.33433	-0.00101	-1.62	NA	NA	NA	NA	NA	positive
	4|MS/MS, no match	3636|592.29233|7.245	592.29233	7.245	C19 H47 N9 O6 P2 S	591.28505	591.28452	0.00053	0.89	NA	NA	NA	NA	NA	positive
	4|MS/MS, no match	3640|386.01709|1.546	386.01709	1.546	C8 H13 N5 Na2 O6 S2	385.00982	385.01026	-0.00044	-1.14	NA	NA	NA	NA	NA	positive
	4|MS/MS, no match	3644|452.34996|8.133	452.34996	8.133	C23 H50 N O5 P	451.34268	451.34266	2e-05	0.05	NA	NA	NA	NA	NA	positive
	4|MS/MS, no match	3648|299.09144|0.801	299.09144	0.801	C7 H16 N8 Na P S	298.08404	298.08539	-0.00135	-4.53	NA	NA	NA	NA	NA	positive
	4|MS/MS, no match	3649|482.26182|7.598	482.26182	7.598	C16 H39 N9 Na2 O P2	481.25455	481.25482	-0.00027	-0.57	NA	NA	NA	NA	NA	positive
	4|MS/MS, no match	3650|594.41347|8.684	594.41347	8.684	C25 H58 K N9 Na O P	593.4062	593.40367	0.00253	4.27	NA	NA	NA	NA	NA	positive
	4|MS/MS, no match	3652|248.13126|4.826	248.13126	4.826	C5 H15 N9 Na2	247.12397	247.12458	-0.00061	-2.47	NA	NA	NA	NA	NA	positive
	4|MS/MS, no match	3653|327.09063|0.911	327.09063	0.911	C13 H23 Na2 O P S	304.10142	304.10026	0.00116	3.8	NA	NA	NA	NA	NA	positive
	4|MS/MS, no match	3654|324.9702|0.653	324.9702	0.653	C7 H12 Cl N2 Na O3 P2 S	323.96292	323.96301	-8e-05	-0.26	NA	NA	NA	NA	NA	positive
	4|MS/MS, no match	3655|383.02824|2.479	383.02824	2.479	C5 H19 K N6 Na O4 P3	382.02097	382.02154	-0.00057	-1.49	NA	NA	NA	NA	NA	positive
	4|MS/MS, no match	3658|350.11929|0.602	350.11929	0.602	C9 H22 K N5 Na2 O4	349.11204	349.11043	0.00161	4.62	NA	NA	NA	NA	NA	positive
	4|MS/MS, no match	3662|213.14865|5.987	213.14865	5.987	C9 H22 N2 Na P	212.14128	212.14183	-0.00055	-2.6	NA	NA	NA	NA	NA	positive
	4|MS/MS, no match	3665|467.08028|2.11	467.08028	2.11	C12 H18 K N10 Na2 O3 P	466.07301	466.07334	-0.00034	-0.72	NA	NA	NA	NA	NA	positive
	4|MS/MS, no match	3667|268.97997|0.656	268.97997	0.656	C3 H9 N4 Na O3 S3	267.9727	267.97345	-0.00074	-2.77	NA	NA	NA	NA	NA	positive
	4|MS/MS, no match	3668|468.13816|0.547	468.13816	0.547	C14 H22 N9 Na O6 S	467.13089	467.13114	-0.00026	-0.56	NA	NA	NA	NA	NA	positive
	4|MS/MS, no match	3669|391.18214|0.743	391.18214	0.743	C18 H27 N2 Na O6	390.17479	390.17668	-0.00189	-4.84	NA	NA	NA	NA	NA	positive
	4|MS/MS, no match	3674|580.32522|7.741	580.32522	7.741	C26 H57 N Na O3 P3 S	579.31794	579.31697	0.00097	1.68	NA	NA	NA	NA	NA	positive
	4|MS/MS, no match	3676|676.36651|4.758	676.36651	4.758	C24 H53 N9 O11 S	675.35924	675.35852	0.00071	1.05	NA	NA	NA	NA	NA	positive
	4|MS/MS, no match	3677|688.41672|7.978	688.41672	7.978	C28 H65 K N7 Na O4 P2	687.40944	687.4108	-0.00136	-1.98	NA	NA	NA	NA	NA	positive
	4|MS/MS, no match	3678|301.15068|0.973	301.15068	0.973	C12 H20 N4 O5	300.14341	300.14337	4e-05	0.12	NA	NA	NA	NA	NA	positive
	4|MS/MS, no match	3681|250.09301|0.602	250.09301	0.602	C8 H17 K N3 Na O2	249.08577	249.08555	0.00022	0.87	NA	NA	NA	NA	NA	positive
	4|MS/MS, no match	3683|783.57293|10.587	783.57293	10.587	C37 H80 N6 Na2 O6 S	782.56566	782.56554	0.00011	0.15	NA	NA	NA	NA	NA	positive
	4|MS/MS, no match	3686|624.4601|8.047	624.4601	8.047	C30 H64 N7 Na O P2	623.45283	623.45453	-0.00169	-2.72	NA	NA	NA	NA	NA	positive
	4|MS/MS, no match	3688|291.04895|3.203	291.04895	3.203	C7 H13 K N6 Na O P	290.04168	290.04232	-0.00064	-2.22	NA	NA	NA	NA	NA	positive
	4|MS/MS, no match	3689|396.17637|4.043	396.17637	4.043	C30 H21 N	395.16909	395.1674	0.00169	4.27	NA	NA	NA	NA	NA	positive
	4|MS/MS, no match	3692|341.98926|0.973	341.98926	0.973	C4 H11 N5 Na O6 P3	340.98206	340.98199	7e-05	0.22	NA	NA	NA	NA	NA	positive
	4|MS/MS, no match	3693|737.21738|2.12	737.21738	2.12	C21 H48 N8 Na O9 P3 S2	736.21011	736.20962	0.00049	0.67	NA	NA	NA	NA	NA	positive
	4|MS/MS, no match	3694|393.22462|5.638	393.22462	5.638	C13 H33 N6 Na O4 S	392.21735	392.21817	-0.00082	-2.1	NA	NA	NA	NA	NA	positive
	4|MS/MS, no match	3702|467.99929|1.594	467.99929	1.594	C5 H19 N7 Na O10 P3 S	485.00257	485.00246	1e-04	0.21	NA	NA	NA	NA	NA	positive
	4|MS/MS, no match	3704|722.46043|8.007	722.46043	8.007	C31 H66 N9 Na2 O3 P S	721.45316	721.45423	-0.00108	-1.49	NA	NA	NA	NA	NA	positive
	4|MS/MS, no match	3705|691.32971|4.666	691.32971	4.666	C47 H43 N2 Na O2	690.32243	690.32222	0.00021	0.3	NA	NA	NA	NA	NA	positive
	4|MS/MS, no match	3707|622.37166|8.092	622.37166	8.092	C28 H57 N Na O10 P	621.36438	621.36178	0.00261	4.2	NA	NA	NA	NA	NA	positive
	4|MS/MS, no match	3711|329.05615|0.8	329.05615	0.8	C8 H20 Cl N2 Na O4 P2	328.04887	328.04845	0.00042	1.29	NA	NA	NA	NA	NA	positive
	4|MS/MS, no match	3714|683.06768|1.872	683.06768	1.872	C20 H26 N6 Na2 O12 P2 S	682.06041	682.06	0.00041	0.6	NA	NA	NA	NA	NA	positive
	4|MS/MS, no match	3715|412.13672|4.003	412.13672	4.003	C8 H24 N9 Na O5 P2	411.12945	411.12733	0.00211	5.14	NA	NA	NA	NA	NA	positive	exceeds +/-5 ppm error	incorrect formula prediction
	4|MS/MS, no match	3722|187.00264|0.819	187.00264	0.819	C7 H6 N2 Na O2 P	204.00592	204.00646	-0.00054	-2.64	NA	NA	NA	NA	NA	positive
	4|MS/MS, no match	3727|311.14649|7.476	311.14649	7.476	C10 H24 K N4 Na O3	310.13921	310.13832	9e-04	2.89	NA	NA	NA	NA	NA	positive
	4|MS/MS, no match	3728|612.28066|7.535	612.28066	7.535	C21 H50 Cl N7 O5 S3	611.2734	611.27241	0.00099	1.63	NA	NA	NA	NA	NA	positive
	4|MS/MS, no match	3731|353.03901|0.633	353.03901	0.633	C6 H14 N6 Na O6 P S	352.03174	352.03308	-0.00135	-3.82	NA	NA	NA	NA	NA	positive
	4|MS/MS, no match	3734|215.02434|1.303	215.02434	1.303	C6 H8 N4 O P2	214.01707	214.01733	-0.00027	-1.25	NA	NA	NA	NA	NA	positive
	4|MS/MS, no match	3735|661.52831|8.923	661.52831	8.923	C36 H73 N2 O6 P	660.52102	660.52062	4e-04	0.6	NA	NA	NA	NA	NA	positive
	4|MS/MS, no match	3740|238.03862|1.074	238.03862	1.074	C6 H12 N5 Na O P2	255.04189	255.04148	0.00041	1.61	NA	NA	NA	NA	NA	positive
	4|MS/MS, no match	3743|426.26135|7.018	426.26135	7.018	C17 H36 N7 Na O2 S	425.25407	425.25489	-0.00082	-1.92	NA	NA	NA	NA	NA	positive
	4|MS/MS, no match	3745|532.37403|8.123	532.37403	8.123	C28 H50 N3 Na O5	531.36675	531.36482	0.00193	3.64	NA	NA	NA	NA	NA	positive
	4|MS/MS, no match	3747|367.33566|9.021	367.33566	9.021	C27 H44 O	384.33898	384.33922	-0.00023	-0.6	NA	NA	NA	NA	NA	positive
	4|MS/MS, no match	3749|485.33345|7.111	485.33345	7.111	C20 H45 N8 Na O2 S	484.32617	484.32839	-0.00221	-4.57	NA	NA	NA	NA	NA	positive
	4|MS/MS, no match	3751|193.00315|1.138	193.00315	1.138	C3 H6 N4 O5 S	210.00647	210.00589	0.00058	2.78	NA	NA	NA	NA	NA	positive
	4|MS/MS, no match	3754|301.16218|4.666	301.16218	4.666	C14 H22 N4 O2	278.1729	278.17428	-0.00137	-4.93	NA	NA	NA	NA	NA	positive
	4|MS/MS, no match	3755|191.04849|0.747	191.04849	0.747	C6 H10 N2 O3 S	190.04122	190.04121	1e-05	0.05	NA	NA	NA	NA	NA	positive
	4|MS/MS, no match	3761|287.98045|1.59	287.98045	1.59	C6 H10 K N3 Na2 O P2	286.97317	286.97316	1e-05	0.05	NA	NA	NA	NA	NA	positive
	4|MS/MS, no match	3764|235.98993|0.841	235.98993	0.841	C6 H12 N Na2 O P3	252.9932	252.99271	0.00049	1.93	NA	NA	NA	NA	NA	positive
	4|MS/MS, no match	3765|398.37396|8.196	398.37396	8.196	C23 H47 N3 O2	397.36669	397.36683	-0.00014	-0.36	NA	NA	NA	NA	NA	positive
	4|MS/MS, no match	3768|445.02635|1.25	445.02635	1.25	C16 H15 N4 Na O4 P2 S	444.01907	444.01869	0.00038	0.85	NA	NA	NA	NA	NA	positive
	4|MS/MS, no match	3771|578.27685|7.527	578.27685	7.527	C24 H47 K N5 Na O3 P2	577.26957	577.26889	0.00068	1.18	NA	NA	NA	NA	NA	positive
	4|MS/MS, no match	3777|213.08705|0.781	213.08705	0.781	C9 H12 N2 O4	212.07973	212.07971	2e-05	0.1	NA	NA	NA	NA	NA	positive
	4|MS/MS, no match	3779|359.21919|7.593	359.21919	7.593	C18 H34 N2 O S2	358.21192	358.21126	0.00066	1.84	NA	NA	NA	NA	NA	positive
	4|MS/MS, no match	3781|152.04738|1.541	152.04738	1.541	C5 H10 Cl N O2	151.0401	151.04001	1e-04	0.65	NA	NA	NA	NA	NA	positive
	4|MS/MS, no match	3786|217.06412|0.618	217.06412	0.618	C8 H14 N2 O4 S	234.06737	234.06743	-6e-05	-0.24	NA	NA	NA	NA	NA	positive
	4|MS/MS, no match	3787|194.04816|0.606	194.04816	0.606	C8 H8 N3 O P	193.04089	193.0405	0.00039	2.01	NA	NA	NA	NA	NA	positive
	4|MS/MS, no match	3789|184.09681|3.63	184.09681	3.63	C6 H15 N3 Na P	183.08953	183.09013	-6e-04	-3.29	NA	NA	NA	NA	NA	positive
	4|MS/MS, no match	3793|175.97668|0.655	175.97668	0.655	C4 H5 N Na2 P2	174.9694	174.96926	0.00014	0.79	NA	NA	NA	NA	NA	positive
	4|MS/MS, no match	3794|202.97498|0.82	202.97498	0.82	C3 H5 N2 Na O3 P2	201.96771	201.96731	4e-04	2	NA	NA	NA	NA	NA	positive
	4|MS/MS, no match	3798|473.11969|0.7	473.11969	0.7	C16 H26 K N4 O8 P	472.11243	472.11253	-1e-04	-0.22	NA	NA	NA	NA	NA	positive
	4|MS/MS, no match	3799|419.17714|1.76	419.17714	1.76	C16 H26 N4 O9	418.16986	418.16998	-0.00012	-0.28	NA	NA	NA	NA	NA	positive
	4|MS/MS, no match	3802|812.51921|10.144	812.51921	10.144	C49 H69 N3 O7	811.51193	811.51355	-0.00162	-1.99	NA	NA	NA	NA	NA	positive
	4|MS/MS, no match	3803|490.29126|5.462	490.29126	5.462	C22 H40 N7 Na O2 S	489.28399	489.28619	-0.0022	-4.5	NA	NA	NA	NA	NA	positive
	4|MS/MS, no match	3805|574.35048|7.533	574.35048	7.533	C20 H47 N9 O10	573.34321	573.34459	-0.00138	-2.41	NA	NA	NA	NA	NA	positive
	4|MS/MS, no match	3806|964.71464|8.792	964.71464	8.792	C58 H95 N5 Na O3 P	963.70736	963.70702	0.00034	0.35	NA	NA	NA	NA	NA	positive
	4|MS/MS, no match	3807|362.01527|1.3	362.01527	1.3	C8 H17 N3 O5 P2 S2	361.008	361.00848	-0.00049	-1.35	NA	NA	NA	NA	NA	positive
	4|MS/MS, no match	3810|429.37272|10.509	429.37272	10.509	C22 H48 N6 S	428.36545	428.36612	-0.00067	-1.56	NA	NA	NA	NA	NA	positive
	4|MS/MS, no match	3815|305.15288|4.96	305.15288	4.96	C5 H20 N8 O7	304.14553	304.14549	4e-05	0.13	NA	NA	NA	NA	NA	positive
	4|MS/MS, no match	3817|283.98374|1.249	283.98374	1.249	C8 H8 N Na O5 P2	282.97646	282.97754	-0.00108	-3.81	NA	NA	NA	NA	NA	positive
	4|MS/MS, no match	3819|440.27712|7.241	440.27712	7.241	C15 H39 N9 O2 P2	439.26985	439.27019	-0.00035	-0.79	NA	NA	NA	NA	NA	positive
	4|MS/MS, no match	3822|211.10773|1.385	211.10773	1.385	C6 H15 K N6	210.10045	210.09953	0.00093	4.41	NA	NA	NA	NA	NA	positive
	4|MS/MS, no match	3824|388.13485|0.763	388.13485	0.763	C14 H28 N3 Na O2 P2 S	387.1276	387.12752	8e-05	0.21	NA	NA	NA	NA	NA	positive
	4|MS/MS, no match	3826|513.17992|7.31	513.17992	7.31	C16 H31 N10 Na O2 P2 S	512.17264	512.17251	0.00013	0.26	NA	NA	NA	NA	NA	positive
	4|MS/MS, no match	3828|540.24004|7.391	540.24004	7.391	C25 H40 N3 Na2 O3 P S	539.23276	539.23234	0.00042	0.79	NA	NA	NA	NA	NA	positive
	4|MS/MS, no match	3831|147.11272|0.62	147.11272	0.62	C6 H14 N2 O2	146.10545	146.10553	-8e-05	-0.54	NA	NA	NA	NA	NA	positive
	4|MS/MS, no match	3835|311.02991|1.266	311.02991	1.266	C9 H8 N6 Na2 O2 S	310.02264	310.02248	0.00015	0.49	NA	NA	NA	NA	NA	positive
	4|MS/MS, no match	3838|422.00128|0.792	422.00128	0.792	C6 H18 N O14 P3	420.994	420.99401	-1e-05	-0.02	NA	NA	NA	NA	NA	positive
	4|MS/MS, no match	3842|459.98289|3.632	459.98289	3.632	C6 H12 N3 Na2 O16 P	458.97531	458.97506	0.00025	0.55	NA	NA	NA	NA	NA	positive
	4|MS/MS, no match	3844|844.51341|7.535	844.51341	7.535	C41 H78 N5 Na2 O4 P3	843.50609	843.5062	-0.00011	-0.13	NA	NA	NA	NA	NA	positive
	4|MS/MS, no match	3849|564.36635|8.351	564.36635	8.351	C21 H52 N9 Na O3 P2	563.35907	563.3566	0.00247	4.38	NA	NA	NA	NA	NA	positive
	4|MS/MS, no match	3850|536.24369|7.903	536.24369	7.903	C17 H43 Br Cl N9 O3	535.23642	535.23608	0.00034	0.64	NA	NA	NA	NA	NA	positive
	4|MS/MS, no match	3851|594.48981|10.259	594.48981	10.259	C34 H69 Cl K N3	593.48254	593.48171	0.00083	1.39	NA	NA	NA	NA	NA	positive
	4|MS/MS, no match	3854|426.04764|1.869	426.04764	1.869	C26 H13 N Na P S	425.04036	425.0404	-4e-05	-0.09	NA	NA	NA	NA	NA	positive
	4|MS/MS, no match	3863|754.59222|10.315	754.59222	10.315	C38 H85 N5 O3 P2 S	753.58495	753.58484	0.00011	0.15	NA	NA	NA	NA	NA	positive
	4|MS/MS, no match	3865|574.35023|7.542	574.35023	7.542	C32 H51 N Na2 O6	591.3536	591.35118	0.00242	4.1	NA	NA	NA	NA	NA	positive
[truncated: 1,211 more rows]
