# Supplementary material for: Profiling whole-tissue metabolic reprogramming during cutaneous poxvirus infection and clearance
Source: J Virol. 2023 Nov 27;97(12):e01272-23. doi: 10.1128/jvi.01272-23 (PMC10734417; doi:10.1128/jvi.01272-23)
Supplement: Table S3 — Detailed metabolite information. [file jvi.01272-23-s0006.xlsx]

## Sheet: Sheet1
Name	Molecular Formula	PubChem CID	Monoisotopic Mass	Mode	Species	Theoretical m/z	Measured m/z	Mass error (ppm)	Reference RT (min)	Measured RT (min)	Delta RT (s)	Feature	Annotation Confidence
Cytidine 2',3'-cyclic phosphate	C9H12N3O7P	53481030	305.041	Positive	[M+H]+	306.049	306.049	-0.252574	0.54	0.674	8.04	402|306.04864|0.674	MSI Level 1
2'-Deoxycytidine	C9H13N3O4	13711	227.091	Negative	[M-H]-	226.083	226.083	-0.2216	0.88	0.792	5.28	320|226.08338|0.792	MSI Level 1
Deoxycytidine 5'-monophosphate	C9H14N3O7P	13945	307.057	Negative	[M-H]-	306.05	306.05	-0.358439	0.76	0.624	8.16	316|306.04977|0.624	MSI Level 1
Cytidine	C9H13N3O5	6175	243.086	Positive	[M+H]+	244.093	244.093	0.848038	0.73	0.726	-0.24	409|244.09259|0.726	MSI Level 1
Thymidine-5'-phosphate	C10H15N2O8P	9700	322.057	Negative	[M-H]+	321.049	321.049	0.359758	1.49	1.786	17.76	58|321.04921|1.786	MSI Level 2
Guanosine	C10H13N5O5	135398635	283.092	Negative	[M-H]-	282.084	282.084	-0.274386	n/a	2.717	n/a	178|282.08447|2.717	MSI Level 2
Adenosine monophosphate	C10H14N5O7P	6083	347.063	Negative	[M-H]-	346.056	346.056	0.226264	1.84	1.725	6.9	265|346.05573|1.725	MSI Level 1
2'-Deoxyadenosine-5'-monophosphate	C10H14N5O6P	12599	331.068	Negative	[M-H]-	330.061	330.061	0.403865	1.36	1.497	8.22	321|330.06076|1.497	MSI Level 1
N-Glycolylneuraminic acid	C11H19NO10	440001	325.101	Negative	[M-H]-	324.094	324.094	-0.401736	n/a	0.478	n/a	91|324.09375|0.478	MSI Level 2
Citric acid	C6H8O7		192.027	Negative	[M-H]-	191.02	191.02	0.28	0.81	0.742	-4.08	154|191.01978|0.742	MSI Level 1
Uridine	C9H12N2O6	6029	244.07	Negative	[M-H]-	243.062	243.062	0.20612	1.33	1.218	6.72	7|243.06221|1.218	MSI Level 1
DL-Pyroglutamic acid	C5H7NO3	499	129.043	Negative	[M-H]-	128.035	128.035	-0.569374	0.87	0.742	7.68	44|128.03539|0.742	MSI Level 1
2'-Deoxyguanosine-5'-diphosphate	C10H15N5O10P2	135398595	427.029	Negative	[M-H]-	426.022	426.022	-0.378619	1.06	1.091	-1.86	314|426.0223|1.091	MSI Level 1
Creatine	C4H9N3O2	586	131.069	Negative	[M-H]-	130.062	130.062	-0.76425	0.52	0.488	1.92	244|130.0623|0.488	MSI Level 1
Carnosine	C9H14N4O3		226.107	Negative	[M-H]-	225.099	225.099	0.78	0.45	0.423	-1.62	254|225.09949|0.423	MSI Level 1
Itaconic acid	C5H6O4	811	130.027	Negative	[M-H]-	129.019	129.019	-0.831658	2.1	2.137	-2.22	151|129.01944|2.137	MSI Level 1
Glutamic acid	C5H9NO4	33032	147.053	Positive	[M+H]+	148.06	148.06	0.430905	0.48	0.587	-6.42	353|148.06037|0.587	MSI Level 1
Glutathione	C10H17N3O6S	124886	307.084	Positive	[M+H]+	308.091	308.091	-0.0584243	0.77	0.781	-0.66	346|308.0911|0.781	MSI Level 1
