# Supplementary material for: Profiling whole-tissue metabolic reprogramming during cutaneous poxvirus infection and clearance
Source: J Virol. 2023 Nov 27;97(12):e01272-23. doi: 10.1128/jvi.01272-23 (PMC10734417; doi:10.1128/jvi.01272-23)
Supplement: Table S4 — Preranked gene set enrichment analysis of KEGG and Reactome pathways. [file jvi.01272-23-s0007.xlsx]

## Sheet: _ctrl_vs_5dpi_NP_s(2)_KEGG-RA
pathway	pval	padj	ES	NES	nMoreExtreme	size	leadingEdge
RA_DNA_Damage_Bypass%R-MMU-73893	0.0016	0.00508928	0.472449	1.94157	0	44	USP1;PCNA;RAD18;RFC5;POLE;DTL;PCLAF;POLD2;RFC2;POLD1;RFC1;POLE2;USP10;RFC4;CUL4B;POLE4;VCP;RFC3;TRIM25;POLH
RA_Interferon_Signaling%R-MMU-913531	0.00157729	0.00508928	0.501125	2.10958	0	48	PDE12;ABCE1;KPNB1;EIF4A1;PTPN1;EIF4A3;EIF4E;EIF4G2;EIF4G1;EIF4G3;PTPN2;UBE2N;EIF4E2;EIF4E3;IFNGR1;UBE2E1;PTPN6;KPNA1;IFNGR2;FLNB;IFNAR2;TRIM25;IRF9;SOCS3;IFNAR1;JAK2
RA_Telomere_Maintenance%R-MMU-157579	0.0016	0.00508928	0.634169	2.60617	0	44	PRIM2;CCNA2;LIG1;DNA2;PCNA;DKC1;RFC5;GAR1;POLD2;PRIM1;ANKRD28;NHP2;CHTF18;RFC2;BLM;POLD1;POLA1;RFC1;STN1;NOP10;RTEL1;DSCC1;RFC4;SHQ1;POLA2;PIF1
RA_RHO_GTPase_Effectors%R-MMU-195258	0.00132275	0.00508928	0.534385	2.89742	0	195	CIT;CDC20;INCENP;AURKB;MAD2L1;ARPC1B;PFN1;FLNA;RCC2;NUP98;CENPF;PLK1;SGO1;MYH9;TUBA1B;TUBB6;BUB1B;PRC1;NUP107;SKA1;CENPU;CDCA8;BIRC5;LIMK1;BUB1;ARPC3;SPC24;KIF2C;NUDC;ARPC2;NUP133;CALM1;SEC13;SRF;NUP85;MAD1L1;NDC80;NUP160;CENPE;IQGAP3;PMF1;CENPQ;CENPA;NUF2;ZWILCH;RHOG;SPC25;CKAP5;BUB3;ZW10;ARPC4;PPP2R1B;CENPM;CENPN;KIF5B;SPDL1;XPO1;ERCC6L;ROCK2;AHCTF1;ACTR2;PPP2CA;DIAPH3;RAC1;CDC25C;NUP43;DSN1;KN…
RA_Gene_Silencing_by_RNA%R-MMU-211000	0.0016129	0.00508928	0.580635	2.43958	0	50	NUP62;RAN;NUP98;POM121;NUP107;TPR;NUP153;NUP93;NUP133;SEC13;NUP85;NUP188;NUP160;AAAS;NUP54;NDC1;RAE1;NUP88;NUP50;AGO2;NUP214;NUP43;POLR2B;NUP155;NUP37;POLR2F;POLR2D;POLR2A;POLR2L;POLR2E;NUP35;POLR2H;RANBP2;IPO8
RA_Epigenetic_regulation_of_gene_expression%R-MMU-212165	0.0016	0.00508928	0.651073	2.67564	0	44	MYBBP1A;KAT2A;DNMT1;TAF1D;POLR1A;DDX21;ACTB;POLR1B;MBD2;TDG;MYO1C;SMARCA5;RBBP7;DEK;POLR1E;RRP8;POLR2F;SUV39H1;PHF19;AEBP2;POLR2L;POLR2E;SUZ12;RBBP4;POLR1C;BAZ1B;EED
RA_Cellular_Senescence%R-MMU-2559583	0.00149477	0.00508928	0.372439	1.73912	0	81	UBE2C;CCNA2;UBE2S;CDK6;KDM6B;HMGA2;MAP3K5;ANAPC15;RBBP7;LMNB1;CCNE1;ANAPC4;CCNE2;CEBPB;MAP4K4;ANAPC1;HMGA1;PHC2;MAPKAPK2;SUZ12;RBBP4;UBE2E1;EED;CDC27;NBN;CABIN1;EP400;FZR1;BMI1;CDK2;EZH2;HIRA;ETS1;MAPK14;TERF1;MAP2K3
RA_Positive_epigenetic_regulation_of_rRNA_expression%R-MMU-5250913	0.00162866	0.00508928	0.707703	2.54227	0	26	MYBBP1A;KAT2A;TAF1D;POLR1A;DDX21;ACTB;POLR1B;MYO1C;SMARCA5;DEK;POLR1E;POLR2F;POLR2L;POLR2E;POLR1C;BAZ1B;POLR2H
RA_B-WICH_complex_positively_regulates_rRNA_expression%R-MMU-5250924	0.00162866	0.00508928	0.707703	2.54227	0	26	MYBBP1A;KAT2A;TAF1D;POLR1A;DDX21;ACTB;POLR1B;MYO1C;SMARCA5;DEK;POLR1E;POLR2F;POLR2L;POLR2E;POLR1C;BAZ1B;POLR2H
RA_Transcriptional_regulation_by_small_RNAs%R-MMU-5578749	0.00158228	0.00508928	0.680531	2.7789	0	42	NUP62;RAN;NUP98;POM121;NUP107;TPR;NUP153;NUP93;NUP133;SEC13;NUP85;NUP188;NUP160;AAAS;NUP54;NDC1;RAE1;NUP88;NUP50;AGO2;NUP214;NUP43;POLR2B;NUP155;NUP37;POLR2F;POLR2D;POLR2A;POLR2L;POLR2E;NUP35;POLR2H;RANBP2;IPO8
RA_Deposition_of_new_CENPA-containing_nucleosomes_at_the_centromere%R-MMU-606279	0.00160772	0.00508928	0.636767	2.27202	0	25	NPM1;CENPU;CENPQ;CENPA;RUVBL1;SMARCA5;RBBP7;CENPM;CENPN;CENPH;MIS18BP1;CENPT;CENPS;RBBP4;MIS18A;OIP5;CENPW;CENPK
RA_Assembly_of_the_pre-replicative_complex%R-MMU-68867	0.00154083	0.00508928	0.604873	2.69627	0	64	MCM3;UBE2C;MCM2;MCM4;MCM5;MCM6;KPNB1;UBE2S;MCM7;CDT1;PSMD6;PSMD12;ORC2;PSME3;ANAPC15;PSMC4;GMNN;PSMC3;ORC1;PSMA7;PSMC5;PSMD7;ANAPC4;PSMD2;ANAPC1;PSMD14;PSMC1;PSMD1;PSMD11;PSMC2;UBE2E1;PSMC6;KPNA1;CDC27;CDC6;PSMD13;PSMD3
RA_Mitotic_Prophase%R-MMU-68875	0.0015748	0.00508928	0.70584	3.04966	0	54	NUP62;SMC2;CCNB1;CCNB2;SMC4;NUP98;SET;POM121;NCAPG2;GORASP2;NUP107;TPR;NUP153;NUP93;NUP133;SEC13;NUP85;NUP188;NUP160;AAAS;EMD;NUP54;NDC1;RAE1;LMNB1;CTDNEP1;NUP88;NUP50;MCPH1;NUP214;NUP43;NUP155;NUP37;NCAPD3
RA_DNA_Replication_Pre-Initiation%R-MMU-69002	0.00149254	0.00508928	0.618748	2.8869	0	79	MCM3;UBE2C;PRIM2;MCM2;MCM4;MCM5;MCM6;KPNB1;UBE2S;DBF4;MCM7;POLE;CDT1;PSMD6;MCM10;PSMD12;ORC2;CDC7;PRIM1;PSME3;ANAPC15;PSMC4;GMNN;POLA1;CDC45;PSMC3;ORC1;PSMA7;POLE2;PSMC5;PSMD7;ANAPC4;PSMD2;ANAPC1;PSMD14;POLA2;PSMC1;PSMD1;PSMD11;POLE4;PSMC2;UBE2E1;PSMC6;KPNA1;CDC27;CDC6;PSMD13;PSMD3;CDK2;PSMD4
RA_DNA_Replication%R-MMU-69306	0.00149031	0.00508928	0.629965	3.06954	0	102	MCM3;UBE2C;PRIM2;MCM2;MCM4;MCM5;MCM6;CCNA2;LIG1;DNA2;KPNB1;PCNA;UBE2S;DBF4;RFC5;MCM7;POLE;CDT1;PSMD6;MCM10;PSMD12;ORC2;CDC7;POLD2;PRIM1;PSME3;ANAPC15;RFC2;POLD1;PSMC4;GINS1;CCNE1;GMNN;POLA1;RFC1;CDC45;PSMC3;GINS2;ORC1;PSMA7;POLE2;PSMC5;PSMD7;ANAPC4;PSMD2;CCNE2;ANAPC1;RFC4;PSMD14;POLA2;PSMC1;PSMD1;PSMD11;POLE4;SKP2;PSMC2;UBE2E1;PSMC6;KPNA1;CDC27;CDC6;RFC3;PSMD13;FZR1;PSMD3;GINS4;CDK2;PSMD4
RA_RNA_Polymerase_I_Promoter_Escape%R-MMU-73772	0.00160772	0.00508928	0.595233	2.12382	0	25	TAF1D;POLR1A;GTF2H1;POLR1B;RRN3;POLR1E;POLR2F;POLR2L;POLR2E;GTF2H4;POLR1C;POLR2H;GTF2H5;ERCC3;CCNH;GTF2H3
RA_RNA_Polymerase_I_Promoter_Clearance%R-MMU-73854	0.00157978	0.00508928	0.52497	2.12345	0	40	TAF1D;POLR1A;HDAC1;GTF2H1;POLR1B;MBD2;RBBP7;RRN3;POLR1E;POLR2F;GATAD2A;POLR2L;POLR2E;GTF2H4;RBBP4;POLR1C;MBD3;POLR2H;GTF2H5;ERCC3
RA_RNA_Polymerase_I_Transcription%R-MMU-73864	0.00157729	0.00508928	0.519498	2.11063	0	41	TAF1D;POLR1A;HDAC1;GTF2H1;POLR1B;MBD2;RBBP7;RRN3;POLR1E;POLR2F;GATAD2A;POLR2L;POLR2E;GTF2H4;RBBP4;POLR1C;MBD3;POLR2H;GTF2H5;ERCC3
RA_Base_Excision_Repair%R-MMU-73884	0.00161031	0.00508928	0.593467	2.28471	0	34	UNG;LIG1;PCNA;RFC5;POLE;APEX1;TDG;POLD2;RFC2;POLD1;RFC1;POLE2;NEIL3;RFC4;POLE4;RFC3
RA_Chromosome_Maintenance%R-MMU-73886	0.00151515	0.00508928	0.617887	2.80234	0	69	PRIM2;NPM1;CCNA2;LIG1;DNA2;PCNA;DKC1;RFC5;CENPU;CENPQ;GAR1;CENPA;RUVBL1;POLD2;PRIM1;SMARCA5;ANKRD28;NHP2;RBBP7;CHTF18;RFC2;BLM;CENPM;CENPN;POLD1;POLA1;RFC1;CENPH;STN1;MIS18BP1;NOP10;CENPT;RTEL1;DSCC1;RFC4;SHQ1;POLA2;PIF1;CENPS;RBBP4;MIS18A;RFC3;CHTF8;OIP5;CENPW;CENPK
RA_Nucleosome_assembly%R-MMU-774815	0.00160772	0.00508928	0.636767	2.27202	0	25	NPM1;CENPU;CENPQ;CENPA;RUVBL1;SMARCA5;RBBP7;CENPM;CENPN;CENPH;MIS18BP1;CENPT;CENPS;RBBP4;MIS18A;OIP5;CENPW;CENPK
RA_ESR-mediated_signaling%R-MMU-8939211	0.0014556	0.00508928	0.389421	1.87262	0	92	MYC;MMP3;EPGN;HSP90AA1;PTGES3;PRMT1;CARM1;HDAC1;TGFA;CALM1;GTF2F1;PPP5C;SHC1;GNG5;GNAI2;CBFB;AREG;XPO1;PPID;TLE3;GTF2F2;MED1;POLR2B;CAV2;POLR2F;KRAS;GTF2A2;POLR2D;POLR2L;POLR2E;HBEGF;ZDHHC7;HSP90AB1;ZDHHC21;FKBP4;POLR2H;S1PR3;MMP9
RA_Estrogen-dependent_gene_expression%R-MMU-9018519	0.00162075	0.00508928	0.485546	2.01067	0	46	MYC;HSP90AA1;PTGES3;PRMT1;CARM1;HDAC1;GTF2F1;CBFB;TLE3;GTF2F2;MED1;POLR2B;POLR2F;GTF2A2;POLR2D;POLR2L;POLR2E;HSP90AB1;FKBP4;POLR2H
RA_SUMOylation%R-MMU-2990846	0.00142653	0.00508928	0.445428	2.27383	0	133	NUP62;INCENP;AURKB;NPM1;DNMT1;NOP58;PCNA;TOP2A;NUP98;POM121;NUP107;CDCA8;BIRC5;TPR;NUP153;NUP93;HDAC1;HNRNPC;NUP133;SAE1;SEC13;NUP85;HNRNPK;NUP188;NUP160;AAAS;TDG;NUP54;BRCA1;NDC1;TRIM27;RAE1;L3MBTL2;RAD21;BLM;UBA2;RELA;TOP1;RARA;NUP88;NUP50;SUMO2;NUP214;NUP43;NUP155;RANGAP1;SENP2;NUP37;NFKB2;NSMCE1;PHC2;SUZ12;SMC6;CASP8AP2;NUP35;PARK7
RA_SUMO_E3_ligases_SUMOylate_target_proteins%R-MMU-3108232	0.00144092	0.00508928	0.441225	2.23771	0	128	NUP62;INCENP;AURKB;NPM1;DNMT1;NOP58;PCNA;TOP2A;NUP98;POM121;NUP107;CDCA8;BIRC5;TPR;NUP153;NUP93;HDAC1;HNRNPC;NUP133;SEC13;NUP85;HNRNPK;NUP188;NUP160;AAAS;TDG;NUP54;BRCA1;NDC1;TRIM27;RAE1;L3MBTL2;RAD21;BLM;RELA;TOP1;RARA;NUP88;NUP50;SUMO2;NUP214;NUP43;NUP155;RANGAP1;NUP37;NFKB2;NSMCE1;PHC2;SUZ12;SMC6;CASP8AP2;NUP35;PARK7
RA_SUMOylation_of_chromatin_organization_proteins%R-MMU-4551638	0.00160772	0.00508928	0.556053	2.33601	0	49	NUP62;NUP98;POM121;NUP107;TPR;NUP153;NUP93;HDAC1;NUP133;SEC13;NUP85;NUP188;NUP160;AAAS;NUP54;NDC1;RAE1;L3MBTL2;NUP88;NUP50;SUMO2;NUP214;NUP43;NUP155;NUP37;PHC2;SUZ12;NUP35;RANBP2;BMI1;UBE2I;NUP210
RA_DNA_Double-Strand_Break_Repair%R-MMU-5693532	0.0014771	0.00508928	0.433472	2.118	0	103	BRCA2;NSD2;CCNA2;DNA2;PCNA;KPNA2;EXO1;RFC5;POLE;CHEK1;PPP5C;TOPBP1;TIPIN;POLD2;SMARCA5;TIMELESS;RFC2;BLM;POLD1;RFC1;UBE2N;SUMO2;GEN1;POLE2;PPP4C;RFC4;RAD51AP1;XRCC6;PAXIP1;POLE4;BAZ1B;NBN;RFC3;XRCC2;POLH;MDC1;POLQ;PALB2;UBE2I;SPIDR;CHEK2;EME1;BABAM1;BABAM2;RAD51C;PPP4R2;XRCC5;RAD9A;RPA1
RA_Homology_Directed_Repair%R-MMU-5693538	0.00149701	0.00508928	0.482019	2.21533	0	74	BRCA2;CCNA2;DNA2;PCNA;EXO1;RFC5;POLE;CHEK1;TOPBP1;TIPIN;POLD2;TIMELESS;RFC2;BLM;POLD1;RFC1;UBE2N;SUMO2;GEN1;POLE2;PPP4C;RFC4;RAD51AP1;POLE4;NBN;RFC3;XRCC2;POLH;POLQ;PALB2;UBE2I;SPIDR;EME1;BABAM1;BABAM2;RAD51C;PPP4R2;RAD9A;RPA1;RPA3;ATRIP;TOP3A;PARP2;EME2;POLD4;POLE3;RMI2;UBE2V2;UBB
RA_HDR_through_Homologous_Recombination_(HRR)_or_Single_Strand_Annealing_(SSA)%R-MMU-5693567	0.00151515	0.00508928	0.481957	2.18467	0	70	BRCA2;CCNA2;DNA2;PCNA;EXO1;RFC5;POLE;CHEK1;TOPBP1;TIPIN;POLD2;TIMELESS;RFC2;BLM;POLD1;RFC1;UBE2N;SUMO2;GEN1;POLE2;PPP4C;RFC4;RAD51AP1;POLE4;RFC3;XRCC2;POLH;PALB2;UBE2I;SPIDR;EME1;BABAM1;BABAM2;RAD51C;PPP4R2;RAD9A;RPA1
RA_Processing_of_DNA_double-strand_break_ends%R-MMU-5693607	0.00157729	0.00508928	0.509282	2.06912	0	41	CCNA2;DNA2;EXO1;RFC5;CHEK1;TOPBP1;TIPIN;TIMELESS;RFC2;BLM;UBE2N;SUMO2;PPP4C;RFC4;RFC3;UBE2I;BABAM1;BABAM2;PPP4R2;RAD9A;RPA1;RPA3;ATRIP;TOP3A
RA_G2/M_DNA_damage_checkpoint%R-MMU-69473	0.0015949	0.00508928	0.498103	1.94396	0	36	CCNB1;DNA2;EXO1;RFC5;CHEK1;TOPBP1;RFC2;BLM;UBE2N;CDC25C;RFC4;YWHAZ;RFC3;CHEK2;BABAM1;BABAM2;RAD9A;RPA1;RPA3;ATRIP;TOP3A
RA_G2/M_Checkpoints%R-MMU-69481	0.00146843	0.00508928	0.594181	2.83345	0	89	MCM3;CDK1;MCM2;MCM4;CCNB1;MCM5;CCNB2;MCM6;DNA2;EXO1;DBF4;RFC5;CLSPN;MCM7;PSMD6;MCM10;PSMD12;ORC2;CHEK1;CDC7;TOPBP1;PSME3;RFC2;BLM;PSMC4;UBE2N;CDC45;PSMC3;ORC1;PSMA7;CDC25C;PSMC5;PSMD7;PSMD2;RFC4;PSMD14;PSMC1;CDC25A;YWHAZ;PSMD1;PSMD11;PSMC2;PSMC6;CDC6;RFC3;PSMD13;PSMD3;PKMYT1;CDK2;PSMD4;CHEK2;ORC4;PSMB6;PSMB5;BABAM1;BABAM2;PSME4;RAD9A;PSMD10;PSME1;RPA1
RA_Cell_Cycle_Checkpoints%R-MMU-69620	0.0013245	0.00508928	0.598988	3.24679	0	197	MCM3;UBE2C;CDC20;CDK1;MCM2;MCM4;INCENP;AURKB;CCNB1;MCM5;CCNB2;MAD2L1;MCM6;CCNA2;DNA2;UBE2S;RCC2;NUP98;CENPF;PLK1;SGO1;EXO1;DBF4;BUB1B;RFC5;CLSPN;MCM7;NUP107;SKA1;CENPU;CDCA8;BIRC5;PSMD6;MCM10;BUB1;SPC24;KIF2C;NUDC;NUP133;SEC13;NUP85;MAD1L1;PSMD12;ORC2;NDC80;NUP160;CENPE;PMF1;CENPQ;CHEK1;CENPA;NUF2;CDC7;TOPBP1;ZWILCH;PSME3;SPC25;ANAPC15;CKAP5;BUB3;ZW10;RFC2;BLM;PPP2R1B;CENPM;CENPN;PSMC4;SPDL1;XPO1…
RA_Respiratory_electron_transport,_ATP_synthesis_by_chemiosmotic_coupling,_and_heat_production_by_uncoupling_proteins.%R-MMU-163200	0.00149477	0.00508928	0.385809	1.80284	0	80	CYC1;NDUFAF4;CYCS;UQCR10;LRPPRC;UQCRQ;COX8A;NDUFS8;COX6A1;NDUFV2;COX5A;SCO2;COX7B;NDUFA12;UQCRC2;NDUFA10;UQCRFS1;COX7C;NDUFB7;NDUFA1;UQCRC1;NDUFB6;NDUFAB1;UCP2;NDUFV1;NDUFA9;NDUFB10;NDUFA8;COX18;COQ10B;ETFB;SCO1;ECSIT;NDUFAF2;NDUFA5;NDUFAF6;COX11;NDUFAF5;NDUFC2;SLC25A14;NDUFS4;NDUFS1;TMEM186
RA_Respiratory_electron_transport%R-MMU-611105	0.00148148	0.00508928	0.410492	1.90347	0	76	CYC1;NDUFAF4;CYCS;UQCR10;LRPPRC;UQCRQ;COX8A;NDUFS8;COX6A1;NDUFV2;COX5A;SCO2;COX7B;NDUFA12;UQCRC2;NDUFA10;UQCRFS1;COX7C;NDUFB7;NDUFA1;UQCRC1;NDUFB6;NDUFAB1;NDUFV1;NDUFA9;NDUFB10;NDUFA8;COX18;COQ10B;ETFB;SCO1;ECSIT;NDUFAF2;NDUFA5;NDUFAF6;COX11;NDUFAF5;NDUFC2;NDUFS4;NDUFS1;TMEM186
RA_Eukaryotic_Translation_Initiation%R-MMU-72613	0.0014771	0.00508928	0.411389	2.0101	0	103	EIF2S2;EIF2S1;EIF3B;EIF4A1;EIF3C;EIF4EBP1;PABPC1;EIF3D;EIF4E;EIF3A;EIF4G1;EIF3J2;EIF3L;EIF2B3;EIF2S3X;EIF2B1;EIF2B4;EIF3J1;EIF1AX;EIF2B2;EIF5B;EIF3G;RPL7A;RPL27;RPL10;EIF5;RPL38;EIF2B5;RPL29;EIF4H
RA_Translation_initiation_complex_formation%R-MMU-72649	0.00157978	0.00508928	0.503391	2.16309	0	53	EIF2S2;EIF2S1;EIF3B;EIF4A1;EIF3C;PABPC1;EIF3D;EIF4E;EIF3A;EIF4G1;EIF3J2;EIF3L;EIF2S3X;EIF3J1;EIF1AX
RA_Activation_of_the_mRNA_upon_binding_of_the_cap-binding_complex_and_eIFs,_and_subsequent_binding_to_43S%R-MMU-72662	0.0015748	0.00508928	0.519662	2.24525	0	54	EIF2S2;EIF2S1;EIF3B;EIF4A1;EIF3C;EIF4EBP1;PABPC1;EIF3D;EIF4E;EIF3A;EIF4G1;EIF3J2;EIF3L;EIF2S3X;EIF3J1;EIF1AX
RA_Ribosomal_scanning_and_start_codon_recognition%R-MMU-72702	0.00157978	0.00508928	0.470185	2.0204	0	53	EIF2S2;EIF2S1;EIF3B;EIF4A1;EIF3C;EIF3D;EIF4E;EIF3A;EIF4G1;EIF3J2;EIF3L;EIF2S3X;EIF3J1;EIF1AX;EIF3G;EIF5;EIF4H;EIF3I;RPS2
RA_Cap-dependent_Translation_Initiation%R-MMU-72737	0.0014771	0.00508928	0.411389	2.0101	0	103	EIF2S2;EIF2S1;EIF3B;EIF4A1;EIF3C;EIF4EBP1;PABPC1;EIF3D;EIF4E;EIF3A;EIF4G1;EIF3J2;EIF3L;EIF2B3;EIF2S3X;EIF2B1;EIF2B4;EIF3J1;EIF1AX;EIF2B2;EIF5B;EIF3G;RPL7A;RPL27;RPL10;EIF5;RPL38;EIF2B5;RPL29;EIF4H
RA_Amplification_of_signal_from_the_kinetochores%R-MMU-141424	0.00147493	0.00508928	0.697688	3.28117	0	83	CDC20;INCENP;AURKB;MAD2L1;RCC2;NUP98;CENPF;PLK1;SGO1;BUB1B;NUP107;SKA1;CENPU;CDCA8;BIRC5;BUB1;SPC24;KIF2C;NUDC;NUP133;SEC13;NUP85;MAD1L1;NDC80;NUP160;CENPE;PMF1;CENPQ;CENPA;NUF2;ZWILCH;SPC25;CKAP5;BUB3;ZW10;PPP2R1B;CENPM;CENPN;SPDL1;XPO1;ERCC6L;AHCTF1;PPP2CA;NUP43;DSN1;KNTC1;MAPRE1;CENPH;RANGAP1;DYNLL1;CENPT;DYNC1LI1;KIF18A;NUP37
RA_Amplification__of_signal_from_unattached__kinetochores_via_a_MAD2__inhibitory_signal%R-MMU-141444	0.00147493	0.00508928	0.697688	3.28117	0	83	CDC20;INCENP;AURKB;MAD2L1;RCC2;NUP98;CENPF;PLK1;SGO1;BUB1B;NUP107;SKA1;CENPU;CDCA8;BIRC5;BUB1;SPC24;KIF2C;NUDC;NUP133;SEC13;NUP85;MAD1L1;NDC80;NUP160;CENPE;PMF1;CENPQ;CENPA;NUF2;ZWILCH;SPC25;CKAP5;BUB3;ZW10;PPP2R1B;CENPM;CENPN;SPDL1;XPO1;ERCC6L;AHCTF1;PPP2CA;NUP43;DSN1;KNTC1;MAPRE1;CENPH;RANGAP1;DYNLL1;CENPT;DYNC1LI1;KIF18A;NUP37
RA_Separation_of_Sister_Chromatids%R-MMU-2467813	0.00140647	0.00508928	0.62841	3.23646	0	143	UBE2C;CDC20;INCENP;AURKB;MAD2L1;UBE2S;RCC2;NUP98;CENPF;PLK1;SGO1;TUBA1B;TUBB6;BUB1B;NUP107;SKA1;CENPU;CDCA8;BIRC5;PSMD6;BUB1;SPC24;SMC1A;KIF2C;NUDC;NUP133;SEC13;NUP85;MAD1L1;PSMD12;NDC80;NUP160;CENPE;PMF1;CENPQ;CENPA;NUF2;ZWILCH;PSME3;SPC25;ANAPC15;CKAP5;BUB3;ZW10;RAD21;PPP2R1B;CENPM;CENPN;PSMC4;SPDL1;XPO1;ERCC6L;AHCTF1;PPP2CA;PSMC3;PTTG1;PSMA7;NUP43;DSN1;KNTC1;MAPRE1;CENPH;PSMC5;PSMD7;RANGAP1;DY…
RA_Resolution_of_Sister_Chromatid_Cohesion%R-MMU-2500257	0.00144718	0.00508928	0.689808	3.3585	0	97	CDC20;INCENP;AURKB;CCNB1;CCNB2;MAD2L1;RCC2;NUP98;CENPF;PLK1;SGO1;TUBA1B;TUBB6;BUB1B;NUP107;SKA1;CENPU;CDCA8;BIRC5;BUB1;SPC24;SMC1A;KIF2C;NUDC;NUP133;SEC13;NUP85;MAD1L1;NDC80;NUP160;CENPE;PMF1;CENPQ;CENPA;NUF2;ZWILCH;SPC25;CKAP5;BUB3;ZW10;RAD21;PPP2R1B;CENPM;CENPN;SPDL1;XPO1;ERCC6L;AHCTF1;PPP2CA;NUP43;DSN1;KNTC1;MAPRE1;CENPH;CDCA5;RANGAP1;DYNLL1;STAG1;CENPT;DYNC1LI1;KIF18A;NUP37;TUBB4B
RA_Mitotic_Metaphase_and_Anaphase%R-MMU-2555396	0.0013587	0.00508928	0.617908	3.29164	0	175	UBE2C;CDC20;INCENP;AURKB;CCNB1;CCNB2;MAD2L1;KPNB1;RAN;UBE2S;RCC2;NUP98;CENPF;POM121;PLK1;SGO1;TUBA1B;TUBB6;BUB1B;RCC1;NUP107;SKA1;CENPU;CDCA8;BIRC5;NUP93;LBR;PSMD6;BUB1;SPC24;SMC1A;KIF2C;NUDC;NUP133;SEC13;NUP85;MAD1L1;PSMD12;NUP188;NDC80;NUP160;CENPE;PMF1;CENPQ;CENPA;NDC1;NUF2;ZWILCH;PSME3;SPC25;ANAPC15;CKAP5;BUB3;ZW10;RAD21;PPP2R1B;CENPM;CENPN;PSMC4;SPDL1;XPO1;ERCC6L;CHMP4B;AHCTF1;PPP2CA;PSMC3;P…
RA_RHO_GTPases_Activate_Formins%R-MMU-5663220	0.00147059	0.00508928	0.640308	3.14896	0	106	CDC20;INCENP;AURKB;MAD2L1;PFN1;RCC2;NUP98;CENPF;PLK1;SGO1;TUBA1B;TUBB6;BUB1B;NUP107;SKA1;CENPU;CDCA8;BIRC5;BUB1;SPC24;KIF2C;NUDC;NUP133;SEC13;SRF;NUP85;MAD1L1;NDC80;NUP160;CENPE;PMF1;CENPQ;CENPA;NUF2;ZWILCH;SPC25;CKAP5;BUB3;ZW10;PPP2R1B;CENPM;CENPN;SPDL1;XPO1;ERCC6L;AHCTF1;PPP2CA;DIAPH3;RAC1;NUP43;DSN1;KNTC1;MAPRE1;CENPH;RHOC;RANGAP1;DYNLL1;CENPT;DYNC1LI1;KIF18A;RHOA;NUP37;TUBB4B;FMNL3;DIAPH1
RA_Major_pathway_of_rRNA_processing_in_the_nucleolus_and_cytosol%R-MMU-6791226	0.00141844	0.00508928	0.600714	3.12164	0	158	NOC4L;BOP1;WDR36;FTSJ3;NOP56;NOP58;WDR43;FBL;HEATR1;IMP4;DIS3;MPHOSPH10;NOL11;PNO1;GNL3;DDX21;NCL;XRN2;RRP9;WDR46;NOL6;DHX37;PDCD11;ERI1;UTP14A;EXOSC2;EBNA1BP2;TBL3;SNU13;WDR3;NOP14;PWP2;BUD23;EXOSC1;WDR12;UTP4;EXOSC8;BMS1;LTV1;WDR75;EMG1;DDX52;RPP25;BYSL;MTREX;RCL1;UTP15;ISG20L2;WDR18;EXOSC3;PES1;RRP7A;PELP1;TSR1;UTP18;NOL9;EXOSC9;SENP3;NIP7;RIOK3;DDX49;KRR1;NOB1;UTP6;MPHOSPH6;RPP40;TEX10;EXOSC1…
RA_Mitotic_Prometaphase%R-MMU-68877	0.0013986	0.00508928	0.587771	3.09358	0	165	TUBB5;CDC20;CDK1;INCENP;AURKB;SMC2;CCNB1;CCNB2;MAD2L1;SMC4;NCAPD2;RCC2;HSP90AA1;NUP98;CENPF;PLK1;SGO1;NCAPH;TUBA1B;TUBB6;NEK2;BUB1B;NUP107;SKA1;CENPU;CDCA8;BIRC5;BUB1;NCAPG;SPC24;SMC1A;KIF2C;NUDC;NUP133;SEC13;NUP85;MAD1L1;TUBG1;NDC80;NUP160;CENPE;PMF1;CENPQ;PLK4;CENPA;NUF2;ZWILCH;SPC25;CKAP5;BUB3;ZW10;RAD21;PPP2R1B;CENPM;CENPN;SPDL1;XPO1;ERCC6L;AHCTF1;PPP2CA;NUP43;DSN1;KNTC1;MAPRE1;CENPH;CDCA5;RA…
RA_Mitotic_Anaphase%R-MMU-68882	0.00136612	0.00508928	0.616828	3.28031	0	174	UBE2C;CDC20;INCENP;AURKB;CCNB1;CCNB2;MAD2L1;KPNB1;RAN;UBE2S;RCC2;NUP98;CENPF;POM121;PLK1;SGO1;TUBA1B;TUBB6;BUB1B;RCC1;NUP107;SKA1;CENPU;CDCA8;BIRC5;NUP93;LBR;PSMD6;BUB1;SPC24;SMC1A;KIF2C;NUDC;NUP133;SEC13;NUP85;MAD1L1;PSMD12;NUP188;NDC80;NUP160;CENPE;PMF1;CENPQ;CENPA;NDC1;NUF2;ZWILCH;PSME3;SPC25;ANAPC15;CKAP5;BUB3;ZW10;RAD21;PPP2R1B;CENPM;CENPN;PSMC4;SPDL1;XPO1;ERCC6L;CHMP4B;AHCTF1;PPP2CA;PSMC3;P…
RA_Mitotic_Spindle_Checkpoint%R-MMU-69618	0.00146199	0.00508928	0.663031	3.23497	0	100	UBE2C;CDC20;INCENP;AURKB;MAD2L1;UBE2S;RCC2;NUP98;CENPF;PLK1;SGO1;BUB1B;NUP107;SKA1;CENPU;CDCA8;BIRC5;BUB1;SPC24;KIF2C;NUDC;NUP133;SEC13;NUP85;MAD1L1;NDC80;NUP160;CENPE;PMF1;CENPQ;CENPA;NUF2;ZWILCH;SPC25;ANAPC15;CKAP5;BUB3;ZW10;PPP2R1B;CENPM;CENPN;SPDL1;XPO1;ERCC6L;AHCTF1;PPP2CA;NUP43;DSN1;KNTC1;MAPRE1;CENPH;RANGAP1;DYNLL1;ANAPC4;CENPT;DYNC1LI1;KIF18A;NUP37;ANAPC1
RA_rRNA_processing%R-MMU-72312	0.00141844	0.00508928	0.600714	3.12164	0	158	NOC4L;BOP1;WDR36;FTSJ3;NOP56;NOP58;WDR43;FBL;HEATR1;IMP4;DIS3;MPHOSPH10;NOL11;PNO1;GNL3;DDX21;NCL;XRN2;RRP9;WDR46;NOL6;DHX37;PDCD11;ERI1;UTP14A;EXOSC2;EBNA1BP2;TBL3;SNU13;WDR3;NOP14;PWP2;BUD23;EXOSC1;WDR12;UTP4;EXOSC8;BMS1;LTV1;WDR75;EMG1;DDX52;RPP25;BYSL;MTREX;RCL1;UTP15;ISG20L2;WDR18;EXOSC3;PES1;RRP7A;PELP1;TSR1;UTP18;NOL9;EXOSC9;SENP3;NIP7;RIOK3;DDX49;KRR1;NOB1;UTP6;MPHOSPH6;RPP40;TEX10;EXOSC1…
RA_rRNA_processing_in_the_nucleus_and_cytosol%R-MMU-8868773	0.00141844	0.00508928	0.600714	3.12164	0	158	NOC4L;BOP1;WDR36;FTSJ3;NOP56;NOP58;WDR43;FBL;HEATR1;IMP4;DIS3;MPHOSPH10;NOL11;PNO1;GNL3;DDX21;NCL;XRN2;RRP9;WDR46;NOL6;DHX37;PDCD11;ERI1;UTP14A;EXOSC2;EBNA1BP2;TBL3;SNU13;WDR3;NOP14;PWP2;BUD23;EXOSC1;WDR12;UTP4;EXOSC8;BMS1;LTV1;WDR75;EMG1;DDX52;RPP25;BYSL;MTREX;RCL1;UTP15;ISG20L2;WDR18;EXOSC3;PES1;RRP7A;PELP1;TSR1;UTP18;NOL9;EXOSC9;SENP3;NIP7;RIOK3;DDX49;KRR1;NOB1;UTP6;MPHOSPH6;RPP40;TEX10;EXOSC1…
RA_EML4_and_NUDC_in_mitotic_spindle_formation%R-MMU-9648025	0.00143266	0.00508928	0.692135	3.30623	0	87	CDC20;INCENP;AURKB;MAD2L1;RCC2;NUP98;CENPF;PLK1;SGO1;TUBA1B;TUBB6;BUB1B;NUP107;SKA1;CENPU;CDCA8;BIRC5;BUB1;SPC24;KIF2C;NUDC;NUP133;SEC13;NUP85;MAD1L1;NDC80;NUP160;CENPE;PMF1;CENPQ;CENPA;NUF2;ZWILCH;SPC25;CKAP5;BUB3;ZW10;PPP2R1B;CENPM;CENPN;SPDL1;XPO1;ERCC6L;AHCTF1;PPP2CA;NUP43;DSN1;KNTC1;MAPRE1;CENPH;RANGAP1;DYNLL1;CENPT;DYNC1LI1;KIF18A;NUP37;TUBB4B
RA_Nuclear_Envelope_(NE)_Reassembly%R-MMU-2995410	0.00162075	0.00508928	0.693031	2.86988	0	46	CCNB1;CCNB2;KPNB1;RAN;NUP98;POM121;TUBA1B;TUBB6;RCC1;NUP107;NUP93;LBR;NUP133;SEC13;NUP85;NUP188;NUP160;NDC1;CHMP4B;AHCTF1;PPP2CA;VRK1;NUP43;NUP155;RANGAP1;PPP2R2A;NUP37;TUBB4B
RA_Postmitotic_nuclear_pore_complex_(NPC)_reformation%R-MMU-9615933	0.00164745	0.00508928	0.7795	2.64319	0	21	RAN;NUP98;POM121;RCC1;NUP107;NUP93;NUP133;SEC13;NUP85;NUP188;NUP160;NDC1;AHCTF1;NUP43;NUP155;RANGAP1;NUP37
RA_Cytoprotection_by_HMOX1%R-MMU-9707564	0.00149701	0.00508928	0.449918	2.09391	0	78	NFE2L2;CARM1;PSMD6;PSMD12;BACH1;PSME3;CYCS;PSMC4;LRPPRC;PSMC3;COX8A;PSMA7;MED1;PSMC5;COX6A1;PSMD7;PSMD2;COX5A;SCO2;PSMD14;COX7B;PSMC1;COX7C;PSMD1;PSMD11;SKP2;PSMC2;PSMC6;PSMD13;TGS1;PSMD3;BLVRA;HMOX2;PSMD4;TBL1XR1;COX18;HMOX1;SCO1;PSMB6;PSMB5;PSME4;CUL1;SIN3A;PSMD10;PSME1;PSMD9;COX11;RBX1;HELZ2
RA_Cellular_response_to_chemical_stress%R-MMU-9711123	0.00147059	0.00508928	0.420166	2.06632	0	106	NFE2L2;GPX1;CARM1;PSMD6;P4HB;PSMD12;BACH1;PSME3;PRDX1;CYCS;PSMC4;LRPPRC;PSMC3;COX8A;GSR;PSMA7;MED1;PRDX3;PSMC5;COX6A1;PSMD7;PSMD2;COX5A;SCO2;PSMD14;NCF1;COX7B;PSMC1;CYBA;COX7C;PSMD1;PSMD11;TXN2;SKP2;PSMC2;PSMC6;NCF2;PSMD13;CYBB;TGS1;GPX2;PSMD3;NCF4;BLVRA;HMOX2;PSMD4;TBL1XR1;COX18;HMOX1;SCO1;PSMB6;PSMB5;PSME4;CUL1;SIN3A;PSMD10;PSME1;PSMD9;COX11;RBX1;HELZ2;NUDT2;KEAP1;GSTP1
RA_Resolution_of_AP_sites_via_the_multiple-nucleotide_patch_replacement_pathway%R-MMU-110373	0.00162866	0.00508928	0.655087	2.16062	0	19	LIG1;PCNA;RFC5;POLE;APEX1;POLD2;RFC2;POLD1;RFC1;POLE2;RFC4;POLE4;RFC3
RA_Resolution_of_Abasic_Sites_(AP_sites)%R-MMU-73933	0.00158983	0.00508928	0.624897	2.33904	0	29	UNG;LIG1;PCNA;RFC5;POLE;APEX1;TDG;POLD2;RFC2;POLD1;RFC1;POLE2;RFC4;POLE4;RFC3
RA_COPI-dependent_Golgi-to-ER_retrograde_traffic%R-MMU-6811434	0.00151515	0.00508928	0.471474	2.13715	0	70	KIF23;KIF20A;RACGAP1;KIF4;TUBA1B;TUBB6;KIF11;KIF20B;KIF22;KIF18B;KIF2C;KIFC1;CENPE;KIF15;ZW10;KIF5B;TMED10;NSF;COPG1;TMED2;TMED9;ARF4;ARCN1;ARF1;COPB2;COPB1;KIF18A;TUBB4B
RA_Intra-Golgi_and_retrograde_Golgi-to-ER_traffic%R-MMU-6811442	0.00139665	0.00508928	0.338125	1.75262	0	148	KIF23;KIF20A;RACGAP1;KIF4;TUBA1B;TUBB6;KIF11;M6PR;KIF20B;KIF22;KIF18B;KIF2C;KIFC1;CENPE;RAB6A;CAPZB;KIF15;ZW10;PAFAH1B2;KIF5B;SYS1;TMED10;NSF;COPG1;TMED2;TMED9;VPS53;ARF4;ARCN1;ARF1;COPB2;DYNLL1;COPB1;DYNC1LI1;KIF18A;VAMP3;TUBB4B;CAPZA2;GOSR2;CYTH4;GCC1;RABEPK;GALNT1
RA_Golgi-to-ER_retrograde_transport%R-MMU-8856688	0.00146843	0.00508928	0.414699	2.02643	0	101	KIF23;KIF20A;RACGAP1;KIF4;TUBA1B;TUBB6;KIF11;KIF20B;KIF22;KIF18B;KIF2C;KIFC1;CENPE;RAB6A;CAPZB;KIF15;ZW10;PAFAH1B2;KIF5B;TMED10;NSF;COPG1;TMED2;TMED9;ARF4;ARCN1;ARF1;COPB2;DYNLL1;COPB1;DYNC1LI1;KIF18A;TUBB4B
RA_Kinesins%R-MMU-983189	0.00162602	0.00508928	0.569215	2.15684	0	32	KIF23;KIF20A;RACGAP1;KIF4;TUBA1B;TUBB6;KIF11;KIF20B;KIF22;KIF18B;KIF2C;KIFC1;CENPE;KIF15;KIF5B;KIF18A;TUBB4B
RA_Factors_involved_in_megakaryocyte_development_and_platelet_production%R-MMU-983231	0.00147059	0.00508928	0.380463	1.79255	0	82	KIF23;KIF20A;RACGAP1;KIF4;TUBA1B;TUBB6;KIF11;HDAC1;KIF20B;KIF22;KIF18B;KIF2C;KIFC1;CENPE;ITPK1;CBX5;CAPZB;KIF15;RBSN;KIF5B;SH2B3;RAC1;PRKAR1A;KIF18A;TUBB4B;EHD1;CAPZA2;CDC42;SH2B2;EHD3;JMJD1C;GATA2;DOCK5;RCOR1;DOCK2;KDM1A
RA_Binding_and_Uptake_of_Ligands_by_Scavenger_Receptors%R-MMU-2173782	0.00167224	0.00508928	0.632437	1.97422	0	16	CALR;HP;MASP1;APOL8;HSP90B1;APOL9A;SCARB1;APOL7A;MSR1;CD163
RA_Antigen_processing-Cross_presentation%R-MMU-1236975	0.00156006	0.00508928	0.45161	1.97794	0	57	PSMD6;CALR;PSMD12;PSME3;PDIA3;PSMC4;PSMC3;MRC1;PSMA7;PSMC5;PSMD7;PSMD2;VAMP3;PSMD14;PSMC1;CYBA;PSMD1;PSMD11;PSMC2;PSMC6;PSMD13;CYBB;PSMD3;PSMD4;PSMB6;PSMB5;PSME4;PSMD10;PSME1;H2-Q10;PSMD9;FCGR1;H2-T24;H2-M3
RA_S_Phase%R-MMU-69242	0.00143266	0.00508928	0.595851	2.97116	0	115	MCM3;UBE2C;PRIM2;MCM2;MCM4;MCM5;MCM6;CCNA2;LIG1;DNA2;PCNA;UBE2S;RFC5;MCM7;POLE;CDT1;PSMD6;SMC1A;PSMD12;ORC2;POLD2;PRIM1;PSME3;CKS1B;ANAPC15;RAD21;RFC2;POLD1;PSMC4;GINS1;CCNE1;GMNN;POLA1;RFC1;CDC25B;PSMC3;GINS2;ORC1;PSMA7;ESCO2;POLE2;CDCA5;PSMC5;PSMD7;ANAPC4;STAG1;PSMD2;CCNE2;ANAPC1;RFC4;PSMD14;POLA2;PSMC1;CDC25A;SMC3;PSMD1;PSMD11;POLE4;SKP2;PSMC2;UBE2E1;PSMC6;CDC27;CDC6;RFC3;PSMD13;FZR1;PSMD3;GIN…
RA_Deubiquitination%R-MMU-5688426	0.00134409	0.00508928	0.331047	1.79098	0	193	MYC;CDC20;CDK1;KAT2A;CCNA2;H2AC4;HCFC1;CLSPN;PSMD6;UCHL5;ACTB;OTUD7A;VDAC2;PSMD12;RUVBL1;ACTL6A;TNKS2;PSME3;TRAF3;FOXK2;HIF1A;USP14;PSMC4;PSMC3;USP8;PSMA7;INO80C;SIAH2;RAD23B;PSMC5;PSMD7;TADA2B;USP10;NEDD8;PSMD2;RHOA;OTUB1;PSMD14;RIPK1;PSMC1;CDC25A;ARRB2;PSMD1;PSMD11;SKP2;PSMC2;STAM2;STAMBPL1;MAP3K7;USP25;PSMC6;TGFBR1;VCP;TAF10;USP37;UCHL3;PSMD13;PSMD3;USP5;PSMD4;TNIP2;TNKS;VDAC1;VDAC3;USP12;USP1…
RA_Regulation_of_PLK1_Activity_at_G2/M_Transition%R-MMU-2565942	0.00151286	0.00508928	0.435429	1.9874	0	72	TUBB5;CDK1;CCNB1;CCNB2;HSP90AA1;PLK1;NEK2;TUBG1;PLK4;AURKA;CKAP5;RAB8A;BORA;MAPRE1;DYNLL1;HAUS4;HAUS6;CDK5RAP2;HAUS7;ODF2;CEP192;HAUS8;HAUS1;CSNK1D;NDE1;CEP76;CEP41;CENPJ;NEDD1;CEP57;HAUS5;CEP135;CEP72;DYNC1I2;HAUS3;CUL1;PPP1CB
RA_Recruitment_of_mitotic_centrosome_proteins_and_complexes%R-MMU-380270	0.00151515	0.00508928	0.433086	1.9642	0	69	TUBB5;CDK1;HSP90AA1;PLK1;NEK2;TUBG1;PLK4;CKAP5;MAPRE1;DYNLL1;HAUS4;HAUS6;CDK5RAP2;TUBGCP4;HAUS7;ODF2;CEP192;TUBGCP3;HAUS8;TUBGCP2;HAUS1;CSNK1D;NDE1;CEP76;CEP41;CENPJ;NEDD1;CEP57;HAUS5;CEP135;CEP72;DYNC1I2;HAUS3
RA_Centrosome_maturation%R-MMU-380287	0.00151515	0.00508928	0.433086	1.9642	0	69	TUBB5;CDK1;HSP90AA1;PLK1;NEK2;TUBG1;PLK4;CKAP5;MAPRE1;DYNLL1;HAUS4;HAUS6;CDK5RAP2;TUBGCP4;HAUS7;ODF2;CEP192;TUBGCP3;HAUS8;TUBGCP2;HAUS1;CSNK1D;NDE1;CEP76;CEP41;CENPJ;NEDD1;CEP57;HAUS5;CEP135;CEP72;DYNC1I2;HAUS3
RA_Recruitment_of_NuMA_to_mitotic_centrosomes%R-MMU-380320	0.00151745	0.00508928	0.456456	2.07369	0	71	TUBB5;CDK1;HSP90AA1;PLK1;TUBA1B;TUBB6;NEK2;TUBG1;PLK4;CKAP5;MAPRE1;DYNLL1;HAUS4;HAUS6;CDK5RAP2;TUBB4B;TUBGCP4;HAUS7;ODF2;CEP192;TUBGCP3;HAUS8;TUBGCP2;HAUS1;CSNK1D;NDE1;CEP76;CEP41;CENPJ;NEDD1;CEP57;HAUS5;CEP135;CEP72;DYNC1I2;HAUS3
RA_Mitotic_G2-G2/M_phases%R-MMU-453274	0.00143266	0.00508928	0.523937	2.67922	0	138	TUBB5;CDK1;CCNB1;CCNB2;GTSE1;CCNA2;HSP90AA1;PLK1;TPX2;TUBA1B;TUBB6;NEK2;PHLDA1;PSMD6;TUBG1;PSMD12;PLK4;AURKA;PSME3;CKAP5;PPP2R1B;PSMC4;XPO1;RAB8A;BORA;PPP2CA;CDC25B;PSMC3;E2F1;PSMA7;HMMR;CDC25C;MAPRE1;PSMC5;PSMD7;DYNLL1;PPME1;PPP2R2A;HAUS4;HAUS6;PSMD2;E2F3;CDK5RAP2;PSMD14;TUBB4B;PSMC1;CDC25A;PSMD1;PSMD11;PSMC2;TUBGCP4;PSMC6;HAUS7;ODF2;CEP192;HSP90AB1;TUBGCP3;HAUS8;PSMD13;PSMD3;TUBGCP2;HAUS1;PKMYT…
RA_G2/M_Transition%R-MMU-69275	0.00143472	0.00508928	0.520152	2.65386	0	136	TUBB5;CDK1;CCNB1;CCNB2;GTSE1;CCNA2;HSP90AA1;PLK1;TPX2;TUBA1B;TUBB6;NEK2;PHLDA1;PSMD6;TUBG1;PSMD12;PLK4;AURKA;PSME3;CKAP5;PPP2R1B;PSMC4;XPO1;RAB8A;BORA;PPP2CA;CDC25B;PSMC3;PSMA7;HMMR;CDC25C;MAPRE1;PSMC5;PSMD7;DYNLL1;PPME1;PPP2R2A;HAUS4;HAUS6;PSMD2;CDK5RAP2;PSMD14;TUBB4B;PSMC1;CDC25A;PSMD1;PSMD11;PSMC2;TUBGCP4;PSMC6;HAUS7;ODF2;CEP192;HSP90AB1;TUBGCP3;HAUS8;PSMD13;PSMD3;TUBGCP2;HAUS1;PKMYT1;CSNK1D;N…
RA_AURKA_Activation_by_TPX2%R-MMU-8854518	0.0015361	0.00508928	0.460449	2.05578	0	63	TUBB5;CDK1;HSP90AA1;PLK1;TPX2;NEK2;TUBG1;PLK4;AURKA;CKAP5;HMMR;MAPRE1;DYNLL1;HAUS4;HAUS6;CDK5RAP2;HAUS7;ODF2;CEP192;HAUS8;HAUS1;CSNK1D;NDE1;CEP76;CEP41;CENPJ;NEDD1;CEP57;HAUS5;CEP135;CEP72;DYNC1I2;HAUS3
RA_Telomere_Extension_By_Telomerase%R-MMU-171319	0.00166945	0.00508928	0.60782	1.9222	0	17	CCNA2;DKC1;GAR1;ANKRD28;NHP2;NOP10;RTEL1;SHQ1;PIF1
RA_Polymerase_switching_on_the_C-strand_of_the_telomere%R-MMU-174411	0.00163399	0.00508928	0.687173	2.38177	0	23	PRIM2;PCNA;RFC5;POLD2;PRIM1;CHTF18;RFC2;POLD1;POLA1;RFC1;STN1;DSCC1;RFC4;POLA2;RFC3;CHTF8
RA_Telomere_C-strand_(Lagging_Strand)_Synthesis%R-MMU-174417	0.00158983	0.00508928	0.648447	2.42719	0	29	PRIM2;LIG1;DNA2;PCNA;RFC5;POLD2;PRIM1;CHTF18;RFC2;BLM;POLD1;POLA1;RFC1;STN1;DSCC1;RFC4;POLA2;RFC3;CHTF8
RA_Extension_of_Telomeres%R-MMU-180786	0.00158228	0.00508928	0.646685	2.6407	0	42	PRIM2;CCNA2;LIG1;DNA2;PCNA;DKC1;RFC5;GAR1;POLD2;PRIM1;ANKRD28;NHP2;CHTF18;RFC2;BLM;POLD1;POLA1;RFC1;STN1;NOP10;RTEL1;DSCC1;RFC4;SHQ1;POLA2;PIF1
RA_Fcgamma_receptor_(FCGR)_dependent_phagocytosis%R-MMU-2029480	0.00151515	0.00508928	0.421066	1.90866	0	70	ARPC1B;HSP90AA1;MYH9;LIMK1;ARPC3;ELMO2;ARPC2;MYO1C;ARPC4;ACTR2;CRK;PLCG2;RAC1;ARPC5;GRB2;ACTR3;NF2;WAS;PLD4;CYFIP1;VAV2;CDC42;HSP90AB1;VAV3;LYN;ELMO1;BRK1;NCKAP1L;VAV1;SYK;FGR;FYN;BTK;PRKCE;HCK;PTK2;WIPF1;ABI1;FCGR1;FCGR4;MYO5A
RA_Regulation_of_actin_dynamics_for_phagocytic_cup_formation%R-MMU-2029482	0.00160772	0.00508928	0.520144	2.18515	0	49	ARPC1B;HSP90AA1;MYH9;LIMK1;ARPC3;ELMO2;ARPC2;MYO1C;ARPC4;ACTR2;CRK;RAC1;ARPC5;GRB2;ACTR3;NF2;WAS;CYFIP1;VAV2;CDC42;HSP90AB1;VAV3;ELMO1;BRK1;NCKAP1L;VAV1;BTK;PTK2;WIPF1;ABI1;FCGR1;FCGR4;MYO5A
RA_RAC2_GTPase_cycle%R-MMU-9013404	0.00149701	0.00508928	0.378919	1.74149	0	74	TFRC;RACGAP1;DEPDC1B;ARHGDIA;LBR;EMD;ITGB1;LMAN1;DIAPH3;VAMP3;ARHGAP1;PAK2;CYBA;IQGAP1;CYFIP1;VAV2;CDC42;ARHGAP21;VAV3;CYBB;BCR;SAMM50;BRK1;NCKAP1L;ESYT1;VAV1;RAC2;ARHGAP26;DOCK2;DEF6;EPHA2;DOCK10;PREX1;TRIO;MCAM;TAOK3;ABI1;SWAP70;ANKLE2;ARHGAP35
RA_Cellular_response_to_hypoxia%R-MMU-1234174	0.0016129	0.00508928	0.460136	1.9333	0	50	PSMD6;PSMD12;ELOB;PSME3;HIF1A;PSMC4;PSMC3;PSMA7;PSMC5;PSMD7;PSMD2;ELOC;PSMD14;PSMC1;PSMD1;PSMD11;PSMC2;PSMC6;PSMD13;PSMD3;PSMD4;UBE2D3;CUL2;PSMB6;PSMB5;PSME4;VHL;PSMD10;PSME1;PSMD9;EGLN3;RBX1
RA_Oxygen-dependent_proline_hydroxylation_of_Hypoxia-inducible_Factor_Alpha%R-MMU-1234176	0.00162075	0.00508928	0.503527	2.08513	0	46	PSMD6;PSMD12;ELOB;PSME3;HIF1A;PSMC4;PSMC3;PSMA7;PSMC5;PSMD7;PSMD2;ELOC;PSMD14;PSMC1;PSMD1;PSMD11;PSMC2;PSMC6;PSMD13;PSMD3;PSMD4;UBE2D3;CUL2;PSMB6;PSMB5;PSME4;VHL;PSMD10;PSME1;PSMD9;EGLN3;RBX1
RA_Toll_Like_Receptor_4_(TLR4)_Cascade%R-MMU-166016	0.00147493	0.00508928	0.380858	1.78838	0	84	DUSP6;RIPK3;DUSP7;NFKB1;TRAF3;PPP2R1B;RELA;UBE2N;PPP2CA;PLCG2;ATF1;MAP2K4;HMGB1;RIPK1;NFKB2;DUSP4;MAPKAPK2;MAP3K7;ITGB2;DNM2;TBK1;TIRAP;NFKBIB;PPP2CB;UBE2D3;TNIP2;CD180;PPP2R1A;LY86;ECSIT;MAPK14;CASP8;CUL1;UBE2V1;MAP2K3;TLR4;CD14;MAPK11;IRF7;TANK;VRK3;BIRC3;IKBKB;TICAM1
RA_Toll-like_Receptor_Cascades%R-MMU-168898	0.00147059	0.00508928	0.37772	1.85768	0	108	DUSP6;RIPK3;DUSP7;NFKB1;TRAF3;RBSN;PPP2R1B;RELA;UBE2N;PPP2CA;PLCG2;ATF1;MAP2K4;HSP90B1;HMGB1;RIPK1;NFKB2;DUSP4;CTSB;MAPKAPK2;LGMN;MAP3K7;EEA1;ITGB2;DNM2;TBK1;TIRAP;NFKBIB;TLR1;PPP2CB;UBE2D3;TNIP2;CD180;TLR6;PPP2R1A;LY86;UNC93B1;CTSS;ECSIT;MAPK14;CASP8;GSDMD;CUL1;UBE2V1;MAP2K3;TLR4;S100A9;CD14;MAPK11;TLR7;IRF7;CNPY3;TANK;VRK3;BIRC3;IKBKB;TICAM1;S100A8;TLR8;TAB3;TLR2
RA_Signaling_by_Interleukins%R-MMU-449147	0.0013459	0.00508928	0.348256	1.88132	0	192	DUSP6;STAT3;TSLP;IL1RL2;PSMD6;P4HB;OSMR;PTK2B;DUSP7;PSMD12;IL1RL1;NFKB1;PSME3;SHC1;SOCS5;SMARCA4;IL1R1;PPP2R1B;RELA;PSMC4;IRAK4;UBE2N;PPP2CA;CRK;PSMC3;ATF1;PSMA7;STAT5A;MAP2K4;PSMC5;PSMD7;CSF1;GRB2;HSP90B1;PSMD2;HMGB1;MYD88;PSMD14;CLCF1;PSMC1;NFKB2;TXLNA;IL6ST;IL13RA1;DUSP4;CSF2RB2;YWHAZ;PSMD1;PSMD11;MAPKAPK2;PSMC2;MAP3K7;PTPN6;PSMC6;CBL;TBK1;PSMD13;INPP5D;PSMD3;LYN;NFKBIB;SOCS3;PSMD4;STAT6;PPP2C…
RA_Regulation_of_RAS_by_GAPs%R-MMU-5658442	0.00157729	0.00508928	0.46122	1.9416	0	48	PSMD6;PSMD12;PSME3;PSMC4;PSMC3;PSMA7;PSMC5;PSMD7;PSMD2;SPRED1;PSMD14;KRAS;PSMC1;PSMD1;PSMD11;PSMC2;PSMC6;PSMD13;RASA3;PSMD3;PSMD4;RASA1;PSMB6;PSMB5;RASAL3;PSME4;PSMD10;PSME1;HRAS;PSMD9;SPRED3;RBX1
RA_RNA_polymerase_II_transcribes_snRNA_genes%R-MMU-6807505	0.00151515	0.00508928	0.449639	2.03927	0	69	INTS13;NCBP1;GTF2F1;SRRT;INTS14;INTS7;INTS10;POU2F2;INTS1;INTS2;GTF2F2;POLR2B;TAF5;POLR2F;GTF2A2;POLR2D;POLR2A;POLR2L;POLR2E;ELL2;NABP2;GTF2E1;POLR2H;GTF2E2;INTS12;INTS5;SSU72;RPRD1B;SNAPC4;TAF6;NCBP2;INTS8;PHAX;CDK9;TAF11;INTS11;POLR2G;POLR2K;ZC3H8;NABP1;GTF2A1;SNAPC5;POLR2C;INTS6;INTS3;INTS4;CDK7;TBP;GTF2B;INTS9;SP1
RA_mRNA_Splicing_-_Major_Pathway%R-MMU-72163	0.00136426	0.00508928	0.658064	3.49527	0	170	SNRPA;HNRNPF;PCBP1;FUS;DHX9;SF3B4;HSPA8;HNRNPD;SF3A1;EFTUD2;SNRPA1;U2AF2;WBP11;SRSF2;HNRNPA3;PRPF31;SF3B3;HNRNPA1;ELAVL1;TRA2B;PRPF40A;EIF4A3;SNU13;SNRPD3;HNRNPC;CHERP;RBM17;SRSF1;LSM2;PAPOLA;LSM4;USP39;HNRNPK;SRSF10;NCBP1;RNPS1;GTF2F1;DHX38;SRSF7;HNRNPU;SRRT;SNRPD1;SNRPB;SNRPB2;PPIL1;AQR;SNRPD2;YBX1;SF3A3;ALYREF;SNRPC;MTREX;CWC15;CCAR1;HNRNPH2;PRPF3;U2AF1;SNRPG;PABPN1;SNRNP40;RBMX;CPSF2;SNRPF;HN…
RA_mRNA_Splicing_-_Minor_Pathway%R-MMU-72165	0.00159744	0.00508928	0.674162	2.81885	0	47	SF3B4;EFTUD2;SRSF2;SF3B3;SNU13;SNRPD3;SRSF1;LSM2;NCBP1;GTF2F1;SRSF7;SNRPD1;SNRPB;SNRPD2;YBX1;SNRPG;SNRNP40;SNRPF;SNRPE;GTF2F2;POLR2B;PRPF8;SF3B5;POLR2F;DDX23;SNRNP200;POLR2D;POLR2A;POLR2L;POLR2E;SRSF6;SF3B2;POLR2H
RA_mRNA_Splicing%R-MMU-72172	0.0013587	0.00508928	0.650147	3.46594	0	176	SNRPA;HNRNPF;PCBP1;FUS;DHX9;SF3B4;HSPA8;HNRNPD;SF3A1;EFTUD2;SNRPA1;U2AF2;WBP11;SRSF2;HNRNPA3;PRPF31;SF3B3;HNRNPA1;ELAVL1;TRA2B;PRPF40A;EIF4A3;SNU13;SNRPD3;HNRNPC;CHERP;RBM17;SRSF1;LSM2;PAPOLA;LSM4;USP39;HNRNPK;SRSF10;NCBP1;RNPS1;GTF2F1;DHX38;SRSF7;HNRNPU;SRRT;SNRPD1;SNRPB;SNRPB2;PPIL1;AQR;SNRPD2;YBX1;SF3A3;ALYREF;SNRPC;MTREX;CWC15;CCAR1;HNRNPH2;PRPF3;U2AF1;SNRPG;PABPN1;SNRNP40;RBMX;CPSF2;SNRPF;HN…
RA_Mitochondrial_translation%R-MMU-5368287	0.0014556	0.00508928	0.585301	2.76456	0	85	MRPS25;MRPS18B;GFM1;MRPL20;MRPL30;MRPS27;MRPL57;MRPL13;MRPL45;MRPL21;PTCD3;MRPL33;MRPL38;MRPL19;MRPL42;MRPS2;MRPL51;MRPL3;MRPS15;MRPL4;MRPL36;MRPS22;MRPL40;MRPS5;MRPL39;MRPL46;MRPS16;MRPS7;MRPL52;MRPS18A;MRPL18;MRPL16;MRPL50;MRPL35;GADD45GIP1;MRPL58;MRPL47;MRPL17;MRPS12;AURKAIP1;MRPS24;MRPL54;CHCHD1;MRPL32;MRPL37;MRPS17;MRPS26;MRPL22;MRPS28;MRPS14;MRPL15;MRRF;MRPL28;MRPS33;MRPL2;MRPS18C;MRPS34;MR…
RA_Mitochondrial_translation_elongation%R-MMU-5389840	0.00147059	0.00508928	0.596219	2.80908	0	82	MRPS25;MRPS18B;GFM1;MRPL20;MRPL30;MRPS27;MRPL57;MRPL13;MRPL45;MRPL21;PTCD3;MRPL33;MRPL38;MRPL19;MRPL42;MRPS2;MRPL51;MRPL3;MRPS15;MRPL4;MRPL36;MRPS22;MRPL40;MRPS5;MRPL39;MRPL46;MRPS16;MRPS7;MRPL52;MRPS18A;MRPL18;MRPL16;MRPL50;MRPL35;GADD45GIP1;MRPL58;MRPL47;MRPL17;MRPS12;AURKAIP1;MRPS24;MRPL54;CHCHD1;MRPL32;MRPL37;MRPS17;MRPS26;MRPL22;MRPS28;MRPS14;MRPL15;MRPL28;MRPS33;MRPL2;MRPS18C;MRPS34;MRPL34;…
RA_Mitochondrial_translation_termination%R-MMU-5419276	0.00147493	0.00508928	0.584094	2.7427	0	84	MRPS25;MRPS18B;MRPL20;MRPL30;MRPS27;MRPL57;MRPL13;MRPL45;MRPL21;PTCD3;MRPL33;MRPL38;MRPL19;MRPL42;MRPS2;MRPL51;MRPL3;MRPS15;MRPL4;MRPL36;MRPS22;MRPL40;MRPS5;MRPL39;MRPL46;MRPS16;MRPS7;MRPL52;MRPS18A;MRPL18;MRPL16;MRPL50;MRPL35;GADD45GIP1;MRPL58;MRPL47;MRPL17;MRPS12;AURKAIP1;MRPS24;MRPL54;CHCHD1;MRPL32;MRPL37;MRPS17;MRPS26;MRPL22;MRPS28;MRPS14;MRPL15;MRRF;MRPL28;MRPS33;MRPL2;MRPS18C;MRPS34;MRPL34;…
RA_Metabolism_of_nucleotides%R-MMU-15869	0.00147059	0.00508928	0.456027	2.11414	0	75	PFAS;TK1;CAD;AK2;RRM2;ENTPD7;GART;IMPDH2;RRM1;NME1;UCK2;IMPDH1;APRT;NME2;PPAT;TYMS;GLRX;DUT;GDA;GMPS;ADA;AK6;ATIC;ADSL;DTYMK;GSR;UMPS;DCTD;DNPH1;AMPD2;AMPD3;XDH;UPP1;CMPK1;ENTPD3;PAICS;ENTPD1;SAMHD1;NUDT5
RA_Deadenylation-dependent_mRNA_decay%R-MMU-429914	0.0015748	0.00508928	0.547957	2.3675	0	54	DIS3;EIF4A1;PABPC1;EXOSC2;CNOT9;EIF4A3;EIF4E;LSM2;LSM4;EXOSC1;TTC37;EXOSC8;EIF4G1;CNOT2;EXOSC3;CNOT3;LSM6;CNOT1;HBS1L;EXOSC9;CNOT6;LSM7;EXOSC4;LSM5;PATL1;CNOT7
RA_Transport_of_the_SLBP_independent_Mature_mRNA%R-MMU-159227	0.00160256	0.00508928	0.760046	2.8788	0	31	NUP62;NUP98;POM121;NUP107;TPR;NUP153;NUP93;EIF4E;NUP133;SEC13;NUP85;NCBP1;NUP188;NUP160;AAAS;NUP54;NDC1;RAE1;ALYREF;NUP88;NUP50;NUP214;NUP43;NUP155;NUP37
RA_Transport_of_the_SLBP_Dependant_Mature_mRNA%R-MMU-159230	0.00162602	0.00508928	0.741322	2.80898	0	32	NUP62;NUP98;POM121;NUP107;TPR;NUP153;NUP93;EIF4E;NUP133;SEC13;NUP85;NCBP1;NUP188;NUP160;AAAS;NUP54;NDC1;RAE1;ALYREF;NUP88;NUP50;NUP214;NUP43;NUP155;NUP37
RA_Transport_of_Mature_mRNA_Derived_from_an_Intronless_Transcript%R-MMU-159231	0.00160514	0.00508928	0.695415	2.75908	0	38	NUP62;NUP98;POM121;NUP107;TPR;NUP153;NUP93;EIF4E;NUP133;SEC13;NUP85;NCBP1;NUP188;NUP160;AAAS;NUP54;NDC1;RAE1;ALYREF;CPSF2;NUP88;NUP50;NUP214;NUP43;NUP155;CPSF3;NUP37;CPSF1;NUP35;RANBP2;FIP1L1;CPSF4;NUP210
RA_Transport_of_Mature_mRNAs_Derived_from_Intronless_Transcripts%R-MMU-159234	0.00159744	0.00508928	0.693701	2.78139	0	39	NUP62;NUP98;POM121;NUP107;TPR;NUP153;NUP93;EIF4E;NUP133;SEC13;NUP85;NCBP1;NUP188;NUP160;AAAS;NUP54;NDC1;RAE1;ALYREF;CPSF2;NUP88;NUP50;NUP214;NUP43;NUP155;CPSF3;NUP37;CPSF1;NUP35;RANBP2;FIP1L1;SLBP;CPSF4;NUP210
RA_Transport_of_Mature_mRNA_derived_from_an_Intron-Containing_Transcript%R-MMU-159236	0.00154799	0.00508928	0.653042	2.92516	0	65	NUP62;NUP98;POM121;U2AF2;SRSF2;NUP107;TPR;NUP153;NUP93;DDX39B;EIF4A3;NUP133;SRSF1;SEC13;NUP85;NCBP1;NUP188;NUP160;RNPS1;DHX38;SRSF7;AAAS;NUP54;NDC1;RAE1;ALYREF;U2AF1;NUP88;NUP50;SRSF9;NUP214;NUP43;NUP155;NUP37;RBM8A;THOC5;SRSF3;THOC6;SRRM1;SRSF6;NUP35;NXT1;RANBP2;MAGOH;CHTOP;THOC1;NUP210;THOC3;MAGOHB
RA_Regulation_of_Glucokinase_by_Glucokinase_Regulatory_Protein%R-MMU-170822	0.00162866	0.00508928	0.779695	2.80088	0	26	NUP62;NUP98;POM121;NUP107;TPR;NUP153;NUP93;NUP133;SEC13;NUP85;NUP188;NUP160;AAAS;NUP54;NDC1;RAE1;NUP88;NUP50;NUP214;NUP43;NUP155;NUP37
RA_snRNP_Assembly%R-MMU-191859	0.00162338	0.00508928	0.757216	3.11203	0	45	NUP62;NUP98;POM121;GEMIN5;NUP107;TPR;WDR77;NUP153;NUP93;SNRPD3;NUP133;SEC13;NUP85;NUP188;NUP160;GEMIN6;AAAS;NUP54;NDC1;SNRPD1;SNRPB;SNRPD2;RAE1;SMN1;SNRPG;SNRPF;SNRPE;NUP88;NUP50;PRMT5;NUP214;NUP43;DDX20;NUP155;NUP37
RA_Metabolism_of_non-coding_RNA%R-MMU-194441	0.00162338	0.00508928	0.757216	3.11203	0	45	NUP62;NUP98;POM121;GEMIN5;NUP107;TPR;WDR77;NUP153;NUP93;SNRPD3;NUP133;SEC13;NUP85;NUP188;NUP160;GEMIN6;AAAS;NUP54;NDC1;SNRPD1;SNRPB;SNRPD2;RAE1;SMN1;SNRPG;SNRPF;SNRPE;NUP88;NUP50;PRMT5;NUP214;NUP43;DDX20;NUP155;NUP37
RA_Nuclear_Envelope_Breakdown%R-MMU-2980766	0.00160514	0.00508928	0.731156	2.90088	0	38	NUP62;CCNB1;CCNB2;NUP98;POM121;NUP107;TPR;NUP153;NUP93;NUP133;SEC13;NUP85;NUP188;NUP160;AAAS;EMD;NUP54;NDC1;RAE1;LMNB1;CTDNEP1;NUP88;NUP50;NUP214;NUP43;NUP155;NUP37
RA_SUMOylation_of_DNA_damage_response_and_repair_proteins%R-MMU-3108214	0.00152207	0.00508928	0.519901	2.3396	0	66	NUP62;NUP98;POM121;NUP107;TPR;NUP153;NUP93;NUP133;SEC13;NUP85;NUP188;NUP160;AAAS;TDG;NUP54;BRCA1;NDC1;RAE1;RAD21;BLM;NUP88;NUP50;SUMO2;NUP214;NUP43;NUP155;NUP37;NSMCE1;PHC2;SMC6;NUP35;RANBP2;BMI1;MDC1;UBE2I;NUP210
RA_SUMOylation_of_ubiquitinylation_proteins%R-MMU-3232142	0.00161031	0.00508928	0.698506	2.68908	0	34	NUP62;NUP98;POM121;NUP107;TPR;NUP153;NUP93;NUP133;SEC13;NUP85;NUP188;NUP160;AAAS;NUP54;NDC1;TRIM27;RAE1;NUP88;NUP50;NUP214;NUP43;NUP155;NUP37
RA_Nuclear_Pore_Complex_(NPC)_Disassembly%R-MMU-3301854	0.00160256	0.00508928	0.788613	2.91095	0	28	NUP62;CCNB1;CCNB2;NUP98;POM121;NUP107;TPR;NUP153;NUP93;NUP133;SEC13;NUP85;NUP188;NUP160;AAAS;NUP54;NDC1;RAE1;NUP88;NUP50;NUP214;NUP43;NUP155;NUP37
RA_Regulation_of_HSF1-mediated_heat_shock_response%R-MMU-3371453	0.0015625	0.00508928	0.556316	2.44382	0	59	NUP62;HSPA8;NUP98;HSPA9;POM121;NUP107;TPR;DNAJC2;NUP153;NUP93;NUP133;SEC13;NUP85;NUP188;NUP160;AAAS;NUP54;NDC1;HSPA14;RAE1;NUP88;NUP50;NUP214;NUP43;NUP155;HSPA5;NUP37;MAPKAPK2;BAG1;DNAJB6;NUP35;RANBP2;HSPA13;HSPH1;NUP210;DNAJC7;RPS19BP1;ST13;RPA1;SEH1L;BAG4;CCAR2;BAG3;RPA3
RA_Cellular_response_to_heat_stress%R-MMU-3371556	0.0015015	0.00508928	0.518896	2.37841	0	73	NUP62;HSPA8;HSP90AA1;NUP98;PTGES3;HSPA9;POM121;NUP107;TPR;DNAJC2;NUP153;NUP93;NUP133;SEC13;NUP85;NUP188;NUP160;AAAS;NUP54;NDC1;HSPA14;RAE1;NUP88;NUP50;NUP214;NUP43;NUP155;HSPA5;NUP37;MAPKAPK2;BAG1;VCP;DNAJB6;HSP90AB1;NUP35;FKBP4;RANBP2;HSPA13;HSPH1;NUP210;DNAJC7;HDAC6;RPS19BP1;ST13;RPA1;MLST8;SEH1L;BAG4;CCAR2;BAG3;RPA3;MTOR;BAG5;EP300;HIKESHI;AKT1S1;HSPA4L;HSBP1;ATM
RA_SUMOylation_of_SUMOylation_proteins%R-MMU-4085377	0.00160256	0.00508928	0.744799	2.82105	0	31	NUP62;NUP98;POM121;NUP107;TPR;NUP153;NUP93;NUP133;SEC13;NUP85;NUP188;NUP160;AAAS;NUP54;NDC1;RAE1;NUP88;NUP50;SUMO2;NUP214;NUP43;NUP155;NUP37
RA_SUMOylation_of_RNA_binding_proteins%R-MMU-4570464	0.00160256	0.00508928	0.624764	2.54649	0	43	NUP62;NOP58;NUP98;POM121;NUP107;TPR;NUP153;NUP93;HNRNPC;NUP133;SEC13;NUP85;HNRNPK;NUP188;NUP160;AAAS;NUP54;NDC1;RAE1;NUP88;NUP50;SUMO2;NUP214;NUP43;NUP155;NUP37
RA_SUMOylation_of_DNA_replication_proteins%R-MMU-4615885	0.00157978	0.00508928	0.752498	3.04377	0	40	NUP62;INCENP;AURKB;PCNA;TOP2A;NUP98;POM121;NUP107;CDCA8;BIRC5;TPR;NUP153;NUP93;NUP133;NUP85;NUP188;NUP160;AAAS;NUP54;NDC1;RAE1;TOP1;NUP88;NUP50;SUMO2;NUP214;NUP43;NUP155;RANGAP1;NUP37
RA_Glycolysis%R-MMU-70171	0.00160514	0.00508928	0.585969	2.48118	0	51	NUP62;PGAM1;PGK1;NUP98;PKM;POM121;GAPDH;NUP107;TPR;NUP153;NUP93;HK2;NUP133;SEC13;NUP85;NUP188;NUP160;AAAS;NUP54;NDC1;RAE1;NUP88;NUP50;NUP214;NUP43;NUP155;PFKL;NUP37;HK1;ADPGK;TPI1;NUP35;PFKP;RANBP2
RA_Glucose_metabolism%R-MMU-70326	0.00154799	0.00508928	0.547034	2.45032	0	65	NUP62;PGAM1;PGK1;NUP98;SLC25A13;PKM;POM121;GOT2;GAPDH;NUP107;TPR;NUP153;NUP93;HK2;NUP133;SEC13;NUP85;NUP188;NUP160;AAAS;NUP54;NDC1;MDH2;RAE1;NUP88;NUP50;NUP214;NUP43;NUP155;SLC25A10;PFKL;NUP37;HK1;ADPGK;TPI1
RA_Transport_of_Mature_Transcript_to_Cytoplasm%R-MMU-72202	0.00149701	0.00508928	0.651863	2.99592	0	74	NUP62;NUP98;POM121;U2AF2;SRSF2;NUP107;TPR;NUP153;NUP93;DDX39B;EIF4A3;EIF4E;NUP133;SRSF1;SEC13;NUP85;NCBP1;NUP188;NUP160;RNPS1;DHX38;SRSF7;AAAS;NUP54;NDC1;RAE1;ALYREF;U2AF1;CPSF2;NUP88;NUP50;SRSF9;NUP214;NUP43;NUP155;CPSF3;NUP37;RBM8A;THOC5;SRSF3;THOC6;SRRM1;CPSF1;SRSF6;NUP35;NXT1;RANBP2;FIP1L1;MAGOH;SLBP;CHTOP;CPSF4;THOC1;NUP210
RA_Downstream_signaling_events_of_B_Cell_Receptor_(BCR)%R-MMU-1168372	0.00159744	0.00508928	0.570925	2.38719	0	47	PSMD6;CALM1;PSMD12;NFKB1;PSME3;FKBP1A;RELA;PSMC4;PSMC3;PSMA7;PSMC5;PSMD7;PSMD2;PSMD14;KRAS;PSMC1;PSMD1;PSMD11;PSMC2;PSMC6;PSMD13;PSMD3;NFKBIB;PSMD4;PSMB6;PSMB5;PPP3R1;PSME4;CUL1;PSMD10;PSME1;HRAS;PSMD9
RA_Activation_of_NF-kappaB_in_B_cells%R-MMU-1169091	0.00157978	0.00508928	0.555521	2.24702	0	40	PSMD6;PSMD12;NFKB1;PSME3;RELA;PSMC4;PSMC3;PSMA7;PSMC5;PSMD7;PSMD2;PSMD14;PSMC1;PSMD1;PSMD11;PSMC2;PSMC6;PSMD13;PSMD3;NFKBIB;PSMD4;PSMB6;PSMB5;PSME4;CUL1;PSMD10;PSME1;PSMD9
RA_Cross-presentation_of_soluble_exogenous_antigens_(endosomes)%R-MMU-1236978	0.00162602	0.00508928	0.590727	2.23835	0	32	PSMD6;PSMD12;PSME3;PSMC4;PSMC3;MRC1;PSMA7;PSMC5;PSMD7;PSMD2;PSMD14;PSMC1;PSMD1;PSMD11;PSMC2;PSMC6;PSMD13;PSMD3;PSMD4;PSMB6;PSMB5;PSME4;PSMD10;PSME1;PSMD9;FCGR1
RA_APC/C-mediated_degradation_of_cell_cycle_proteins%R-MMU-174143	0.0015361	0.00508928	0.62695	2.79916	0	63	UBE2C;CDC20;AURKB;CCNB1;MAD2L1;CCNA2;UBE2S;PLK1;NEK2;BUB1B;PSMD6;PSMD12;AURKA;PSME3;ANAPC15;BUB3;PSMC4;PSMC3;PTTG1;PSMA7;PSMC5;FBXO5;PSMD7;ANAPC4;PSMD2;ANAPC1;PSMD14;PSMC1;PSMD1;PSMD11;SKP2;PSMC2;UBE2E1;PSMC6;CDC27;PSMD13;FZR1;PSMD3
RA_APC/C:Cdc20_mediated_degradation_of_Securin%R-MMU-174154	0.00160772	0.00508928	0.571638	2.40148	0	49	UBE2C;CDC20;UBE2S;PSMD6;PSMD12;PSME3;ANAPC15;PSMC4;PSMC3;PTTG1;PSMA7;PSMC5;PSMD7;ANAPC4;PSMD2;ANAPC1;PSMD14;PSMC1;PSMD1;PSMD11;PSMC2;UBE2E1;PSMC6;CDC27;PSMD13;PSMD3;PSMD4;PSMB6;PSMB5;PSME4;PSMD10;PSME1;PSMD9
RA_APC/C:Cdh1_mediated_degradation_of_Cdc20_and_other_APC/C:Cdh1_targeted_proteins_in_late_mitosis/early_G1%R-MMU-174178	0.00156006	0.00508928	0.589672	2.56475	0	55	UBE2C;CDC20;AURKB;UBE2S;PLK1;PSMD6;PSMD12;AURKA;PSME3;ANAPC15;PSMC4;PSMC3;PTTG1;PSMA7;PSMC5;PSMD7;ANAPC4;PSMD2;ANAPC1;PSMD14;PSMC1;PSMD1;PSMD11;SKP2;PSMC2;UBE2E1;PSMC6;CDC27;PSMD13;FZR1;PSMD3;PSMD4;PSMB6;PSMB5;PSME4;PSMD10;PSME1;PSMD9
RA_Cdc20:Phospho-APC/C_mediated_degradation_of_Cyclin_A%R-MMU-174184	0.0015949	0.00508928	0.584828	2.49243	0	52	UBE2C;CDC20;MAD2L1;CCNA2;UBE2S;BUB1B;PSMD6;PSMD12;PSME3;ANAPC15;BUB3;PSMC4;PSMC3;PSMA7;PSMC5;PSMD7;ANAPC4;PSMD2;ANAPC1;PSMD14;PSMC1;PSMD1;PSMD11;PSMC2;UBE2E1;PSMC6;CDC27;PSMD13;PSMD3;PSMD4;PSMB6;PSMB5;PSME4;PSMD10;PSME1;PSMD9
RA_APC/C:Cdc20_mediated_degradation_of_mitotic_proteins%R-MMU-176409	0.00156006	0.00508928	0.602135	2.61895	0	55	UBE2C;CDC20;CCNB1;MAD2L1;CCNA2;UBE2S;NEK2;BUB1B;PSMD6;PSMD12;PSME3;ANAPC15;BUB3;PSMC4;PSMC3;PTTG1;PSMA7;PSMC5;PSMD7;ANAPC4;PSMD2;ANAPC1;PSMD14;PSMC1;PSMD1;PSMD11;PSMC2;UBE2E1;PSMC6;CDC27;PSMD13;PSMD3
RA_Activation_of_APC/C_and_APC/C:Cdc20_mediated_degradation_of_mitotic_proteins%R-MMU-176814	0.00156006	0.00508928	0.602135	2.61895	0	55	UBE2C;CDC20;CCNB1;MAD2L1;CCNA2;UBE2S;NEK2;BUB1B;PSMD6;PSMD12;PSME3;ANAPC15;BUB3;PSMC4;PSMC3;PTTG1;PSMA7;PSMC5;PSMD7;ANAPC4;PSMD2;ANAPC1;PSMD14;PSMC1;PSMD1;PSMD11;PSMC2;UBE2E1;PSMC6;CDC27;PSMD13;PSMD3
RA_APC:Cdc20_mediated_degradation_of_cell_cycle_proteins_prior_to_satisfation_of_the_cell_cycle_checkpoint%R-MMU-179419	0.00157978	0.00508928	0.590242	2.53629	0	53	UBE2C;CDC20;MAD2L1;CCNA2;UBE2S;NEK2;BUB1B;PSMD6;PSMD12;PSME3;ANAPC15;BUB3;PSMC4;PSMC3;PSMA7;PSMC5;PSMD7;ANAPC4;PSMD2;ANAPC1;PSMD14;PSMC1;PSMD1;PSMD11;PSMC2;UBE2E1;PSMC6;CDC27;PSMD13;PSMD3;PSMD4;PSMB6;PSMB5;PSME4;PSMD10;PSME1;PSMD9
RA_Degradation_of_beta-catenin_by_the_destruction_complex%R-MMU-195253	0.00155763	0.00508928	0.448677	1.95468	0	56	PSMD6;CTBP2;PSMD12;PSME3;PPP2R1B;PSMC4;PPP2CA;PSMC3;TLE3;PSMA7;PSMC5;PSMD7;TCF7;PSMD2;PSMD14;PSMC1;PSMD1;PSMD11;PSMC2;PSMC6;PSMD13;PSMD3;PSMD4;PPP2CB;PSMB6;PSMB5;PSME4;CUL1;PSMD10;PSME1;CTBP1;PSMD9;RBX1
RA_TCR_signaling%R-MMU-202403	0.00152672	0.00508928	0.419536	1.89594	0	68	PSMD6;PSMD12;NFKB1;PSME3;RELA;PSMC4;UBE2N;PSMC3;BCL10;CD101;PSMA7;CDC34;PSMC5;PSMD7;PSMD2;PTPRJ;WAS;PSMD14;PSMC1;PAK2;PTPN22;PSMD1;PSMD11;PSMC2;PSMC6;PSMD13;INPP5D;PSMD3;PSMD4;PTPRC;GRAP2;PSMB6;PSMB5;PSME4;CUL1;UBE2V1;PSMD10;PSME1;PDPK1;PSMD9
RA_Downstream_TCR_signaling%R-MMU-202424	0.00156006	0.00508928	0.439472	1.92478	0	57	PSMD6;PSMD12;NFKB1;PSME3;RELA;PSMC4;UBE2N;PSMC3;BCL10;PSMA7;CDC34;PSMC5;PSMD7;PSMD2;PSMD14;PSMC1;PSMD1;PSMD11;PSMC2;PSMC6;PSMD13;INPP5D;PSMD3;PSMD4;PSMB6;PSMB5;PSME4;CUL1;UBE2V1;PSMD10;PSME1;PDPK1;PSMD9
RA_Fc_epsilon_receptor_(FCERI)_signaling%R-MMU-2454202	0.00142653	0.00508928	0.492691	2.34609	0	86	PSMD6;CALM1;PSMD12;NFKB1;PSME3;SHC1;RELA;PSMC4;UBE2N;PSMC3;PLCG2;BCL10;RAC1;PSMA7;CDC34;MAP2K4;PSMC5;PSMD7;GRB2;PSMD2;PSMD14;KRAS;PSMC1;PAK2;PSMD1;PSMD11;PSMC2;MAP3K7;FCER1A;PSMC6;VAV2;VAV3;FCER1G;PSMD13;PSMD3;LYN;LAT2;PSMD4;VAV1;SYK;GRAP2;PSMB6;PSMB5;PPP3R1;PSME4;BTK;CUL1;UBE2V1;PSMD10;PSME1;PDPK1;HRAS;PSMD9
RA_FCERI_mediated_NF-kB_activation%R-MMU-2871837	0.0015949	0.00508928	0.534262	2.27693	0	52	PSMD6;PSMD12;NFKB1;PSME3;RELA;PSMC4;UBE2N;PSMC3;BCL10;PSMA7;CDC34;PSMC5;PSMD7;PSMD2;PSMD14;PSMC1;PSMD1;PSMD11;PSMC2;MAP3K7;FCER1A;PSMC6;PSMD13;PSMD3;PSMD4;PSMB6;PSMB5;PSME4;CUL1;UBE2V1;PSMD10;PSME1;PDPK1;PSMD9;IKBKB;MALT1;TAB3
RA_Autodegradation_of_the_E3_ubiquitin_ligase_COP1%R-MMU-349425	0.00160256	0.00508928	0.611045	2.31443	0	31	PSMD6;PSMD12;PSME3;PSMC4;PSMC3;PSMA7;PSMC5;PSMD7;PSMD2;PSMD14;PSMC1;PSMD1;PSMD11;PSMC2;PSMC6;PSMD13;PSMD3;PSMD4;PSMB6;PSMB5;PSME4;PSMD10;PSME1;PSMD9
RA_Regulation_of_ornithine_decarboxylase_(ODC)%R-MMU-350562	0.00161031	0.00508928	0.612317	2.34501	0	33	ODC1;NQO1;PSMD6;PSMD12;PSME3;PSMC4;PSMC3;AZIN1;PSMA7;PSMC5;PSMD7;PSMD2;PSMD14;PSMC1;PSMD1;PSMD11;PSMC2;PSMC6;PSMD13;PSMD3;PSMD4;PSMB6;PSMB5;PSME4;PSMD10;PSME1;PSMD9
RA_Metabolism_of_polyamines%R-MMU-351202	0.00157978	0.00508928	0.581885	2.35366	0	40	ODC1;SMOX;NQO1;SRM;PSMD6;PSMD12;PSME3;PSMC4;PSMC3;AZIN1;PSMA7;PSMC5;PSMD7;PSMD2;PSMD14;PSMC1;PSMD1;PSMD11;PSMC2;PSMC6;PSMD13;PSMD3;AMD1;PSMD4;PSMB6;PSMB5;PSME4;PSMD10;PSME1;PSMD9
RA_Beta-catenin_independent_WNT_signaling%R-MMU-3858494	0.00147493	0.00508928	0.375338	1.76246	0	84	PFN1;PSMD6;CALM1;PSMD12;CLTC;PSME3;AP2S1;GNG5;AP2M1;PSMC4;PSMC3;RAC1;PSMA7;PSMC5;PSMD7;PSMD2;RHOA;PSMD14;KRAS;PSMC1;ARRB2;PSMD1;PSMD11;PSMC2;MAP3K7;PSMC6;PSMD13;AP2A2;AP2A1;PSMD3;PSMD4;RAC2;GNG10;PSMB6;PSMB5;PPP3R1;PLCB3;PSME4;GNGT2;PSMD10;PSME1;PLCB1;PSMD9
RA_Interleukin-1_family_signaling%R-MMU-446652	0.00147493	0.00508928	0.380811	1.78816	0	84	STAT3;IL1RL2;PSMD6;PSMD12;IL1RL1;NFKB1;PSME3;IL1R1;RELA;PSMC4;IRAK4;UBE2N;PSMC3;PSMA7;PSMC5;PSMD7;PSMD2;HMGB1;MYD88;PSMD14;PSMC1;NFKB2;PSMD1;PSMD11;PSMC2;MAP3K7;PSMC6;TBK1;PSMD13;PSMD3;NFKBIB;PSMD4;TNIP2;PSMB6;PSMB5;IRAK1;PSME4;GSDMD;CUL1;UBE2V1;PSMD10;PSME1
RA_AUF1_(hnRNP_D0)_binds_and_destabilizes_mRNA%R-MMU-450408	0.00163934	0.00508928	0.620731	2.39781	0	35	HSPA8;HNRNPD;PABPC1;PSMD6;PSMD12;PSME3;EIF4G1;PSMC4;PSMC3;PSMA7;PSMC5;PSMD7;PSMD2;PSMD14;PSMC1;PSMD1;PSMD11;PSMC2;PSMC6;PSMD13;PSMD3;PSMD4;PSMB6;PSMB5;PSME4;PSMD10;PSME1;PSMD9
RA_Regulation_of_mRNA_stability_by_proteins_that_bind_AU-rich_elements%R-MMU-450531	0.00159744	0.00508928	0.60756	2.66465	0	60	HSPA8;HNRNPD;DIS3;SET;PABPC1;ELAVL1;PSMD6;EXOSC2;EXOSC1;PSMD12;EXOSC8;PSME3;EIF4G1;PSMC4;TNPO1;XPO1;EXOSC3;KHSRP;PSMC3;PSMA7;NUP214;PSMC5;PSMD7;PSMD2;EXOSC9;PSMD14;PSMC1;YWHAZ;PSMD1;PSMD11;PSMC2;EXOSC4;PSMC6
RA_Regulation_of_mitotic_cell_cycle%R-MMU-453276	0.0015361	0.00508928	0.62695	2.79916	0	63	UBE2C;CDC20;AURKB;CCNB1;MAD2L1;CCNA2;UBE2S;PLK1;NEK2;BUB1B;PSMD6;PSMD12;AURKA;PSME3;ANAPC15;BUB3;PSMC4;PSMC3;PTTG1;PSMA7;PSMC5;FBXO5;PSMD7;ANAPC4;PSMD2;ANAPC1;PSMD14;PSMC1;PSMD1;PSMD11;SKP2;PSMC2;UBE2E1;PSMC6;CDC27;PSMD13;FZR1;PSMD3
RA_Degradation_of_AXIN%R-MMU-4641257	0.0015949	0.00508928	0.53894	2.10333	0	36	PSMD6;PSMD12;TNKS2;PSME3;PSMC4;PSMC3;PSMA7;PSMC5;PSMD7;PSMD2;PSMD14;PSMC1;PSMD1;PSMD11;PSMC2;PSMC6;PSMD13;PSMD3;PSMD4;TNKS;PSMB6;PSMB5;PSME4;PSMD10;PSME1;PSMD9
RA_Degradation_of_DVL%R-MMU-4641258	0.00158983	0.00508928	0.502368	1.98497	0	37	PSMD6;PSMD12;PSME3;PSMC4;PSMC3;PSMA7;PSMC5;PSMD7;PSMD2;PSMD14;PSMC1;PSMD1;PSMD11;PSMC2;PSMC6;PSMD13;PSMD3;PSMD4;PSMB6;PSMB5;PSME4;PSMD10;PSME1;PSMD9;RBX1
RA_Hedgehog_ligand_biogenesis%R-MMU-5358346	0.00159744	0.00508928	0.566228	2.27029	0	39	PSMD6;P4HB;PSMD12;PSME3;PSMC4;PSMC3;PSMA7;PSMC5;PSMD7;PSMD2;PSMD14;PSMC1;PSMD1;PSMD11;PSMC2;PSMC6;VCP;PSMD13;PSMD3;PSMD4;PSMB6;PSMB5;PSME4;PSMD10;PSME1;PSMD9
RA_Dectin-1_mediated_noncanonical_NF-kB_signaling%R-MMU-5607761	0.00160514	0.00508928	0.628581	2.49391	0	38	PSMD6;PSMD12;PSME3;PSMC4;MAP3K14;PSMC3;PSMA7;UBE2M;PSMC5;PSMD7;PSMD2;PSMD14;PSMC1;NFKB2;PSMD1;PSMD11;PSMC2;PSMC6;PSMD13;PSMD3;PSMD4;PSMB6;PSMB5;PSME4;CUL1;PSMD10;UBA3;PSME1;PSMD9;RELB
RA_CLEC7A_(Dectin-1)_signaling%R-MMU-5607764	0.00154083	0.00508928	0.531036	2.36714	0	64	PSMD6;CALM1;PSMD12;NFKB1;PSME3;RELA;PSMC4;UBE2N;MAP3K14;PSMC3;BCL10;PSMA7;CDC34;UBE2M;PSMC5;PSMD7;PSMD2;PSMD14;PSMC1;NFKB2;PSMD1;PSMD11;PSMC2;MAP3K7;PSMC6;PSMD13;PSMD3;PSMD4;PSMB6;PSMB5;PPP3R1;CASP8;PSME4;CUL1;UBE2V1;PSMD10;UBA3;PSME1;PDPK1;PSMD9;RELB;IKBKB;MALT1;TAB3;CARD9;IL1B;PYCARD;FBXW11;UBB
RA_Degradation_of_GLI1_by_the_proteasome%R-MMU-5610780	0.00163934	0.00508928	0.606859	2.34422	0	35	PSMD6;PSMD12;PSME3;PSMC4;PSMC3;PSMA7;PSMC5;PSMD7;PSMD2;PSMD14;PSMC1;PSMD1;PSMD11;PSMC2;PSMC6;PSMD13;PSMD3;PSMD4;SUFU;PSMB6;PSMB5;PSME4;CUL1;PSMD10;PSME1;PSMD9;RBX1
RA_GLI3_is_processed_to_GLI3R_by_the_proteasome%R-MMU-5610785	0.00158983	0.00508928	0.581237	2.2966	0	37	PSMD6;PSMD12;PSME3;PSMC4;PSMC3;PSMA7;PSMC5;PSMD7;PSMD2;PSMD14;PSMC1;PSMD1;PSMD11;PSMC2;PSMC6;PSMD13;PSMD3;PSMD4;SUFU;PSMB6;PSMB5;PSME4;CUL1;PSMD10;PSME1;PSMD9;RBX1
RA_C-type_lectin_receptors_(CLRs)%R-MMU-5621481	0.00147059	0.00508928	0.497867	2.3457	0	82	PSMD6;CALM1;PSMD12;NFKB1;PSME3;RELA;PSMC4;UBE2N;MAP3K14;PSMC3;PLCG2;BCL10;PSMA7;CDC34;UBE2M;PSMC5;PSMD7;ICAM2;PSMD2;PSMD14;KRAS;CD209A;PSMC1;PAK2;NFKB2;PSMD1;PSMD11;PSMC2;MAP3K7;PSMC6;FCER1G;PSMD13;PSMD3;LYN;PSMD4;SYK;PSMB6;PSMB5;CLEC4E;PPP3R1;CASP8;PSME4;FYN;CUL1;UBE2V1;PSMD10;UBA3;PSME1;CLEC4D;PDPK1;HRAS;PSMD9;RELB
RA_TNFR2_non-canonical_NF-kB_pathway%R-MMU-5668541	0.00157978	0.00508928	0.552912	2.43813	0	61	LTBR;PSMD6;PSMD12;TNFRSF18;PSME3;TRAF3;PSMC4;TNFRSF12A;MAP3K14;PSMC3;PSMA7;UBE2M;PSMC5;PSMD7;PSMD2;PSMD14;PSMC1;NFKB2;TNFSF14;PSMD1;PSMD11;PSMC2;TNFSF8;PSMC6;TNFRSF13B;TNF;PSMD13;PSMD3;TNFRSF1B;PSMD4;PSMB6;PSMB5;TNFSF18;PSME4;CUL1;TNFSF9;CD40;PSMD10;UBA3;PSME1;TNFRSF14;PSMD9;RELB
RA_NIK-->noncanonical_NF-kB_signaling%R-MMU-5676590	0.00160514	0.00508928	0.628581	2.49391	0	38	PSMD6;PSMD12;PSME3;PSMC4;MAP3K14;PSMC3;PSMA7;UBE2M;PSMC5;PSMD7;PSMD2;PSMD14;PSMC1;NFKB2;PSMD1;PSMD11;PSMC2;PSMC6;PSMD13;PSMD3;PSMD4;PSMB6;PSMB5;PSME4;CUL1;PSMD10;UBA3;PSME1;PSMD9;RELB
RA_MAPK6/MAPK4_signaling%R-MMU-5687128	0.0015949	0.00508928	0.445334	1.89793	0	52	ETV4;MAPK6;PSMD6;CCND3;PSMD12;PSME3;PSMC4;XPO1;PSMC3;RAC1;PSMA7;PSMC5;PSMD7;PSMD2;CDC42EP3;PSMD14;PSMC1;PAK2;PSMD1;PSMD11;PSMC2;PSMC6;CDC42;PSMD13;PSMD3;PSMD4;CDC42EP2;PSMB6;PSMB5;PSME4;PSMD10;PSME1;PSMD9
RA_UCH_proteinases%R-MMU-5689603	0.0015625	0.00508928	0.509941	2.2401	0	59	H2AC4;HCFC1;PSMD6;UCHL5;ACTB;PSMD12;RUVBL1;ACTL6A;PSME3;FOXK2;PSMC4;PSMC3;PSMA7;INO80C;PSMC5;PSMD7;NEDD8;PSMD2;PSMD14;PSMC1;PSMD1;PSMD11;PSMC2;PSMC6;UCHL3;PSMD13;PSMD3;PSMD4;PSMB6;PSMB5;ADRM1;PSME4;MCRS1;PSMD10;PSME1;PSMD9;INO80;FOXK1
RA_PTEN_Regulation%R-MMU-6807070	0.00147493	0.00508928	0.386634	1.8155	0	84	PSMD6;HDAC1;PSMD12;TNKS2;TRIM27;PSME3;RBBP7;PSMC4;PSMC3;RHEB;PSMA7;PSMC5;PSMD7;PSMD2;PSMD14;PSMC1;GATAD2A;PHC2;PSMD1;PSMD11;PSMC2;SUZ12;RBBP4;PSMC6;EED;PSMD13;MBD3;PSMD3;BMI1;LAMTOR3;LAMTOR5;RRAGA;PSMD4;TNKS;EZH2;CSNK2B;PSMB6;PSMB5;PSME4;PSMD10;PSME1;MLST8;OTUD3;PSMD9;PML;MTA2;MTOR;HDAC2;RING1
RA_Orc1_removal_from_chromatin%R-MMU-68949	0.00157729	0.00508928	0.63513	2.6737	0	48	MCM3;MCM2;MCM4;MCM5;MCM6;CCNA2;MCM7;CDT1;PSMD6;PSMD12;ORC2;PSME3;PSMC4;PSMC3;ORC1;PSMA7;PSMC5;PSMD7;PSMD2;PSMD14;PSMC1;PSMD1;PSMD11;SKP2;PSMC2;PSMC6;CDC6;PSMD13;PSMD3;PSMD4;ORC4;PSMB6;PSMB5;PSME4;CUL1;PSMD10;PSME1;PSMD9
RA_CDK-mediated_phosphorylation_and_removal_of_Cdc6%R-MMU-69017	0.0015949	0.00508928	0.579307	2.4689	0	52	UBE2C;CCNA2;UBE2S;PSMD6;PSMD12;PSME3;ANAPC15;PSMC4;CCNE1;PSMC3;PSMA7;PSMC5;PSMD7;ANAPC4;PSMD2;CCNE2;ANAPC1;PSMD14;PSMC1;PSMD1;PSMD11;PSMC2;UBE2E1;PSMC6;CDC27;CDC6;PSMD13;FZR1;PSMD3;PSMD4;PSMB6;PSMB5;PSME4;PSMD10;PSME1;PSMD9
RA_Switching_of_origins_to_a_post-replicative_state%R-MMU-69052	0.00151515	0.00508928	0.598825	2.71588	0	69	MCM3;UBE2C;MCM2;MCM4;MCM5;MCM6;CCNA2;UBE2S;MCM7;CDT1;PSMD6;PSMD12;ORC2;PSME3;ANAPC15;PSMC4;CCNE1;GMNN;PSMC3;ORC1;PSMA7;PSMC5;PSMD7;ANAPC4;PSMD2;CCNE2;ANAPC1;PSMD14;PSMC1;PSMD1;PSMD11;SKP2;PSMC2;UBE2E1;PSMC6;CDC27;CDC6;PSMD13;FZR1;PSMD3;PSMD4;ORC4;PSMB6;PSMB5;PSME4;CUL1;PSMD10;PSME1
RA_Synthesis_of_DNA%R-MMU-69239	0.00145773	0.00508928	0.622647	3.0048	0	94	MCM3;UBE2C;PRIM2;MCM2;MCM4;MCM5;MCM6;CCNA2;LIG1;DNA2;PCNA;UBE2S;RFC5;MCM7;POLE;CDT1;PSMD6;PSMD12;ORC2;POLD2;PRIM1;PSME3;ANAPC15;RFC2;POLD1;PSMC4;GINS1;CCNE1;GMNN;POLA1;RFC1;PSMC3;GINS2;ORC1;PSMA7;POLE2;PSMC5;PSMD7;ANAPC4;PSMD2;CCNE2;ANAPC1;RFC4;PSMD14;POLA2;PSMC1;PSMD1;PSMD11;POLE4;SKP2;PSMC2;UBE2E1;PSMC6;CDC27;CDC6;RFC3;PSMD13;FZR1;PSMD3
RA_Stabilization_of_p53%R-MMU-69541	0.00161031	0.00508928	0.55986	2.14411	0	33	PSMD6;PSMD12;PSME3;PSMC4;PSMC3;PSMA7;PSMC5;PSMD7;PSMD2;PSMD14;PSMC1;PSMD1;PSMD11;PSMC2;PSMC6;PSMD13;PSMD3;PSMD4;PSMB6;PSMB5;PSME4;PSMD10;PSME1;PSMD9
RA_p53-Dependent_G1_DNA_Damage_Response%R-MMU-69563	0.00159744	0.00508928	0.525203	2.1058	0	39	CCNA2;PSMD6;PSMD12;PSME3;PSMC4;CCNE1;PSMC3;PSMA7;PSMC5;PSMD7;PSMD2;CCNE2;PSMD14;PSMC1;PSMD1;PSMD11;PSMC2;PSMC6;PSMD13;PSMD3;CDK2;PSMD4;PSMB6;PSMB5;PSME4;PSMD10;PSME1;PSMD9
RA_p53-Dependent_G1/S_DNA_damage_checkpoint%R-MMU-69580	0.00159744	0.00508928	0.525203	2.1058	0	39	CCNA2;PSMD6;PSMD12;PSME3;PSMC4;CCNE1;PSMC3;PSMA7;PSMC5;PSMD7;PSMD2;CCNE2;PSMD14;PSMC1;PSMD1;PSMD11;PSMC2;PSMC6;PSMD13;PSMD3;CDK2;PSMD4;PSMB6;PSMB5;PSME4;PSMD10;PSME1;PSMD9
RA_Ubiquitin_Mediated_Degradation_of_Phosphorylated_Cdc25A%R-MMU-69601	0.00160256	0.00508928	0.639796	2.42333	0	31	PSMD6;PSMD12;PSME3;PSMC4;PSMC3;PSMA7;PSMC5;PSMD7;PSMD2;PSMD14;PSMC1;CDC25A;PSMD1;PSMD11;PSMC2;PSMC6;PSMD13;PSMD3;PSMD4;PSMB6;PSMB5;PSME4;PSMD10;PSME1;PSMD9
RA_p53-Independent_DNA_Damage_Response%R-MMU-69610	0.00160256	0.00508928	0.639796	2.42333	0	31	PSMD6;PSMD12;PSME3;PSMC4;PSMC3;PSMA7;PSMC5;PSMD7;PSMD2;PSMD14;PSMC1;CDC25A;PSMD1;PSMD11;PSMC2;PSMC6;PSMD13;PSMD3;PSMD4;PSMB6;PSMB5;PSME4;PSMD10;PSME1;PSMD9
RA_p53-Independent_G1/S_DNA_damage_checkpoint%R-MMU-69613	0.00160256	0.00508928	0.639796	2.42333	0	31	PSMD6;PSMD12;PSME3;PSMC4;PSMC3;PSMA7;PSMC5;PSMD7;PSMD2;PSMD14;PSMC1;CDC25A;PSMD1;PSMD11;PSMC2;PSMC6;PSMD13;PSMD3;PSMD4;PSMB6;PSMB5;PSME4;PSMD10;PSME1;PSMD9
RA_G1/S_DNA_Damage_Checkpoints%R-MMU-69615	0.00157978	0.00508928	0.530128	2.14431	0	40	CCNA2;PSMD6;PSMD12;PSME3;PSMC4;CCNE1;PSMC3;PSMA7;PSMC5;PSMD7;PSMD2;CCNE2;PSMD14;PSMC1;CDC25A;PSMD1;PSMD11;PSMC2;PSMC6;PSMD13;PSMD3;CDK2;PSMD4;PSMB6;PSMB5;PSME4;PSMD10;PSME1;PSMD9
RA_Ubiquitin-dependent_degradation_of_Cyclin_D%R-MMU-75815	0.00158983	0.00508928	0.637756	2.39636	0	30	PSMD6;PSMD12;PSME3;PSMC4;PSMC3;PSMA7;PSMC5;PSMD7;PSMD2;PSMD14;PSMC1;PSMD1;PSMD11;PSMC2;PSMC6;PSMD13;PSMD3;PSMD4;PSMB6;PSMB5;PSME4;PSMD10;PSME1;PSMD9
RA_The_role_of_GTSE1_in_G2/M_progression_after_G2_checkpoint%R-MMU-8852276	0.00157729	0.00508928	0.641405	2.60591	0	41	CCNB1;CCNB2;GTSE1;HSP90AA1;TUBA1B;TUBB6;PSMD6;PSMD12;PSME3;PSMC4;PSMC3;PSMA7;MAPRE1;PSMC5;PSMD7;PSMD2;PSMD14;TUBB4B;PSMC1;PSMD1;PSMD11;PSMC2;PSMC6;HSP90AB1;PSMD13;PSMD3;PSMD4;PSMB6;PSMB5;PSME4;PSMD10;PSME1;PSMD9
RA_FBXL7_down-regulates_AURKA_during_mitotic_entry_and_in_early_mitosis%R-MMU-8854050	0.00161031	0.00508928	0.599178	2.30669	0	34	PSMD6;PSMD12;AURKA;PSME3;PSMC4;PSMC3;PSMA7;PSMC5;PSMD7;PSMD2;PSMD14;PSMC1;PSMD1;PSMD11;PSMC2;PSMC6;PSMD13;PSMD3;PSMD4;PSMB6;PSMB5;PSME4;CUL1;PSMD10;PSME1;PSMD9;RBX1
RA_ROS_sensing_by_NFE2L2%R-MMU-8932339	0.00161031	0.00508928	0.594698	2.28945	0	34	NFE2L2;PSMD6;PSMD12;PSME3;PSMC4;PSMC3;PSMA7;PSMC5;PSMD7;PSMD2;PSMD14;PSMC1;PSMD1;PSMD11;PSMC2;PSMC6;PSMD13;PSMD3;PSMD4;PSMB6;PSMB5;PSME4;PSMD10;PSME1;PSMD9;RBX1;KEAP1
RA_RUNX1_regulates_transcription_of_genes_involved_in_differentiation_of_HSCs%R-MMU-8939236	0.0016	0.00508928	0.510872	2.09947	0	44	PSMD6;PSMD12;PSME3;CBFB;PSMC4;PSMC3;PSMA7;PSMC5;PSMD7;PSMD2;PSMD14;PSMC1;PSMD1;PSMD11;PSMC2;PSMC6;PSMD13;PSMD3;PSMD4;GATA2;PSMB6;PSMB5;CCNH;PSME4;PSMD10;PSME1;PSMD9
RA_Regulation_of_PTEN_stability_and_activity%R-MMU-8948751	0.00162338	0.00508928	0.511525	2.10228	0	45	PSMD6;PSMD12;TNKS2;TRIM27;PSME3;PSMC4;PSMC3;PSMA7;PSMC5;PSMD7;PSMD2;PSMD14;PSMC1;PSMD1;PSMD11;PSMC2;PSMC6;PSMD13;PSMD3;PSMD4;TNKS;CSNK2B;PSMB6;PSMB5;PSME4;PSMD10;PSME1;OTUD3;PSMD9
RA_Regulation_of_HMOX1_expression_and_activity%R-MMU-9707587	0.00159744	0.00508928	0.581532	2.33165	0	39	NFE2L2;PSMD6;PSMD12;BACH1;PSME3;PSMC4;PSMC3;PSMA7;PSMC5;PSMD7;PSMD2;PSMD14;PSMC1;PSMD1;PSMD11;SKP2;PSMC2;PSMC6;PSMD13;PSMD3;PSMD4;HMOX1;PSMB6;PSMB5;PSME4;CUL1;PSMD10;PSME1;PSMD9;RBX1;KEAP1
RA_Signaling_by_the_B_Cell_Receptor_(BCR)%R-MMU-983705	0.00152207	0.00508928	0.488011	2.19609	0	66	PSMD6;CALM1;PSMD12;NFKB1;PSME3;FKBP1A;RELA;PSMC4;SH3KBP1;PSMC3;PLCG2;PSMA7;PSMC5;PSMD7;ITPR2;GRB2;PSMD2;PSMD14;KRAS;PSMC1;PSMD1;PSMD11;PSMC2;PTPN6;PSMC6;PSMD13;PSMD3;LYN;NFKBIB;PSMD4;VAV1;SYK;PSMB6;PSMB5;PPP3R1;PIK3CD;PSME4;BTK;CUL1;PSMD10;PSME1;HRAS;PSMD9
RA_Cyclin_A/B1/B2_associated_events_during_G2/M_transition%R-MMU-69273	0.00167504	0.00508928	0.698102	2.24418	0	18	CDK1;CCNB1;CCNB2;CCNA2;PLK1;PPP2R1B;XPO1;PPP2CA;CDC25B;PPME1;PPP2R2A;CDC25A;PKMYT1;PPP2CB;PPP2R1A;CCNH
RA_MHC_class_II_antigen_presentation%R-MMU-2132295	0.00147493	0.00508928	0.445132	2.09342	0	83	KIF23;KIF20A;RACGAP1;KIF4;TUBA1B;TUBB6;KIF11;AP1M1;KIF22;KIF2C;SEC13;SEC24B;CENPE;CLTC;CAPZB;AP2S1;KIF15;AP2M1;KIF5B;CTSC;SEC24D;ARF1;DYNLL1;DYNC1LI1;KIF18A;IFI30;TUBB4B;AP1S1;AP1G1;CTSB;CAPZA2;LGMN;CANX;DNM2;ACTR1B;AP2A2;SEC31A;AP2A1;SEC24C;AP1S2;ACTR10;CTSS;H2-DMB2;KIF2A;AP1B1;DYNC1I2
RA_Mitotic_G1_phase_and_G1/S_transition%R-MMU-453279	0.00147275	0.00508928	0.567473	2.75941	0	99	MCM3;PRIM2;TFDP1;MCM2;MCM4;MCM5;E2F4;MCM6;CCNA2;DBF4;MCM7;POLE;CDK6;CDT1;PSMD6;HDAC1;MCM10;CCND3;PSMD12;ORC2;RBL1;CDC7;PRIM1;PSME3;CKS1B;PPP2R1B;PSMC4;CCNE1;GMNN;POLA1;PPP2CA;CDC45;PSMC3;E2F1;ORC1;PSMA7;POLE2;PSMC5;PSMD7;PPP2R2A;PSMD2;CCNE2;E2F3;PSMD14;POLA2;PSMC1;CDC25A;PSMD1;PSMD11;E2F2;POLE4;SKP2;PSMC2;RBBP4;PSMC6;LIN54
RA_RHOG_GTPase_cycle%R-MMU-9013408	0.00154799	0.00508928	0.451322	2.00637	0	62	TFRC;DEPDC1B;ARHGDIA;HSPE1;ARHGDIB;LETM1;LBR;ELMO2;SHMT2;EMD;ITGB1;RHOG;LMAN1;DIAPH3;VAMP3;ARHGAP1;PAK2;IQGAP2;CYFIP1;VAV2;CDC42;ARHGAP21;VAV3;MAP3K11;ESYT1;DOCK5;VAV1;DOCK2;EPHA2;PREX1;TRIO;MCAM;NDUFA5
RA_TP53_Regulates_Transcription_of_Cell_Cycle_Genes%R-MMU-6791312	0.00160256	0.00508928	0.641993	2.43165	0	31	E2F8;CDK1;CCNB1;NPM1;CCNA2;PCNA;E2F7;CNOT9;AURKA;CNOT2;CCNE1;PLK2;CNOT3;CDC25C;CNOT1;CCNE2;BAX;CNOT6;GADD45A;CNOT7;CDK2;CENPJ
RA_TP53_regulates_transcription_of_additional_cell_cycle_genes_whose_exact_role_in_the_p53_pathway_remain_uncertain%R-MMU-6804115	0.00166945	0.00508928	0.621524	1.96554	0	17	NPM1;CNOT9;CNOT2;PLK2;CNOT3;CDC25C;CNOT1;CNOT6;CNOT7;CENPJ
RA_RNA_Polymerase_I_Transcription_Initiation%R-MMU-73762	0.00159744	0.00508928	0.513235	2.05781	0	39	TAF1D;POLR1A;HDAC1;GTF2H1;POLR1B;RBBP7;RRN3;POLR1E;POLR2F;GATAD2A;POLR2L;POLR2E;GTF2H4;RBBP4;POLR1C;MBD3;POLR2H;GTF2H5;ERCC3
RA_Recognition_of_DNA_damage_by_PCNA-containing_replication_complex%R-MMU-110314	0.00162866	0.00508928	0.611137	2.19538	0	26	USP1;PCNA;RAD18;RFC5;POLE;DTL;POLD2;RFC2;POLD1;RFC1;POLE2;RFC4;CUL4B;POLE4;RFC3
RA_Activation_of_ATR_in_response_to_replication_stress%R-MMU-176187	0.00161031	0.00508928	0.643312	2.4766	0	34	MCM3;MCM2;MCM4;MCM5;MCM6;DBF4;RFC5;CLSPN;MCM7;MCM10;ORC2;CHEK1;CDC7;RFC2;CDC45;ORC1;CDC25C;RFC4;CDC25A;CDC6;RFC3
RA_PCNA-Dependent_Long_Patch_Base_Excision_Repair%R-MMU-5651801	0.00167504	0.00508928	0.674958	2.16977	0	18	LIG1;PCNA;RFC5;POLE;APEX1;POLD2;RFC2;POLD1;RFC1;POLE2;RFC4;POLE4;RFC3
RA_HDR_through_Homologous_Recombination_(HRR)%R-MMU-5685942	0.00160772	0.00508928	0.47758	2.00634	0	49	BRCA2;DNA2;PCNA;EXO1;RFC5;POLE;TOPBP1;POLD2;RFC2;BLM;POLD1;RFC1;GEN1;POLE2;RFC4;RAD51AP1;POLE4;RFC3;XRCC2;POLH;PALB2;SPIDR;EME1;RAD51C;RAD9A;RPA1;RPA3;ATRIP;TOP3A;EME2;POLD4;POLE3;RMI2;UBB
RA_Gap-filling_DNA_repair_synthesis_and_ligation_in_GG-NER%R-MMU-5696397	0.00167504	0.00508928	0.650587	2.09143	0	18	PCNA;RFC5;POLE;POLD2;RFC2;POLD1;RFC1;POLE2;RFC4;POLE4;RFC3
RA_Nucleotide_Excision_Repair%R-MMU-5696398	0.00144718	0.00508928	0.479707	2.33557	0	97	LIG1;PCNA;RFC5;POLE;ACTB;GTF2H1;RUVBL1;ACTL6A;POLD2;AQR;RFC2;POLD1;RFC1;UBE2N;ISY1;SUMO2;INO80C;POLR2B;RAD23B;POLE2;HMGN1;PRPF19;COPS6;RFC4;POLR2F;COPS8;CUL4B;POLR2D;POLR2A;POLR2L;POLR2E;POLE4;GTF2H4;COPS2;USP45;COPS3;RFC3;POLR2H;ERCC1;GTF2H5;ERCC3;COPS5;PPIE;UBE2I;RNF111;COPS4;ERCC8;CCNH;GTF2H3;MCRS1;RPA1;POLR2G;XAB2;INO80;POLR2K;TCEA1;RPA3;RBX1;SUMO3;PARP2;EP300;RAD23A;POLD4;GTF2H2;YY1;POLR2C;P…
RA_Global_Genome_Nucleotide_Excision_Repair_(GG-NER)%R-MMU-5696399	0.00151286	0.00508928	0.455282	2.07802	0	72	PCNA;RFC5;POLE;ACTB;GTF2H1;RUVBL1;ACTL6A;POLD2;RFC2;POLD1;RFC1;UBE2N;SUMO2;INO80C;RAD23B;POLE2;COPS6;RFC4;COPS8;CUL4B;POLE4;GTF2H4;COPS2;USP45;COPS3;RFC3;ERCC1;GTF2H5;ERCC3;COPS5;UBE2I;RNF111;COPS4;CCNH;GTF2H3;MCRS1;RPA1;INO80;RPA3;RBX1;SUMO3;PARP2;RAD23A;POLD4;GTF2H2;YY1;POLE3;UBE2V2;UBB;CETN2
RA_Dual_Incision_in_GG-NER%R-MMU-5696400	0.00163934	0.00508928	0.517557	1.99926	0	35	PCNA;RFC5;POLE;GTF2H1;POLD2;RFC2;POLD1;RFC1;POLE2;RFC4;CUL4B;POLE4;GTF2H4;RFC3;ERCC1;GTF2H5;ERCC3;GTF2H3;RPA1;RPA3;RBX1;PARP2;POLD4;GTF2H2;POLE3;UBB
RA_Transcription-Coupled_Nucleotide_Excision_Repair_(TC-NER)%R-MMU-6781827	0.00152207	0.00508928	0.554809	2.50117	0	67	LIG1;PCNA;RFC5;POLE;GTF2H1;POLD2;AQR;RFC2;POLD1;RFC1;ISY1;POLR2B;POLE2;HMGN1;PRPF19;COPS6;RFC4;POLR2F;COPS8;CUL4B;POLR2D;POLR2A;POLR2L;POLR2E;POLE4;GTF2H4;COPS2;COPS3;RFC3;POLR2H;ERCC1;GTF2H5;ERCC3;COPS5;PPIE;COPS4;ERCC8;CCNH;GTF2H3;RPA1;POLR2G;XAB2;POLR2K;TCEA1;RPA3;RBX1
RA_Dual_incision_in_TC-NER%R-MMU-6782135	0.00156006	0.00508928	0.536151	2.3482	0	57	PCNA;RFC5;POLE;GTF2H1;POLD2;AQR;RFC2;POLD1;RFC1;ISY1;POLR2B;POLE2;HMGN1;PRPF19;RFC4;POLR2F;CUL4B;POLR2D;POLR2L;POLR2E;POLE4;GTF2H4;RFC3;POLR2H;ERCC1;GTF2H5;ERCC3;PPIE;ERCC8;CCNH;GTF2H3;RPA1;POLR2G;XAB2;POLR2K;TCEA1;RPA3;RBX1;EP300;POLD4;GTF2H2;POLR2C;POLE3;UBB
RA_Gap-filling_DNA_repair_synthesis_and_ligation_in_TC-NER%R-MMU-6782210	0.00155763	0.00508928	0.561287	2.44526	0	56	LIG1;PCNA;RFC5;POLE;GTF2H1;POLD2;AQR;RFC2;POLD1;RFC1;ISY1;POLR2B;POLE2;HMGN1;PRPF19;RFC4;POLR2F;CUL4B;POLR2D;POLR2L;POLR2E;POLE4;GTF2H4;RFC3;POLR2H;GTF2H5;ERCC3;PPIE;ERCC8;CCNH;GTF2H3;RPA1;POLR2G;XAB2;POLR2K;TCEA1;RPA3;RBX1;EP300;POLD4;GTF2H2;POLR2C;POLE3;UBB
RA_Lagging_Strand_Synthesis%R-MMU-69186	0.00166945	0.00508928	0.738815	2.33646	0	17	PRIM2;LIG1;DNA2;PCNA;RFC5;POLD2;PRIM1;RFC2;POLD1;POLA1;RFC1;RFC4;POLA2
RA_DNA_strand_elongation%R-MMU-69190	0.00164745	0.00508928	0.700357	2.37483	0	21	PRIM2;LIG1;DNA2;PCNA;RFC5;POLD2;PRIM1;RFC2;POLD1;GINS1;POLA1;RFC1;GINS2;RFC4;POLA2
RA_Formation_of_RNA_Pol_II_elongation_complex%R-MMU-112382	0.00160772	0.00508928	0.552073	2.31929	0	49	SSRP1;GTF2H1;NCBP1;GTF2F1;ELOB;EAF1;ELOA;GTF2F2;POLR2B;LEO1;ELOC;POLR2F;POLR2D;POLR2L;POLR2E;GTF2H4;NELFE;POLR2H;GTF2H5;ERCC3;NELFA;MLLT3;CCNH;NCBP2;GTF2H3;NELFCD;PAF1;CTR9;CTDP1;CDK9;POLR2G;POLR2K;TCEA1
RA_RNA_Polymerase_II_Pre-transcription_Events%R-MMU-674695	0.00151515	0.00508928	0.520669	2.36015	0	70	SSRP1;GTF2H1;NCBP1;TAF4B;GTF2F1;ELOB;EAF1;ELOA;GTF2F2;POLR2B;LEO1;ELOC;TAF5;POLR2F;GTF2A2;POLR2D;POLR2A;POLR2L;POLR2E;GTF2H4;GTF2E1;TAF10;TAF12;NELFE;POLR2H;GTF2E2;GTF2H5;ERCC3;NELFA;MLLT3;TAF15;TAF6;CCNH;NCBP2;GTF2H3;NELFCD;PAF1;CTR9;CTDP1;CDK9;TAF11;POLR2G;POLR2K;TCEA1;GTF2A1;GTF2H2;POLR2C;TAF3;WDR61;AFF4;MLLT1;CDK7;TBP;GTF2B;TAF7;TAF1
RA_RNA_Polymerase_II_Transcription_Elongation%R-MMU-75955	0.00160772	0.00508928	0.552073	2.31929	0	49	SSRP1;GTF2H1;NCBP1;GTF2F1;ELOB;EAF1;ELOA;GTF2F2;POLR2B;LEO1;ELOC;POLR2F;POLR2D;POLR2L;POLR2E;GTF2H4;NELFE;POLR2H;GTF2H5;ERCC3;NELFA;MLLT3;CCNH;NCBP2;GTF2H3;NELFCD;PAF1;CTR9;CTDP1;CDK9;POLR2G;POLR2K;TCEA1
RA_RHOBTB2_GTPase_cycle%R-MMU-9013418	0.00165017	0.00508928	0.550148	1.82731	0	20	CCT2;HSP90AA1;TWF1;CCT6A;DDX39B;TRA2B;CCT7;HNRNPC;RBMX;SRRM1;HSP90AB1;TXNL1;ACTN1
RA_RHOBTB1_GTPase_cycle%R-MMU-9013422	0.00164745	0.00508928	0.566812	1.92199	0	21	CCT2;TRA2B;CCT7;HNRNPC;RBMX;ROCK2;VIM;RBBP6;SRRM1;COPS2;TXNL1;COPS4;ROCK1
RA_Apoptosis%R-MMU-109581	0.00147059	0.00508928	0.371737	1.75144	0	82	CASP3;DSG3;HMGB2;KPNB1;CLSPN;DNM1L;LMNB1;CYCS;NMT1;VIM;DYNLL1;HMGB1;RIPK1;BAX;CASP6;GZMB;DBNL;YWHAZ;CASP7;APPL1;DFFA;ACIN1;PMAIP1;KPNA1;LMNA;PLEC;TNFRSF10B;ROCK1;AVEN;BID;OPA1;PPP3R1;CASP8;GSDMD;PTK2;TLR4;CD14
RA_mRNA_3'-end_processing%R-MMU-72187	0.00157978	0.00508928	0.582908	2.50478	0	53	U2AF2;SRSF2;DDX39B;EIF4A3;SRSF1;PAPOLA;NCBP1;RNPS1;DHX38;SRSF7;ALYREF;U2AF1;PABPN1;CPSF2;SRSF9;CPSF3;CSTF2;RBM8A;THOC5;CSTF1;SRSF3;THOC6;SRRM1;CPSF1;SRSF6;FIP1L1;MAGOH;CHTOP;CPSF4;THOC1;CSTF3;THOC3;MAGOHB;NCBP2;SYMPK;CLP1;NUDT21;THOC2
RA_RNA_Polymerase_II_Transcription_Termination%R-MMU-73856	0.00157978	0.00508928	0.579505	2.55539	0	61	U2AF2;SRSF2;DDX39B;EIF4A3;SNRPD3;SRSF1;PAPOLA;NCBP1;RNPS1;DHX38;SRSF7;SNRPB;ALYREF;U2AF1;SNRPG;PABPN1;CPSF2;SNRPF;SNRPE;SRSF9;CPSF3;CSTF2;RBM8A;THOC5;CSTF1;SRSF3;THOC6;SRRM1;CPSF1;SRSF6;FIP1L1;MAGOH;SLBP;CHTOP;CPSF4;THOC1;CSTF3;THOC3;MAGOHB;NCBP2;SYMPK;CLP1;NUDT21
RA_TP53_Regulates_Transcription_of_DNA_Repair_Genes%R-MMU-6796648	0.00160514	0.00508928	0.568675	2.25623	0	38	SSRP1;GTF2H1;GTF2F1;ELOB;ELOA;GTF2F2;POLR2B;CDK12;ELOC;POLR2F;POLR2D;POLR2L;POLR2E;GTF2H4;NELFE;POLR2H;GTF2H5;ERCC3;NELFA;CCNH;GTF2H3;NELFCD;CTDP1;CDK9;POLR2G;POLR2K;TCEA1
RA_Inhibition_of_the_proteolytic_activity_of_APC/C_required_for_the_onset_of_anaphase_by_mitotic_spindle_checkpoint_components%R-MMU-141405	0.00164745	0.00508928	0.632362	2.14426	0	21	UBE2C;CDC20;MAD2L1;UBE2S;BUB1B;ANAPC15;BUB3;ANAPC4;ANAPC1;UBE2E1;CDC27
RA_Inactivation_of_APC/C_via_direct_inhibition_of_the_APC/C_complex%R-MMU-141430	0.00164745	0.00508928	0.632362	2.14426	0	21	UBE2C;CDC20;MAD2L1;UBE2S;BUB1B;ANAPC15;BUB3;ANAPC4;ANAPC1;UBE2E1;CDC27
RA_APC/C:Cdc20_mediated_degradation_of_Cyclin_B%R-MMU-174048	0.00164745	0.00508928	0.579733	1.9658	0	21	UBE2C;CDC20;CCNB1;UBE2S;ANAPC15;ANAPC4;ANAPC1;UBE2E1;CDC27
RA_Conversion_from_APC/C:Cdc20_to_APC/C:Cdh1_in_late_anaphase%R-MMU-176407	0.00165017	0.00508928	0.562292	1.86765	0	20	UBE2C;CDC20;UBE2S;ANAPC15;ANAPC4;ANAPC1;UBE2E1;CDC27;FZR1
RA_Regulation_of_APC/C_activators_between_G1/S_and_early_anaphase%R-MMU-176408	0.00160772	0.00508928	0.649574	2.31771	0	25	UBE2C;CDC20;CCNB1;MAD2L1;CCNA2;UBE2S;BUB1B;ANAPC15;BUB3;FBXO5;ANAPC4;ANAPC1;UBE2E1;CDC27;FZR1
RA_APC-Cdc20_mediated_degradation_of_Nek2A%R-MMU-179409	0.00160772	0.00508928	0.629525	2.23051	0	24	UBE2C;CDC20;MAD2L1;UBE2S;NEK2;BUB1B;ANAPC15;BUB3;ANAPC4;ANAPC1;UBE2E1;CDC27
RA_Processing_of_Capped_Intronless_Pre-mRNA%R-MMU-75067	0.00162075	0.00508928	0.588931	2.15157	0	27	SNRPD3;PAPOLA;NCBP1;SNRPB;SNRPG;PABPN1;CPSF2;SNRPF;SNRPE;CPSF3;CSTF2;CSTF1;CPSF1;FIP1L1;SLBP;CPSF4;CSTF3;NCBP2;SYMPK;CLP1;NUDT21
RA_Processing_of_Intronless_Pre-mRNAs%R-MMU-77595	0.00162866	0.00508928	0.604485	1.99373	0	19	PAPOLA;NCBP1;PABPN1;CPSF2;CPSF3;CSTF2;CSTF1;CPSF1;FIP1L1;CPSF4;CSTF3;NCBP2;SYMPK;CLP1;NUDT21
RA_mRNA_decay_by_3'_to_5'_exoribonuclease%R-MMU-429958	0.00167224	0.00508928	0.676351	2.1113	0	16	DIS3;EXOSC2;EXOSC1;TTC37;EXOSC8;EXOSC3;HBS1L;EXOSC9;EXOSC4
RA_Cell_surface_interactions_at_the_vascular_wall%R-MMU-202733	0.0014556	0.00508928	0.38523	1.85247	0	92	SLC7A5;SLC7A11;FN1;CD44;SLC16A1;TGFB1;ITGA5;ITGA3;SLC3A2;GM9733;PF4;SELE;ITGB1;SHC1;SIRPA;GPC1;ITGA6;THBD;DOK2;GRB2;KRAS;ATP1B3;SELP;CD177;PTPN6;ITGB2;CXADR;CEACAM1;EPCAM;FCER1G;GM5150;INPP5D;LYN;PECAM1;CD48;TNFRSF10B;ITGA4;SLC7A8;OLR1;SLC7A7;SDC3;SPN;MIF;JAML;TREM1;ITGB3;FYN;PROS1
RA_RNA_Polymerase_II_Promoter_Escape%R-MMU-73776	0.00160256	0.00508928	0.530917	2.16397	0	43	GTF2H1;TAF4B;GTF2F1;GTF2F2;POLR2B;TAF5;POLR2F;GTF2A2;POLR2D;POLR2A;POLR2L;POLR2E;GTF2H4;GTF2E1;TAF10;TAF12;POLR2H;GTF2E2;GTF2H5;ERCC3;TAF15;TAF6;CCNH;GTF2H3;TAF11;POLR2G;POLR2K;GTF2A1;GTF2H2;POLR2C;TAF3;CDK7;TBP;GTF2B;TAF7;TAF1
RA_RNA_Polymerase_II_Transcription_Pre-Initiation_And_Promoter_Opening%R-MMU-73779	0.00160256	0.00508928	0.530917	2.16397	0	43	GTF2H1;TAF4B;GTF2F1;GTF2F2;POLR2B;TAF5;POLR2F;GTF2A2;POLR2D;POLR2A;POLR2L;POLR2E;GTF2H4;GTF2E1;TAF10;TAF12;POLR2H;GTF2E2;GTF2H5;ERCC3;TAF15;TAF6;CCNH;GTF2H3;TAF11;POLR2G;POLR2K;GTF2A1;GTF2H2;POLR2C;TAF3;CDK7;TBP;GTF2B;TAF7;TAF1
RA_RNA_Polymerase_II_Transcription_Initiation%R-MMU-75953	0.00160256	0.00508928	0.530917	2.16397	0	43	GTF2H1;TAF4B;GTF2F1;GTF2F2;POLR2B;TAF5;POLR2F;GTF2A2;POLR2D;POLR2A;POLR2L;POLR2E;GTF2H4;GTF2E1;TAF10;TAF12;POLR2H;GTF2E2;GTF2H5;ERCC3;TAF15;TAF6;CCNH;GTF2H3;TAF11;POLR2G;POLR2K;GTF2A1;GTF2H2;POLR2C;TAF3;CDK7;TBP;GTF2B;TAF7;TAF1
RA_RNA_Polymerase_II_Transcription_Initiation_And_Promoter_Clearance%R-MMU-76042	0.00160256	0.00508928	0.530917	2.16397	0	43	GTF2H1;TAF4B;GTF2F1;GTF2F2;POLR2B;TAF5;POLR2F;GTF2A2;POLR2D;POLR2A;POLR2L;POLR2E;GTF2H4;GTF2E1;TAF10;TAF12;POLR2H;GTF2E2;GTF2H5;ERCC3;TAF15;TAF6;CCNH;GTF2H3;TAF11;POLR2G;POLR2K;GTF2A1;GTF2H2;POLR2C;TAF3;CDK7;TBP;GTF2B;TAF7;TAF1
RA_Formation_of_TC-NER_Pre-Incision_Complex%R-MMU-6781823	0.00159744	0.00508928	0.534178	2.23354	0	47	GTF2H1;AQR;ISY1;POLR2B;HMGN1;PRPF19;COPS6;POLR2F;COPS8;CUL4B;POLR2D;POLR2A;POLR2L;POLR2E;GTF2H4;COPS2;COPS3;POLR2H;GTF2H5;ERCC3;COPS5;PPIE;COPS4;ERCC8;CCNH;GTF2H3;POLR2G;XAB2;POLR2K;TCEA1;RBX1
RA_Gap_junction_trafficking_and_regulation%R-MMU-157858	0.00163399	0.00508928	0.60467	2.09582	0	23	GJA1;TUBA1B;TUBB6;ACTB;ACTG1;CLTC;AP2M1;GJB2;DAB2;GJB6;TUBB4B;GJB1;DNM2;GJC1
RA_Gap_junction_trafficking%R-MMU-190828	0.00164745	0.00508928	0.63305	2.1466	0	21	GJA1;TUBA1B;TUBB6;ACTB;ACTG1;CLTC;AP2M1;GJB2;DAB2;GJB6;TUBB4B;GJB1;DNM2;GJC1
RA_Cyclin_E_associated_events_during_G1/S_transition%R-MMU-69202	0.0016	0.00508928	0.560718	2.30431	0	44	CCNA2;PSMD6;PSMD12;PSME3;CKS1B;PSMC4;CCNE1;PSMC3;PSMA7;PSMC5;PSMD7;PSMD2;CCNE2;PSMD14;PSMC1;CDC25A;PSMD1;PSMD11;SKP2;PSMC2;PSMC6;PSMD13;PSMD3;CDK2;PSMD4;PSMB6;PSMB5;CCNH;CUL1;PSMD10;PSME1;PSMD9
RA_G1/S_Transition%R-MMU-69206	0.00149701	0.00508928	0.607039	2.82515	0	78	MCM3;PRIM2;MCM2;MCM4;MCM5;MCM6;CCNA2;DBF4;MCM7;POLE;CDT1;PSMD6;MCM10;PSMD12;ORC2;CDC7;PRIM1;PSME3;CKS1B;PPP2R1B;PSMC4;CCNE1;GMNN;POLA1;PPP2CA;CDC45;PSMC3;ORC1;PSMA7;POLE2;PSMC5;PSMD7;PSMD2;CCNE2;PSMD14;POLA2;PSMC1;CDC25A;PSMD1;PSMD11;POLE4;SKP2;PSMC2;PSMC6;CDC6;PSMD13;PSMD3;CDK2;PSMD4;PPP2CB;ORC4;PPP2R1A;PSMB6;PSMB5;CCNH;CUL1;PSMD10;PSME1;RPA1
RA_Cyclin_A:Cdk2-associated_events_at_S_phase_entry%R-MMU-69656	0.00162075	0.00508928	0.567473	2.34993	0	46	CCNA2;PSMD6;PSMD12;PSME3;CKS1B;PSMC4;CCNE1;CDC25B;PSMC3;PSMA7;PSMC5;PSMD7;PSMD2;CCNE2;PSMD14;PSMC1;CDC25A;PSMD1;PSMD11;SKP2;PSMC2;PSMC6;PSMD13;FZR1;PSMD3;CDK2;PSMD4;PSMB6;PSMB5;CCNH;CUL1;PSMD10;PSME1;PSMD9
RA_Transcriptional_regulation_by_RUNX2%R-MMU-8878166	0.00158228	0.00508928	0.545505	2.22753	0	42	CCNB1;PSMD6;PSMD12;PSME3;RBM14;CBFB;PSMC4;PSMC3;PSMA7;PSMC5;PSMD7;PSMD2;PSMD14;PSMC1;PSMD1;PSMD11;SKP2;PSMC2;PSMC6;PSMD13;PSMD3;PSMD4;PSMB6;PSMB5;CUL1;PSMD10;PSME1;PSMD9;RUNX2;RBX1
RA_Regulation_of_RUNX2_expression_and_activity%R-MMU-8939902	0.00161031	0.00508928	0.617551	2.37743	0	34	PSMD6;PSMD12;PSME3;PSMC4;PSMC3;PSMA7;PSMC5;PSMD7;PSMD2;PSMD14;PSMC1;PSMD1;PSMD11;SKP2;PSMC2;PSMC6;PSMD13;PSMD3;PSMD4;PSMB6;PSMB5;CUL1;PSMD10;PSME1;PSMD9;RUNX2;RBX1
RA_Regulation_of_RUNX3_expression_and_activity%R-MMU-8941858	0.00161031	0.00508928	0.597813	2.30144	0	34	TGFB1;PSMD6;PSMD12;PSME3;CBFB;PSMC4;PSMC3;PSMA7;PSMC5;PSMD7;PSMD2;PSMD14;PSMC1;PSMD1;PSMD11;PSMC2;PSMC6;PSMD13;PSMD3;PSMD4;PSMB6;PSMB5;PSMD10;PSME1;PSMD9
RA_SCF(Skp2)-mediated_degradation_of_p27/p21%R-MMU-187577	0.00159744	0.00508928	0.590597	2.36799	0	39	CCNA2;PSMD6;PSMD12;PSME3;CKS1B;PSMC4;CCNE1;PSMC3;PSMA7;PSMC5;PSMD7;PSMD2;CCNE2;PSMD14;PSMC1;PSMD1;PSMD11;SKP2;PSMC2;PSMC6;PSMD13;PSMD3;CDK2;PSMD4;PSMB6;PSMB5;CUL1;PSMD10;PSME1;PSMD9
RA_Chaperonin-mediated_protein_folding%R-MMU-390466	0.00163399	0.00508928	0.570566	1.97761	0	23	CCT2;CCT6A;CCT3;CCT8;CCT5;CCT7;TCP1;GNG5;CCT4;GNG10;GNA11;CSNK2B;GNGT2
RA_Protein_folding%R-MMU-391251	0.00163399	0.00508928	0.570566	1.97761	0	23	CCT2;CCT6A;CCT3;CCT8;CCT5;CCT7;TCP1;GNG5;CCT4;GNG10;GNA11;CSNK2B;GNGT2
RA_Cooperation_of_PDCL_(PhLP1)_and_TRiC/CCT_in_G-protein_beta_folding%R-MMU-6814122	0.00161551	0.00508928	0.589525	2.03522	0	22	CCT2;CCT6A;CCT3;CCT8;CCT5;CCT7;TCP1;GNG5;CCT4;GNG10;GNA11;CSNK2B;GNGT2
RA_Activation_of_the_pre-replicative_complex%R-MMU-68962	0.00158983	0.00508928	0.707868	2.6598	0	30	MCM3;PRIM2;MCM2;MCM4;MCM5;MCM6;DBF4;MCM7;POLE;CDT1;MCM10;ORC2;CDC7;PRIM1;GMNN;POLA1;CDC45;ORC1;POLE2;POLA2;POLE4;CDC6
RA_Formation_of_the_Early_Elongation_Complex%R-MMU-113418	0.00158983	0.00508928	0.596945	2.23441	0	29	GTF2H1;NCBP1;GTF2F1;GTF2F2;POLR2B;POLR2F;POLR2D;POLR2L;POLR2E;GTF2H4;NELFE;POLR2H;GTF2H5;ERCC3;NELFA;CCNH;NCBP2;GTF2H3;NELFCD;CTDP1;POLR2G;POLR2K
RA_mRNA_Capping%R-MMU-72086	0.00162866	0.00508928	0.578857	2.07942	0	26	GTF2H1;NCBP1;GTF2F1;GTF2F2;POLR2B;POLR2F;POLR2D;POLR2L;POLR2E;GTF2H4;POLR2H;GTF2H5;ERCC3;CCNH;NCBP2;GTF2H3;RNGTT;POLR2G;POLR2K
RA_RNA_Pol_II_CTD_phosphorylation_and_interaction_with_CE%R-MMU-77075	0.00160772	0.00508928	0.573369	2.04581	0	25	GTF2H1;GTF2F1;GTF2F2;POLR2B;POLR2F;POLR2D;POLR2A;POLR2L;POLR2E;GTF2H4;POLR2H;GTF2H5;ERCC3;CCNH;GTF2H3;RNGTT;POLR2G;POLR2K;GTF2H2;POLR2C
RA_FCERI_mediated_MAPK_activation%R-MMU-2871796	0.00165017	0.00508928	0.560699	1.86236	0	20	SHC1;PLCG2;RAC1;MAP2K4;GRB2;KRAS;PAK2;FCER1A;VAV2;VAV3;VAV1;GRAP2
RA_FGFR2_alternative_splicing%R-MMU-6803529	0.00160772	0.00508928	0.569827	2.01899	0	24	HNRNPF;HNRNPA1;NCBP1;GTF2F1;GTF2F2;POLR2B;POLR2F;POLR2D;POLR2A;POLR2L;HNRNPM;POLR2E;HNRNPH1;POLR2H;TIA1;TIAL1;NCBP2;POLR2G;POLR2K
RA_Autodegradation_of_Cdh1_by_Cdh1:APC/C%R-MMU-174084	0.00162075	0.00508928	0.559996	2.31897	0	46	UBE2C;UBE2S;PSMD6;PSMD12;PSME3;ANAPC15;PSMC4;PSMC3;PSMA7;PSMC5;PSMD7;ANAPC4;PSMD2;ANAPC1;PSMD14;PSMC1;PSMD1;PSMD11;PSMC2;UBE2E1;PSMC6;CDC27;PSMD13;PSMD3;PSMD4;PSMB6;PSMB5;PSMD10;PSME1;PSMD9
RA_Metabolism_of_folate_and_pterines%R-MMU-196757	0.00170358	0.00515404	0.724398	2.20622	0	15	MTHFD1L;SHMT1;SLC19A1;SHMT2;MTHFD1;DHFR;MTHFD2;FOLR2
RA_Branched-chain_amino_acid_catabolism%R-MMU-70895	0.00246914	0.00743866	-0.589816	-2.01657	0	18	ALDH6A1;MCCC1;ACAD8;BCAT2;IVD;MCCC2;ECHS1;ACADSB;HIBADH;PPM1K;AUH
RA_Peroxisomal_lipid_metabolism%R-MMU-390918	0.0025641	0.00769231	-0.511689	-1.87566	0	23	ACOX3;DECR2;HSD17B4;CRAT;ACOX1;ACOT6;ACBD5;EHHADH;MLYCD;ACAA1B;ACOT4;ACOXL;AMACR;ALDH3A2
RA_Striated_Muscle_Contraction%R-MMU-390522	0.0026455	0.0079033	-0.593377	-2.39309	0	31	TNNC2;TPM1;DES;TNNT1;TMOD1;TMOD4;ACTN2;DMD;TNNT3;MYL1;TNNI2;NEB;TNNI1;ACTA1;TNNT2;TCAP;TMOD2;MYH3;MYL2;TNNI3;ACTN3;TPM2;MYL3
RA_Cytochrome_P450_-_arranged_by_substrate_type%R-MMU-211897	0.00268097	0.00797587	-0.493057	-1.93366	0	29	CYP2W1;CYP39A1;CYP2J6;CYP3A13;CYP2D22;CYP26B1;CYP2S1;CYP3A57;CYP4F39;CYP2F2;CYP4B1;NCOA2;RXRA;ARNT2;CYP2U1;AHRR;CYP27A1
RA_Ub-specific_processing_proteases%R-MMU-5689880	0.002849	0.00844061	0.356265	1.81539	1	132	MYC;CDC20;KAT2A;CCNA2;H2AC4;CLSPN;PSMD6;VDAC2;PSMD12;RUVBL1;TNKS2;PSME3;HIF1A;USP14;PSMC4;PSMC3;USP8;PSMA7;SIAH2;PSMC5;PSMD7;TADA2B;USP10;PSMD2;OTUB1;PSMD14;RIPK1;PSMC1;CDC25A;ARRB2;PSMD1;PSMD11;SKP2;PSMC2;STAM2;MAP3K7;USP25;PSMC6;TGFBR1;TAF10;USP37;PSMD13;PSMD3;USP5;PSMD4;TNKS;VDAC1;VDAC3;USP12;USP16;MDM2;PTRH2;PSMB6;PSMB5;USP4;RHOT1;ADRM1;PSME4
RA_Cardiac_conduction%R-MMU-5576891	0.00288184	0.00850263	-0.4371	-2.17836	0	68	FXYD6;KCNJ2;ATP2B4;TRDN;KCNK2;CACNB1;SCN4B;FGF13;CACNG4;CASQ1;FXYD1;DMPK;SCN1B;ABCC9;TRPC1;CACNG6;ATP2A1;NPR2;AKAP9;ITPR3;CASQ2;RYR1;KCNJ11;SLC8A3;CORIN;SCN3B;ATP1B2;NOS1;ATP1A2;STIM1;TNNI3;SCN4A;ATP1B1
RA_Interleukin-1_signaling%R-MMU-9020702	0.00294118	0.00860656	0.382529	1.7734	1	75	PSMD6;PSMD12;NFKB1;PSME3;IL1R1;RELA;PSMC4;IRAK4;UBE2N;PSMC3;PSMA7;PSMC5;PSMD7;PSMD2;HMGB1;MYD88;PSMD14;PSMC1;NFKB2;PSMD1;PSMD11;PSMC2;MAP3K7;PSMC6;PSMD13;PSMD3;NFKBIB;PSMD4;TNIP2;PSMB6;PSMB5;IRAK1;PSME4;CUL1;UBE2V1;PSMD10;PSME1
RA_Programmed_Cell_Death%R-MMU-5357801	0.00294118	0.00860656	0.362095	1.78083	1	108	CASP3;DSG3;HMGB2;KPNB1;HSP90AA1;CLSPN;RIPK3;DNM1L;LMNB1;CYCS;CHMP4B;SDCBP;NMT1;VIM;DYNLL1;HMGB1;RIPK1;BAX;CASP6;GZMB;DBNL;YWHAZ;CASP7;APPL1;DFFA;FLOT2;ACIN1;PMAIP1;KPNA1;LMNA;PLEC;TNFRSF10B;CHMP6;ROCK1;AVEN;BID;OPA1;PPP3R1;CDC37;CASP8;GSDMD;MLKL;PTK2;TLR4;CD14;CASP4;BIRC3;TICAM1;BAD;FLOT1;CHMP2A;APAF1;CASP1;PDCD6IP
RA_Termination_of_translesion_DNA_synthesis%R-MMU-5656169	0.00320513	0.00891085	0.536467	1.98022	1	28	PCNA;RFC5;POLE;PCLAF;POLD2;RFC2;POLD1;RFC1;POLE2;USP10;RFC4;POLE4;RFC3;TRIM25;POLH
RA_Fatty_acid_metabolism%R-MMU-8978868	0.00324675	0.00891085	-0.312835	-1.73553	0	129	ACOX3;ACAD10;ACSL6;DECR2;HSD17B4;CPT1B;PCCB;DECR1;MMAA;MCEE;ACSBG1;ELOVL6;ACADM;ACAD11;CRAT;PRKAG2;CYP2J6;ECI1;ACSF2;ECHS1;ACSL5;FADS1;FADS2;THRSP;PRKAB2;ACACB;ACOX1;ELOVL5;HACD2;CYP4F39;ACSL1;ACOT6;CYP4B1;ACOT2;ALOXE3;CBR4;ACOT1;ACOT12;ACBD5;EHHADH;LTC4S;MLYCD;SLC22A5;RXRA;ACAA1B;ALOX12;DPEP1;GPX4;PTGDS
RA_RMTs_methylate_histone_arginines%R-MMU-3214858	0.00324149	0.00891085	0.542306	1.98123	1	27	H2AC4;PRMT1;CARM1;WDR77;ACTL6A;WDR5;SMARCA4;RBBP7;SMARCC1;PRMT5;PRMT3;ARID1A;SMARCE1;SMARCD1;PRMT6;RPS2
RA_Formation_of_the_ternary_complex,_and_subsequently,_the_43S_complex%R-MMU-72695	0.00324149	0.00891085	0.46051	1.90699	1	46	EIF2S2;EIF2S1;EIF3B;EIF3C;EIF3D;EIF3A;EIF3J2;EIF3L;EIF2S3X;EIF3J1;EIF1AX
RA_Loss_of_Nlp_from_mitotic_centrosomes%R-MMU-380259	0.00319489	0.00891085	0.43675	1.91551	1	60	TUBB5;CDK1;HSP90AA1;PLK1;NEK2;TUBG1;PLK4;CKAP5;MAPRE1;DYNLL1;HAUS4;HAUS6;CDK5RAP2;HAUS7;ODF2;CEP192;HAUS8;HAUS1;CSNK1D;NDE1;CEP76;CEP41;CENPJ;NEDD1;CEP57;HAUS5;CEP135;CEP72;DYNC1I2;HAUS3
RA_Loss_of_proteins_required_for_interphase_microtubule_organization_from_the_centrosome%R-MMU-380284	0.00319489	0.00891085	0.43675	1.91551	1	60	TUBB5;CDK1;HSP90AA1;PLK1;NEK2;TUBG1;PLK4;CKAP5;MAPRE1;DYNLL1;HAUS4;HAUS6;CDK5RAP2;HAUS7;ODF2;CEP192;HAUS8;HAUS1;CSNK1D;NDE1;CEP76;CEP41;CENPJ;NEDD1;CEP57;HAUS5;CEP135;CEP72;DYNC1I2;HAUS3
RA_Muscle_contraction%R-MMU-397014	0.00324675	0.00891085	-0.451913	-2.47012	0	114	FXYD6;SORBS1;KCNJ2;TNNC2;ATP2B4;TPM1;TRDN;DES;KCNK2;TNNT1;CACNB1;SCN4B;TMOD1;TMOD4;FGF13;ACTN2;CACNG4;CASQ1;FXYD1;DMPK;DMD;SCN1B;TNNT3;ITGB5;ABCC9;TRPC1;CACNG6;MYLPF;ATP2A1;MYL1;TNNI2;NPR2;TRIM72;NEB;AKAP9;TNNI1;ITPR3;CASQ2;ACTA1;RYR1;KCNJ11;TNNT2;SLC8A3;TCAP;TMOD2;CORIN;SCN3B;ATP1B2;MYL6B;NOS1;SORBS3;ATP1A2;STIM1;MYH3;MYL2;TNNI3;SCN4A;ATP1B1;ACTN3;TPM2;MYL3
RA_Signaling_by_NTRKs%R-MMU-166520	0.00311526	0.00891085	0.406879	1.77258	1	56	DUSP6;NGF;DUSP7;SRF;FURIN;CLTC;AP2S1;AP2M1;PPP2R1B;RALGDS;NTRK1;PPP2CA;CRK;RAP1A;RAC1;ATF1;GRB2;RHOA;KRAS;DUSP4;MAPKAPK2;AP2A2;AP2A1;MAP2K2;PPP2CB
RA_Signaling_by_NTRK1_(TRKA)%R-MMU-187037	0.00315457	0.00891085	0.44222	1.86161	1	48	DUSP6;NGF;DUSP7;SRF;CLTC;AP2S1;AP2M1;PPP2R1B;RALGDS;NTRK1;PPP2CA;CRK;RAP1A;ATF1;GRB2;RHOA;KRAS;DUSP4;MAPKAPK2;AP2A2;AP2A1;MAP2K2;PPP2CB
RA_Interconversion_of_nucleotide_di-_and_triphosphates%R-MMU-499943	0.00323102	0.00891085	0.558196	1.92707	1	22	AK2;RRM2;RRM1;NME1;NME2;TYMS;GLRX;DUT;AK6;DTYMK;GSR;DCTD
RA_Deadenylation_of_mRNA%R-MMU-429947	0.00321543	0.00891085	0.505543	1.8038	1	25	EIF4A1;PABPC1;CNOT9;EIF4A3;EIF4E;EIF4G1;CNOT2;CNOT3;CNOT1;CNOT6
RA_Transcriptional_regulation_by_RUNX3%R-MMU-8878159	0.00312012	0.00891085	0.408979	1.79122	1	57	KAT2A;TGFB1;PSMD6;PSMD12;PSME3;CBFB;PSMC4;PSMC3;PSMA7;PSMC5;PSMD7;TCF7;PSMD2;PSMD14;KRAS;PSMC1;PSMD1;PSMD11;PSMC2;PSMC6;RBPJ;PSMD13;PSMD3;PSMD4;PSMB6;PSMB5;HDAC4;PSMD10;PSME1;PSMD9
RA_Transmission_across_Chemical_Synapses%R-MMU-112315	0.00319489	0.00891085	-0.280485	-1.5218	0	109	ADCY6;KCNJ2;GABBR1;CACNB3;ADCY9;KCNJ16;VAMP2;CHRNB4;CAMK2A;GRIK5;CAMK2B;CACNB4;GRIK4;CACNB1;SLC6A4;ACTN2;CACNG4;GLUL;ARHGEF9;TSPAN7;CAMKK1;GABRA4;RAB3A;LIN7B;ABAT;PPFIA4;SYN3;PPFIA3;GRIN3A;CHRNE;PRKAR2B;ADCY5;ADCY1;ALDH2;NCALD;KCNJ12;GLRB;PRKACB;KCNJ15;GRIA1;SLC1A2;GNG4;CACNA2D2;GRIA3;CHRNB2;CHRND;CHRNA1;CACNA1A;UNC13B
RA_RHOBTB_GTPase_Cycle%R-MMU-9706574	0.00320513	0.00891085	0.521165	1.974	1	31	CCT2;HSP90AA1;TWF1;CCT6A;DDX39B;TRA2B;CCT7;HNRNPC;RBMX;ROCK2;VIM;RBBP6;SRRM1;COPS2;HSP90AB1;TXNL1;ACTN1;COPS4;ROCK1;CDC37
RA_RNA_Polymerase_I_Transcription_Termination%R-MMU-73863	0.00325733	0.00891085	0.556668	1.99971	1	26	TAF1D;POLR1A;GTF2H1;POLR1B;POLR1E;POLR2F;POLR2L;POLR2E;GTF2H4;POLR1C;POLR2H;GTF2H5;ERCC3;CCNH;GTF2H3
RA_RNA_Polymerase_III_Transcription_Initiation_From_Type_1_Promoter%R-MMU-76061	0.00325733	0.00891085	0.536945	1.92885	1	26	POLR3D;GTF3C1;BDP1;GTF3C2;POLR2F;POLR3F;POLR2L;POLR2E;POLR1C;GTF3C5;POLR2H;POLR3B;POLR3C;POLR3A;POLR3E;POLR3H;GTF3C6;POLR2K;GTF3C4;GTF3C3;CRCP
RA_RNA_Polymerase_III_Transcription_Initiation_From_Type_2_Promoter%R-MMU-76066	0.00321543	0.00891085	0.538771	1.92236	1	25	POLR3D;GTF3C1;BDP1;GTF3C2;POLR2F;POLR3F;POLR2L;POLR2E;POLR1C;GTF3C5;POLR2H;POLR3B;POLR3C;POLR3A;POLR3E;POLR3H;GTF3C6;POLR2K;GTF3C4;GTF3C3;CRCP
RA_Translesion_Synthesis_by_POLH%R-MMU-110320	0.00334448	0.0090949	0.603186	1.88291	1	16	PCNA;RFC5;RFC2;RFC1;RFC4;VCP;RFC3;POLH;NPLOC4;RPA1;RPA3
RA_Phosphorylation_of_the_APC/C%R-MMU-176412	0.00335008	0.0090949	0.57212	1.83918	1	18	UBE2C;CCNB1;UBE2S;ANAPC15;ANAPC4;ANAPC1;UBE2E1;CDC27
RA_Neuronal_System%R-MMU-112316	0.0037037	0.0100168	-0.293379	-1.71984	0	174	ADCY6;SLITRK6;KCNJ2;GABBR1;CACNB3;ADCY9;KCNJ16;VAMP2;CHRNB4;PPFIBP2;CAMK2A;GRIK5;CAMK2B;KCNK2;KCNC1;CACNB4;GRIK4;KCNN3;CACNB1;KCNJ8;PTPRD;SLC6A4;ACTN2;CACNG4;GLUL;KCNMA1;ARHGEF9;ABCC9;KCNA2;EPB41L5;NTRK3;TSPAN7;PTPRS;CAMKK1;GABRA4;KCNQ3;KCNJ11;KCNA6;KCNB1;KCNS1;RAB3A;LIN7B;PPFIBP1;KCNA1;ABAT;PPFIA4;KCNA7;SYN3;PPFIA3;GRIN3A;CHRNE;PRKAR2B;ADCY5;NLGN3;ADCY1;KCNG4;DLGAP1;ALDH2;KCNK7;RTN3;NCALD;KCNJ12…
RA_Anchoring_of_the_basal_body_to_the_plasma_membrane%R-MMU-5620912	0.0042796	0.0115307	0.350617	1.66956	2	86	TUBB5;CDK1;HSP90AA1;PLK1;NEK2;TUBG1;RAB11A;PLK4;CKAP5;RAB8A;MAPRE1;DYNLL1;KIF24;MARK4;HAUS4;HAUS6;CDK5RAP2;HAUS7;ODF2;CEP192;HAUS8;HAUS1;CEP83;CSNK1D;NDE1;CEP76;CEP41;CENPJ;B9D2;NEDD1;CEP57;HAUS5;CEP135;CEP72;B9D1;DYNC1I2;NPHP4;HAUS3
RA_The_citric_acid_(TCA)_cycle_and_respiratory_electron_transport%R-MMU-1428517	0.00434153	0.0116536	0.32353	1.63935	2	125	LDHA;SLC16A1;CYC1;NDUFAF4;SDHD;MDH2;CYCS;UQCR10;LRPPRC;PPARD;UQCRQ;DLST;COX8A;NDUFS8;COX6A1;NDUFV2;COX5A;SCO2;COX7B;NDUFA12;UQCRC2;NDUFA10;UQCRFS1;COX7C;IDH3A;IDH3B;DLAT;SDHB;NDUFB7;NDUFA1;UQCRC1;NDUFB6;SUCLG2;NDUFAB1;DLD;UCP2;NDUFV1;GLO1;NDUFA9;NDUFB10;VDAC1;NDUFA8;COX18;PDHA1;COQ10B;ETFB;SCO1;ECSIT;SDHA;ACO2;SLC16A3;NDUFAF2;NDUFA5;NDUFAF6;COX11;NDUFAF5;NDUFC2;SLC25A14;NDUFS4;SUCLG1;NDUFS1;TMEM1…
RA_PCP/CE_pathway%R-MMU-4086400	0.0046225	0.0123613	0.392046	1.74758	2	64	PFN1;PSMD6;PSMD12;CLTC;PSME3;AP2S1;AP2M1;PSMC4;PSMC3;RAC1;PSMA7;PSMC5;PSMD7;PSMD2;RHOA;PSMD14;PSMC1;ARRB2;PSMD1;PSMD11;PSMC2;PSMC6;PSMD13;AP2A2;AP2A1;PSMD3;PSMD4;RAC2;PSMB6;PSMB5;PSME4;PSMD10;PSME1
RA_RHOC_GTPase_cycle%R-MMU-9013106	0.00464396	0.0123723	0.39734	1.7798	2	65	TFRC;CIT;RACGAP1;ANLN;DEPDC1B;ARHGDIA;LBR;ARHGEF1;SLK;IQGAP3;STOM;LMAN1;ROCK2;DIAPH3;RHOC;RHOA;VAMP3;FMNL3;DIAPH1;ARHGAP1;ARHGEF10L;IQGAP1;FMNL2;VAV2;ARHGAP21;FLOT2
RA_Antiviral_mechanism_by_IFN-stimulated_genes%R-MMU-1169410	0.00476948	0.0126126	0.470461	1.76775	2	30	PDE12;ABCE1;EIF4A1;EIF4A3;EIF4E;EIF4G2;EIF4G1;EIF4G3;UBE2N;EIF4E2;EIF4E3;UBE2E1;FLNB;TRIM25
RA_Homologous_DNA_Pairing_and_Strand_Exchange%R-MMU-5693579	0.00476948	0.0126126	0.486085	1.81945	2	29	BRCA2;DNA2;EXO1;RFC5;TOPBP1;RFC2;BLM;RFC4;RAD51AP1;RFC3;XRCC2;PALB2;RAD51C;RAD9A;RPA1;RPA3;ATRIP;TOP3A
RA_Signaling_by_PTK6%R-MMU-8848021	0.00481541	0.0126404	0.469422	1.86245	2	38	STAT3;AKT1;PTPN1;ELMO2;HIF1A;CCNE1;CRK;RAC1;RHOA;KHDRBS1;PXN;KRAS;HBEGF;CBL;SFPQ;DOK1;SOCS3;ELMO1;CDK2
RA_Signaling_by_Non-Receptor_Tyrosine_Kinases%R-MMU-9006927	0.00481541	0.0126404	0.469422	1.86245	2	38	STAT3;AKT1;PTPN1;ELMO2;HIF1A;CCNE1;CRK;RAC1;RHOA;KHDRBS1;PXN;KRAS;HBEGF;CBL;SFPQ;DOK1;SOCS3;ELMO1;CDK2
RA_Recycling_pathway_of_L1%R-MMU-437239	0.00488599	0.0127321	0.529993	1.74804	2	19	KIF4;MSN;TUBA1B;TUBB6;CLTC;AP2S1;AP2M1;TUBB4B;DNM2;AP2A2;AP2A1
RA_Basigin_interactions%R-MMU-210991	0.00488599	0.0127321	0.535152	1.76505	2	19	SLC7A5;SLC7A11;SLC16A1;ITGA3;SLC3A2;ITGB1;ITGA6;ATP1B3;SLC7A8;SLC7A7;SPN;SLC16A3
RA_Translesion_synthesis_by_Y_family_DNA_polymerases_bypasses_lesions_on_DNA_template%R-MMU-110313	0.00491803	0.012769	0.461706	1.78351	2	35	PCNA;RFC5;POLE;PCLAF;POLD2;RFC2;POLD1;RFC1;POLE2;USP10;RFC4;POLE4;VCP;RFC3;TRIM25;POLH
RA_Glycogen_metabolism%R-MMU-8982491	0.00496278	0.0128385	-0.543427	-1.81936	1	17	PGM2L1;PHKB;PHKA1;PPP1R3C;PHKA2;PYGM;AGL;PYGL;PHKG1;GYS1;GBE1;GAA
RA_Potassium_Channels%R-MMU-1296071	0.00530504	0.0136744	-0.404947	-1.79975	1	44	KCNJ2;GABBR1;KCNJ16;KCNK2;KCNC1;KCNN3;KCNJ8;KCNMA1;ABCC9;KCNA2;KCNQ3;KCNJ11;KCNA6;KCNB1;KCNS1;KCNA1;KCNA7;KCNG4;KCNK7;KCNJ12;KCNJ15;GNG4;KCNN1;KCNQ5;KCNH1;HCN1
RA_Peroxisomal_protein_import%R-MMU-9033241	0.00533333	0.0136978	-0.395928	-1.83871	1	52	ACOX3;CAT;DECR2;HSD17B4;ZFAND6;GSTK1;CRAT;HMGCL;GNPAT;IDH1;ACOX1;MPV17;ACOT2;ACOT1;EHHADH;PEX1;MLYCD;DDO;PEX6;ACAA1B;ECH1;ACOT4;PEX12;AMACR;PEX5L;PEX7;SCP2
RA_Cilium_Assembly%R-MMU-5617833	0.00542005	0.0138211	0.297586	1.58549	3	172	TUBB5;CDK1;CCT2;HSP90AA1;PLK1;TUBA1C;CCT3;TUBA1B;TUBB6;NEK2;CCT8;CCT5;TCP1;KIF17;TUBG1;RAB11A;PLK4;TUBB3;CKAP5;TNPO1;RAB8A;ARF4;WDR35;MAPRE1;EXOC5;DYNLL1;KIF24;MARK4;HAUS4;HAUS6;CDK5RAP2;TUBB4B;TUBB2A;HAUS7;IFT74;KIF3B;ODF2;CEP192;TUBB2B;IFT57;CCT4;HAUS8;ASAP1;EXOC7;HAUS1;CEP83;CSNK1D;NDE1;CEP76;TTC26;CEP41;CENPJ;B9D2;NEDD1;CEP57;BBIP1;HAUS5;EXOC3;CEP135;HDAC6;CEP72;B9D1;DYNC1I2;LZTFL1;NPHP4;HAUS…
RA_MAPK1/MAPK3_signaling%R-MMU-5684996	0.00542005	0.0138211	0.297251	1.5837	3	172	DUSP6;FN1;EPGN;PSMD6;TGFA;ACTB;VCL;DUSP7;CALM1;ACTG1;PHB;PSMD12;PPP5C;PSME3;PPP2R1B;AREG;PSMC4;RALGDS;PPP2CA;PSMC3;RAP1A;PSMA7;PSMC5;TLN1;PSMD7;RAP1B;ITGA2B;GRB2;PSMD2;DUSP5;SPRED1;PSMD14;APBB1IP;KRAS;DUSP9;PSMC1;DUSP4;IQGAP1;ARRB2;PSMD1;PSMD11;PSMC2;HBEGF;PSMC6;PTPN7;GRIN1;PSMD13;RGL1;ABHD17B;RASA3;PSMD3;MAP3K11;LAMTOR3;SHOC2;MAP2K2;PSMD4;PPP2CB;CSF2RA;JAK2;LYPLA1;RGL2;FGF23;RASA1;PSMB6;PSMB5;MA…
RA_RAF/MAP_kinase_cascade%R-MMU-5673001	0.00545703	0.0138659	0.296543	1.57507	3	170	DUSP6;FN1;EPGN;PSMD6;TGFA;ACTB;VCL;DUSP7;CALM1;ACTG1;PHB;PSMD12;PPP5C;PSME3;PPP2R1B;AREG;PSMC4;RALGDS;PPP2CA;PSMC3;RAP1A;PSMA7;PSMC5;TLN1;PSMD7;RAP1B;ITGA2B;GRB2;PSMD2;DUSP5;SPRED1;PSMD14;APBB1IP;KRAS;DUSP9;PSMC1;DUSP4;IQGAP1;ARRB2;PSMD1;PSMD11;PSMC2;HBEGF;PSMC6;PTPN7;GRIN1;PSMD13;RGL1;ABHD17B;RASA3;PSMD3;MAP3K11;LAMTOR3;SHOC2;MAP2K2;PSMD4;PPP2CB;CSF2RA;JAK2;LYPLA1;RGL2;FGF23;RASA1;PSMB6;PSMB5;MA…
RA_L13a-mediated_translational_silencing_of_Ceruloplasmin_expression%R-MMU-156827	0.00582242	0.0147112	0.342547	1.65677	3	95	EIF2S2;EIF2S1;EIF3B;EIF4A1;EIF3C;PABPC1;EIF3D;EIF4E;EIF3A;EIF4G1;EIF3J2;EIF3L;EIF2S3X;EIF3J1;EIF1AX;EIF3G;RPL7A;RPL27;RPL10;RPL38;RPL29;EIF4H
RA_GTP_hydrolysis_and_joining_of_the_60S_ribosomal_subunit%R-MMU-72706	0.0058309	0.0147112	0.346193	1.67701	3	96	EIF2S2;EIF2S1;EIF3B;EIF4A1;EIF3C;EIF3D;EIF4E;EIF3A;EIF4G1;EIF3J2;EIF3L;EIF2S3X;EIF3J1;EIF1AX;EIF5B;EIF3G;RPL7A;RPL27;RPL10;EIF5;RPL38;RPL29;EIF4H
RA_Clathrin-mediated_endocytosis%R-MMU-8856828	0.0058651	0.0147454	0.334867	1.65661	3	112	TFRC;EPGN;STON2;HSPA8;M6PR;ARPC3;TGFA;ACTB;RAB5C;ARPC2;ACTG1;AGFG1;CLTC;ARF6;AP2S1;AP2M1;ARPC4;AREG;SH3KBP1;ACTR2;ARPC5;TACR1;NEDD8;GRB2;ACTR3;COPS6;VAMP3;DAB2;NECAP1;COPS8;PICALM;ARRB2;HBEGF;STAM2;COPS2;DNM2;COPS3;AP2A2;AP2A1
RA_MyD88-independent_TLR4_cascade%R-MMU-166166	0.00598802	0.0149491	0.370528	1.70292	3	74	DUSP6;RIPK3;DUSP7;NFKB1;TRAF3;PPP2R1B;RELA;UBE2N;PPP2CA;ATF1;MAP2K4;HMGB1;RIPK1;NFKB2;DUSP4;MAPKAPK2;MAP3K7;TBK1;NFKBIB;PPP2CB;UBE2D3;TNIP2;PPP2R1A;MAPK14;CASP8;CUL1;UBE2V1;MAP2K3;TLR4;CD14;MAPK11;IRF7;TANK;VRK3;BIRC3;IKBKB;TICAM1
RA_TRIF(TICAM1)-mediated_TLR4_signaling%R-MMU-937061	0.00598802	0.0149491	0.370528	1.70292	3	74	DUSP6;RIPK3;DUSP7;NFKB1;TRAF3;PPP2R1B;RELA;UBE2N;PPP2CA;ATF1;MAP2K4;HMGB1;RIPK1;NFKB2;DUSP4;MAPKAPK2;MAP3K7;TBK1;NFKBIB;PPP2CB;UBE2D3;TNIP2;PPP2R1A;MAPK14;CASP8;CUL1;UBE2V1;MAP2K3;TLR4;CD14;MAPK11;IRF7;TANK;VRK3;BIRC3;IKBKB;TICAM1
RA_Asymmetric_localization_of_PCP_proteins%R-MMU-4608870	0.00632911	0.0156909	0.427817	1.74696	3	42	PSMD6;PSMD12;PSME3;PSMC4;PSMC3;PSMA7;PSMC5;PSMD7;PSMD2;PSMD14;PSMC1;PSMD1;PSMD11;PSMC2;PSMC6;PSMD13;PSMD3;PSMD4;PSMB6;PSMB5;PSME4;PSMD10;PSME1;PSMD9
RA_Regulated_Necrosis%R-MMU-5218859	0.00632911	0.0156909	0.419711	1.71386	3	42	HSP90AA1;RIPK3;CYCS;CHMP4B;SDCBP;HMGB1;RIPK1;BAX;GZMB;FLOT2;TNFRSF10B;CHMP6;CDC37;CASP8;GSDMD;MLKL;CASP4;BIRC3;FLOT1;CHMP2A;CASP1;PDCD6IP;IL1B;UBB
RA_RHO_GTPases_Activate_WASPs_and_WAVEs%R-MMU-5663213	0.00641026	0.0158042	0.478097	1.81087	3	31	ARPC1B;ARPC3;ARPC2;ARPC4;ACTR2;RAC1;ARPC5;GRB2;ACTR3;WAS;CYFIP1;CDC42;BRK1;NCKAP1L;BTK;PTK2;WIPF1;ABI1
RA_RNA_Polymerase_III_Transcription%R-MMU-74158	0.00644122	0.0158042	0.471584	1.80604	3	33	POLR3D;GTF3C1;BDP1;GTF3C2;POLR2F;POLR3F;POLR2L;POLR2E;POLR1C;GTF3C5;POLR2H;POLR3B;POLR3C;SNAPC4;POLR3A;POLR3E;POLR3H;GTF3C6;POLR2K;GTF3C4;GTF3C3;CRCP;SNAPC5
RA_RNA_Polymerase_III_Transcription_Initiation%R-MMU-76046	0.00644122	0.0158042	0.471584	1.80604	3	33	POLR3D;GTF3C1;BDP1;GTF3C2;POLR2F;POLR3F;POLR2L;POLR2E;POLR1C;GTF3C5;POLR2H;POLR3B;POLR3C;SNAPC4;POLR3A;POLR3E;POLR3H;GTF3C6;POLR2K;GTF3C4;GTF3C3;CRCP;SNAPC5
RA_Integrin_signaling%R-MMU-354192	0.00653595	0.0159817	0.505054	1.75054	3	23	FN1;PTPN1;SHC1;CRK;RAP1A;TLN1;RAP1B;ITGA2B;GRB2;APBB1IP;SYK;ITGB3;RASGRP2;PTK2;PDPK1
RA_FCERI_mediated_Ca+2_mobilization%R-MMU-2871809	0.00681431	0.0166055	0.582798	1.77497	3	15	CALM1;PLCG2;GRB2;FCER1A;VAV2;VAV3;VAV1;GRAP2;PPP3R1;BTK
RA_ER_to_Golgi_Anterograde_Transport%R-MMU-199977	0.00716332	0.0173966	0.316935	1.5881	4	117	TUBA1B;TUBB6;TGFA;SEC13;TFG;SEC24B;CAPZB;ANKRD28;LMAN1;AREG;TMED10;NSF;CTSC;COPG1;TMED2;SEC24D;TMED9;ARF4;ARCN1;ARF1;COPB2;DYNLL1;USO1;COPB1;DYNC1LI1;PPP6R1;TUBB4B;PREB;CAPZA2;GOSR2;SEC31A;COPZ1;MCFD2;RAB1A;CTSZ;SEC24C;SEC16A;CSNK1D;SEC23A;ACTR10;F5;DYNC1I2;NAPA;LMAN2;DCTN4;DCTN5;TRAPPC5;KDELR2;GBF1;ARFGAP2;TMED7;COPA;PPP6C;CNIH1;SCFD1;COPE
KEGG_Oxidative_phosphorylation%mmu00190	0.00147275	0.017407	0.436288	2.14562	0	105	COX10;CYC1;ATP6V1B2;ATP5B;PPA1;COX5B;ATP5G3;SDHD;ATP6V0C;CYCS;ATP5G1;UQCRB;UQCR10;UQCRQ;COX8A;NDUFS8;ATP5O;COX6A1;ATP5J;NDUFV2;COX5A;COX7B;NDUFA12;UQCRC2;NDUFA10;UQCRFS1;ATP6V1A;COX7C;SDHB;NDUFB7;NDUFA1;UQCRC1;NDUFB6;ATP12A;NDUFAB1;UQCR11;ATP6AP1;ATP6V0A1;ATP5D;NDUFV1;ATP5A1;NDUFA11;NDUFA9;NDUFB10;ATP5C1;COX7A2;NDUFA8;ATP5J2;ATP6V1G1;ATP6V1C1;SDHA;NDUFA5;COX15;ATP6V0B;TCIRG1;COX11;COX6C;NDUFC2;ND…
KEGG_Aminoacyl-tRNA_biosynthesis%mmu00970	0.0015873	0.017407	0.597284	2.44114	0	42	GARS;IARS;AARS;TARS;WARS;NARS;VARS;EPRS;RARS;KARS;FARSA;FARSB;DARS;SARS;HARS;YARS;CARS;RARS2;LARS;YARS2
KEGG_Ribosome_biogenesis_in_eukaryotes%mmu03008	0.00154083	0.017407	0.704343	3.20467	0	73	WDR36;TCOF1;NOP56;NOP58;WDR43;FBL;RAN;DKC1;HEATR1;IMP4;POP1;MPHOSPH10;GNL3;XRN2;LSG1;NOL6;UTP14A;NMD3;TBL3;SNU13;WDR3;SPATA5;GTPBP4;PWP2;MDN1;UTP4;RBM28;BMS1;GAR1;NAT10;WDR75;GNL2;EMG1;DROSHA;RPP25;NHP2;RCL1;AK6;UTP15;NVL;XPO1;EIF6;EFL1;RRP7A;NOP10;UTP18;REXO2;NOB1;UTP6;RPP40;RIOK1;POP7;GNL3L;RMRP;RPP30;NXT1;RIOK2;RPP38;IMP3;POP4;CSNK2B;FCF1;REXO1
KEGG_Nucleocytoplasmic_transport%mmu03013	0.00146413	0.017407	0.619654	3.02593	0	99	NUP62;IPO4;KPNB1;RAN;NUP98;KPNA2;NUP205;POM121;NUP107;IPO5;CSE1L;TPR;NUP153;XPO4;NUP93;DDX39B;NMD3;EIF4A3;NUP133;SEC13;NUP85;IPO11;NCBP1;NUP188;NUP160;RNPS1;AAAS;NUP54;XPOT;XPO5;NDC1;IPO7;UPF1;RAE1;ALYREF;TNPO1;XPO1;IPO9;AHCTF1;NUP88;NUP50;SUMO2;TNPO3;NUP214;NUP43;DDX19A;SAP18B;NUP155;RANGAP1;SENP2;DDX19B;NUP37;KPNA3;RBM8A;PYM1;THOC5;THOC6;SRRM1;ACIN1;KPNA1;NUP35;NXT1;RANBP2;IPO8;MAGOH;UBE2I;THOC…
KEGG_mRNA_surveillance_pathway%mmu03015	0.00149031	0.017407	0.515654	2.43747	0	85	FUS;PABPC1;DDX39B;EIF4A3;GSPT1;ETF1;PAPOLA;NCBP1;PABPC4;DAZAP1;RNPS1;UPF1;ALYREF;PABPN1;PPP2R1B;CPSF2;PPP1CA;PPP2CA;WDR82;DDX19A;SAP18B;HBS1L;PPP2R2A;DDX19B;CPSF3;CSTF2;RBM8A;PYM1;SMG5;CSTF1;SMG7;PPP2R5D;TARDBP;SRRM1;CPSF1;ACIN1;PPP2R2C;NXT1;FIP1L1;MAGOH;PPP2CB;CPSF4;SSU72;SAP18;PPP2R1A;CSTF3;MAGOHB;NCBP2;PPP1CB;PNN;NXF1;RNGTT;SYMPK;CLP1;NUDT21
KEGG_RNA_degradation%mmu03018	0.00153139	0.017407	0.458575	2.08296	0	71	ENO1B;HSPD1;DIS3;HSPA9;XRN2;PABPC1;EXOSC2;CNOT9;LSM2;LSM4;EXOSC1;TTC37;PABPC4;EXOSC8;CNOT2;MTREX;EXOSC3;CNOT3;LSM6;CNOT1;EXOSC9;PFKL;MPHOSPH6;CNOT6;EXOSC10;LSM8;LSM7;EXOSC4;LSM5;PATL1;CNOT7;PFKP;TENT4A;PNPT1
KEGG_DNA_replication%mmu03030	0.00165563	0.017407	0.726483	2.81611	0	35	MCM3;PRIM2;MCM2;MCM4;MCM5;MCM6;LIG1;DNA2;PCNA;RFC5;MCM7;POLE;FEN1;POLD2;PRIM1;RFC2;POLD1;POLA1;RFC1;RNASEH2B;POLE2;RNASEH2A;RFC4;POLA2;POLE4;RPA2;POLD3;RFC3
KEGG_Spliceosome%mmu03040	0.00142248	0.017407	0.646837	3.29836	0	128	SNRPA;PCBP1;FUS;SF3B4;HSPA8;SF3A1;EFTUD2;SNRPA1;U2AF2;WBP11;SRSF2;HNRNPA3;SF3A2;PRPF31;SF3B3;HNRNPA1;TCERG1;DDX39B;TRA2B;PRPF40A;EIF4A3;SNU13;SNRPD3;HNRNPC;CHERP;RBM17;SRSF1;LSM2;LSM4;USP39;HNRNPK;SRSF10;NCBP1;DHX38;SRSF7;HNRNPU;SNRPD1;SNRPB;SNRPB2;PPIL1;AQR;SNRPD2;SF3A3;ALYREF;SNRPC;CWC15;PRPF3;U2AF1;SNRPG;SNRNP40;RBMX;SNRPF;ISY1;SNRPE;LSM6;BUD31;PHF5A;SRSF9;SMNDC1;DDX46;PRPF8;DHX8;PRPF19;SF3B5;…
KEGG_Proteasome%mmu03050	0.0015873	0.017407	0.660991	2.70152	0	42	PSMD6;PSMD12;PSMB2;PSME3;PSMC4;PSMC3;PSMA7;PSMA4;PSMC5;PSMD7;PSMA2;PSMD2;PSMD14;PSMB3;SEM1;PSMC1;POMP;PSMA3;PSMA5;PSMD1;PSMD11;PSMC2;PSMA6;PSMC6;PSMB7;PSMB4;PSMD13;PSMB10;PSMD3;PSMD4;PSMA1;PSMB6;PSMB5;ADRM1;PSME4;PSME2B;PSME1;PSMD9
KEGG_Base_excision_repair%mmu03410	0.00168067	0.017407	0.634952	2.41968	0	32	UNG;LIG1;PCNA;POLE;APEX1;FEN1;TDG;POLD2;PARP1;POLD1;POLE2;HMGB1;NEIL3;POLE4;POLD3
KEGG_Cell_cycle%mmu04110	0.00143266	0.017407	0.533126	2.68969	0	118	MYC;MCM3;CDC20;TFDP1;CDK1;MCM2;MCM4;CCNB1;MCM5;CCNB2;E2F4;MAD2L1;TGFB1;MCM6;CCNA2;PCNA;PLK1;DBF4;BUB1B;MCM7;CDK6;HDAC1;BUB1;TTK;SMC1A;YWHAH;MAD1L1;CCND3;ORC2;RBL1;YWHAG;CHEK1;CDC7;SFN;YWHAE;ANAPC15;BUB3;RAD21;CCNE1;CDC45;CDC25B;E2F1;PTTG1;ORC1;CDC25C;ANAPC4;STAG1;TRP53;CCNE2;E2F3;ANAPC1;CDC25A;YWHAQ;SMC3;YWHAZ;E2F2;SKP2;GADD45A;CDC27;CDC6
KEGG_Protein_processing_in_endoplasmic_reticulum%mmu04141	0.00137931	0.017407	0.457358	2.39464	0	152	CKAP4;CAPN2;NFE2L2;HSPA8;EIF2S1;HSP90AA1;SSR2;SEC61A1;STT3A;RPN2;SSR4;TXNDC5;P4HB;CALR;MOGS;RPN1;DDOST;SEC13;HYOU1;ATF4;STT3B;SEC24B;DNAJB11;UBXN8;HSPBP1;UBE2J2;MAP3K5;LMAN1;SSR1;EDEM1;PDIA3;PDIA6;SEC24D;UBE2J1;TRAM1;DNAJC5;UBQLN4;DNAJA1;SEC23B;RAD23B;RRBP1;HSPA5;ATF6;UGGT1;HSP90B1;SSR3;NSFL1C;SEC61B;BAX;PLAA;PREB;PRKCSH;SEC61G;BAG1;ATF6B;VCP;CANX;GANAB;DNAJC10;UBE2D2A;DAD1;HSP90AB1;ERP29;PDIA4;S…
KEGG_Phagosome%mmu04145	0.00142653	0.017407	0.402807	2.05867	0	131	TFRC;TUBB5;THBS2;ITGA5;TUBA1C;TUBA1B;TUBB6;SEC61A1;M6PR;THBS1;ACTB;CALR;RAB5C;ATP6V1B2;ACTG1;CD209E;TUBB3;ITGB1;ATP6V0C;THBS4;MRC1;RAC1;DYNC1LI1;VAMP3;SEC61B;H2-DMB1;TUBB4B;NCF1;CD209A;CYBA;SCARB1;SEC61G;CORO1A;ATP6V1A;TUBB2A;MSR1;EEA1;ITGB2;TUBB2B;CANX;NCF2;RAB7;FCGR2B;LAMP2;CYBB;ATP6AP1;ATP6V0A1;NCF4;CD209D;FCGR3;ITGAM;STX12;LAMP1;TLR6;STX18;OLR1;CTSS;ATP6V1G1;H2-DMB2;DYNC1I2;C3;ATP6V1C1;ITGB3;…
KEGG_Apoptosis%mmu04210	0.00143678	0.017407	0.388404	1.96219	0	120	CASP3;TNFRSF1A;CAPN2;NGF;EIF2S1;TUBA1C;AKT1;TUBA1B;BIRC5;ACTB;ACTG1;ATF4;NFKB1;MAP3K5;PARP1;LMNB1;CYCS;RELA;CTSC;LMNB2;NTRK1;MAP3K14;MAP2K1;ITPR2;TRP53;RIPK1;BAX;KRAS;CASP6;GZMB;CSF2RB2;CTSB;CASP7;BCL2A1D;DFFA;GADD45A;AIFM1;PMAIP1;NRAS;TNF;MCL1;CTSZ;CSF2RB;LMNA;MAP2K2;TNFRSF10B;CHUK;BCL2A1B;CTSS;BID;PIK3CD;TRAF1;CASP8
KEGG_Osteoclast_differentiation%mmu04380	0.00144928	0.017407	0.392992	1.95967	0	111	TNFRSF1A;TGFB1;AKT1;GM9733;TGFBR2;NFKB1;FHL2;IL1R1;SIRPA;RELA;FOSL1;MAP3K14;PLCG2;RAC1;MAP2K1;CSF1;GRB2;JUNB;NCF1;NFKB2;CYBA;PIRA2;PIRA12;IFNGR1;MAP3K7;TGFBR1;TYROBP;JAK1;SIRPB1B;TNF;NCF2;LILRA6;IFNGR2;SIRPB1C;FCGR2B;IFNAR2;SPI1;IRF9;NCF4;TREM2;SOCS3;FCGR3;IFNAR1;PIRB;SYK;LCP2;CSF1R;CHUK;PPP3R1;MAPK14;PIK3CD;ITGB3;FYN;BTK;STAT1;SOCS1;FOSL2;LILRB4A;MAPK11;RELB
KEGG_Neutrophil_extracellular_trap_formation%mmu04613	0.00147059	0.017407	0.404373	1.96751	0	97	AQP9;SLC25A5;H2AC4;AKT1;H3C2;HDAC1;ACTB;ACTG1;VDAC2;H3F3B;NFKB1;H2AC10;RELA;H2BC18;H2AC19;PLCG2;RAC1;HAT1;H2BC22;C5AR1;MAP2K1;ITGA2B;CLCN5;HMGB1;NCF1;CYBA;SELP;MAP3K7;ITGB2;NCF2;CYBB;NCF4;ITGAM;MAP2K2;VDAC1;VDAC3;RAC2;SYK;HDAC6;ITGAL;C3;MAPK14;PIK3CD;PLCB3;SELPLG;ITGB3;PADI4;GSDMD;HDAC4;CLCN3;TLR4;H4C1;PLCB1;CLEC7A;MAPK11;TLR7;CASP4;FCGR1;FCGR4;MTOR;HDAC2;CASP1;TLR8;TLR2
KEGG_IL-17_signaling_pathway%mmu04657	0.00151286	0.017407	0.438966	2.01345	0	75	CASP3;MAPK6;MMP3;CXCL1;HSP90AA1;ELAVL1;SRSF1;NFKB1;MMP1B;IL13;TRAF3;IL17RA;RELA;FOSL1;HSP90B1;CEBPB;CCL17;IL17RC;MAP3K7;USP25;TNF;TBK1;HSP90AB1;CCL11;CCL2;CCL20;TRAF4;PTGS2;MMP9;LCN2;CCL12;CCL7;CHUK;MAPK14;CASP8;IL6;MMP13;S100A9;MAPK11;CXCL3;TNFAIP3;CXCL2;IKBKB;S100A8;ANAPC5;TAB3
KEGG_Yersinia_infection%mmu05135	0.00143885	0.017407	0.383656	1.94505	0	124	FN1;ARPC1B;ITGA5;AKT1;LIMK1;ARHGEF1;ARPC3;ELMO2;ACTB;ARPC2;PTK2B;ACTG1;NFKB1;ARF6;ITGB1;RHOG;ARPC4;RELA;IRAK4;ROCK2;ACTR2;CRK;RAC1;RPS6KA3;MAP2K4;ARPC5;MAP2K1;ACTR3;MYD88;IL10;RHOA;PXN;WAS;RPS6KA1;MAP3K7;VAV2;CDC42;TNF;TBK1;CCL2;VAV3;ARHGEF7;ELMO1;MAP2K2;CCL12;VAV1;RAC2;LCP2;PKN2;CHUK;ITGA4;ROCK1;FYB;MAPK14;PIK3CD;SKAP2;IRAK1;NLRP3;PTK2;IL6;MEFV;MAP2K3;WIPF1;TLR4
KEGG_Tuberculosis%mmu05152	0.00142045	0.017407	0.368552	1.91144	0	144	CASP3;TNFRSF1A;HSPD1;TGFB1;HSPA9;AKT1;RAB5C;CALM1;CD209E;NFKB1;ATP6V0C;CYCS;RELA;NFYB;IRAK4;MRC1;NFYC;NFYA;BCL10;NOD2;MYD88;IL10;CEBPB;RHOA;H2-DMB1;BAX;CD209A;LSP1;CORO1A;IFNGR1;EEA1;PLK3;ITGB2;JAK1;TNF;IFNGR2;TIRAP;FCER1G;RAB7;FCGR2B;LAMP2;ATP6AP1;ATP6V0A1;CD209D;FCGR3;ITGAM;CIITA;TLR1;JAK2;LAMP1;TLR6;SYK;CTSS;H2-DMB2;BID;CLEC4E;C3;PPP3R1;MAPK14;IRAK1;CASP8;STAT1;H2-DMA;IL6;TLR4;ATP6V0B;CD14;CLE…
KEGG_Influenza_A%mmu05164	0.00143678	0.017407	0.458111	2.31831	0	123	CASP3;TNFRSF1A;SLC25A5;EIF2S1;NUP98;KPNA2;AKT1;CDK6;ACTB;ACTG1;CCND3;TMPRSS11D;RAB11A;NFKB1;RAE1;TRAF3;ICAM1;CYCS;PABPN1;RELA;XPO1;IRAK4;HNRNPUL1;MAP2K1;MYD88;H2-DMB1;BAX;IFNGR1;JAK1;KPNA1;TNF;TBK1;CCL2;IFNGR2;NLRX1;IFNAR2;TRIM25;DNAJC3;IRF9;NXT1;NFKBIB;SOCS3;ADAR;MAP2K2;CIITA;IFNAR1;CPSF4;JAK2;VDAC1;CCL12;TNFRSF10B;CHUK;H2-DMB2;BID;PIK3CD;CASP8;STAT1;H2-DMA;KPNA6;EIF2AK2;NLRP3;IL6;TLR4;NXF1;TLR7…
KEGG_Human_T-cell_leukemia_virus_1_infection%mmu05166	0.00131579	0.017407	0.357547	1.93944	0	195	MYC;TNFRSF1A;CDC20;LTBR;CCNB2;KAT2A;MAD2L1;TGFB1;SLC25A5;CCNA2;RAN;RANBP1;AKT1;BUB1B;CALR;VDAC2;SRF;TGFBR2;ATF4;MAD1L1;CCND3;NFKB1;CHEK1;ANAPC15;BUB3;IL1R1;ICAM1;RELA;NFYB;FOSL1;XPO1;CCNE1;MAP3K14;E2F1;PTTG1;STAT5A;MAP2K4;TLN1;MAP2K1;ANAPC4;TRP53;CCNE2;E2F3;ANAPC1;H2-DMB1;BAX;KRAS;NFKB2;SLC2A1;E2F2;ATF6B;ITGB2;TGFBR1;CANX;JAK1;NRAS;CDC27;TNF;TSPO;SPI1;VAC14;MSX3;ADCY3;MAP2K2;ESPL1;CDK2;VDAC1;RANB…
KEGG_Kaposi_sarcoma-associated_herpesvirus_infection%mmu05167	0.00137552	0.017407	0.338637	1.79023	0	161	MYC;CASP3;TNFRSF1A;CXCL1;STAT3;AKT1;CDK6;CALM1;NFKB1;GNG5;TRAF3;ICAM1;HIF1A;CYCS;RELA;GNB1;E2F1;PLCG2;RAC1;MAP2K4;MAP2K1;ITPR2;TRP53;TCF7;E2F3;BAX;KRAS;IL6ST;PIK3R5;E2F2;MAPKAPK2;VEGFA;IFNGR1;JAK1;NRAS;TBK1;IFNAR2;IRF9;PTGS2;LYN;MAP2K2;IFNAR1;PIK3CG;JAK2;SYK;GNG10;CHUK;ATG3;CCR1;BID;C3;PPP3R1;MAPK14;PIK3CD;CD200R1;CD200R3;CASP8;STAT1;HCK;GNGT2;CD86;PREX1;EIF2AK2;IL6;H2-Q10;CCR5;MAPK11;HRAS;CXCL3;…
KEGG_Epstein-Barr_virus_infection%mmu05169	0.00134953	0.017407	0.417939	2.23123	0	171	MYC;CASP3;CD44;CCNA2;STAT3;AKT1;CDK6;PSMD6;HDAC1;CALR;CCND3;PSMD12;NFKB1;TRAF3;ICAM1;PDIA3;CYCS;RELA;PSMC4;IRAK4;CCNE1;MAP3K14;PSMC3;E2F1;PLCG2;RAC1;MAP2K4;PSMC5;PSMD7;VIM;TRP53;PSMD2;CCNE2;E2F3;MYD88;PSMD14;H2-DMB1;SAP30;RIPK1;BAX;SEM1;PSMC1;NFKB2;RUNX3;PSMD1;PSMD11;E2F2;SKP2;PSMC2;MAP3K7;PSMC6;RBPJ;GADD45A;JAK1;TNF;TBK1;PSMD13;IFNAR2;ENTPD3;IRF9;PSMD3;LYN;NFKBIB;ENTPD1;IFNAR1;CDK2;PSMD4;SYK;CHU…
KEGG_Human_immunodeficiency_virus_1_infection%mmu05170	0.00135501	0.017407	0.335325	1.78878	0	174	CASP3;TNFRSF1A;CDK1;CCNB1;CCNB2;PAK6;CFL1;AKT1;LIMK1;AP1M1;CALR;PTK2B;CALM1;NFKB1;CHEK1;ELOB;GNG5;GNAI2;PDIA3;CYCS;RELA;IRAK4;GNB1;CRK;PLCG2;RAC1;CDC25C;MAP2K1;ITPR2;MYD88;ELOC;PXN;RIPK1;BAX;KRAS;AP1S1;PAK2;CUL4B;AP1G1;RPS6KB2;RPS6KB1;MAP3K7;NRAS;TNF;TBK1;CUL5;TNFRSF1B;SAMHD1;MAP2K2;CGAS;AP1S2;RAC2;GNG10;CXCR4;GNA11;CHUK;ATR;BID;AP1B1;PPP3R1;MAPK14;PIK3CD;IRAK1;CASP8;CUL1;GNGT2;PTK2;MAP2K3;H2-Q10…
KEGG_Viral_carcinogenesis%mmu05203	0.00137552	0.017407	0.405665	2.14458	0	161	CASP3;CDC20;CDK1;LTBR;KAT2A;CCNA2;RANBP1;PKM;STAT3;MRPS18B;CDK6;HDAC1;GTF2H1;YWHAH;SRF;ATF4;MAD1L1;HNRNPK;CCND3;RBL1;SND1;YWHAG;NFKB1;CHEK1;YWHAE;TRAF3;RELA;H2BC18;CCNE1;DNAJA3;DDX3X;RAC1;STAT5A;H2BC22;GRB2;TRP53;CCNE2;RHOA;PXN;BAX;KRAS;PSMC1;NFKB2;GTF2A2;YWHAQ;IL6ST;YWHAZ;MAPKAPK2;SKP2;GTF2H4;GTF2E1;ATF6B;RBPJ;CDC42;PMAIP1;JAK1;NRAS;IRF9;GTF2E2;LYN;VAC14;ACTN1;CDK2;VDAC3;SYK;ACTN4;MDM2;HDAC6;UBR…
KEGG_Chemical_carcinogenesis%mmu05208	0.0013587	0.017407	0.324317	1.73474	0	187	GSTA4;NFE2L2;SLC25A5;NQO1;AKT1;ABL2;CYC1;PTPN1;ATP5B;VDAC2;COX5B;ATP5G3;NFKB1;PLD1;SDHD;MAP3K5;HIF1A;ATP5G1;RELA;UQCRB;UQCR10;MAP3K14;UQCRQ;COX8A;RAC1;NDUFS8;ATP5O;MAP2K4;COX6A1;ATP5J;MAP2K1;NDUFV2;GRB2;COX5A;PTPRJ;KRAS;NCF1;COX7B;NDUFA12;UQCRC2;GSTO1;CYBA;NDUFA10;UQCRFS1;COX7C;VEGFA;SDHB;PRKD3;NDUFB7;NDUFA1;MET;NRAS;NCF2;UQCRC1;NDUFB6;NDUFAB1;UQCR11;ATP5D;NDUFV1;ATP5A1;NDUFA11;ACP1;MAP2K2;NDUFA9…
KEGG_Systemic_lupus_erythematosus%mmu05322	0.00165289	0.017407	0.521761	2.071	0	39	H2AC4;H3C2;SNRPD3;H3F3B;SNRPD1;SNRPB;H2AC10;SSB;H2BC18;H2AC19;H2BC22;IL10;C1QB;H2-DMB1;TNF;ACTN1;ACTN4;H2-DMB2;CD80;C3;H2-DMA;CD86;CD40;C1QC;H4C1;FCGR1;FCGR4;C1QA;H2-AB1;TRIM21
KEGG_Lipid_and_atherosclerosis%mmu05417	0.00136426	0.017407	0.338743	1.80661	0	179	CASP3;MMP3;TNFRSF1A;CXCL1;NFE2L2;HSPD1;HSPA8;EIF2S1;HSP90AA1;STAT3;AKT1;ARHGEF1;HSPA4;CALM1;ATF4;NFKB1;MMP1B;SELE;MAP3K5;TRAF3;ICAM1;CYCS;RELA;POU2F2;IRAK4;ROCK2;RAP1A;RAC1;MAP2K4;RAP1B;HSPA5;ATF6;HSP90B1;TRP53;MYD88;RHOA;BAX;KRAS;NCF1;CASP6;CYBA;SELP;CASP7;MAP3K7;VAV2;CDC42;NOS3;NRAS;TNF;TBK1;NCF2;HSP90AB1;CCL2;TIRAP;VAV3;CYBB;NCF4;LYN;MMP9;JAK2;CCL12;VAV1;TLR6;TNFRSF10B;CHUK;LDLR;OLR1;BID;PPP3R…
RA_Signaling_by_VEGF%R-MMU-194138	0.00727802	0.0176153	0.330753	1.5905	4	92	SHB;HSP90AA1;AKT1;ELMO2;PTK2B;CALM1;ROCK2;CRK;RAC1;RHOA;PXN;KRAS;NCF1;NRP2;PAK2;CYBA;MAPKAPK2;VEGFA;CYFIP1;VAV2;CDC42;NOS3;NCF2;VAV3;CYBB;NCF4;CTNNA1;ELMO1;BRK1;NCKAP1L;VAV1;FLT1;RASA1;ROCK1;CDH5;ITGB3;FYN;PTK2;TRIB3;PGF;MLST8;PDPK1;HRAS;ABI1
RA_VEGFA-VEGFR2_Pathway%R-MMU-4420097	0.00737463	0.0177888	0.345025	1.62012	4	84	SHB;HSP90AA1;AKT1;ELMO2;PTK2B;CALM1;ROCK2;CRK;RAC1;RHOA;PXN;KRAS;NCF1;PAK2;CYBA;MAPKAPK2;VEGFA;CYFIP1;VAV2;CDC42;NOS3;NCF2;VAV3;CYBB;NCF4;CTNNA1;ELMO1;BRK1;NCKAP1L;VAV1;RASA1;ROCK1;CDH5;ITGB3;FYN;PTK2;TRIB3;MLST8;PDPK1;HRAS;ABI1
RA_Transcriptional_regulation_by_RUNX1%R-MMU-8878171	0.00745156	0.0179139	0.338138	1.64759	4	102	PRMT1;CDK6;PSMD6;HDAC1;CCND3;PSMD12;ACTL6A;WDR5;PSME3;SMARCA4;CBFB;PSMC4;SMARCC1;PSMC3;PSMA7;PSMC5;PSMD7;PSMD2;PSMD14;PSMC1;RYBP;PHC2;PSMD1;PSMD11;DPY30;PSMC2;PSMC6;ARID1A;SMARCE1;PSMD13;PSMD3;BMI1;PSMD4;SMARCD1;GATA2;PRMT6;CSNK2B;PSMB6;PSMB5;CCNH;PSME4;SIN3A;PSMD10;PSME1;YAF2;PSMD9;PML
KEGG_One_carbon_pool_by_folate%mmu00670	0.00179533	0.0179533	0.702616	2.31	0	18	MTHFD1L;GART;SHMT1;TYMS;SHMT2;MTHFD1;DHFR;ATIC;MTHFD2
RA_Ion_homeostasis%R-MMU-5578775	0.00791557	0.0189655	-0.419716	-1.80007	2	38	FXYD6;ATP2B4;TRDN;CASQ1;FXYD1;DMPK;ABCC9;TRPC1;ATP2A1;ITPR3;CASQ2;RYR1;KCNJ11;SLC8A3;ATP1B2;NOS1;ATP1A2;STIM1;TNNI3;ATP1B1
RA_Organelle_biogenesis_and_maintenance%R-MMU-1852241	0.00798935	0.0190146	0.284826	1.53218	5	182	TUBB5;CDK1;CCT2;HSP90AA1;PLK1;TUBA1C;CCT3;TUBA1B;TUBB6;NEK2;CCT8;CCT5;TCP1;KIF17;TUBG1;RAB11A;PLK4;TUBB3;CKAP5;CYCS;TNPO1;RAB8A;ARF4;WDR35;GABPB1;MAPRE1;EXOC5;DYNLL1;KIF24;MARK4;HAUS4;HAUS6;CDK5RAP2;TUBB4B;TUBB2A;HAUS7;GABPA;IFT74;KIF3B;ODF2;CEP192;TUBB2B;IFT57;CCT4;HAUS8;ASAP1;EXOC7;HAUS1;CEP83;CSNK1D;NDE1;CEP76;TTC26;CEP41;CENPJ;B9D2;NEDD1;CEP57;BBIP1;HAUS5;EXOC3;CEP135;HDAC6;CEP72;B9D1;DYNC1I2…
RA_MAPK_family_signaling_cascades%R-MMU-5683057	0.00796813	0.0190146	0.28831	1.56292	5	194	ETV4;DUSP6;MAPK6;FN1;EPGN;PSMD6;TGFA;ACTB;VCL;DUSP7;CALM1;ACTG1;PHB;CCND3;PSMD12;PPP5C;PSME3;PPP2R1B;AREG;PSMC4;XPO1;RALGDS;PPP2CA;PSMC3;RAP1A;RAC1;PSMA7;PSMC5;TLN1;PSMD7;RAP1B;ITGA2B;GRB2;PSMD2;DUSP5;CDC42EP3;SPRED1;PSMD14;APBB1IP;KRAS;DUSP9;PSMC1;PAK2;DUSP4;IQGAP1;ARRB2;PSMD1;PSMD11;PSMC2;HBEGF;PSMC6;CDC42;PTPN7;GRIN1;PSMD13;RGL1;ABHD17B;RASA3;PSMD3;MAP3K11;LAMTOR3;SHOC2;MAP2K2;PSMD4;PPP2CB;CSF…
RA_Antigen_Presentation:_Folding,_assembly_and_peptide_loading_of_class_I_MHC%R-MMU-983170	0.00810373	0.0192228	0.489233	1.78734	4	27	CALR;SEC13;SEC24B;SEC24D;HSPA5;CANX;SEC31A;ERAP1;SEC24C;SEC23A;H2-Q10;H2-T24;H2-M3;TAP1;SEC24A;TAPBP;TAP2;B2M;H2-Q4;H2-T22;H2-K1
RA_Transport_to_the_Golgi_and_subsequent_modification%R-MMU-948021	0.00860832	0.0203521	0.303301	1.55297	5	140	TUBA1B;TUBB6;B4GALT1;TGFA;ST3GAL4;SEC13;TFG;SEC24B;MGAT2;CAPZB;ANKRD28;LMAN1;AREG;TMED10;NSF;CTSC;COPG1;TMED2;SEC24D;TMED9;MAN2A1;ARF4;ARCN1;ARF1;COPB2;DYNLL1;USO1;COPB1;DYNC1LI1;PPP6R1;B4GALT6;TUBB4B;PREB;CAPZA2;GOSR2;SEC31A;COPZ1;MCFD2;RAB1A;CTSZ;B4GALT5;SEC24C;SEC16A;CSNK1D;MGAT1;SEC23A;ACTR10;FUT8;F5;DYNC1I2;MGAT4B;NAPA;LMAN2;DCTN4;DCTN5;TRAPPC5;KDELR2;GBF1;ARFGAP2;TMED7;COPA;MAN1A2;PPP6C;CNI…
KEGG_Valine,_leucine_and_isoleucine_degradation%mmu00280	0.00274725	0.0221543	-0.464129	-2.12878	0	49	ALDH6A1;MCCC1;ACAD8;BCAT2;IVD;AOX1;PCCB;MCEE;ACADM;MCCC2;ECHS1;ACADSB;HIBADH;HMGCL;ABAT;BCKDHA;AUH;EHHADH;ACAA1B;ALDH2;AOX3;BCKDHB;AACS;ACADS;ACAA1A;HIBCH;HMGCS2
KEGG_ABC_transporters%mmu02010	0.00251889	0.0221543	-0.475464	-1.98668	0	36	ABCC5;ABCA4;ABCA5;ABCA3;ABCA2;ABCC6;ABCC9;ABCA8B;ABCA1;ABCB4;ABCB1A;ABCA6;ABCA9;ABCA8A;ABCG1;ABCD4;DEFB1;ABCC1
KEGG_RNA_polymerase%mmu03020	0.00336134	0.0221543	0.542138	2.03165	1	30	POLR1A;POLR1B;POLR3D;POLR2J;CD3EAP;POLR1E;POLR2B;POLR2F;POLR1D;POLR3F;POLR2D;POLR2A;POLR2L;POLR2E;POLR1C;POLR2H;POLR3B;POLR3C;POLR3A;POLR3E;POLR3H;POLR2G;POLR2K
KEGG_Nucleotide_excision_repair%mmu03420	0.00318471	0.0221543	0.482077	1.98072	1	43	LIG1;PCNA;RFC5;POLE;GTF2H1;POLD2;RFC2;POLD1;RFC1;RAD23B;POLE2;RFC4;CUL4B;POLE4;GTF2H4;RPA2;POLD3;RFC3;ERCC1;GTF2H5;ERCC3;ERCC8;CCNH;GTF2H3;RPA1;RPA3;RBX1;RAD23A;POLD4;GTF2H2;POLE3;CETN2
KEGG_Homologous_recombination%mmu03440	0.00333333	0.0221543	0.507935	2.00214	1	38	BRCA2;BRIP1;BRCA1;TOPBP1;POLD2;BLM;POLD1;RAD54L;SEM1;BARD1;RPA2;NBN;POLD3;XRCC2;PALB2;MRE11A;EME1;RAD54B;BABAM1;BABAM2;RAD51C;RPA1;RPA3;TOP3A;POLD4;SSBP1;ATM
KEGG_Peroxisome%mmu04146	0.00283286	0.0221543	-0.419678	-2.14484	0	73	ACOX3;CAT;ACSL6;DECR2;IDH2;HSD17B4;GSTK1;PEX19;CRAT;NUDT12;ACSL5;HMGCL;GNPAT;IDH1;ACOX1;FAR2;PEX11G;ACSL1;MPV17;MPV17L;EHHADH;PEX1;MLYCD;DDO;PEX6;ACAA1B;ABCD4;PEX11A;PEX11B;PXMP4;PEX16;ECH1;ACAA1A;PEX12;AMACR;PEX5L;ACSL3;PEX7;PXMP2;SCP2
KEGG_Wnt_signaling_pathway%mmu04310	0.0033557	0.0221543	-0.321948	-1.85126	0	144	NKD2;RNF43;AXIN2;VANGL2;WNT16;LGR6;CAMK2A;RSPO3;FZD7;FRZB;WNT10B;LGR4;CCND2;DVL2;CAMK2B;NKD1;FZD2;BAMBI;APC2;TLE2;WNT5B;SERPINF1;WNT11;WNT9A;BTRC;RAC3;FZD3;WIF1;LRP6;SFRP2;RSPO1;ZNRF3;SFRP5;SIAH1A;TCF7L1;LGR5;DAAM2;FZD8;DKK2;FRAT1;GPC4;PLCB4;FZD9;NFATC4;WNT6;NOTUM;SMAD4;WNT3;WNT7B;NFATC1;PORCN;FZD1
KEGG_Signaling_pathways_regulating_pluripotency_of_stem_cells%mmu04550	0.00322581	0.0221543	-0.301829	-1.66133	0	115	FGFR2;AXIN2;WNT16;ACVR1C;FZD7;WNT10B;PCGF2;ACVR2B;DVL2;PIK3CB;SMAD9;PIK3R1;FZD2;ID4;APC2;WNT5B;MAPK12;ACVR1B;MEIS1;WNT11;WNT9A;FZD3;PIK3R2;IGF1;FGFR3;BMP4;ZFHX3;MAPK13;FZD8;MAPK3;FZD9;WNT6;SMAD4;WNT3;ID2;WNT7B;OTX1;FZD1;PIK3R3;FGFR4;WNT3A;BMPR1A
KEGG_NOD-like_receptor_signaling_pathway%mmu04621	0.00282486	0.0221543	0.346112	1.79593	1	143	CXCL1;HSP90AA1;RIPK3;DNM1L;VDAC2;NFKB1;YWHAE;TRAF3;RELA;IRAK4;TXN1;PANX1;NOD2;ITPR2;MYD88;RHOA;RIPK1;CYBA;NLRP12;TRIP6;TRPV2;CTSB;TXN2;MAP3K7;DHX33;JAK1;TNF;TBK1;HSP90AB1;CCL2;NLRX1;IFNAR2;CYBB;IRF9;NFKBIB;IFNAR1;VDAC1;CCL12;VDAC3;AIM2;PKN2;CHUK;PSTPIP1;NAIP2;MAPK14;PLCB3;CASP8;GSDMD;STAT1;NAIP5;NLRP3;IFI204;IL6;MEFV;ATG5;TLR4;TRPM2;PLCB1;MAPK11;CXCL3;NAIP6;IRF7;RNASEL;CASP4;TANK;TNFAIP3;NAMPT;BI…
KEGG_Natural_killer_cell_mediated_cytotoxicity%mmu04650	0.00306279	0.0221543	0.422806	1.92049	1	71	CASP3;PTK2B;ULBP1;SHC1;ICAM1;PLCG2;RAC1;ICAM2;MAP2K1;GRB2;KRAS;GZMB;IFNGR1;PTPN6;ITGB2;VAV2;TYROBP;NRAS;TNF;IFNGR2;VAV3;FCER1G;IFNAR2;SH3BP2;CD48;MAP2K2;IFNAR1;VAV1;RAC2;SYK;LCP2;CD244A;TNFRSF10B;ITGAL;BID;PPP3R1;PIK3CD;FYN
KEGG_Melanogenesis%mmu04916	0.00302115	0.0221543	-0.368436	-1.91956	0	86	ADCY6;ADCY9;WNT16;CAMK2A;FZD7;WNT10B;DVL2;CAMK2B;FZD2;WNT5B;ADCY2;WNT11;WNT9A;FZD3;KIT;GNAO1;EDN1;CALM5;TCF7L1;FZD8;MAPK3;MC1R;CREB3L4;DCT;PLCB4;FZD9;WNT6;WNT3;ADCY5;WNT7B;TYRP1;ADCY1;FZD1;WNT3A;PRKACB;TYR;MITF;PRKACA;WNT2B;FZD6;FZD10
KEGG_Bacterial_invasion_of_epithelial_cells%mmu05100	0.0030349	0.0221543	0.442135	1.97297	1	65	FN1;ARPC1B;ITGA5;ARPC3;ELMO2;ACTB;ARPC2;VCL;ACTG1;CLTC;ITGB1;RHOG;SHC1;ARPC4;ACTR2;CLTA;CRK;RAC1;ARPC5;CAV2;ACTR3;RHOA;PXN;CDC42;CBL;DNM2;MET;HCLS1;CTNNA1;ELMO1;CTTN;CD2AP
KEGG_Leishmaniasis%mmu05140	0.00304878	0.0221543	0.431646	1.90313	1	60	TGFB1;NFKB1;ITGB1;RELA;IRAK4;MYD88;IL10;H2-DMB1;NCF1;CYBA;IFNGR1;MAP3K7;PTPN6;ITGB2;JAK1;TNF;NCF2;IFNGR2;CYBB;PTGS2;NCF4;NFKBIB;FCGR3;ITGAM;JAK2;ITGA4;H2-DMB2;MARCKSL1;C3;MAPK14;IRAK1;STAT1;H2-DMA;TLR4;MAPK11;FCGR1;FCGR4
KEGG_Hepatitis_B%mmu05161	0.00285714	0.0221543	0.356832	1.83851	1	138	MYC;CASP3;TGFB1;CCNA2;PCNA;STAT3;AKT1;BIRC5;PTK2B;TGFBR2;ATF4;NFKB1;TRAF3;CYCS;RELA;IRAK4;CCNE1;E2F1;DDX3X;STAT5A;MAP2K4;MAP2K1;GRB2;TRP53;CCNE2;E2F3;MYD88;BAX;KRAS;YWHAQ;YWHAZ;E2F2;MAP3K7;ATF6B;TGFBR1;JAK1;NRAS;TNF;TBK1;TIRAP;ATP6AP1;MAP2K2;MMP9;IFNAR1;CDK2;STAT6;JAK2;VDAC3;CHUK;BID;EGR3;MAPK14;PIK3CD;IRAK1;CASP8;STAT1;JAK3;EGR2;IL6;MAP2K3;YWHAB;TLR4;MAPK11;HRAS;IRF7;IFIH1;IKBKB;TICAM1;BAD;APAF1…
KEGG_Basal_cell_carcinoma%mmu05217	0.00285714	0.0221543	-0.473021	-2.21544	0	55	AXIN2;WNT16;FZD7;PTCH1;WNT10B;DVL2;FZD2;APC2;WNT5B;WNT11;WNT9A;FZD3;DDB2;BMP4;TCF7L1;FZD8;GLI2;SMO;FZD9;WNT6;WNT3;WNT7B;GLI1;FZD1;BMP2;WNT3A;KIF7;HHIP;WNT2B;FZD6;FZD10
RA_Protein_ubiquitination%R-MMU-8852135	0.00944882	0.0222655	0.389128	1.68127	5	54	UBE2C;PCNA;RAD18;UBE2S;UBA1;UBE2N;BCL10;CDC34;LEO1;RNF40;UBE2E1;UCHL3;UBE2L3;OTULIN;RRAGA;USP5;UBE2A;UBE2D3;UBE2Z;WAC;UBE2T;PAF1;UBE2Q2;CTR9;PEX14
RA_Cyclin_D_associated_events_in_G1%R-MMU-69231	0.00966184	0.0226182	0.454712	1.74142	5	33	TFDP1;E2F4;CDK6;CCND3;RBL1;CKS1B;PPP2R1B;CCNE1;PPP2CA;E2F1;PPP2R2A;CCNE2;E2F3;E2F2;SKP2
RA_G1_Phase%R-MMU-69236	0.00966184	0.0226182	0.454712	1.74142	5	33	TFDP1;E2F4;CDK6;CCND3;RBL1;CKS1B;PPP2R1B;CCNE1;PPP2CA;E2F1;PPP2R2A;CCNE2;E2F3;E2F2;SKP2
KEGG_Intestinal_immune_network_for_IgA_production%mmu04672	0.00352734	0.0227317	0.542098	1.95487	1	27	LTBR;TGFB1;MAP3K14;IL10;CXCL12;H2-DMB1;TNFRSF13B;ICOSL;CXCR4;ITGA4;ITGB7;H2-DMB2;CD80;H2-DMA;CD86;CD40;IL6;IL15RA;TNFSF13;H2-AB1
RA_G-protein_beta:gamma_signalling%R-MMU-397795	0.00977199	0.0228013	0.511358	1.68657	5	19	AKT1;GNG5;RHOA;PIK3R5;CDC42;PIK3CG;GNG10;PLCB3;BTK;GNGT2;PLCB1;PDPK1;AKT2;PLCB2;PIK3R6
KEGG_Mismatch_repair%mmu03430	0.00369686	0.0229376	0.564557	1.92255	1	22	LIG1;PCNA;EXO1;RFC5;POLD2;RFC2;POLD1;RFC1;RFC4;RPA2;POLD3;RFC3;MSH6;RPA1;MSH2;RPA3;POLD4;SSBP1
KEGG_Axon_guidance%mmu04360	0.00371747	0.0229376	-0.250657	-1.46894	0	164	NTN4;PAK3;CAMK2A;EPHB3;PTCH1;SRGAP3;CAMK2B;PIK3CB;SEMA6A;SRGAP2;PLXNA4;EFNA1;PLXNA3;PIK3R1;NTNG1;NTN3;SEMA6C;ABLIM3;WNT5B;SEMA3D;NEO1;ABLIM2;TRPC1;EFNA4;SEMA3B;RAC3;FZD3;PIK3R2;EFNB3;EPHB6;SEMA3E;PLXNC1;EFNA3;L1CAM;SEMA5A;UNC5C;SEMA4B;EPHA1;PLCG1;SSH3;ROBO1;MAPK3;NCK1;PARD6B;SMO;NFATC4;ARHGEF12;SEMA7A;LRIG2;SEMA3C;EFNB2;ABL1;NGEF;NTN1;PLXNA2;PIK3R3;CFL2;SRGAP1;RRAS;UNC5B;BOC
RA_RAF_activation%R-MMU-5673000	0.00990099	0.0229523	0.498791	1.65673	5	20	CALM1;PHB;PPP2R1B;PPP2CA;KRAS;MAP3K11;SHOC2;PPP2CB;JAK2;MARK3;PPP1CB;HRAS;PPP1CC
RA_WNT_ligand_biogenesis_and_trafficking%R-MMU-3238698	0.00987654	0.0229523	-0.515842	-1.76365	3	18	WLS;WNT16;WNT10B;WNT5B;WNT11;WNT9A;WNT6;WNT3;WNT7B;WNT3A
RA_Signaling_by_Nuclear_Receptors%R-MMU-9006931	0.00998573	0.0230738	0.299728	1.53006	6	133	MYC;MMP3;EPGN;HSP90AA1;PTGES3;PRMT1;CARM1;HDAC1;FABP5;TGFA;CALM1;GTF2F1;PPP5C;SHC1;GNG5;GNAI2;CBFB;AREG;XPO1;PPID;PPARD;TLE3;GTF2F2;MED1;POLR2B;CAV2;POLR2F;KRAS;GTF2A2;POLR2D;POLR2L;POLR2E;DLAT;HBEGF;ZDHHC7;HSP90AB1;ZDHHC21;DLD;FKBP4;POLR2H;ALDH1A3;S1PR3;MMP9;DHRS9;TBL1XR1;GNG10;ALDH1A2;PDHA1;KDM1A;UHMK1
KEGG_Calcium_signaling_pathway%mmu04020	0.00383142	0.0231481	-0.25171	-1.47398	0	171	FGFR2;ADCY9;ITPKC;TNNC2;PDE1C;ATP2B4;CAMK2A;PTGFR;TRDN;AVPR1A;CAMK2B;PHKB;CACNA1E;PLCD3;PHKA1;CASQ1;PDGFB;HRC;ADCY2;ATP2A1;MCOLN1;VEGFB;NTRK3;PHKA2;ITPR3;CASQ2;P2RX6;RYR1;FGFR3;FGF18;SLC8A3;MYLK4;ADRB3;ERBB4;CACNA1S;CALM5;PLCG1;FGF9;NOS1;MYLK3;MYLK;STIM1;PLCE1;PHKG1;ADRA1B;ERBB2;PLCB4;MYLK2;PDGFRB;SPHK2;FGF22;PDGFA;P2RX2;ADCY1;PTGER3;NTRK2;VEGFD;FGF1;FGFR4;F2R;EGF;PRKACB
RA_G0_and_Early_G1%R-MMU-1538133	0.0102215	0.0234666	0.565094	1.72105	5	15	TFDP1;E2F4;CCNA2;HDAC1;RBL1;CCNE1;CCNE2;RBBP4;LIN54;CDK2
RA_Cell-extracellular_matrix_interactions%R-MMU-446353	0.0102215	0.0234666	0.558821	1.70194	5	15	FLNA;FBLIM1;ITGB1;VASP;PXN;PARVB;LIMS1;ACTN1;ILK
KEGG_Human_cytomegalovirus_infection%mmu05163	0.00403226	0.0238644	0.306998	1.65262	2	190	MYC;CASP3;TNFRSF1A;STAT3;AKT1;EIF4EBP1;CDK6;ARHGEF1;CALR;PTK2B;CALM1;ATF4;NFKB1;GNG5;GNAI2;IL1R1;PDIA3;CYCS;RELA;ROCK2;GNB1;CRK;RHEB;E2F1;RAC1;MAP2K1;ITPR2;GRB2;TRP53;E2F3;RHOA;PXN;CXCL12;RIPK1;BAX;KRAS;E2F2;VEGFA;RPS6KB2;RPS6KB1;PTGER1;ATF6B;JAK1;NRAS;TNF;TBK1;CCL2;PTGER2;CXCR2;PDGFRA;PTGS2;ADCY3;MAP2K2;CGAS;CCL12;RAC2;GNG10;CXCR4;GNA11;CHUK;MDM2;ROCK1;CCR1;BID;PPP3R1;MAPK14;PIK3CD;PLCB3;CASP8;I…
KEGG_Ribosome%mmu03010	0.00431655	0.0245319	0.346485	1.7566	2	124	RSL24D1;MRPL20;MRPL30;MRPL13;MRPL21;MRPL33;MRPL19;RPL36AL;RPL41;MRPS2;MRPL3;MRPS15;MRPL4;MRPL36;MRPS5;RPL7A;MRPS16;MRPS7;RPL27;MRPS18A;MRPL18;MRPL16;RPL10;MRPL35;RPL38;MRPL17;MRPS12;MRPL32;RPL29;MRPS11;MRPS17;MRPL22;MRPS14;MRPS10;RPS2;MRPL15;MRPL28;RPS27L;MRPL2;MRPS18C;MRPL34;MRPS9;MRPL9;RPS11;MRPL27;RPL15;RPL6;MRPL11;MRPL10;MRPL1;MRPS6;RPL14;RPS9;RPL35;RPL22L1;RPL24;RPL36;RPL34;RPL9;RPS29
KEGG_Necroptosis%mmu04217	0.00439883	0.0245319	0.356527	1.76724	2	108	PLA2G4E;TNFRSF1A;CAPN2;SLC25A5;H2AC4;HSP90AA1;STAT3;RIPK3;DNM1L;VDAC2;PARP1;H2AC10;CHMP4B;H2AC19;PPID;STAT5A;HMGB1;RIPK1;BAX;PLA2G4F;IFNGR1;PGAM5;AIFM1;JAK1;TNF;HSP90AB1;IFNGR2;IFNAR2;CYBB;IRF9;IFNAR1;STAT6;JAK2;VDAC1;VDAC3;FTL1;TNFRSF10B;CHMP6;BID;CASP8;STAT1;PLA2G4B;EIF2AK2;NLRP3;JAK3;MLKL;TLR4;VPS4A;TNFAIP3;BIRC3;TICAM1;CHMP2A;VPS4B;RNF31;SPATA2;CASP1;FTH1;STAT2;ZBP1;IL1B;PYCARD;CAMK2D;TLR3
KEGG_Hepatitis_C%mmu05160	0.00429799	0.0245319	0.348111	1.76221	2	122	MYC;CASP3;TNFRSF1A;EIF2S1;STAT3;AKT1;CDK6;YWHAH;YWHAG;NFKB1;YWHAE;PSME3;TRAF3;CYCS;PPP2R1B;RELA;PPP2CA;E2F1;CD81;MAP2K1;PPP2R2A;GRB2;TRP53;E2F3;RIPK1;BAX;KRAS;SCARB1;YWHAQ;YWHAZ;E2F2;JAK1;NRAS;TNF;TBK1;IFNAR2;PPP2R2C;IRF9;SOCS3;MAP2K2;IFNAR1;CDK2;PPP2CB;CHUK;PPP2R1A;LDLR;BID;PIK3CD;CASP8;STAT1;EIF2AK2;YWHAB;HRAS;IRF7;RNASEL;IKBKB;TICAM1;BAD;OAS1G;EIF2AK1;APAF1;DDX58;STAT2;IFIT1;AKT2;OAS1A;OAS2
KEGG_Pancreatic_cancer%mmu05212	0.00459418	0.0246725	0.379601	1.72424	2	71	BRCA2;TGFB1;STAT3;AKT1;CDK6;TGFA;TGFBR2;NFKB1;PLD1;RELA;RALGDS;RALB;E2F1;RAC1;MAP2K1;TRP53;E2F3;BAX;KRAS;E2F2;VEGFA;RPS6KB2;RPS6KB1;TGFBR1;CDC42;GADD45A;JAK1
KEGG_Rheumatoid_arthritis%mmu05323	0.00456621	0.0246725	0.390557	1.75269	2	66	MMP3;CXCL1;TGFB1;ATP6V1B2;MMP1B;ATP6V0C;ICAM1;CSF1;CXCL12;H2-DMB1;ATP6V1A;VEGFA;ITGB2;TNF;CCL2;CCL20;ATP6AP1;ATP6V0A1;CCL12;FLT1;ITGAL;ATP6V1G1;H2-DMB2;CD80;ATP6V1C1;H2-DMA;CD86;IL6;TLR4;ATP6V0B;TCIRG1;CXCL3;CCL3;ATP6V1H;CXCL2;ATP6V1F;TLR2;ATP6V0A2;TNFSF13;H2-AB1;CXCL5;IL1B
RA_Regulation_of_TP53_Activity_through_Phosphorylation%R-MMU-6804756	0.0109034	0.0249521	0.370691	1.61493	6	56	AURKB;CCNA2;DNA2;TPX2;EXO1;RFC5;SSRP1;PRKAB1;TAF4B;TOPBP1;RFC2;BLM;TAF5;RFC4;PIN1;TAF10;TAF12;RFC3;HIPK1
RA_Phase_I_-_Functionalization_of_compounds%R-MMU-211945	0.0110497	0.0251854	-0.346672	-1.67151	3	59	CYP2W1;CYP39A1;EPHX1;ACSS2;CES1D;ALDH3A1;CYP2J6;CYP3A13;ADH1;CYP2D22;CYP26B1;CYP2S1;CYP3A57;BPHL;ALDH1A1;CYP4F39;CYP2F2;CYP4B1;NCOA2;AOC3;ADH7;RXRA;ALDH2;CMBL;ARNT2;FMO2;CYP2U1;FMO1
RA_L1CAM_interactions%R-MMU-373760	0.0110759	0.0251854	0.406663	1.66058	6	42	KIF4;ITGA5;MSN;TUBA1B;TUBB6;CLTC;ITGB1;AP2S1;AP2M1;RAC1;SDCBP;ITGA2B;TUBB4B;DNM2;AP2A2;AP2A1;LYPLA2
RA_Detoxification_of_Reactive_Oxygen_Species%R-MMU-3299685	0.0111288	0.0252252	0.450896	1.68774	6	29	GPX1;P4HB;PRDX1;CYCS;GSR;PRDX3;NCF1;CYBA;TXN2;NCF2;CYBB;GPX2;NCF4
RA_COPII-mediated_vesicle_transport%R-MMU-204005	0.0111821	0.0252659	0.360007	1.57893	6	60	TGFA;SEC13;TFG;SEC24B;ANKRD28;LMAN1;AREG;TMED10;NSF;CTSC;TMED2;SEC24D;USO1;PPP6R1;PREB;GOSR2;SEC31A;MCFD2;RAB1A;CTSZ;SEC24C;SEC16A;CSNK1D;SEC23A;F5;NAPA;LMAN2;TRAPPC5
RA_Nuclear_Events_(kinase_and_transcription_factor_activation)%R-MMU-198725	0.0114007	0.0256784	0.505071	1.66584	6	19	DUSP6;DUSP7;SRF;PPP2R1B;PPP2CA;ATF1;DUSP4;PPP2CB;PPP2R1A;EGR2;VRK3
KEGG_Fatty_acid_degradation%mmu00071	0.00503778	0.0265629	-0.442026	-1.92095	1	39	ACOX3;ACSL6;CPT1B;CPT1C;ACSBG1;ACADM;ADH1;ECI1;ECHS1;ACSL5;ACADSB;ACOX1;ACSL1;EHHADH;ADH7;ACAA1B;ALDH2;CYP2U1;ACADS;ACAA1A;ACADVL;ACSL3;ACAA2;ALDH3A2;HADH
RA_RAC3_GTPase_cycle%R-MMU-9013423	0.0118519	0.0266108	0.347684	1.61222	7	76	TFRC;RACGAP1;DEPDC1B;ARHGDIB;LBR;EMD;ITGB1;LMAN1;DIAPH3;SNAP23;VAMP3;NCF1;ARHGAP1;PAK2;CYBA;CYFIP1;VAV2;CDC42;ARHGAP21;NCF2;CYBB;ARHGAP15;NCF4;BCR;BRK1;NCKAP1L;ESYT1;ARHGAP26;EPHA2;DOCK10;PREX1;TRIO;MCAM;TAOK3;ABI1;RAPGEF1;SWAP70;ARHGAP35
KEGG_Hedgehog_signaling_pathway%mmu04340	0.00546448	0.0268593	-0.379882	-1.761	1	50	ARRB1;PTCH1;CCND2;CDON;GAS1;HHATL;SPOPL;BTRC;GPR161;EVC;MEGF8;GLI2;SMO;SMURF2;GLI1;KIF7;PRKACB;BCL2;BOC;IQCE;HHIP;CUL3;SPOP;PRKACA;GRK2;EVC2;DISP1
KEGG_Regulation_of_actin_cytoskeleton%mmu04810	0.00536913	0.0268593	0.298867	1.60459	3	188	FN1;PAK6;ARPC1B;CFL1;PFN1;BDKRB2;ITGA5;MSN;ITGA3;MYH9;LIMK1;ARHGEF1;ITGB4;SLC9A1;ARPC3;ACTB;ARPC2;VCL;ACTG1;IQGAP3;ITGB1;ARPC4;PPP1CA;ROCK2;ACTR2;ITGA6;CRK;DIAPH3;RAC1;TMSB4X;ARPC5;ENAH;MAP2K1;ITGA2B;ACTR3;RHOA;PXN;CXCL12;KRAS;DIAPH1;RRAS2;PAK2;LPAR5;IQGAP2;IQGAP1;EZR;CYFIP1;ITGB2;VAV2;CDC42;MYL12A;NRAS;PIP4K2A;VAV3;PDGFRA;ARHGEF7;ACTN1;ITGAM;MAP2K2;CHRM2;BRK1;NCKAP1L;VAV1;RAC2;ACTN4;CXCR4;FGF23;…
KEGG_Regulation_of_lipolysis_in_adipocytes%mmu04923	0.00543478	0.0268593	-0.405176	-1.82854	1	46	ADCY6;ADCY9;PLIN1;FABP4;PIK3CB;PIK3R1;ADORA1;ADCY2;TSHR;PIK3R2;IRS1;LIPE;INSR;ADRB3;PDE3B;ADCY5;ADCY1;PTGER3;NPY1R;PRKG1;PIK3R3;PRKACB;ADRB1;PRKACA;PNPLA2;ADRB2
KEGG_Diabetic_cardiomyopathy%mmu05415	0.00541272	0.0268593	0.309733	1.64895	3	167	TGFB1;SLC25A5;GAPDH;AKT1;CYC1;ATP5B;VDAC2;TGFBR2;COX5B;ATP5G3;NFKB1;G6PDX;SDHD;PARP1;ATP5G1;RELA;PPP1CA;UQCRB;UQCR10;UQCRQ;COX8A;RAC1;GSR;NDUFS8;ATP5O;COX6A1;ATP5J;NDUFV2;COX5A;NCF1;COX7B;NDUFA12;UQCRC2;CYBA;NDUFA10;UQCRFS1;ACE;SLC2A1;COX7C;ATP2A2;SDHB;TGFBR1;NDUFB7;NOS3;NDUFA1;NCF2;UQCRC1;NDUFB6;NDUFAB1;CYBB;UQCR11;NCF4;ATP5D;NDUFV1;ATP5A1;NDUFA11;MMP9;NDUFA9;NDUFB10;ATP5C1;VDAC1;VDAC3;RAC2;COX7…
KEGG_PPAR_signaling_pathway%mmu03320	0.00581395	0.0269579	-0.368407	-1.78932	1	62	SORBS1;ACOX3;PLIN1;FABP4;ACSL6;CPT1B;CPT1C;ACSBG1;PPARA;ACADM;ME1;LPL;ACSL5;SLC27A1;FADS2;ME3;SCD1;ACOX1;SLC27A4;FABP3;ACSL1;EHHADH;SLC27A6;ADIPOQ;RXRA;ACAA1B;RXRG;PLIN5;ACAA1A;HMGCS2;PLTP;CYP27A1;SCD2;ACSL3;PCK1;DBI;RXRB;SCP2;PLIN4
KEGG_Fc_gamma_R-mediated_phagocytosis%mmu04666	0.00593472	0.0269579	0.364124	1.73757	3	88	PLA2G4E;ARPC1B;CFL1;AKT1;LIMK1;ARPC3;ARPC2;ARF6;PLD1;VASP;ARPC4;ACTR2;CRK;PLCG2;RAC1;ARPC5;MAP2K1;ACTR3;WAS;NCF1;PLA2G4F;RPS6KB2;RPS6KB1;VAV2;CDC42;DNM2;VAV3;FCGR2B;ASAP1;INPP5D;LYN;VAV1;RAC2;SYK;PTPRC;MARCKS;MARCKSL1;PIK3CD;PRKCE;HCK;PLA2G4B
KEGG_TNF_signaling_pathway%mmu04668	0.00597015	0.0269579	0.3607	1.77184	3	106	CASP3;MMP3;TNFRSF1A;CXCL1;RPS6KA4;AKT1;BCL3;RIPK3;DNM1L;ATF4;NFKB1;SELE;MAP3K5;TRAF3;ICAM1;RELA;MAP3K14;NOD2;MAP2K4;MAP2K1;CSF1;JUNB;CEBPB;RIPK1;CASP7;MAP3K7;ATF6B;PGAM5;TNF;CCL2;CCL20;PTGS2;TNFRSF1B;SOCS3;MMP9;CCL12;CHUK;MAPK14;PIK3CD;TRAF1;CASP8;MLKL;IL6;MAP2K3;MAPK11;CXCL3;BAG4;TNFAIP3;LIF;BIRC3;GM5431;CXCL2;IKBKB
KEGG_Glucagon_signaling_pathway%mmu04922	0.0060423	0.0269579	-0.306575	-1.59122	1	85	PRKAA2;CAMK2A;PFKM;CAMK2B;PHKB;PHKA1;LDHB;PYGB;SIK1;CPT1B;PPARGC1A;CPT1C;ADCY2;PPARA;PRKAG2;PHKA2;ITPR3;PYGM;PRKAB2;PGAM2;CALM5;ACACB;PDE3B;SIK2;CREB3L4;PYGL;PHKG1;PLCB4;FOXO1
KEGG_Spinocerebellar_ataxia%mmu05017	0.00573066	0.0269579	0.337774	1.70989	3	122	NOP56;SLC25A5;AKT1;PSMD6;ATXN2L;VDAC2;PSMD12;PSMB2;MAP3K5;AFG3L1;CYCS;PSMC4;AFG3L2;PSMC3;NFYA;PSMA7;PSMA4;PUM1;PSMC5;KCNC3;PSMD7;PSMA2;ITPR2;PSMD2;PSMD14;PSMB3;SEM1;PSMC1;PSMA3;PSMA5;PSMD1;PSMD11;ATP2A2;PSMC2;PSMA6;PSMC6;PSMB7;RBPJ;GRIN1;PSMB4;PSMD13;ATG2B;PSMD3;PSMD4;VDAC1;VDAC3;ATXN1L;PSMA1;PSMB6;PSMB5;OPA1;PIK3CD;PLCB3;ADRM1;NRBF2;TBPL1
KEGG_Hypertrophic_cardiomyopathy%mmu05410	0.00571429	0.0269579	-0.314531	-1.61361	1	77	PRKAA2;CACNB3;TPM1;CACNA2D1;TGFB2;DES;CACNB4;CACNB1;CACNG4;DMD;ITGB5;CACNG6;TGFB3;ATP2A1;TTN;PRKAG2;IGF1;SGCG;EDN1;TNNT2;SGCA;SLC8A3;PRKAB2;CACNA1S;ITGA10;ITGA8;ITGA11;CACNG1;MYL2;TNNI3;LAMA2;TPM2;MYL3;PRKAG3
RA_Cell-Cell_communication%R-MMU-1500931	0.0121396	0.0271714	0.349533	1.58794	7	71	CDH3;FLNA;GM9733;ITGB4;ACTB;PTK2B;ACTG1;FBLIM1;ITGB1;VASP;SIRPA;KRT14;ITGA6;NECTIN1;GRB2;PXN;PVR;CD151;IQGAP1;KRT5;PARVB;LIMS1;GM5150;CTNNA1;PLEC;ACTN1;CDH24;CDH5;ILK;SKAP2;FYN;CDH11
KEGG_Cytosolic_DNA-sensing_pathway%mmu04623	0.00630915	0.027722	0.439249	1.84197	3	46	RIPK3;NFKB1;POLR3D;RELA;POLR2F;RIPK1;POLR1D;POLR3F;POLR2L;POLR2E;POLR1C;TBK1;TREX1;POLR2H;NFKBIB;ADAR;POLR3B;CGAS;POLR3C;AIM2;CHUK;POLR3A;POLR3E;IL6;POLR3H;IRF7;POLR2K;IKBKB;DDX58;CASP1;CCL4;ZBP1;IL1B;PYCARD;IFI202B
KEGG_Oxytocin_signaling_pathway%mmu04921	0.00666667	0.0288557	-0.256513	-1.43473	1	126	PRKAA2;ADCY6;KCNJ2;CACNB3;ADCY9;CAMK2A;MEF2C;CACNA2D1;PPP1R12B;GUCY1A1;CAMK2B;RCAN1;CACNB4;CACNB1;GUCY1B1;CACNG4;ADCY2;CACNG6;NPR2;EEF2K;PRKAG2;ITPR3;GNAO1;RYR1;MYLK4;PRKAB2;CACNA1S;CALM5;MYL6B;MYLK3;MYLK;MAPK3;CACNG1;PLCB4;MYLK2;NFATC4
KEGG_cAMP_signaling_pathway%mmu04024	0.00701754	0.0291751	-0.243782	-1.40953	1	150	ADCY6;GABBR1;ADCY9;ACOX3;ATP2B4;CAMK2A;PTCH1;GPHA2;CAMK2B;PIK3CB;PIK3R1;FXYD1;ADORA1;ADCY2;TSHR;ATP2A1;PPARA;RAC3;PIK3R2;SOX9;LIPE;EDN1;PPP1R1B;ATP1B2;CACNA1S;CALM5;PDE4D;VIPR2;ACOX1;PDE3B;AFDN;MAPK3;ATP1A2;CREB3L4;PLCE1;EDN3;HCN4;TNNI3;ATP1B1;MC2R;GRIN3A;ADCY5;ADCY1;PTGER3;GLI1;NFATC1;NPY1R;CRHR2;PIK3R3;F2R;PRKACB;RRAS;GRIA1;PLD2;FXYD2;PDE3A;ADRB1;GRIA3;HHIP
KEGG_Chemokine_signaling_pathway%mmu04062	0.00693481	0.0291751	0.317272	1.65871	4	151	CXCL1;GRK6;CXCL14;STAT3;AKT1;PTK2B;NFKB1;PF4;SHC1;GNG5;GNAI2;RELA;ROCK2;GNB1;CRK;PLCG2;RAP1A;RAC1;RAP1B;MAP2K1;GRB2;CX3CR1;CCL6;RHOA;PXN;WAS;CXCL12;CCL17;KRAS;NCF1;CCL9;CCR2;PIK3R5;ARRB2;VAV2;CDC42;NRAS;CCL11;CCL2;CCL20;CXCR2;VAV3;LYN;NFKBIB;ADCY3;ELMO1;PIK3CG;JAK2;CCL12;VAV1;RAC2;CCL7;GNG10;DOCK2;CXCR4;CHUK;ROCK1;CCR1;FGR;CCL24;PIK3CD;PLCB3;STAT1;HCK;GNGT2;PREX1;JAK3;RASGRP2;ADCY4;PTK2;CXCL16;PL…
KEGG_Cellular_senescence%mmu04218	0.00704225	0.0291751	0.324944	1.68862	4	147	MYC;CAPN2;CDK1;CCNB1;CCNB2;E2F4;FOXM1;TGFB1;SLC25A5;CCNA2;MYBL2;AKT1;EIF4EBP1;CDK6;CALM1;VDAC2;TGFBR2;CCND3;RBL1;NFKB1;CHEK1;RELA;PPP1CA;CCNE1;PPID;RHEB;E2F1;MAP2K1;ITPR2;TRP53;CCNE2;E2F3;KRAS;RRAS2;CDC25A;E2F2;MAPKAPK2;RBBP4;LIN54;TGFBR1;GADD45A;NRAS;SERPINE1;NBN;HIPK1;LIN9;MAP2K2;CDK2;MRE11A;VDAC1;VDAC3;CHEK2;MDM2;ATR;PPP3R1;ETS1;MAPK14;PIK3CD;PPP1CB;RAD9A;IL6;MAP2K3;H2-Q10;MAPK11;HRAS;E2F5
RA_Biological_oxidations%R-MMU-211859	0.0131148	0.0292623	-0.258272	-1.41798	3	119	CYP2W1;CYP39A1;GSTM1;EPHX1;ACSS2;GSTK1;GSTZ1;CES1D;ALDH3A1;CYP2J6;CYP3A13;MAT2B;ADH1;CYP2D22;CYP26B1;CYP2S1;GSTT1;PODXL2;CYP3A57;UGT1A1;BPHL;GSTM5;ALDH1A1;SLC26A2;CYP4F39;CYP2F2;MGST3;GSTT2;CYP4B1;GSTM7;NCOA2;AOC3;ADH7;RXRA;GSTM2;PAPSS2;DPEP1;GSTA3;ALDH2;CMBL;ARNT2;FMO2;GGT6;MGST2
RA_Chondroitin_sulfate/dermatan_sulfate_metabolism%R-MMU-1793185	0.0131926	0.0293443	-0.397027	-1.70276	4	38	CHST15;CSPG5;GPC6;GPC2;CSPG4;CHST12;UST;XYLT2;GPC3;DCN;BGN;CHST14;SDC2;ARSB;GPC4;HEXB;CSGALNACT1;CHST3
KEGG_NF-kappa_B_signaling_pathway%mmu04064	0.00737463	0.0296021	0.360413	1.72186	4	89	TNFRSF1A;CXCL1;LTBR;ERC1;NFKB1;PARP1;TRAF3;IL1R1;ICAM1;RELA;IRAK4;MAP3K14;PLCG2;BCL10;MYD88;CXCL12;RIPK1;PLAU;NFKB2;TNFSF14;BCL2A1D;MAP3K7;GADD45A;TNF;TIRAP;TRIM25;PTGS2;LYN;UBE2I;SYK;CHUK;BCL2A1B;CSNK2B;TRAF1;IRAK1;BTK;CD40;TLR4;CD14;CXCL3;RELB;TNFAIP3;BIRC3;CXCL2;IKBKB;TICAM1;MALT1;DDX58;TAB3;CCL4;GADD45G;IL1B;ATM
KEGG_Oocyte_meiosis%mmu04114	0.00733138	0.0296021	0.351477	1.72464	4	103	CDC20;CDK1;CCNB1;CCNB2;MAD2L1;PLK1;SGO1;SLK;BUB1;SMC1A;CALM1;YWHAH;MAD1L1;YWHAG;AURKA;YWHAE;ANAPC15;PPP2R1B;PPP1CA;CCNE1;PPP2CA;PTTG1;CDC25C;RPS6KA3;FBXO5;MAP2K1;ITPR2;ANAPC4;CCNE2;ANAPC1;PPP2R5D;YWHAQ;SMC3;YWHAZ;RPS6KA1
KEGG_Chagas_disease%mmu05142	0.00745156	0.0296021	0.35418	1.67511	4	86	TNFRSF1A;TGFB1;BDKRB2;AKT1;CALR;TGFBR2;NFKB1;GNAI2;PPP2R1B;RELA;IRAK4;PPP2CA;MAP2K4;PPP2R2A;MYD88;IL10;C1QB;ACE;IFNGR1;TGFBR1;TNF;SERPINE1;CCL2;IFNGR2;PPP2R2C;PPP2CB;CCL12;TLR6;GNA11;CHUK;PPP2R1A;C3;MAPK14;PIK3CD;PLCB3;IRAK1;CASP8;C1QC;IL6;TLR4;PLCB1;MAPK11;CCL3;IKBKB;TICAM1;TLR2;AKT2;C1QA;TLR9;PLCB2;GNAI3;IL1B
KEGG_Pertussis%mmu05133	0.00762195	0.0298698	0.379141	1.67163	4	60	CASP3;CFL1;ITGA5;CALM1;NFKB1;ITGB1;GNAI2;RELA;IRAK4;MYD88;IL10;RHOA;C1QB;CASP7;IRF8;ITGB2;TNF;TIRAP;ITGAM;C3;MAPK14;IRAK1;NLRP3;C1QC;IL6;TLR4;CD14;MAPK11;TICAM1;CASP1;IRF1;C1QA;CXCL5;GNAI3;IL1B;PYCARD;CALM4
RA_DNA_Damage/Telomere_Stress_Induced_Senescence%R-MMU-2559586	0.0145396	0.0322399	0.495053	1.70908	8	22	CCNA2;HMGA2;LMNB1;CCNE1;CCNE2;HMGA1;NBN;CABIN1;EP400;CDK2;HIRA;TERF1
RA_Phospholipid_metabolism%R-MMU-1483257	0.0148699	0.0328703	-0.233734	-1.36131	3	170	LPCAT2;OSBPL5;CHPT1;PIK3C2G;AGPAT4;PIK3CB;PLA2G5;PHOSPHO1;ABHD3;TNFAIP8;TAZ;PIK3R1;GPD1L;PLEKHA5;PLA2R1;ETNK2;PIK3R2;ABHD4;PIK3C2B;CDS2;INPPL1;SLC44A2;MTM1;MTMR3;LPIN1;PNPLA3;GNPAT;LPCAT3;PTPN13;CDS1;GPAM;INPP5K;PITPNM2;DDHD2;INPP4B;INPP5E;RAB4A;DGAT2;GPD1;PIKFYVE;MIGA2;STARD10;PCYT1A;PNPLA6;MTMR12;RAB5A;PIK3R3;MBOAT2;INPP4A;PLB1;PIK3C3;PLD2;LPIN3;PIK3C2A;MIGA1;MTMR14;PNPLA2;PLA2G2F;PLEKHA6;PNPLA…
KEGG_Measles%mmu05162	0.00869565	0.0336232	0.333722	1.66412	5	111	CASP3;HSPA8;EIF2S1;MSN;STAT3;AKT1;CDK6;CD209E;CCND3;NFKB1;TRAF3;CYCS;RELA;IRAK4;CCNE1;STAT5A;TRP53;CCNE2;MYD88;BAX;CD209A;MAP3K7;JAK1;TBK1;FCGR2B;IFNAR2;IRF9;NFKBIB;CD209D;ADAR;IFNAR1;CDK2;CHUK;CSNK2B;BID;PIK3CD;IRAK1;CASP8;STAT1;CBLB;EIF2AK2;JAK3;IL6;TLR4;TLR7;IRF7;TNFAIP3;IFIH1;IKBKB;BAD;OAS1G;EIF2AK1;APAF1;DDX58;TLR2;STAT2;AKT2;OAS1A;OAS2;TLR9;MX2;IL1B;OAS3
RA_Signaling_by_FGFR2%R-MMU-5654738	0.0156006	0.0343792	0.361666	1.57305	9	55	FGFBP1;HNRNPF;HNRNPA1;NCBP1;GTF2F1;SHC1;PPP2CA;GTF2F2;POLR2B;FGFBP3;GRB2;SPRY2;POLR2F;KRAS;POLR2D;POLR2A;POLR2L;HNRNPM;POLR2E;CBL;HNRNPH1;POLR2H;PPP2CB;TIA1;FGF23;TIAL1;NCBP2
RA_Immunoregulatory_interactions_between_a_Lymphoid_and_a_non-Lymphoid_cell%R-MMU-198933	0.015949	0.0350386	0.374979	1.59809	9	52	IFITM2;IFITM3;ITGB1;ICAM1;CD81;ICAM2;PVR;CD300C2;CD300LB;ITGB2;CXADR;LAIR1;TREM2;TREML2;ITGA4;ITGB7;IFITM1;PILRA;C3;JAML;TREM1;CD40;SIGLEC1;H2-Q10;KLRK1;SELL;FCGR4;H2-T24;H2-M3
RA_Presynaptic_phase_of_homologous_DNA_pairing_and_strand_exchange%R-MMU-5693616	0.0162866	0.0356707	0.475546	1.7083	9	26	BRCA2;DNA2;EXO1;RFC5;TOPBP1;RFC2;BLM;RFC4;RFC3;XRCC2;RAD51C;RAD9A;RPA1;RPA3;ATRIP;TOP3A
RA_Hedgehog_'off'_state%R-MMU-5610787	0.0164425	0.0359019	0.322738	1.50704	10	81	TUBA1C;TUBA1B;TUBB6;PSMD6;PSMD12;TUBB3;PSME3;PSMC4;PSMC3;WDR35;PSMA7;PSMC5;PSMD7;PSMD2;PRKAR1A;PSMD14;TUBB4B;PSMC1;PSMD1;TUBB2A;PSMD11;PSMC2;PSMC6;TUBB2B;IFT57;PSMD13;PSMD3;ADCY3;PSMD4;SUFU;PSMB6;PSMB5;PSME4;CUL1;ADCY4;PSMD10;PSME1;PSMD9;IFT122
KEGG_Circadian_rhythm%mmu04710	0.00943396	0.035998	-0.464707	-1.82914	3	28	PER3;PRKAA2;FBXL3;NPAS2;RORC;BHLHE41;CRY2;BTRC;PRKAG2;PRKAB2;NR1D1;RORA
KEGG_Basal_transcription_factors%mmu03022	0.00991736	0.0364055	0.447923	1.77792	5	39	GTF2H1;TAF4B;GTF2F1;GTF2F2;TAF5;GTF2A2;GTF2H4;GTF2E1;TAF10;TAF12;GTF2E2;GTF2H5;ERCC3;TAF5L;TAF2;TAF15;TAF6;CCNH;GTF2H3;TBPL1;TAF11;TAF6L;GTF2A1;GTF2H2;TAF3;CDK7;TBP;GTF2B;TAF7;TAF1;TAF9B
KEGG_Neuroactive_ligand-receptor_interaction%mmu04080	0.00983607	0.0364055	-0.252687	-1.4121	2	125	GABBR1;NR3C1;CHRNB4;PTGFR;GPHA2;GRIK5;VIPR1;LYNX1;AVPR1A;GRIK4;THRA;GRM4;THRB;MC5R;ADRA2C;UCN2;ADORA1;NPBWR1;TSHR;GABRA4;P2RX6;EDN1;ADRB3;CNR1;LEP;PTH1R;VIPR2;MC1R;ADRA1B;S1PR5;GALR2;EDN3;GABRP;GHR;MC2R;GRIN3A;CHRNE;RXFP1;CALCB;P2RX2;PTGER3;LPAR4;NPFF;NPY1R;CRHR2;F2R;GLRB;LYPD6;KISS1R;GRIA1;ADRB1;GRIA3;CHRNB2;CHRND;CHRNA1
KEGG_Gastric_cancer%mmu05226	0.00980392	0.0364055	-0.247809	-1.38043	2	123	CDKN1B;FGFR2;AXIN2;WNT16;FZD7;WNT10B;GAB1;TGFB2;DVL2;PIK3CB;PIK3R1;FZD2;APC2;WNT5B;TGFB3;WNT11;WNT9A;ABCB1A;FZD3;PIK3R2;CDKN2B;LRP6;DDB2;FGF18;TCF7L1;FGF9;FZD8;MAPK3;FRAT1;ARAF;ERBB2;FZD9;WNT6;SMAD4;FGF22;RXRA;WNT3;WNT7B;FZD1;FGF1;PIK3R3;WNT3A;EGF;BCL2;RXRG
RA_Azathioprine_ADME%R-MMU-9748787	0.0167504	0.0364628	0.525223	1.68843	9	18	IMPDH2;NME1;SLC29A2;IMPDH1;NME2;GMPS;RAC1;XDH
RA_Toll_Like_Receptor_7/8_(TLR7/8)_Cascade%R-MMU-168181	0.0170279	0.0368592	0.351559	1.56287	10	62	DUSP6;DUSP7;NFKB1;PPP2R1B;RELA;UBE2N;PPP2CA;ATF1;MAP2K4;HMGB1;NFKB2;DUSP4;MAPKAPK2;MAP3K7;NFKBIB;PPP2CB;TNIP2;PPP2R1A;ECSIT;MAPK14;CUL1;UBE2V1;MAP2K3;TLR4;CD14;MAPK11;TLR7;VRK3;IKBKB;TICAM1
RA_Caspase_activation_via_extrinsic_apoptotic_signalling_pathway%R-MMU-5357769	0.0170358	0.0368592	0.53657	1.63417	9	15	CASP3;RIPK1;APPL1;TNFRSF10B;CASP8;TLR4;CD14;TICAM1
KEGG_Antigen_processing_and_presentation%mmu04612	0.0109718	0.0378788	0.396077	1.67972	6	52	HSPA8;HSP90AA1;HSPA4;CALR;PSME3;PDIA3;NFYB;NFYC;NFYA;HSPA5;IFI30;H2-DMB1;CTSB;LGMN;CANX;TNF;HSP90AB1;CIITA;CTSS;H2-DMB2;PSME2B;H2-DMA;PSME1;H2-Q10;H2-T24;H2-M3;TAP1;H2-AB1;TAPBP;CD74;TAP2;B2M;H2-Q4;H2-T22;H2-K1;H2-AA
KEGG_B_cell_receptor_signaling_pathway%mmu04662	0.0106383	0.0378788	0.359636	1.61744	6	67	AKT1;NFKB1;RELA;PLCG2;BCL10;RAC1;CD81;MAP2K1;GRB2;KRAS;PIRA2;PIRA12;PTPN6;VAV2;NRAS;LILRA6;VAV3;FCGR2B;INPP5D;LYN;NFKBIB;MAP2K2;PIRB;VAV1;RAC2;SYK;CHUK;IFITM1;PPP3R1;PIK3CD;BTK;LILRB4A;HRAS;PIK3AP1;DAPP1;IKBKB;MALT1;NFKBIE;AKT2
KEGG_Fc_epsilon_RI_signaling_pathway%mmu04664	0.0107692	0.0378788	0.367716	1.61393	6	59	PLA2G4E;AKT1;IL13;PLCG2;RAC1;MAP2K4;MAP2K1;GRB2;KRAS;ALOX5AP;PLA2G4F;FCER1A;VAV2;NRAS;TNF;VAV3;FCER1G;INPP5D;LYN;MAP2K2;VAV1;RAC2;SYK;LCP2;MAPK14;PIK3CD;FYN;BTK;PLA2G4B;MAP2K3;PDPK1;MAPK11;HRAS
KEGG_Legionellosis%mmu05134	0.0108865	0.0378788	0.379368	1.62592	6	54	CASP3;CXCL1;HSPD1;HSPA8;NFKB1;EEF1G;CYCS;RELA;ARF2;ARF1;HBS1L;MYD88;NFKB2;CASP7;ITGB2;VCP;TNF;RAB1A;ITGAM;NAIP2;C3;CASP8;NAIP5;IL6;TLR4;CD14;CXCL3;NAIP6;CXCL2;APAF1;CASP1;TLR2
KEGG_Acute_myeloid_leukemia%mmu05221	0.01059	0.0378788	0.364837	1.6191	6	63	MYC;DUSP6;CCNA2;STAT3;AKT1;EIF4EBP1;NFKB1;RELA;RARA;PPARD;STAT5A;MAP2K1;GRB2;TCF7;KRAS;RPS6KB2;RPS6KB1;BCL2A1D;NRAS;FLT3;SPI1;RUNX1;ITGAM;MAP2K2;CSF1R;CHUK;BCL2A1B;PIK3CD;PIM2;CD14;HRAS;PML;FCGR1;MTOR;IKBKB;BAD
RA_Apoptotic_execution_phase%R-MMU-75153	0.0176282	0.0380258	0.404811	1.64998	10	43	CASP3;DSG3;HMGB2;KPNB1;CLSPN;DNM1L;LMNB1;VIM;HMGB1;CASP6;DBNL;CASP7;DFFA;ACIN1;KPNA1;LMNA;PLEC
KEGG_Propanoate_metabolism%mmu00640	0.0117925	0.0393314	-0.448758	-1.76636	4	28	ALDH6A1;ACOX3;LDHB;ACSS2;PCCB;MCEE;ECHS1;ACACB;ACOX1;ABAT;BCKDHA;ACSS3;EHHADH;MLYCD;BCKDHB;ACADS;HIBCH
KEGG_Malaria%mmu05144	0.0115702	0.0393314	0.420724	1.69067	6	41	THBS2;TGFB1;THBS1;SELE;ICAM1;THBS4;CD81;MYD88;IL10;SELP;KLRB1B;ITGB2;MET;TNF;CCL2;PECAM1;CCL12;ITGAL;CD40;IL6;TLR4;HGF;KLRK1;TLR2;TLR9;IL1B;ACKR1;SDC1;HBB-BS;HBA-A2
KEGG_Dilated_cardiomyopathy%mmu05414	0.0117994	0.0393314	-0.30853	-1.5798	3	79	ADCY6;CACNB3;ADCY9;TPM1;CACNA2D1;TGFB2;DES;CACNB4;CACNB1;CACNG4;DMD;ITGB5;ADCY2;CACNG6;TGFB3;ATP2A1;TTN;IGF1;SGCG;TNNT2;SGCA;SLC8A3;CACNA1S;ITGA10;ITGA8;ITGA11;CACNG1;MYL2;TNNI3;LAMA2;TPM2;MYL3;ADCY5;ADCY1
RA_Carboxyterminal_post-translational_modifications_of_tubulin%R-MMU-8955332	0.0184255	0.0396258	0.520476	1.67317	10	18	TUBA1C;TUBA1B;TUBB6;TUBB3;TUBB4B;TUBB2A;TTLL4;TUBB2B;TTLL12
KEGG_Pentose_phosphate_pathway%mmu00030	0.0124777	0.040659	0.474819	1.66604	6	24	PRPS1;G6PDX;TKT;PFKL;PGD;GPI1;DERA;PRPS1L3;PFKP;PGM2;TALDO1;H6PD
KEGG_N-Glycan_biosynthesis%mmu00510	0.0126183	0.040659	0.411464	1.72546	7	46	STT3A;RPN2;B4GALT1;MOGS;RPN1;DDOST;STT3B;MGAT2;ALG8;MAN2A1;ALG3;ALG10B;DPAGT1;ALG9;GANAB;DAD1;DPM2;MGAT1;TUSC3;FUT8;MGAT4B;ALG5;ALG14;ALG12;DOLPP1;ALG1;MAN1A2
KEGG_Amino_sugar_and_nucleotide_sugar_metabolism%mmu00520	0.0125786	0.040659	0.412928	1.70783	7	44	HK2;UAP1;GMPPB;PMM2;UGDH;CMAH;GNPNAT1;GALE;NANS;UXS1;HK1;GPI1;NPL;CMAS;PGM2;PGM3;MPI;CHIT1;GALK1;CYB5R1;GFPT2;GMDS;GFPT1
RA_HDR_through_Single_Strand_Annealing_(SSA)%R-MMU-5685938	0.0193861	0.0415666	0.479316	1.65475	11	22	DNA2;EXO1;RFC5;TOPBP1;RFC2;BLM;RFC4;RFC3;RAD9A;RPA1;RPA3;ATRIP;TOP3A
RA_Toll_Like_Receptor_9_(TLR9)_Cascade%R-MMU-168138	0.0197869	0.042299	0.344621	1.55082	12	66	DUSP6;DUSP7;NFKB1;RBSN;PPP2R1B;RELA;UBE2N;PPP2CA;ATF1;MAP2K4;HMGB1;NFKB2;DUSP4;MAPKAPK2;MAP3K7;EEA1;NFKBIB;PPP2CB;TNIP2;PPP2R1A;ECSIT;MAPK14;CUL1;UBE2V1;MAP2K3;TLR4;CD14;MAPK11;VRK3;IKBKB;TICAM1;TAB3;TLR9;MAPKAPK3;FBXW11;UBB
KEGG_Metabolism_of_xenobiotics_by_cytochrome_P450%mmu00980	0.013587	0.0423679	-0.349852	-1.57887	4	46	GSTT3;GSTM1;EPHX1;GSTA2;GSTK1;DHDH;ALDH3A1;ADH1;CYP2S1;GSTT1;UGT1A6A;UGT1A1;GSTM5;CYP2F2;MGST3;GSTT2;GSTM7;ADH7;GSTM2;GSTA3
KEGG_Leukocyte_transendothelial_migration%mmu04670	0.0133333	0.0423679	0.323033	1.54958	8	91	THY1;MSN;ACTB;PTK2B;VCL;ACTG1;ITGB1;GNAI2;VASP;ICAM1;ROCK2;PLCG2;RAP1A;RAC1;RAP1B;RHOA;PXN;CXCL12;NCF1;CYBA;EZR;ITGB2;VAV2;CDC42;MYL12A;NCF2;VAV3;CYBB;NCF4;PECAM1;CTNNA1;ACTN1;ITGAM;MMP9;VAV1;RAC2;ACTN4;CXCR4;ITGA4;ITGAL;ROCK1;CDH5;MAPK14;PIK3CD;MYL12B;PTK2;RHOH
KEGG_Coronavirus_disease%mmu05171	0.0135318	0.0423679	0.280922	1.50167	9	182	MMP3;TNFRSF1A;STAT3;RSL24D1;F13A1;NFKB1;MMP1B;TRAF3;RELA;IRAK4;MASP1;PLCG2;C5AR1;RPL36AL;RPL41;MYD88;C1QB;IL6ST;ACE;SELP;RPL7A;HBEGF;MAP3K7;RPL27;RPL10;JAK1;TNF;TBK1;CCL2;RPL38;IFNAR2;CYBB;RPL29;IRF9;NFKBIB;ADAR;IFNAR1;CGAS;C3AR1;CCL12;SYK;RPS2;CHUK;RPS27L;C3;MAPK14;PIK3CD;ADAM17;IRAK1;STAT1;EIF2AK2;NLRP3;CFB;C1QC;IL6;TLR4;MAPK11;TLR7;RPS11;IFIH1;IKBKB;RPL15;RPL6;OAS1G;NRP1;DDX58;CASP1;TLR8;TLR2;…
RA_MAPK_targets/_Nuclear_events_mediated_by_MAP_kinases%R-MMU-450282	0.0201005	0.0428411	0.503264	1.61783	11	18	DUSP6;DUSP7;PPP2R1B;PPP2CA;ATF1;DUSP4;PPP2CB;PPP2R1A
KEGG_Mucin_type_O-glycan_biosynthesis%mmu00512	0.0143885	0.0434652	0.506367	1.72686	7	21	ST3GAL1;GALNT3;GALNT4;ST6GALNAC4;GALNT1;GCNT1;B4GALT5;B3GNT3;GALNT7;C1GALT1;GALNT16;GALNT10;ST6GALNAC2;GALNT2;C1GALT1C1
KEGG_Protein_export%mmu03060	0.0143627	0.0434652	0.478996	1.71069	7	26	SEC61A1;SRP72;SPCS3;SRPR;HSPA5;SEC61B;SRP19;SEC61G;SEC11A;SRP54B;SRP68;SRPRB;SPCS2;SRP54C;SRP9;SPCS1
KEGG_Non-alcoholic_fatty_liver_disease%mmu04932	0.0142045	0.0434652	0.300636	1.54766	9	136	CASP3;TNFRSF1A;TGFB1;EIF2S1;AKT1;CYC1;COX5B;ATF4;PRKAB1;NFKB1;SDHD;MLX;MAP3K5;CYCS;RELA;UQCRB;UQCR10;UQCRQ;COX8A;RAC1;NDUFS8;COX6A1;NDUFV2;COX5A;BAX;COX7B;NDUFA12;UQCRC2;NDUFA10;UQCRFS1;COX7C;CASP7;SDHB;CDC42;NDUFB7;NDUFA1;TNF;UQCRC1;NDUFB6;NDUFAB1;UQCR11;MAP3K11;NDUFV1;SOCS3;NDUFA11;NDUFA9;NDUFB10;COX7A2;NDUFA8;BID;SDHA;MAPK14;PIK3CD;CASP8;IL6;NDUFA5;PRKAG1;GSK3A;MAPK11;COX6C;NDUFC2
RA_A_tetrasaccharide_linker_sequence_is_required_for_GAG_synthesis%R-MMU-1971475	0.0206186	0.0438144	-0.492344	-1.70055	7	19	CSPG5;GPC6;GPC2;CSPG4;XYLT2;GPC3;DCN;BGN;SDC2;GPC4
RA_Sphingolipid_metabolism%R-MMU-428157	0.021021	0.0445371	-0.281888	-1.45505	6	80	SGMS1;ACER3;ACER1;CERS5;ESYT3;SPNS2;KDSR;ARSA;ORMDL3;ACER2;NEU3;ORMDL1;CERS1;SGPL1;PPM1L;PLPP3;ARSG;GBA2;PRKD2;PLPP1;ARSB;HEXB;SPHK2;SGPP1;ASAH2;SMPD2;ESYT2;ARSK
KEGG_Thyroid_cancer%mmu05216	0.0149007	0.0445484	0.428617	1.66147	8	35	MYC;TPR;TPM3;TFG;NTRK1;MAP2K1;TRP53;TCF7;BAX;KRAS;GADD45A;NRAS;RET;MAP2K2
KEGG_Retinol_metabolism%mmu00830	0.0151134	0.0446085	-0.370685	-1.6463	5	41	CYP2W1;SDR16C5;CYP2B19;AOX1;BCO1;CYP3A13;ADH1;ALDH1A7;CYP26B1;CYP2S1;DHRS3;UGT1A6A;UGT1A1;ALDH1A1
KEGG_Chemical_carcinogenesis%mmu05204	0.0152284	0.0446085	-0.376853	-1.59356	5	37	GSTT3;GSTM1;EPHX1;GSTA2;GSTK1;CYP3A13;GSTT1;UGT1A6A;UGT1A1;GSTM5;MGST3;GSTT2;GSTM7;SULT1A1;GSTM2;GSTA3;MGST2
KEGG_Allograft_rejection%mmu05330	0.0160428	0.0465241	0.47437	1.68852	8	25	IL10;H2-DMB1;GZMB;TNF;H2-DMB2;CD80;H2-DMA;CD86;CD40;H2-Q10;H2-T24;H2-M3;H2-AB1;H2-Q4;H2-T22;H2-K1;H2-AA
RA_PIP3_activates_AKT_signaling%R-MMU-1257604	0.0220386	0.0465548	0.274456	1.44428	15	163	EPGN;AKT1;PSMD6;HDAC1;TGFA;PSMD12;IL1RL1;TNKS2;TRIM27;PSME3;RHOG;RBBP7;PPP2R1B;AREG;PSMC4;IRAK4;PPP2CA;PSMC3;RHEB;RAC1;PSMA7;PSMC5;PSMD7;GRB2;PSMD2;MYD88;PSMD14;PSMC1;GATAD2A;PHC2;PSMD1;PSMD11;RPS6KB2;PSMC2;HBEGF;SUZ12;RBBP4;PSMC6;EED;PIP4K2A;PSMD13;MBD3;PSMD3;BMI1;LAMTOR3;LAMTOR5;RRAGA;PSMD4;PPP2CB;TNKS;VAV1;RAC2;EZH2;FGF23;MDM2;CSNK2B;PSMB6;PSMB5;CD80;PIK3CD;IRAK1;PSME4;FYN;CD86;PSMD10;TRIB3;PS…
RA_MAP2K_and_MAPK_activation%R-MMU-5674135	0.0228013	0.0478827	0.458712	1.64782	13	26	FN1;ACTB;VCL;ACTG1;RAP1A;TLN1;RAP1B;ITGA2B;APBB1IP;KRAS;IQGAP1;ARRB2;LAMTOR3;MAP2K2;MARK3;ITGB3
RA_RHOH_GTPase_cycle%R-MMU-9013407	0.0228013	0.0478827	0.460573	1.65451	13	26	TFRC;PAK6;ARHGDIA;ARHGDIB;STOM;ROCK2;NSFL1C;VAMP3;PAK2;VCP
KEGG_Circadian_entrainment%mmu04713	0.0174419	0.0500806	-0.315554	-1.56257	5	67	PER3;ADCY6;ADCY9;CAMK2A;GUCY1A1;CAMK2B;GUCY1B1;ADCY2;ITPR3;GNAO1;RYR1;CALM5;NOS1;MAPK3;PLCB4;GNG7;ADCY5;ADCY1;PRKG1;RPS6KA5;PRKACB;GRIA1;GNG4;GUCY1A2;RASD1;GRIA3;CACNA1G
RA_Stimuli-sensing_channels%R-MMU-2672351	0.0239362	0.0501185	-0.322228	-1.57119	8	60	WNK4;TRPV6;UNC79;TRDN;WNK2;ANO8;ANO9;CASQ1;ANO7;TRPC1;MCOLN1;CASQ2;RYR1;CLCN1;ANO10;TSC22D3;ANO5;SCNN1G;CLCN2
RA_TRAF6_mediated_induction_of_NFkB_and_MAP_kinases_upon_TLR7/8_or_9_activation%R-MMU-975138	0.0252765	0.0526163	0.346966	1.52999	15	61	DUSP6;DUSP7;NFKB1;PPP2R1B;RELA;UBE2N;PPP2CA;ATF1;MAP2K4;HMGB1;NFKB2;DUSP4;MAPKAPK2;MAP3K7;NFKBIB;PPP2CB;TNIP2;PPP2R1A;ECSIT;MAPK14;CUL1;UBE2V1;MAP2K3;TLR4;CD14;MAPK11;VRK3;IKBKB;TICAM1
RA_MyD88_dependent_cascade_initiated_on_endosome%R-MMU-975155	0.0252765	0.0526163	0.346966	1.52999	15	61	DUSP6;DUSP7;NFKB1;PPP2R1B;RELA;UBE2N;PPP2CA;ATF1;MAP2K4;HMGB1;NFKB2;DUSP4;MAPKAPK2;MAP3K7;NFKBIB;PPP2CB;TNIP2;PPP2R1A;ECSIT;MAPK14;CUL1;UBE2V1;MAP2K3;TLR4;CD14;MAPK11;VRK3;IKBKB;TICAM1
RA_Senescence-Associated_Secretory_Phenotype_(SASP)%R-MMU-2559582	0.0254372	0.052797	0.420123	1.57255	15	29	UBE2C;CCNA2;UBE2S;CDK6;ANAPC15;ANAPC4;CEBPB;ANAPC1;UBE2E1;CDC27;FZR1;CDK2
KEGG_Viral_protein_interaction_with_cytokine_and_cytokine_receptor%mmu04061	0.0197869	0.0562569	0.341319	1.51012	12	61	TNFRSF1A;CXCL1;LTBR;CXCL14;PF4;CSF1;IL10;CX3CR1;CCL6;CXCL12;CCL17;CCL9;CCR2;IL6ST;TNFSF14;IL19;TNF;CCL11;CCL2;CCL20;CXCR2;TNFRSF1B;CCL12;CCL7;CXCR4;TNFRSF10B;CSF1R;CCR1;CCL24;IL6;CCR5;CXCL3;TNFRSF14;IL10RB;CCL3;IL18RAP;CXCL2;IL10RA
RA_ISG15_antiviral_mechanism%R-MMU-1169408	0.0276873	0.0573007	0.447236	1.6066	16	26	EIF4A1;EIF4A3;EIF4E;EIF4G2;EIF4G1;EIF4G3;UBE2N;EIF4E2;EIF4E3;UBE2E1;FLNB;TRIM25
KEGG_C-type_lectin_receptor_signaling_pathway%mmu04625	0.0205882	0.0579669	0.312739	1.52165	13	97	AKT1;BCL3;CALM1;CD209E;NFKB1;RELA;MAP3K14;PLCG2;BCL10;ITPR2;IL10;RHOA;CCL17;KRAS;CD209A;RRAS2;NFKB2;LSP1;MAPKAPK2;PLK3;NRAS;TNF;FCER1G;IRF9;PTGS2;CD209D;SYK;CHUK;MDM2;EGR3;CLEC4E;PPP3R1;MAPK14;PIK3CD;CLEC4N;CASP8;STAT1;CBLB;NLRP3;EGR2;IL6;CLEC4D;CLEC7A;MAPK11;HRAS;RELB;IKBKB;MALT1;CASP1;IRF1;STAT2;CARD9;AKT2;IL1B;PYCARD;CALM4;KSR1
KEGG_Colorectal_cancer%mmu05210	0.021021	0.0586163	0.324154	1.52094	13	83	MYC;CASP3;TGFB1;AKT1;BIRC5;TGFA;TGFBR2;CYCS;AREG;RALGDS;RALB;RAC1;MAP2K1;GRB2;TRP53;TCF7;RHOA;BAX;KRAS;RPS6KB2;RPS6KB1;TGFBR1;APPL1;GADD45A;PMAIP1;NRAS
RA_Regulation_of_TP53_Activity%R-MMU-5633007	0.0290698	0.0599879	0.296495	1.4668	19	110	AURKB;CCNA2;DNA2;TPX2;EXO1;RFC5;HDAC1;SSRP1;PRKAB1;TAF4B;TOPBP1;RBBP7;RFC2;BLM;PPP2R1B;PPP2CA;PRMT5;BRD7;TAF5;RFC4;PIN1;GATAD2A;BRPF1;RBBP4;TAF10;PIP4K2A;TAF12;SMYD2;RFC3;HIPK1;MBD3;PPP2CB;KMT5A;TAF15;PPP2R1A;MDM2;CSNK2B;TAF6;RAD9A;RPA1;MLST8;PDPK1;TAF11;PML;MTA2;RPA3;ATRIP;MTOR;TOP3A;DAXX;HDAC2;PIP4K2B
RA_Cargo_concentration_in_the_ER%R-MMU-5694530	0.029316	0.0603216	0.445482	1.6003	17	26	TGFA;SEC24B;LMAN1;AREG;TMED10;CTSC;TMED2;SEC24D;PREB;GOSR2;MCFD2;CTSZ;SEC24C;SEC23A;F5;LMAN2
RA_Collagen_chain_trimerization%R-MMU-8948216	0.0294906	0.0605066	-0.368948	-1.56628	10	37	COL4A5;COL4A6;COL7A1;COL16A1;COL11A1;COL22A1;COL8A1;COL9A1;COL9A3;COL20A1;COL27A1;COL6A6;COL4A4;COL11A2;COL8A2;COL1A2;COL17A1;COL2A1
RA_DAP12_interactions%R-MMU-2172127	0.030303	0.0619953	0.397768	1.55238	18	36	GM9733;SIRPA;PLCG2;RAC1;GRB2;KRAS;CLEC5A;CD300LB;VAV2;VAV3;GM5150;TREM2;SYK;GRAP2;TREM1;FYN;BTK;H2-Q10;HRAS;KLRK1;H2-T24;H2-M3
RA_Platelet_activation,_signaling_and_aggregation%R-MMU-76002	0.0308725	0.0629799	0.257527	1.38561	22	185	FN1;TGFB1;FLNA;PTPN1;WDR1;VCL;CALM1;ACTG1;F13A1;PF4;RHOG;SHC1;GNG5;GNAI2;CRK;PLCG2;RAP1A;RAC1;TMSB4X;TLN1;RAP1B;ITGA2B;ITPR2;GRB2;DGKH;OLA1;RHOA;APBB1IP;P2RY1;PDPN;RARRES2;F2RL2;PLEK;PIK3R5;YWHAZ;SELP;CD63;ARRB2;VEGFA;PTPN6;DGKZ;VAV2;CDC42;VAV3;PCYOX1L;FCER1G;LAMP2;LYN;PECAM1;ACTN1;FERMT3;PIK3CG;VAV1;RAC2;SYK;ACTN4;GNG10;P2RY12;GNA11;SERPINA3F;F5;SRGN;CYB5R1;ITGB3;FYN;PRKCE;GNGT2;PROS1;LGALS3BP;R…
KEGG_Breast_cancer%mmu05224	0.0228758	0.0631808	-0.243774	-1.35008	6	121	AXIN2;WNT16;FZD7;WNT10B;DVL2;PIK3CB;PIK3R1;FZD2;APC2;HEY1;WNT5B;WNT11;WNT9A;FZD3;PIK3R2;IGF1;KIT;LRP6;DDB2;FGF18;NOTCH3;DLL1;NOTCH1;JAG2;TCF7L1;FGF9;FZD8;MAPK3;FRAT1;ARAF;ERBB2;FZD9;WNT6;FGF22;WNT3;WNT7B;FZD1;FGF1;PIK3R3;WNT3A;EGF
KEGG_Various_types_of_N-glycan_biosynthesis%mmu00513	0.0231405	0.0633089	0.401515	1.57409	13	36	STT3A;RPN2;B4GALT1;RPN1;DDOST;STT3B;MGAT2;MAN2A1;B4GALNT4;ALG3;ALG9;B4GALNT3;DAD1;MGAT1;TUSC3;FUT8;MGAT4B;ALG14;ALG12;ALG1;MAN1A2
KEGG_Pyrimidine_metabolism%mmu00240	0.023511	0.0637213	0.386821	1.61544	14	45	TK1;CAD;RRM2;RRM1;NME1;UCK2;NME2;TYMS;DUT;CTPS;DTYMK;UMPS;DCTD;UPP1;DCTPP1;CMPK1;ENTPD3;ENTPD1;NME7
KEGG_Transcriptional_misregulation_in_cancer%mmu05202	0.0239437	0.0642932	0.273877	1.42325	16	147	MYC;ETV4;DUSP6;MMP3;NSD2;ETV5;FUS;CCNA2;H3C2;HDAC1;TGFBR2;EWSR1;H3F3B;NFKB1;HMGA2;HPGD;TFE3;RELA;RARA;NTRK1;ATF1;TRP53;CEBPB;PLAT;BAX;PLAU;NFKBIZ;GZMB;BMP2K;BCL2A1D;GADD45A;MET;ETV6;FLT3;SPI1;PBX1;JMJD1C;BMI1;RUNX1;ITGAM;MMP9;MLLT3;TAF15;FLT1;AFF1;CSF1R;BCL2A1B;MDM2;ITGB7;FUT8;NR4A3;MLF1;TRAF1;DDX5;CD86;CD40;HHEX;PTK2;IL6;SIN3A;FLI1;CD14;CDK9;ELK4;PRCC;RUNX2;PML;FCGR1
RA_Sphingolipid_de_novo_biosynthesis%R-MMU-1660661	0.0318302	0.0647487	-0.33569	-1.49195	11	44	SGMS1;ACER3;ACER1;CERS5;SPNS2;KDSR;ORMDL3;ACER2;ORMDL1;CERS1;SGPL1;PPM1L;PLPP3;PRKD2;PLPP1;SPHK2;SGPP1
KEGG_Sphingolipid_metabolism%mmu00600	0.0245232	0.0652451	-0.317416	-1.48375	8	51	SGMS1;ACER3;ACER1;CERS5;GAL3ST1;KDSR;ARSA;ACER2;NEU3;CERS1;SGPL1;PLPP3;UGT8A;GBA2;PLPP1;HEXB;SPHK2;SGPP1;ASAH2;SMPD2
RA_Biosynthesis_of_the_N-glycan_precursor_(dolichol_lipid-linked_oligosaccharide,_LLO)_and_transfer_to_a_nascent_protein%R-MMU-446193	0.0322581	0.0652472	0.333374	1.48842	20	63	ST3GAL1;NUS1;SLC35C1;ST3GAL4;UAP1;ALG8;PMM2;GNPNAT1;ALG3;NANS;DPAGT1;ALG9;ST6GALNAC4;DPM2;NPL;CMAS;PGM3;MPI;ALG5;GFPT2;ALG14;GMDS;GFPT1;ST8SIA4;ALG12;DOLPP1;ALG1
RA_Regulation_of_FZD_by_ubiquitination%R-MMU-4641263	0.0322581	0.0652472	-0.481973	-1.61362	12	17	RNF43;RSPO3;LRP6;RSPO1;ZNRF3;LGR5;FZD8
RA_Cargo_recognition_for_clathrin-mediated_endocytosis%R-MMU-8856825	0.0325926	0.0657376	0.314736	1.45944	21	76	TFRC;EPGN;STON2;M6PR;TGFA;CLTC;AP2S1;AP2M1;AREG;SH3KBP1;TACR1;NEDD8;GRB2;COPS6;VAMP3;DAB2;NECAP1;COPS8;PICALM;ARRB2;HBEGF;STAM2;COPS2;COPS3;AP2A2;AP2A1
KEGG_Salivary_secretion%mmu04970	0.0255682	0.067407	-0.310745	-1.48805	8	59	ADCY6;ADCY9;TRPV6;VAMP2;ATP2B4;CST3;GUCY1A1;GUCY1B1;KCNMA1;ADCY2;SLC12A2;ITPR3;AMY1;ADRB3;ATP1B2;CALM5;NOS1;ATP1A2;ADRA1B;PLCB4;ATP1B1;ADCY5;ADCY1;PRKG1;PRKACB;FXYD2;LYZ1;GUCY1A2;ADRB1
KEGG_Toxoplasmosis%mmu05145	0.0262774	0.0680396	0.30166	1.46837	17	96	CASP3;TNFRSF1A;TGFB1;HSPA8;STAT3;AKT1;NFKB1;ITGB1;GNAI2;CYCS;RELA;IRAK4;ITGA6;MYD88;IL10;H2-DMB1;PIK3R5;IFNGR1;MAP3K7;JAK1;TNF;IFNGR2;NFKBIB;CIITA;PIK3CG;JAK2;CHUK;LAMC2;LDLR;H2-DMB2;MAPK14;IRAK1;CASP8;STAT1;H2-DMA;CD40;SOCS1;MAP2K3;TLR4;PDPK1;CCR5;MAPK11;IRGM1;IL10RB;BIRC3;IKBKB;BAD;IL10RA;TLR2;AKT2;IGTP;H2-AB1;IRGM2;GNAI3;PIK3R6
KEGG_MicroRNAs_in_cancer%mmu05206	0.0260989	0.0680396	0.266959	1.40365	18	154	MYC;CASP3;KIF23;CD44;STMN1;DNMT1;ITGA5;SLC7A1;STAT3;CDK6;HDAC1;THBS1;HNRNPK;NFKB1;BRCA1;HMGA2;SHC1;CCNE1;CDC25B;CRK;FSCN1;E2F1;PLCG2;CDC25C;RASSF1;CDCA5;EFNA5;MAP2K1;VIM;GRB2;SPRY2;TRP53;CCNE2;E2F3;GLS2;RHOA;KRAS;CDC25A;PLAU;E2F2;VEGFA;EZR;TNC;MET;NRAS;MCL1;PDGFRA;PTGS2;BMI1;MAP2K2;MMP9;UBE2I;DNMT3B;HMOX1;MARCKS;EZH2;MDM2;RPTOR;ROCK1
KEGG_Drug_metabolism%mmu00982	0.0273224	0.0701194	-0.333172	-1.49359	9	44	GSTT3;GSTM1;GSTA2;AOX1;GSTK1;ALDH3A1;ADH1;GSTT1;FMO5;UGT1A6A;UGT1A1;GSTM5;MGST3;GSTT2;GSTM7;ADH7;GSTM2;GSTA3;AOX3;FMO2;MGST2;FMO1
RA_Complex_I_biogenesis%R-MMU-6799198	0.0357143	0.071831	0.366193	1.50499	21	45	NDUFAF4;NDUFS8;NDUFV2;NDUFA12;NDUFA10;NDUFB7;NDUFA1;NDUFB6;NDUFAB1;NDUFV1;NDUFA9;NDUFB10;NDUFA8;ECSIT;NDUFAF2;NDUFA5;NDUFAF6;NDUFAF5;NDUFC2;NDUFS4;NDUFS1;TMEM186;NDUFB8;NDUFAF7;NDUFB4;NDUFAF1;NDUFC1;NDUFS6;TIMMDC1;NDUFB3;NDUFS7;NDUFB9;NDUFS5
KEGG_Longevity_regulating_pathway%mmu04213	0.0287356	0.072341	-0.3073	-1.45085	9	56	PRKAA2;ADCY6;ADCY9;CAT;CRYAB;PIK3CB;PIK3R1;ADCY2;FOXO3;PIK3R2;PRKAG2;IRS1;IGF1;INSR;PRKAB2;HSPA1A;HSPA2;FOXO1;HSPA1L;PRKAG3;ADCY5;ADCY1
KEGG_Alcoholism%mmu05034	0.0291545	0.072341	0.305783	1.46811	19	90	H2AC4;SLC29A2;CAMKK2;H3C2;HDAC1;CALM1;ATF4;H3F3B;MAOA;SHC1;GNG5;GNAI2;H2AC10;H2BC18;PPP1CA;H2AC19;GNB1;HAT1;H2BC22;MAP2K1;GRB2;KRAS
KEGG_Chronic_myeloid_leukemia%mmu05220	0.0291859	0.072341	0.329823	1.49657	18	72	MYC;TGFB1;AKT1;CDK6;HDAC1;CTBP2;TGFBR2;NFKB1;SHC1;RELA;CRK;E2F1;STAT5A;MAP2K1;GRB2;TRP53;E2F3;BAX;KRAS;E2F2;TGFBR1;CBL;GADD45A;NRAS;RUNX1;MAP2K2;BCR
KEGG_Graft-versus-host_disease%mmu05332	0.0287253	0.072341	0.459713	1.64182	15	26	H2-DMB1;GZMB;TNF;H2-DMB2;CD80;H2-DMA;CD86;IL6;H2-Q10;H2-T24;H2-M3;H2-AB1;IL1B;H2-Q4;H2-T22;H2-K1;H2-AA
KEGG_Cytokine-cytokine_receptor_interaction%mmu04060	0.0299728	0.0730428	0.258985	1.37447	21	163	TNFRSF1A;CXCL1;LTBR;CXCL14;NGF;TGFB1;TSLP;IL1RL2;OSMR;TGFBR2;IL1RL1;PF4;TNFRSF18;IL13;IL1R1;RELT;IL17RA;TNFRSF12A;IL4RA;TNFRSF21;CSF1;IL10;CX3CR1;CCL6;CXCL12;CCL17;CLCF1;IL17RC;CCL9;CCR2;IL6ST;IL13RA1;CSF2RB2;TNFSF14;IL19;IFNGR1;TNFSF8;TNFRSF19;TGFBR1;TNFRSF13B;TNF;CCL11;CCL2;IFNGR2;CCL20;CRLF2;CXCR2;IFNAR2;CSF2RB;TNFRSF1B;IFNAR1;CSF2RA;CCL12;CCL7;CXCR4;TNFRSF10B;CSF1R;IL13RA2;CCR1;TNFSF18;CCL24;…
KEGG_Small_cell_lung_cancer%mmu05222	0.0298063	0.0730428	0.310776	1.46902	19	85	MYC;CASP3;FN1;COL4A1;COL4A2;ITGA3;AKT1;CKS2;CDK6;NFKB1;ITGB1;CKS1B;TRAF3;CYCS;RELA;CCNE1;ITGA6;E2F1;ITGA2B;TRP53;CCNE2;E2F3;BAX
RA_Toll_Like_Receptor_10_(TLR10)_Cascade%R-MMU-168142	0.0374415	0.0742942	0.333061	1.45872	23	57	DUSP6;DUSP7;NFKB1;PPP2R1B;RELA;UBE2N;PPP2CA;ATF1;MAP2K4;HMGB1;NFKB2;DUSP4;MAPKAPK2;MAP3K7;NFKBIB;PPP2CB;TNIP2;PPP2R1A;ECSIT;MAPK14;CUL1;UBE2V1;MAP2K3;MAPK11;VRK3;IKBKB;TAB3;MAPKAPK3;FBXW11;UBB
RA_Toll_Like_Receptor_5_(TLR5)_Cascade%R-MMU-168176	0.0374415	0.0742942	0.333061	1.45872	23	57	DUSP6;DUSP7;NFKB1;PPP2R1B;RELA;UBE2N;PPP2CA;ATF1;MAP2K4;HMGB1;NFKB2;DUSP4;MAPKAPK2;MAP3K7;NFKBIB;PPP2CB;TNIP2;PPP2R1A;ECSIT;MAPK14;CUL1;UBE2V1;MAP2K3;MAPK11;VRK3;IKBKB;TAB3;MAPKAPK3;FBXW11;UBB
RA_MyD88_cascade_initiated_on_plasma_membrane%R-MMU-975871	0.0374415	0.0742942	0.333061	1.45872	23	57	DUSP6;DUSP7;NFKB1;PPP2R1B;RELA;UBE2N;PPP2CA;ATF1;MAP2K4;HMGB1;NFKB2;DUSP4;MAPKAPK2;MAP3K7;NFKBIB;PPP2CB;TNIP2;PPP2R1A;ECSIT;MAPK14;CUL1;UBE2V1;MAP2K3;MAPK11;VRK3;IKBKB;TAB3;MAPKAPK3;FBXW11;UBB
RA_RNA_Polymerase_III_Transcription_Initiation_From_Type_3_Promoter%R-MMU-76071	0.0374593	0.0742942	0.429814	1.54401	22	26	POLR3D;BDP1;POLR2F;POLR3F;POLR2L;POLR2E;POLR1C;POLR2H;POLR3B;POLR3C;SNAPC4;POLR3A;POLR3E;POLR3H;POLR2K;CRCP;SNAPC5
RA_RHOD_GTPase_cycle%R-MMU-9013405	0.0373377	0.0742942	0.360953	1.48346	22	45	RACGAP1;PAK6;DEPDC1B;LBR;EMD;CAPZB;LMAN1;LMNB1;DIAPH3;VAMP3;DIAPH1;ARHGAP1;ANKFY1;ARHGAP21;ACTN1;ESYT1;ARHGAP26;CPNE8;DIAPH2
RA_MyD88:MAL(TIRAP)_cascade_initiated_on_plasma_membrane%R-MMU-166058	0.0380349	0.0746069	0.340949	1.49008	23	58	DUSP6;DUSP7;NFKB1;PPP2R1B;RELA;UBE2N;PPP2CA;ATF1;MAP2K4;HMGB1;NFKB2;DUSP4;MAPKAPK2;MAP3K7;TIRAP;NFKBIB;PPP2CB;TNIP2;PPP2R1A;ECSIT;MAPK14;CUL1;UBE2V1;MAP2K3;MAPK11;VRK3;IKBKB
RA_Toll_Like_Receptor_TLR1:TLR2_Cascade%R-MMU-168179	0.0380349	0.0746069	0.340949	1.49008	23	58	DUSP6;DUSP7;NFKB1;PPP2R1B;RELA;UBE2N;PPP2CA;ATF1;MAP2K4;HMGB1;NFKB2;DUSP4;MAPKAPK2;MAP3K7;TIRAP;NFKBIB;PPP2CB;TNIP2;PPP2R1A;ECSIT;MAPK14;CUL1;UBE2V1;MAP2K3;MAPK11;VRK3;IKBKB
RA_Toll_Like_Receptor_TLR6:TLR2_Cascade%R-MMU-168188	0.0380349	0.0746069	0.340949	1.49008	23	58	DUSP6;DUSP7;NFKB1;PPP2R1B;RELA;UBE2N;PPP2CA;ATF1;MAP2K4;HMGB1;NFKB2;DUSP4;MAPKAPK2;MAP3K7;TIRAP;NFKBIB;PPP2CB;TNIP2;PPP2R1A;ECSIT;MAPK14;CUL1;UBE2V1;MAP2K3;MAPK11;VRK3;IKBKB
RA_Toll_Like_Receptor_2_(TLR2)_Cascade%R-MMU-181438	0.0380349	0.0746069	0.340949	1.49008	23	58	DUSP6;DUSP7;NFKB1;PPP2R1B;RELA;UBE2N;PPP2CA;ATF1;MAP2K4;HMGB1;NFKB2;DUSP4;MAPKAPK2;MAP3K7;TIRAP;NFKBIB;PPP2CB;TNIP2;PPP2R1A;ECSIT;MAPK14;CUL1;UBE2V1;MAP2K3;MAPK11;VRK3;IKBKB
RA_Transport_of_vitamins,_nucleosides,_and_related_molecules%R-MMU-425397	0.0381558	0.074639	0.40484	1.52118	23	30	SLCO2A1;SLC25A5;SLC35C1;SLC29A2;SLCO3A1
RA_Platelet_Aggregation_(Plug_Formation)%R-MMU-76009	0.0384615	0.0750315	0.416873	1.53877	23	28	FN1;PTPN1;SHC1;CRK;RAP1A;TLN1;RAP1B;ITGA2B;GRB2;APBB1IP
RA_IRS-related_events_triggered_by_IGF1R%R-MMU-2428928	0.038961	0.0757989	-0.400999	-1.55845	14	27	GAB1;PIK3CB;PIK3R1;PIK3R2;IRS1;IGF1;FGF18;FGF9;IGF2;FGF22;FGF1;PIK3C3
RA_Intrinsic_Pathway_for_Apoptosis%R-MMU-109606	0.0400641	0.0777331	0.414324	1.52936	24	28	CASP3;CYCS;NMT1;DYNLL1;BAX;GZMB;YWHAZ;CASP7;PMAIP1;AVEN;BID;PPP3R1;CASP8;GSDMD
KEGG_Viral_myocarditis%mmu05416	0.0330709	0.0799213	0.352841	1.49214	20	51	CASP3;ABL2;ACTB;ACTG1;EIF4G2;EIF4G1;ICAM1;CYCS;EIF4G3;RAC1;H2-DMB1;ITGB2;CXADR;RAC2;ITGAL;H2-DMB2;BID;CD80;CASP8;FYN;H2-DMA;CD86;CD40;H2-Q10
KEGG_Cushing_syndrome%mmu04934	0.0334448	0.080157	-0.237082	-1.32866	9	127	ADCY6;CDKN1B;AXIN2;ADCY9;WNT16;CAMK2A;FZD7;WNT10B;DVL2;CAMK2B;KCNK2;FZD2;APC2;KMT2A;WNT5B;ADCY2;WNT11;WNT9A;PDE8B;FZD3;CDKN2B;ITPR3;CACNA1S;TCF7L1;FZD8;MAPK3;CREB3L4;PLCB4;FZD9;WNT6;MC2R;WNT3;ADCY5;WNT7B;ADCY1;WDR5B;FZD1;CRHR2
RA_Signaling_by_FGFR%R-MMU-190236	0.0416025	0.0804054	0.324903	1.44828	26	64	FGFBP1;HNRNPF;HNRNPA1;GALNT3;NCBP1;GTF2F1;FLRT2;SHC1;PPP2CA;GTF2F2;POLR2B;FGFBP3;GRB2;SPRY2;SPRED1;POLR2F;KRAS;POLR2D;POLR2A;POLR2L;HNRNPM;POLR2E;CBL;HNRNPH1;POLR2H
RA_DNA_Damage_Recognition_in_GG-NER%R-MMU-5696394	0.0416667	0.0804054	0.398478	1.5093	25	31	ACTB;RUVBL1;ACTL6A;INO80C;RAD23B;COPS6;COPS8;CUL4B;COPS2;COPS3;COPS5;COPS4;MCRS1;INO80;RBX1;PARP2;RAD23A;YY1;UBB;CETN2
RA_COPI-mediated_anterograde_transport%R-MMU-6807878	0.0424242	0.0816467	0.313436	1.42078	27	70	TUBA1B;TUBB6;CAPZB;TMED10;NSF;COPG1;TMED2;TMED9;ARF4;ARCN1;ARF1;COPB2;DYNLL1;USO1;COPB1;DYNC1LI1;TUBB4B;CAPZA2;GOSR2;COPZ1;RAB1A;ACTR10;DYNC1I2;NAPA;DCTN4;DCTN5;KDELR2;GBF1;ARFGAP2;TMED7;COPA
KEGG_Vascular_smooth_muscle_contraction%mmu04270	0.0344828	0.0819672	-0.252825	-1.35826	10	101	ADCY6;ADCY9;PPP1R12B;GUCY1A1;AVPR1A;PLA2G5;GUCY1B1;KCNMA1;MYH14;ADCY2;RAMP1;NPR2;ITPR3;EDN1;MYH10;MYLK4;CACNA1S;CALM5;MYL6B;PPP1R14A;RAMP2;MYLK3;MYLK;MAPK3;ADRA1B;ARAF;PLCB4;MYLK2;EDN3;ARHGEF12;ADCY5;CALCB;ADCY1;PRKCH
KEGG_Toll-like_receptor_signaling_pathway%mmu04620	0.0348485	0.0821631	0.315945	1.46188	22	78	AKT1;NFKB1;TRAF3;RELA;IRAK4;RAC1;MAP2K4;MAP2K1;MYD88;RIPK1;SPP1;MAP3K7;TNF;TBK1;TIRAP;IFNAR2;MAP2K2;IFNAR1;TLR1;TLR6;IRF5;CHUK;CD80;MAPK14;PIK3CD;IRAK1;CASP8;STAT1;CD86;CD40;IL6;MAP2K3;TLR4;CD14;MAPK11;TLR7;IRF7;CCL3;IKBKB;TICAM1;TLR8;TLR2;AKT2;CCL4;TLR9
RA_Synthesis_of_active_ubiquitin:_roles_of_E1_and_E2_enzymes%R-MMU-8866652	0.0432692	0.083049	0.412912	1.52415	26	28	UBE2C;UBE2S;UBA1;CDC34;UBE2E1;UCHL3;UBE2L3;OTULIN;USP5;UBE2A;UBE2Z;UBE2T;UBE2Q2
RA_Mitochondrial_Fatty_Acid_Beta-Oxidation%R-MMU-77289	0.0439276	0.0840867	-0.377975	-1.55749	16	32	ACAD10;PCCB;DECR1;MMAA;MCEE;ACADM;ACAD11;ECI1;ACSF2;ECHS1;ACOT2;ACOT1;ACOT12
RA_Aggrephagy%R-MMU-9646399	0.0445545	0.0850585	0.462925	1.53761	26	20	TUBA1B;TUBB6;UBE2N;VIM;DYNLL1;DYNC1LI1;TUBB4B;PARK7;HDAC6;DYNC1I2;UBE2V1
RA_Metabolism_of_amino_acids_and_derivatives%R-MMU-71291	0.045082	0.0855105	0.251381	1.3351	32	171	SLC7A5;ODC1;ASS1;MTAP;SMOX;SHMT1;PHGDH;NQO1;SLC25A13;GOT2;SRM;SLC3A2;PSMD6;TPH1;AHCY;SERINC2;ALDH18A1;ASNS;PSMD12;SEPHS2;PYCR2;PSME3;ENOPH1;PSMC4;PSAT1;PSMC3;DLST;AZIN1;PSMA7;PSMC5;SLC25A10;PSMD7;PSMD2;GLS2;GADL1;PSMD14;PSMC1;DIO2;PSMD1;PSMD11;TXN2;DLAT;PSMC2;NAT8L;PSMC6;NMRAL1;PSMD13;NDUFAB1;DLD;PSMD3;ADO;AMD1;PSMD4;ETHE1;PDHA1;GPT2;PSMB6;PSMB5;ACAT1;DUOX1;ALDH9A1;IL4I1;KMO;HDC;PSME4;PSPH
RA_COPI-independent_Golgi-to-ER_retrograde_traffic%R-MMU-6811436	0.0450886	0.0855105	0.382048	1.47079	27	34	TUBA1B;TUBB6;RAB6A;CAPZB;PAFAH1B2;DYNLL1;DYNC1LI1;TUBB4B;CAPZA2;GALNT1;ACTR10;DYNC1I2;DCTN4;DCTN5;AGPAT3;DCTN3;ACTR1A;GALNT2
RA_RHO_GTPases_activate_PAKs%R-MMU-5627123	0.0451505	0.0855105	0.503128	1.57057	26	16	FLNA;MYH9;LIMK1;CALM1;RAC1;NF2;PAK2;MYL6;CDC42
RA_Cell_junction_organization%R-MMU-446728	0.0459588	0.0868111	0.331876	1.45043	28	58	CDH3;FLNA;ITGB4;ACTB;ACTG1;FBLIM1;ITGB1;VASP;KRT14;ITGA6;NECTIN1;PXN;PVR;CD151;KRT5;PARVB;LIMS1;CTNNA1;PLEC;ACTN1
RA_RHOB_GTPase_cycle%R-MMU-9013026	0.046225	0.0870834	0.322297	1.43667	29	64	TFRC;CIT;RACGAP1;ANLN;DEPDC1B;ECT2;ARHGEF1;SLK;IQGAP3;STOM;ROCK2;DIAPH3;SNAP23;VAMP3;DIAPH1;ARHGAP1;ARHGEF10L;VAV2;ARHGAP21;FLOT2
RA_EPHB-mediated_forward_signaling%R-MMU-3928662	0.0464744	0.0873229	0.409442	1.51134	28	28	ARPC1B;ARPC3;ARPC2;ARPC4;ROCK2;ACTR2;RAC1;ARPC5;ACTR3;RHOA;CDC42;GRIN1;LYN;RASA1;ROCK1;FYN
RA_Toll_Like_Receptor_3_(TLR3)_Cascade%R-MMU-168164	0.046729	0.0875708	0.326724	1.42338	29	56	DUSP6;DUSP7;NFKB1;PPP2R1B;RELA;UBE2N;PPP2CA;ATF1;MAP2K4;HMGB1;NFKB2;DUSP4;MAPKAPK2;MAP3K7;NFKBIB;PPP2CB;TNIP2;PPP2R1A;MAPK14;CUL1;UBE2V1;MAP2K3;MAPK11;VRK3;IKBKB;TAB3;MAPKAPK3;FBXW11;UBB
RA_Synthesis_of_very_long-chain_fatty_acyl-CoAs%R-MMU-75876	0.0469136	0.0876866	-0.467336	-1.59781	18	18	ACSL6;ACSBG1;ELOVL6;ACSL5;ELOVL5;HACD2;ACSL1
KEGG_Folate_biosynthesis%mmu00790	0.0381125	0.0891341	0.472807	1.57561	20	19	AKR1B8;TPH1;GCH1;DHFR;AKR1B3;MOCS1
KEGG_Glycolysis_/_Gluconeogenesis%mmu00010	0.0396197	0.0896663	0.357271	1.50145	24	48	ENO1B;PGAM1;PGK1;LDHA;PKM;GAPDH;HK2;PFKL;ALDH3B3;HK1;GPI1;DLAT;ADPGK;TPI1;ALDH3B1;DLD;PFKP;PGM2;ADH5;AKR1A1;PDHA1
KEGG_Biosynthesis_of_unsaturated_fatty_acids%mmu01040	0.0390244	0.0896663	-0.396006	-1.55726	15	29	ACOX3;HSD17B4;ELOVL6;FADS1;FADS2;SCD1;ACOX1;ELOVL5;HACD2;ACOT2;ACOT1;ACAA1B;ACOT4;ACAA1A;SCD2;SCP2;ELOVL4;TECR
KEGG_Insulin_secretion%mmu04911	0.0397727	0.0896663	-0.303572	-1.44231	13	57	ADCY6;ADCY9;VAMP2;CAMK2A;CAMK2B;KCNN3;KCNMA1;ADCY2;ITPR3;KCNJ11;ATP1B2;CACNA1S;RAB3A;ATP1A2;CREB3L4;PLCB4;ATP1B1;PCLO;ADCY5;ADCY1;PRKACB;FXYD2;KCNN1;RAPGEF4;PRKACA
KEGG_Protein_digestion_and_absorption%mmu04974	0.039886	0.0896663	-0.274297	-1.39446	13	72	COL4A5;COL4A6;COL7A1;COL16A1;MME;COL11A1;COL22A1;SLC9A3;COL8A1;COL9A1;COL9A3;COL20A1;COL27A1;SLC8A3;ATP1B2;SLC36A2;COL6A6;COL4A4;COL11A2;COL8A2;ATP1A2;COL9A2;COL25A1;COL1A2;COL17A1;SLC16A10;COL2A1;ATP1B1
KEGG_Morphine_addiction%mmu05032	0.0392157	0.0896663	-0.303637	-1.42252	13	53	ADCY6;ARRB1;GABBR1;ADCY9;PDE1C;ADORA1;ADCY2;PDE8B;GABRA4;GNAO1;PDE4D;PDE3B;GABRP;GNG7;GRK4;ADCY5;ADCY1;PRKACB;GNG4;PDE3A;CACNA1A;PRKACA;GRK2;PDE4A
RA_Interleukin-17_signaling%R-MMU-448424	0.0486224	0.0904072	0.351164	1.45419	29	46	DUSP6;DUSP7;NFKB1;PPP2R1B;UBE2N;PPP2CA;ATF1;MAP2K4;DUSP4;MAPKAPK2;MAP3K7;PPP2CB;TNIP2;PPP2R1A;MAPK14;CUL1;UBE2V1;MAP2K3;MAPK11;VRK3;TAB3;MAPKAPK3;FBXW11;UBB
RA_MAP_kinase_activation%R-MMU-450294	0.0486224	0.0904072	0.351164	1.45419	29	46	DUSP6;DUSP7;NFKB1;PPP2R1B;UBE2N;PPP2CA;ATF1;MAP2K4;DUSP4;MAPKAPK2;MAP3K7;PPP2CB;TNIP2;PPP2R1A;MAPK14;CUL1;UBE2V1;MAP2K3;MAPK11;VRK3;TAB3;MAPKAPK3;FBXW11;UBB
RA_EGFR_downregulation%R-MMU-182971	0.0502431	0.0931781	0.412397	1.50663	30	27	EPGN;PTPN12;TGFA;AREG;SH3KBP1;GRB2;SPRY2;HBEGF;STAM2;CDC42;CBL;ARHGEF7
KEGG_Fatty_acid_biosynthesis%mmu00061	0.0425056	0.093243	-0.45808	-1.52846	18	16	ACSL6;ACSBG1;ACSL5;H2-KE6;ACACB;ACSL1;CBR4
KEGG_Cysteine_and_methionine_metabolism%mmu00270	0.042623	0.093243	0.373959	1.49937	25	40	MTAP;MAT2A;LDHA;DNMT1;PHGDH;GOT2;SRM;AHCY;MDH2;ENOPH1;PSAT1
KEGG_Adrenergic_signaling_in_cardiomyocytes%mmu04261	0.0427632	0.093243	-0.232624	-1.29283	12	122	ADCY6;CACNB3;ADCY9;ATP2B4;TPM1;CAMK2A;CACNA2D1;CAMK2B;CACNB4;CACNB1;SCN4B;CACNG4;SCN1B;MAPK12;ADCY2;CACNG6;ATP2A1;PPP2R3A;TNNT2;SLC8A3;MAPK13;PPP1R1A;ATP1B2;CACNA1S;CALM5;MAPK3;ATP1A2;CREB3L4;ADRA1B;CACNG1;PLCB4;MYL2;TNNI3;ATP1B1;TPM2;MYL3;ADCY5;ADCY1;RPS6KA5;PRKACB;CACNG7;BCL2;FXYD2;PPP2R5B;CACNA2D2;ADRB1;RAPGEF4;PRKACA;RAPGEF3;CACNA2D3;ADRB2
KEGG_Progesterone-mediated_oocyte_maturation%mmu04914	0.041979	0.093243	0.308481	1.43654	27	80	CDK1;CCNB1;CCNB2;MAD2L1;CCNA2;HSP90AA1;PLK1;AKT1;BUB1;KIF22;MAD1L1;AURKA;ANAPC15;GNAI2;CDC25B;CDC25C;RPS6KA3;MAP2K1;ANAPC4;ANAPC1;KRAS;CDC25A;RPS6KA1;CDC27;HSP90AB1;FZR1;ADCY3;PKMYT1;CPEB4;CDK2
KEGG_Neurotrophin_signaling_pathway%mmu04722	0.0436681	0.0945056	0.279868	1.39628	29	113	NGF;ARHGDIA;AKT1;ARHGDIB;CALM1;ATF4;NFKB1;YWHAE;SHC1;MAP3K5;RELA;IRAK4;NTRK1;CRK;SH2B3;PLCG2;RAP1A;RAC1;RPS6KA3;RAP1B;PRDM4;MAP2K1;GRB2;TRP53;RHOA;BAX;KRAS;BEX3;RPS6KA1;MAPKAPK2;CDC42;NRAS;SH2B2
RA_Neurotransmitter_receptors_and_postsynaptic_signal_transmission%R-MMU-112314	0.0518732	0.095952	-0.283726	-1.41399	17	68	ADCY6;KCNJ2;GABBR1;ADCY9;KCNJ16;CHRNB4;CAMK2A;GRIK5;CAMK2B;GRIK4;ACTN2;ARHGEF9;TSPAN7;CAMKK1;GABRA4;GRIN3A;CHRNE;PRKAR2B;ADCY5;ADCY1;NCALD;KCNJ12;GLRB;PRKACB;KCNJ15;GRIA1;GNG4;GRIA3;CHRNB2;CHRND;CHRNA1;PRKACA;PRKAR1B;DLG3
RA_Semaphorin_interactions%R-MMU-373755	0.0522152	0.096335	0.362144	1.47879	32	42	HSP90AA1;LIMK1;ROCK2;RAC1;RHOC;TLN1;SEMA3A;SEMA4D;RHOA;PAK2;SEMA4A;DPYSL3;FES;HSP90AB1;TREM2;FARP2;PTPRC;ROCK1;DPYSL2;RND1;FYN
RA_Golgi_Associated_Vesicle_Biogenesis%R-MMU-432722	0.0542265	0.0997048	0.33409	1.42383	33	52	TFRC;HSPA8;TXNDC5;AP1M1;RAB5C;CLTC;SNX2;ARF1;PUM1;SNX5;AP1S1;DTNBP1;NECAP1;PICALM;AP1G1;DNM2;TPD52
RA_Phase_0_-_rapid_depolarisation%R-MMU-5576892	0.054321	0.0997048	-0.445401	-1.52282	21	18	CACNB1;SCN4B;FGF13;CACNG4;SCN1B;CACNG6;SCN3B;SCN4A;CACNG7;CACNA2D2
RA_Intracellular_signaling_by_second_messengers%R-MMU-9006925	0.0550336	0.10065	0.248286	1.33589	40	185	EPGN;AKT1;CAMKK2;PSMD6;HDAC1;TGFA;CALM1;PSMD12;IL1RL1;TNKS2;TRIM27;PSME3;RHOG;RBBP7;PPP2R1B;AREG;PSMC4;IRAK4;PPP2CA;PSMC3;RHEB;RAC1;PSMA7;PSMC5;PSMD7;GRB2;PSMD2;PRKAR1A;MYD88;PSMD14;PSMC1;GATAD2A;PHC2;PSMD1;PSMD11;RPS6KB2;PSMC2;HBEGF;SUZ12;RBBP4;PSMC6;EED;PIP4K2A;PDE1B;PSMD13;MBD3;PSMD3;BMI1;LAMTOR3;ADCY3;LAMTOR5;RRAGA;PSMD4;PPP2CB;TNKS;VAV1;RAC2;EZH2;FGF23;MDM2;CSNK2B;PSMB6;PSMB5;CD80;PIK3CD;IRA…
RA_Nuclear_Receptor_transcription_pathway%R-MMU-383280	0.0551181	0.10065	-0.358633	-1.49826	20	34	NR1D2;NR3C1;THRA;THRB;RORC;RARG;PPARA;AR;NR1D1;RORA;RXRA;ESRRG;NR2C1;RXRG;NR2C2;NR6A1
KEGG_HIF-1_signaling_pathway%mmu04066	0.0474074	0.101838	0.288971	1.39835	31	94	TFRC;ENO1B;LTBR;PGK1;LDHA;STAT3;GAPDH;AKT1;EIF4EBP1;HK2;EIF4E;NFKB1;ELOB;HIF1A;RELA;PLCG2;MAP2K1;ELOC;PFKL;EIF4E2;HK1;SLC2A1;VEGFA;RPS6KB2;RPS6KB1;IFNGR1;NOS3;SERPINE1;IFNGR2;CYBB;PFKP;MAP2K2;CUL2;FLT1;HMOX1;PDHA1
RA_Protein_methylation%R-MMU-8876725	0.0568562	0.103559	0.483851	1.51039	33	16	HSPA8;CALM1;PRMT3;VCP;EEF2KMT;RPS2;ETFB;VCPKMT;EEF1AKMT1
KEGG_Central_carbon_metabolism_in_cancer%mmu05230	0.0486322	0.103701	0.319555	1.41478	31	62	SLC7A5;MYC;PGAM1;LDHA;PKM;AKT1;HK2;G6PDX;HIF1A;NTRK1;MAP2K1;TRP53;SCO2;PFKL;GLS2;KRAS;HK1;SLC2A1;MET;NRAS;FLT3;PFKP;PDGFRA;RET;MAP2K2
RA_HSP90_chaperone_cycle_for_steroid_hormone_receptors_(SHR)_in_the_presence_of_ligand%R-MMU-3371497	0.057377	0.104242	0.371565	1.43531	34	35	HSPA8;HSP90AA1;PTGES3;TUBA1B;TUBB6;CAPZB;DNAJA1;DYNLL1;DYNC1LI1;TUBB4B;CAPZA2;HSP90AB1;FKBP4;ACTR10;DYNC1I2;DCTN4;DCTN5;DNAJA2
KEGG_Th17_cell_differentiation%mmu04659	0.0499244	0.104914	0.309695	1.42051	32	75	TGFB1;HSP90AA1;STAT3;TGFBR2;NFKB1;IL1R1;HIF1A;RELA;RARA;IL4RA;STAT5A;H2-DMB1;IL6ST;IFNGR1;TGFBR1;JAK1;HSP90AB1;IFNGR2;NFKBIB;RUNX1;STAT6;JAK2;CHUK;H2-DMB2;PPP3R1;MAPK14;STAT1;EBI3;H2-DMA;JAK3;IL6;MAPK11;IRF4;IL21R;MTOR;IKBKB
KEGG_Fluid_shear_stress_and_atherosclerosis%mmu05418	0.0498575	0.104914	0.26209	1.34262	34	133	ASS1;TNFRSF1A;GSTA4;NFE2L2;NQO1;HSP90AA1;AKT1;ACTB;CALM1;ACTG1;NFKB1;SELE;MAP3K5;IL1R1;ICAM1;RELA;GPC1;TXN1;THBD;RAC1;SUMO2;MAP2K4;CAV2;ITGA2B;HSP90B1;TRP53;PLAT;RHOA;NCF1;GSTO1;CYBA;TXN2;VEGFA;MAP3K7;NOS3;TNF;NCF2;HSP90AB1;CCL2
RA_RHOQ_GTPase_cycle%R-MMU-9013406	0.05939	0.107626	0.33314	1.41062	36	51	GJA1;TFRC;DEPDC1B;IQGAP3;STOM;DIAPH3;SNAP23;CDC42EP3;VAMP3;ARHGAP1;PAK2;IQGAP1;CDC42;ARHGAP21;ARHGEF7;ARHGAP26;CDC42EP2;CPNE8
RA_Signaling_by_SCF-KIT%R-MMU-1433557	0.0606061	0.109551	0.368032	1.43632	37	36	STAT3;CHEK1;SH2B3;RAC1;STAT5A;GRB2;KRAS;PTPN6;CBL;FES;SH2B2;LYN;MMP9;JAK2;VAV1;GRAP2;FYN;CMA1;HRAS
RA_Signaling_by_Type_1_Insulin-like_Growth_Factor_1_Receptor_(IGF1R)%R-MMU-2404192	0.0616622	0.111179	-0.370946	-1.45477	22	29	GAB1;PIK3CB;PIK3R1;PIK3R2;IRS1;IGF1;FGF18;FGF9;IGF2;FGF22;CILP;FGF1;PIK3C3
KEGG_Longevity_regulating_pathway%mmu04211	0.0534125	0.111436	-0.258932	-1.34241	17	82	PRKAA2;ADCY6;SESN3;RB1CC1;ADCY9;CAT;ULK1;TSC1;PIK3CB;SESN1;PIK3R1;PPARGC1A;ADCY2;FOXO3;PIK3R2;PRKAG2;IRS1;IGF1;INSR;ATG13;PRKAB2
RA_Gluconeogenesis%R-MMU-70263	0.0620915	0.111671	0.422576	1.46467	37	23	PGAM1;PGK1;SLC25A13;GOT2;GAPDH;MDH2;SLC25A10;TPI1
RA_Nonsense-Mediated_Decay_(NMD)%R-MMU-927802	0.0636758	0.113661	0.277602	1.35158	43	97	PABPC1;EIF4A3;GSPT1;ETF1;NCBP1;RNPS1;UPF1;EIF4G1;PPP2CA;SMG9;PPP2R2A;RBM8A;SMG5;SMG7;RPL7A;RPL27;RPL10;RPL38;RPL29;MAGOH;RPS2;MAGOHB;RPS27L;NCBP2;SMG8;RPS11;RPL15;RPL6;RPL14;RPS9;RPL35;RPL22L1;DCP1A;SMG1;RPL24;RPL34;RPL9;RPS29;RPL37;RPL23;PNRC2;RPL32;RPS17;RPL28
RA_Nonsense_Mediated_Decay_(NMD)_enhanced_by_the_Exon_Junction_Complex_(EJC)%R-MMU-975957	0.0636758	0.113661	0.277602	1.35158	43	97	PABPC1;EIF4A3;GSPT1;ETF1;NCBP1;RNPS1;UPF1;EIF4G1;PPP2CA;SMG9;PPP2R2A;RBM8A;SMG5;SMG7;RPL7A;RPL27;RPL10;RPL38;RPL29;MAGOH;RPS2;MAGOHB;RPS27L;NCBP2;SMG8;RPS11;RPL15;RPL6;RPL14;RPS9;RPL35;RPL22L1;DCP1A;SMG1;RPL24;RPL34;RPL9;RPS29;RPL37;RPL23;PNRC2;RPL32;RPS17;RPL28
RA_Signaling_by_ROBO_receptors%R-MMU-376176	0.0635452	0.113661	0.478508	1.49371	37	16	PFN1;VASP;GPC1;ENAH;RHOA;CXCL12;CXCR4;EVL;SLIT2
KEGG_Phosphatidylinositol_signaling_system%mmu04070	0.0552147	0.114373	-0.26042	-1.33985	17	84	PPIP5K1;ITPKC;PIK3C2G;PIK3CB;PLCD3;PIK3R1;IP6K1;PIK3R2;PIK3C2B;CDS2;ITPR3;INPPL1;MTM1;MTMR3;CALM5;CDS1;PLCG1;INPP4B;INPP5E;PLCE1;PLCB4;DGKQ;INPP5B;PIKFYVE;IP6K2;PIK3R3;INPP4A;PIK3C3;PIK3C2A;DGKD;ITPKB;MTMR14
RA_RHOA_GTPase_cycle%R-MMU-8980692	0.0647482	0.115146	0.261008	1.32464	44	130	TFRC;CIT;RACGAP1;ANLN;DEPDC1B;ARHGDIA;ECT2;ARHGDIB;LBR;ARHGEF1;SLK;ARHGAP11A;IQGAP3;AAAS;STOM;LMAN1;ROCK2;DIAPH3;CCDC115;SNAP23;ARHGAP19;RHOA;VAMP3;EMC3;FMNL3;DIAPH1;ARHGAP1;ARHGEF10L;IQGAP1;VAV2;ARHGAP21;FLOT2;ARHGAP31;ARHGAP45;VAV3;ATP6AP1;ARHGEF7;ARHGAP30;BCR;HMOX2;ARHGAP9;VAV1;ARHGAP26;DOCK2;ARHGEF2;PKN2;DEF6
RA_RHOJ_GTPase_cycle%R-MMU-9013409	0.0648298	0.115146	0.339381	1.40539	39	46	GJA1;TFRC;DEPDC1B;IQGAP3;STOM;DIAPH3;SNAP23;VAMP3;WAS;FMNL3;ARHGAP1;PAK2;CDC42;ARHGAP21
RA_GABA_receptor_activation%R-MMU-977443	0.0666667	0.118114	-0.397726	-1.45792	25	23	ADCY6;KCNJ2;GABBR1;ADCY9;KCNJ16;ARHGEF9;GABRA4;ADCY5;ADCY1;KCNJ12;KCNJ15;GNG4
KEGG_Other_glycan_degradation%mmu00511	0.0590909	0.119632	-0.430585	-1.47025	25	17	HEXDC;NEU3;AGA;GBA2;HEXB;ENGASE
KEGG_Viral_life_cycle%mmu03250	0.059816	0.119632	0.32656	1.41095	38	55	KAT2A;RAN;NUP153;FURIN;XPO1;CHMP4B;TNPO3;PSIP1;PIN1;ELL2;NELFE;RANBP2;SAMHD1;NELFA;MLLT3;CXCR4;CHMP6;NELFCD;MAP1S;VPS4A;CCR5;CDK9;BST2;SMARCB1;VPS4B;TRIM30D;PDCD6IP;APOBEC3;EP300;SUPT5;MX2;AFF4;MLLT1;TSG101;HGS;CPSF7
KEGG_Sphingolipid_signaling_pathway%mmu04071	0.0592486	0.119632	0.266548	1.33271	40	115	TNFRSF1A;BDKRB2;AKT1;CERS2;NFKB1;PLD1;DEGS1;SPTLC2;MAP3K5;GNAI2;PPP2R1B;RELA;ROCK2;PPP2CA;DEGS2;RAC1;MAP2K1;PPP2R2A;TRP53;RHOA;BAX;KRAS;PPP2R5D;ASAH1;FCER1A;NOS3;NRAS;TNF;FCER1G;PPP2R2C;S1PR3;MAP2K2;PPP2CB;RAC2;PPP2R1A;SGMS2;S1PR2;ROCK1;BID;ADORA3;MAPK14;PIK3CD;PLCB3;FYN;PRKCE;PLCB1;GNA13;PDPK1;MAPK11;HRAS
KEGG_Thermogenesis%mmu04714	0.0589023	0.119632	0.24118	1.30159	43	193	COX10;CYC1;NDUFAF4;ACTB;ACTG1;ATP5B;COX5B;PRKAB1;ATP5G3;SDHD;ACTL6A;MAP3K5;SMARCA4;ATP5G1;UQCRB;UQCR10;SMARCC1;RHEB;UQCRQ;COX8A;NDUFS8;RPS6KA3;ATP5O;COX6A1;ATP5J;NDUFV2;GRB2;COX5A;KRAS;COX7B;NDUFA12;UQCRC2;NDUFA10;UQCRFS1;COX7C;RPS6KA1;RPS6KB2;RPS6KB1;SDHB;NDUFB7;NDUFA1;NRAS;ARID1A;SMARCE1;UQCRC1;NDUFB6;NDUFAB1;UQCR11;ATP5D;NDUFV1;ATP5A1;ADCY3;NDUFA11;NDUFA9;NDUFB10;SMARCD1;ATP5C1;COX7A2;NDUFA8;C…
KEGG_Bladder_cancer%mmu05219	0.0595041	0.119632	0.373103	1.46271	35	36	MYC;THBS1;MMP1B;E2F1;RASSF1;MAP2K1;TRP53;E2F3;KRAS;E2F2;VEGFA;HBEGF;NRAS;MAP2K2;MMP9
RA_trans-Golgi_Network_Vesicle_Budding%R-MMU-199992	0.0677966	0.119819	0.306217	1.36499	43	64	TFRC;HSPA8;M6PR;TXNDC5;AP1M1;RAB5C;CLTC;SNX2;ARF1;PUM1;SNAP23;SNX5;AP1S1;DTNBP1;NECAP1;PICALM;AP1G1;DNM2;TPD52
KEGG_Type_I_diabetes_mellitus%mmu04940	0.0605536	0.120278	0.396695	1.44847	34	28	HSPD1;H2-DMB1;GZMB;TNF;H2-DMB2;CD80;H2-DMA;CD86;H2-Q10;H2-T24;H2-M3;H2-AB1;IL1B;H2-Q4;H2-T22;H2-K1;H2-AA
RA_Intraflagellar_transport%R-MMU-5620924	0.0688	0.121292	0.341027	1.40148	42	44	TUBA1C;TUBA1B;TUBB6;KIF17;TUBB3;TNPO1;WDR35;DYNLL1;TUBB4B;TUBB2A;IFT74;KIF3B;TUBB2B;IFT57
RA_RAC1_GTPase_cycle%R-MMU-9013149	0.0695035	0.12223	0.246513	1.28233	48	156	TFRC;CIT;RACGAP1;PAK6;DEPDC1B;ARHGDIA;ECT2;ARHGDIB;LBR;IQGAP3;EMD;ITGB1;DIAPH3;RAC1;SNAP23;VAMP3;WAS;NCF1;ARHGAP1;PAK2;CYBA;IQGAP2;IQGAP1;CYFIP1;VAV2;SH3BP1;CDC42;ARHGAP21;ARHGAP31;NCF2;ARHGAP45;VAV3;ALS2;CYBB;FMNL1;ARHGAP15;ARHGEF7;NCF4;RALBP1;ARHGAP30;FARP2;BCR;ARHGAP9;BRK1;ARHGEF39;NCKAP1L;ESYT1;DOCK5;VAV1;ARHGAP26;DOCK2;PKN2;DEF6;EPHA2
KEGG_FoxO_signaling_pathway%mmu04068	0.0625	0.123299	-0.231837	-1.27406	18	118	PRKAA2;CCNG2;CDKN1B;SETD7;CAT;FOXO4;BNIP3;TGFB2;CCND2;RBL2;PIK3CB;FBXO32;FOXO6;PIK3R1;MAPK12;TGFB3;FOXO3;PIK3R2;PRKAG2;GABARAPL2;IRS1;IGF1;CDKN2B;INSR;MAPK13;ATG12;PRKAB2
KEGG_Tight_junction%mmu04530	0.0629471	0.123342	0.254271	1.3071	43	137	ARPC1B;PCNA;MSN;TUBA1C;MYH9;TUBA1B;HSPA4;ARPC3;ACTB;SYNPO;ARPC2;ACTG1;PRKAB1;SLC9A3R1;ITGB1;MAP3K5;VASP;ARPC4;PPP2R1B;RAB8A;ROCK2;ACTR2;PPP2CA;RAP1A;RAC1;ARPC5;PPP2R2A;ACTR3;NF2;RHOA;WAS
RA_RIPK1-mediated_regulated_necrosis%R-MMU-5213460	0.0707395	0.123794	0.403159	1.43849	43	25	HSP90AA1;RIPK3;SDCBP;RIPK1;FLOT2;TNFRSF10B;CDC37;CASP8;MLKL;BIRC3;FLOT1;PDCD6IP;UBB;STUB1;TNFSF10;XIAP;TRADD;UBA52
RA_Regulation_of_necroptotic_cell_death%R-MMU-5675482	0.0707395	0.123794	0.403159	1.43849	43	25	HSP90AA1;RIPK3;SDCBP;RIPK1;FLOT2;TNFRSF10B;CDC37;CASP8;MLKL;BIRC3;FLOT1;PDCD6IP;UBB;STUB1;TNFSF10;XIAP;TRADD;UBA52
RA_Collagen_biosynthesis_and_modifying_enzymes%R-MMU-1650814	0.0722222	0.12608	-0.286629	-1.35768	25	56	COL4A5;COL4A6;COL7A1;COL16A1;COL11A1;PCOLCE2;COL22A1;COL8A1;COLGALT2;COL9A1;COL9A3;COL20A1;COL27A1;COL6A6;COL4A4;COL11A2;COL8A2;P3H3;COL1A2;COL17A1;COL2A1
RA_Extra-nuclear_estrogen_signaling%R-MMU-9009391	0.0729335	0.127011	0.332066	1.3751	44	46	MMP3;EPGN;HSP90AA1;PRMT1;TGFA;CALM1;SHC1;GNG5;GNAI2;AREG;XPO1;CAV2;KRAS;HBEGF;ZDHHC7;ZDHHC21;S1PR3;MMP9;GNG10;UHMK1;GNGT2;PTK2;PDPK1;HRAS
RA_G_alpha_(q)_signalling_events%R-MMU-416476	0.0736377	0.127925	0.271386	1.31965	49	99	MMP3;LTB4R2;BDKRB2;GRPR;GNG5;P2RY2;TACR1;ITPR2;GRB2;DGKH;F2RL1;CCL6;KRAS;P2RY1;RGS3;LPAR5;CCL9;RGS19;F2RL2;HBEGF;P2RY6;PTGER1;DGKZ;RGS16;EDNRB;ANXA1;NMU;GNG10;GPR65;RGS1;GNA11;GPR132;PLCB3;BTK;PRKCE;GNGT2;TRIO;DGKG;PLCB1;HRAS
KEGG_Hippo_signaling_pathway%mmu04390	0.0660066	0.128469	-0.221847	-1.26729	19	137	NKD2;AXIN2;WNT16;LIMD1;PALS1;FZD7;BBC3;WNT10B;TGFB2;CCND2;DVL2;DLG2;NKD1;TRP53BP2;FZD2;APC2;WNT5B;TGFB3;WNT11;WNT9A;BTRC;FZD3;GDF5;BMP4;AMOT;AJUBA;TEAD3;TCF7L1;FZD8;PARD6B;FRMD6;GLI2;FZD9;WNT6;BMP5;SMAD4;TRP73;WWTR1;WNT3;ID2;WNT7B;TEAD2;FZD1;FGF1;BMP2;WNT3A;BIRC2;BMPR1A;RASSF6;TEAD1;TEAD4;CTNNA3;DLG4;WNT2B;FZD6;BMPR2;PATJ;DLG3;FZD10
KEGG_Notch_signaling_pathway%mmu04330	0.0668524	0.129248	-0.289267	-1.3539	23	54	DTX1;APH1B;DVL2;HEY1;TLE2;MAML2;APH1C;NUMBL;CIR1;DTX4;NOTCH3;DLL1;NOTCH1;JAG2
RA_Syndecan_interactions%R-MMU-3000170	0.0752508	0.13041	0.470999	1.47027	44	16	FN1;TGFB1;ITGB4;ITGB1;ITGA6
RA_Metalloprotease_DUBs%R-MMU-5689901	0.0767947	0.132764	0.457763	1.44765	45	17	H2AC4;PSMD14;STAMBPL1;BABAM1;BABAM2;NLRP3;EP300;UBB;STAM;BRCC3;UBA52
RA_Pyroptosis%R-MMU-5620971	0.0784641	0.134672	0.456545	1.4438	46	17	CYCS;CHMP4B;HMGB1;BAX;GZMB;CHMP6;GSDMD;CASP4;CHMP2A;CASP1;IL1B
RA_Sealing_of_the_nuclear_envelope_(NE)_by_ESCRT-III%R-MMU-9668328	0.0783646	0.134672	0.469445	1.42974	45	15	TUBA1B;TUBB6;CHMP4B;TUBB4B;CHMP6;IST1;VPS4A;CHMP2A
RA_Formation_of_Incision_Complex_in_GG-NER%R-MMU-5696395	0.0782748	0.134672	0.351518	1.40941	48	39	GTF2H1;UBE2N;SUMO2;RAD23B;CUL4B;GTF2H4;USP45;ERCC1;GTF2H5;ERCC3;UBE2I;RNF111;CCNH;GTF2H3;RPA1;RPA3;RBX1;SUMO3;PARP2;RAD23A;GTF2H2;UBE2V2;UBB;CETN2;CDK7
RA_E3_ubiquitin_ligases_ubiquitinate_target_proteins%R-MMU-8866654	0.078905	0.135104	0.360444	1.3804	48	33	PCNA;RAD18;UBE2N;BCL10;LEO1;RNF40;UBE2E1;UBE2L3;RRAGA;UBE2A;UBE2D3;WAC;PAF1;CTR9;PEX14
KEGG_Staphylococcus_aureus_infection%mmu05150	0.0705329	0.135461	0.326963	1.38126	44	49	ICAM1;KRT14;KRT16;MASP1;KRT17;C5AR1;IL10;C1QB;H2-DMB1;SELP;ITGB2;FCGR2B;FCGR3;ITGAM;C3AR1;ITGAL;H2-DMB2;C3;SELPLG;H2-DMA;CFB;C1QC;FCGR1;FCGR4;CFH;C1QA;PTAFR;H2-AB1;DSG1B
RA_Neddylation%R-MMU-8951664	0.0795148	0.135822	0.237337	1.27159	58	179	BIRC5;DTL;SOCS2;PSMD6;PSMD12;ELOB;WDR5;PSME3;FBXL14;SOCS5;RBBP7;HIF1A;DCUN1D5;PSMC4;WSB2;SOCS6;CCNF;PSMC3;PSMA7;UBE2M;PSMC5;PSMD7;LRR1;NEDD8;PSMD2;COPS6;ELOC;PSMD14;PSMC1;COPS8;CUL4B;ASB6;DDA1;PSMD1;PSMD11;SKP2;PSMC2;DCAF13;PSMC6;COPS2;FBXO10;UCHL3;CUL5;COPS3;PSMD13;CISH;KBTBD8;PSMD3;FEM1B;SOCS3;DCAF7;COPS5;PSMD4;UBE2D3;FBXO17;CUL2;COMMD2;COPS4;ERCC8;PSMB6;PSMB5;CAND1
KEGG_Fanconi_anemia_pathway%mmu03460	0.0713154	0.136062	0.334004	1.40367	44	48	BRCA2;USP1;BRIP1;BRCA1;FANCA;BLM;FANCI;CENPS;RPA2;FAAP24;POLH;ERCC1;PALB2;EME1;FANCL;ATR;UBE2T;RAD51C;RPA1;RPA3;ATRIP;TOP3A;CENPX;FANCM;EME2;FAAP100;RMI2
RA_GABA_B_receptor_activation%R-MMU-977444	0.0810127	0.137722	-0.409931	-1.45152	31	21	ADCY6;KCNJ2;GABBR1;ADCY9;KCNJ16
RA_Activation_of_GABAB_receptors%R-MMU-991365	0.0810127	0.137722	-0.409931	-1.45152	31	21	ADCY6;KCNJ2;GABBR1;ADCY9;KCNJ16
KEGG_Apoptosis%mmu04215	0.0736086	0.13952	0.394182	1.40779	40	26	CASP3;TNFRSF1A;BIRC5;BOK;CYCS;BAX;CASP7;PMAIP1;BIRC6
KEGG_Hematopoietic_cell_lineage%mmu04640	0.0744186	0.140139	0.313695	1.36815	47	58	TFRC;CD44;ITGA5;ITGA3;CD24A;IL1R1;CD7;ITGA6;IL4RA;ITGA2B;CSF1;H2-DMB1;CD37;TNF;FLT3;ITGAM;CSF2RA;CSF1R;ITGA4;H2-DMB2;ITGB3;H2-DMA;IL6;CSF3R;CD14;ITGA1;FCGR1;IL3RA;IL7R;H2-AB1;KITL;IL1B;CD38
KEGG_Platelet_activation%mmu04611	0.0755814	0.14141	0.262854	1.30576	51	109	PLA2G4E;AKT1;ARHGEF1;ACTB;ACTG1;ITGB1;GNAI2;VASP;PPP1CA;ROCK2;PLCG2;RAP1A;ORAI1;TLN1;RAP1B;TBXAS1;ITGA2B;ITPR2;SNAP23;RHOA;APBB1IP;P2RY1;PLA2G4F;PTGIR;PIK3R5;NOS3;MYL12A;P2RX1;FCER1G;LYN;ADCY3;FERMT3;PIK3CG;SYK;LCP2;P2RY12;ROCK1;MAPK14;PIK3CD;PLCB3;ITGB3;FYN;BTK;PLA2G4B;MYL12B;PPP1CB;RASGRP2;ADCY4;PLCB1;GNA13;MAPK11
KEGG_p53_signaling_pathway%mmu04115	0.0762195	0.141581	0.300427	1.35048	49	68	CASP3;CDK1;RRM2;CCNB1;CCNB2;GTSE1;CDK6;THBS1;CCND3;CHEK1;SFN;CYCS;CCNE1;TRP53;CCNE2;BAX;SHISA5;GADD45A;SIAH1B;PMAIP1;SERPINE1
KEGG_African_trypanosomiasis%mmu05143	0.0766488	0.141581	0.404376	1.41887	42	24	SELE;ICAM1;F2RL1;MYD88;IL10;TNF;THOP1;PLCB3;IL6;PLCB1;TLR9;PLCB2;IL1B;HBB-BS;HBA-A2
KEGG_Taste_transduction%mmu04742	0.0778302	0.142853	-0.348993	-1.37367	32	28	ADCY6;GABBR1;PDE1C;GRM4;ENTPD2;ITPR3;GABRA4;PLCB4;HCN4;SCNN1G;P2RX2;PRKACB;CACNA1A;PRKACA;P2RY4
KEGG_Linoleic_acid_metabolism%mmu00591	0.0786517	0.143453	-0.400456	-1.38961	34	18	CYP2J9;PLA2G5;CYP2J12;CYP2J6;CYP3A13;CYP2J8
RA_Synthesis_of_PIPs_at_the_plasma_membrane%R-MMU-1660499	0.087766	0.148803	-0.293541	-1.31666	32	47	PIK3C2G;PIK3CB;PIK3R1;PLEKHA5;PIK3R2;PIK3C2B;INPPL1;MTM1;MTMR3;PTPN13;INPP5K;INPP4B;RAB4A;RAB5A;PIK3R3;INPP4A;PIK3C2A;MTMR14
RA_Citric_acid_cycle_(TCA_cycle)%R-MMU-71403	0.0879479	0.148803	0.42646	1.40656	53	19	SDHD;MDH2;DLST;IDH3A;IDH3B;SDHB;SUCLG2;DLD;SDHA;ACO2
KEGG_beta-Alanine_metabolism%mmu00410	0.0827586	0.15	-0.353613	-1.38704	35	27	ALDH6A1;ACOX3;CSAD;CARNS1;DPYD;ALDH3A1;ECHS1;ACOX1;ABAT;EHHADH;MLYCD;AOC3;ALDH2
KEGG_Ubiquitin_mediated_proteolysis%mmu04120	0.0838068	0.150956	0.245858	1.26566	58	136	UBE2C;CDC20;UBE2S;UBA1;SAE1;BRCA1;ELOB;UBE2J2;ANAPC15;UBA2;UBE2N;UBE2J1;UBR5;CDC34;UBE2M;ANAPC4;PRPF19;ELOC;ANAPC1;CUL4B;SKP2;UBE2E1;UBE3C;CBL;SIAH1B;CDC27;UBE2D2A;CUL5;UBE2L3;BIRC6;FZR1;SOCS3;UBE2A;UBE2D3;UBE2Z;UBE2I;CUL2;SYVN1;MDM2;FANCL;ERCC8;TRIP12;HERC4;CUL1;CBLB;SOCS1;VHL;UBE2Q2;UBA3
RA_Chromatin_modifying_enzymes%R-MMU-3247509	0.0902579	0.151991	0.247726	1.26678	62	138	NSD2;H2AC4;HCFC1;PRMT1;CARM1;WDR77;HDAC1;KDM6B;NFKB1;ACTL6A;WDR5;SMARCA4;RBBP7;RELA;SMARCC1;PRMT5;HAT1;SUV39H2;SAP30;PRMT3;SUV39H1;NFKB2;KDM5C;RIOX2;KDM7A;GATAD2A;BRPF1;AEBP2;JMJD6;DPY30;SUZ12;RBBP4;EED;ARID1A;SMYD2;SMARCE1;BRMS1;MBD3;SMARCD1;TBL1XR1;PRMT6;SAP18;KMT5A;RCOR1;RPS2;NSD3;EZH2;KDM1A
RA_Chromatin_organization%R-MMU-4839726	0.0902579	0.151991	0.247726	1.26678	62	138	NSD2;H2AC4;HCFC1;PRMT1;CARM1;WDR77;HDAC1;KDM6B;NFKB1;ACTL6A;WDR5;SMARCA4;RBBP7;RELA;SMARCC1;PRMT5;HAT1;SUV39H2;SAP30;PRMT3;SUV39H1;NFKB2;KDM5C;RIOX2;KDM7A;GATAD2A;BRPF1;AEBP2;JMJD6;DPY30;SUZ12;RBBP4;EED;ARID1A;SMYD2;SMARCE1;BRMS1;MBD3;SMARCD1;TBL1XR1;PRMT6;SAP18;KMT5A;RCOR1;RPS2;NSD3;EZH2;KDM1A
KEGG_Citrate_cycle_(TCA_cycle)%mmu00020	0.0865052	0.154855	0.374228	1.36644	49	28	SDHD;MDH2;DLST;IDH3A;IDH3B;DLAT;SDHB;SUCLG2;FH1;DLD;PDHA1;SDHA;ACO2;MDH1;SUCLG1
KEGG_RIG-I-like_receptor_signaling_pathway%mmu04622	0.0877743	0.156163	0.332452	1.38839	55	45	NFKB1;TRAF3;RELA;DDX3X;RIPK1;PIN1;MAP3K7;TNF;TBK1;NLRX1;TRIM25;NFKBIB;CHUK;MAPK14;CASP8;ATG5;MAPK11;IRF7;TANK;AZI2;IFIH1;TBKBP1;IKBKB;DHX58;DDX58;ISG15
KEGG_JAK-STAT_signaling_pathway%mmu04630	0.0884058	0.156327	0.253216	1.26339	60	112	MYC;STAT3;AKT1;TSLP;SOCS2;OSMR;CCND3;IL13;SOCS5;PTPN2;SOCS6;IL4RA;STAT5A;GRB2;IL10;IL6ST;IL13RA1;CSF2RB2;IL19;IFNGR1;STAM2;PTPN6;JAK1;MCL1;IFNGR2;CRLF2;IFNAR2;CISH;PDGFRA;IRF9;CSF2RB;SOCS3;IFNAR1;STAT6;CSF2RA;JAK2;IL13RA2;PIK3CD;STAT1;SOCS1;JAK3;IL6;CSF3R;AOX4;HRAS;IL10RB;IL15RA;LIF;IL21R;IL3RA;CNTFR;MTOR;IL10RA;IL7R;STAT2;EP300;AKT2;OSM
RA_GPVI-mediated_activation_cascade%R-MMU-114604	0.0937997	0.156902	0.369269	1.3822	58	29	RHOG;PLCG2;RAC1;RHOA;PDPN;PIK3R5;PTPN6;VAV2;CDC42;VAV3;FCER1G;LYN;PIK3CG;VAV1;RAC2;SYK
RA_Transcriptional_Regulation_by_E2F6%R-MMU-8953750	0.0936995	0.156902	0.409023	1.41207	57	22	TFDP1;L3MBTL2;RBBP7;RYBP;SUZ12;RBBP4;EED;BMI1;EZH2;YAF2;PCGF6;E2F6;RING1;MAX
RA_Insulin_receptor_signalling_cascade%R-MMU-74751	0.0938338	0.156902	-0.35261	-1.38286	34	29	GAB1;PIK3CB;PIK3R1;PIK3R2;IRS1;INSR;FGF18;FGF9;MAPK3;FGF22;FGF1;PIK3C3
RA_Interleukin-6_family_signaling%R-MMU-6783589	0.0944625	0.157585	0.420029	1.38535	57	19	STAT3;OSMR;CLCF1;IL6ST;CBL;SOCS3;JAK2;IL6;IL31RA;LIF;CNTFR;OSM;PTPN11
RA_Signalling_to_ERKs%R-MMU-187687	0.0951586	0.157773	0.443348	1.40206	56	17	NGF;RALGDS;CRK;RAP1A;GRB2;KRAS;MAPKAPK2;MAP2K2;HRAS;RAPGEF1;CRKL;MAPKAPK3
RA_IGF1R_signaling_cascade%R-MMU-2428924	0.0952381	0.157773	-0.356559	-1.39077	35	28	GAB1;PIK3CB;PIK3R1;PIK3R2;IRS1;IGF1;FGF18;FGF9;IGF2;FGF22;FGF1;PIK3C3
RA_Negative_regulation_of_MET_activity%R-MMU-6807004	0.0951586	0.157773	0.44669	1.41263	56	17	PTPN1;PTPN2;SH3KBP1;USP8;GRB2;PTPRJ;STAM2;CBL
RA_mTORC1-mediated_signalling%R-MMU-166208	0.0973597	0.160914	0.409839	1.36128	58	20	EIF4EBP1;EIF4E;EIF4G1;FKBP1A;RHEB;RPS6KB1;LAMTOR3;LAMTOR5;RRAGA
KEGG_AMPK_signaling_pathway%mmu04152	0.0955414	0.167921	-0.229214	-1.24549	29	109	PRKAA2;PFKFB2;ULK1;PFKM;TSC1;PIK3CB;PIK3R1;SREBF1;CPT1B;PPARGC1A;CPT1C;FOXO3;PPP2R3A;EEF2K;PIK3R2;PRKAG2;IRS1;IGF1;LIPE;INSR;SCD1;PRKAB2;LEP;ACACB;TSC2;SLC2A4;CREB3L4;FOXO1;STRADB;MLYCD;ADIPOQ;PRKAG3;GYS1
RA_BBSome-mediated_cargo-targeting_to_cilium%R-MMU-5620922	0.102142	0.168428	0.408914	1.38658	61	21	CCT2;CCT3;CCT8;CCT5;TCP1
RA_ROS_and_RNS_production_in_phagocytes%R-MMU-1222556	0.102894	0.169277	0.3829	1.36621	63	25	ATP6V1B2;ATP6V0C;CYBA;ATP6V1A;NOS3;SLC11A1;CYBB;ATP6V0A1;RAC2;ATP6V1G1;ATP6V1C1;ATP6V0B;TCIRG1;ATP6V1H;ATP6V1F;ATP6V0A2
RA_ABC-family_proteins_mediated_transport%R-MMU-382556	0.103293	0.169544	0.28004	1.28704	68	74	EIF2S2;EIF2S1;PSMD6;PSMD12;PSME3;ABCF1;PSMC4;ABCB7;EIF2S3X;PSMC3;PSMA7;PSMC5;PSMD7;PSMD2;PSMD14;PSMC1;PSMD1;PSMD11;PSMC2;PSMC6;VCP;PSMD13;ERLIN1;PSMD3;ABCC3;DERL1;PSMD4
RA_Glycerophospholipid_biosynthesis%R-MMU-1483206	0.103774	0.169941	-0.228329	-1.21967	32	100	LPCAT2;OSBPL5;CHPT1;AGPAT4;PLA2G5;PHOSPHO1;ABHD3;TAZ;GPD1L;PLA2R1;ETNK2;ABHD4;CDS2;SLC44A2;LPIN1;PNPLA3;GNPAT;LPCAT3;CDS1;GPAM;PITPNM2;DDHD2;DGAT2;GPD1;MIGA2;STARD10;PCYT1A;MBOAT2;PLB1;PLD2;LPIN3;MIGA1;PNPLA2;PLA2G2F;PNPLA8;ETNPPL;PITPNM3;PLA2G2E;PLA2G3;MGLL
RA_Synthesis_of_substrates_in_N-glycan_biosythesis%R-MMU-446219	0.104265	0.170356	0.304195	1.30714	65	53	ST3GAL1;NUS1;SLC35C1;ST3GAL4;UAP1;PMM2;GNPNAT1;NANS;ST6GALNAC4;DPM2;NPL;CMAS;PGM3;MPI;ALG5;GFPT2;GMDS;GFPT1;ST8SIA4;DOLPP1
RA_Interleukin-3,_Interleukin-5_and_GM-CSF_signaling%R-MMU-512988	0.104918	0.171031	0.349741	1.35101	63	35	SHC1;CRK;STAT5A;GRB2;CSF2RB2;YWHAZ;PTPN6;CBL;INPP5D;LYN;CSF2RA;JAK2;VAV1;SYK;PIK3CD;FYN;HCK;JAK3
RA_CTLA4_inhibitory_signaling%R-MMU-389513	0.105175	0.17106	0.438374	1.38633	62	17	AKT1;PPP2R1B;PPP2CA;LYN;PPP2CB;CD80;FYN;CD86;AKT2;PTPN11;YES1;PPP2R5C
KEGG_PD-L1_expression_and_PD-1_checkpoint_pathway_in_cancer%mmu05235	0.0981595	0.171483	0.284185	1.3046	63	77	STAT3;AKT1;NFKB1;HIF1A;RELA;MAP2K1;BATF3;MYD88;KRAS;RPS6KB2;RPS6KB1;IFNGR1;PTPN6;JAK1;NRAS;IFNGR2;TIRAP;NFKBIB;MAP2K2;BATF;JAK2;EML4;CHUK;CSNK2B;PPP3R1;MAPK14;PIK3CD;STAT1;MAP2K3;TLR4;MAPK11;HRAS;CD274;MTOR;IKBKB;TICAM1;TLR2;NFKBIE;AKT2;TLR9
KEGG_Autoimmune_thyroid_disease%mmu05320	0.0998217	0.173343	0.385229	1.37122	55	25	IL10;H2-DMB1;GZMB;H2-DMB2;CD80;H2-DMA;CD86;CD40;H2-Q10;H2-T24;H2-M3;H2-AB1;H2-Q4;H2-T22;H2-K1;H2-AA
RA_TP53_Regulates_Metabolic_Genes%R-MMU-5628897	0.109677	0.177977	0.309621	1.3009	67	50	PRKAB1;G6PDX;PRDX1;CYCS;LRPPRC;RHEB;COX8A;GSR;COX6A1;COX5A;SCO2;GLS2;COX7B;YWHAZ;COX7C;GPX2;LAMTOR3;LAMTOR5;RRAGA;COX18;SCO1
RA_Negative_regulation_of_MAPK_pathway%R-MMU-5675221	0.110569	0.179017	0.352792	1.33678	67	32	DUSP6;DUSP7;PPP5C;PPP2R1B;PPP2CA;DUSP5;KRAS;DUSP9;DUSP4;PTPN7;PPP2CB;MARK3;DUSP2
KEGG_Focal_adhesion%mmu04510	0.104698	0.180729	0.229953	1.2346	77	188	FN1;COL4A1;THBS2;CAPN2;PAK6;FLNA;COL4A2;ITGA5;ITGA3;AKT1;COL6A3;COL6A2;ITGB4;THBS1;ACTB;VCL;ACTG1;CCND3;ITGB1;SHC1;VASP;THBS4;PPP1CA;ROCK2;ITGA6;CRK;RAP1A;RAC1;CAV2;TLN1;RAP1B;MAP2K1;ITGA2B;ZYX;GRB2;RHOA;PXN;DIAPH1;SPP1;PAK2;VEGFA;PARVB;TNC;VAV2;CDC42;MYL12A;MET
RA_ER-Phagosome_pathway%R-MMU-1236974	0.112378	0.181533	0.410616	1.3543	68	19	CALR;PDIA3;VAMP3;H2-Q10;H2-T24;H2-M3;TAP1;TAPBP;TAP2;B2M;H2-Q4;H2-T22;H2-K1
KEGG_Purine_metabolism%mmu00230	0.107038	0.183675	0.254331	1.24796	72	103	URAH;PFAS;AK2;RRM2;GART;IMPDH2;RRM1;NME1;IMPDH1;APRT;NME2;PPAT;PRPS1;HPRT;GDA;GMPS;ADA;AK6;ATIC;ADSL;PAPSS1;AMPD2;AMPD3;PRPS1L3;XDH;PDE1B;ENTPD3;PAICS;PGM2;ADCY3;ENTPD1;NME7;NUDT5
RA_O-glycosylation_of_TSR_domain-containing_proteins%R-MMU-5173214	0.114286	0.184199	-0.348647	-1.35499	43	27	ADAMTSL5;THSD4;ADAMTS10;ADAMTS6;ADAMTS17;ADAMTSL3;ADAMTSL4;THSD7A;ADAMTS18;ADAMTS20;ADAMTSL1;ADAMTS7;ADAMTS15
RA_DDX58/IFIH1-mediated_induction_of_interferon-alpha/beta%R-MMU-168928	0.115635	0.185954	0.366258	1.3157	70	26	HSP90AA1;NFKB1;RELA;HMGB1;NFKB2;PIN1;TBK1;HSP90AB1;NLRX1;NFKBIB
RA_FLT3_Signaling%R-MMU-9607240	0.116969	0.187676	0.397973	1.34948	70	21	SOCS2;SOCS6;SH2B3;GRB2;PTPRJ;SLA;KRAS;CBL;FLT3;SYK;GRAP2
RA_G_alpha_(i)_signalling_events%R-MMU-418594	0.118156	0.189155	0.24598	1.24727	81	129	CXCL1;BDKRB2;CAMKK2;CALM1;RGS20;PF4;GPR183;GNG5;RGS12;GNAI2;PPP2R1B;CNR2;PPP1CA;PPP2CA;HTR1B;C5AR1;PRKAR1A;CX3CR1;CCL6;CXCL12;RGS3;LPAR5;CCL9;RGS19;APLN;RGS16;CCL20;CXCR2;PDE1B;ADCY3;S1PR3;ANXA1;NMU;PYY;CHRM2;PPP2CB;C3AR1;GNG10;RGS1;CXCR4;P2RY12;GNA11;PDE4B;S1PR2;CCR1;GPSM3;C3;PLCB3;GNGT2;ADCY4;CXCL16;P2RY14;PLCB1;CCR5;CXCL3
RA_Class_A/1_(Rhodopsin-like_receptors)%R-MMU-373076	0.118841	0.189826	0.247449	1.24401	81	121	LTB4R2;CXCL1;BDKRB2;GRPR;ECE1;PF4;GPR183;CNR2;HTR1B;C5AR1;P2RY2;TACR1;F2RL1;CX3CR1;CCL6;CXCL12;CCL17;P2RY1;GPR35;LPAR5;CCL9;PTGIR;F2RL2;APLN;P2RY6;PTGER1;CCL20;PTGER2;CXCR2;EDNRB;HTR7;S1PR3;ANXA1;NMU;PYY;CHRM2;C3AR1;CCL12;NLN;CCL7;GPR65;CXCR4;P2RY12;GPR132;S1PR2;C3;HRH2;C5AR2;CXCL16;P2RY14;CCR5;CXCL3;CCL3;PTGER4;P2RY10;S1PR1;CMKLR1
RA_O-linked_glycosylation_of_mucins%R-MMU-913709	0.119163	0.189915	0.338369	1.30264	73	34	ST3GAL1;B3GNT2;GALNT3;ST3GAL4;GALNT4;B3GNT7;B4GALT6;ST6GALNAC4;GALNT1;GCNT1;B4GALT5;B3GNT3;MUC1;GALNT7;C1GALT1;B3GNT5;GALNT16;GALNT10;ST6GALNAC2;GALNT2;C1GALT1C1
RA_PI_Metabolism%R-MMU-1483255	0.119534	0.190082	-0.248201	-1.24146	40	71	PIK3C2G;PIK3CB;TNFAIP8;PIK3R1;PLEKHA5;PIK3R2;PIK3C2B;INPPL1;MTM1;MTMR3;PTPN13;INPP5K;INPP4B;INPP5E;RAB4A;PIKFYVE;PNPLA6;MTMR12;RAB5A;PIK3R3;INPP4A;PIK3C3;PIK3C2A
RA_Synthesis_of_PC%R-MMU-1483191	0.120104	0.190566	-0.373592	-1.33665	45	22	CHPT1;PHOSPHO1;ABHD3;SLC44A2;LPIN1;STARD10;PCYT1A;LPIN3
KEGG_Cardiac_muscle_contraction%mmu04260	0.112094	0.190729	-0.253674	-1.26578	37	69	CACNB3;COX7A2L;TPM1;CACNA2D1;TRDN;CACNB4;CACNB1;CACNG4;COX8B;HRC;CACNG6;ATP2A1;COX7A1;CASQ2;TNNT2;SLC8A3;ATP1B2;CACNA1S;COX6A2;ATP1A2;CACNG1;MYL2;TNNI3;ATP1B1;TPM2;MYL3
KEGG_T_cell_receptor_signaling_pathway%mmu04660	0.113122	0.190729	0.27376	1.26952	74	79	PAK6;AKT1;NFKB1;RELA;MAP3K14;BCL10;MAP2K1;GRB2;IL10;RHOA;KRAS;PAK2;MAP3K7;PTPN6;VAV2;CDC42;NRAS;TNF;VAV3;NFKBIB;MAP2K2;VAV1;LCP2;PTPRC;CHUK;GRAP2;PPP3R1;MAPK14;PIK3CD;FYN;CBLB;PDPK1;MAPK11;HRAS
KEGG_Non-small_cell_lung_cancer%mmu05223	0.112633	0.190729	0.288142	1.29308	73	66	STAT3;AKT1;CDK6;TGFA;KIF5B;E2F1;PLCG2;STAT5A;RASSF1;MAP2K1;GRB2;TRP53;E2F3;BAX;KRAS;E2F2;GADD45A;MET;NRAS
KEGG_Renal_cell_carcinoma%mmu05211	0.113982	0.191068	0.285974	1.28615	74	67	PAK6;TGFB1;AKT1;TGFA;ELOB;HIF1A;TFE3;CRK;RAP1A;RAC1;RAP1B;MAP2K1;GRB2;ELOC;KRAS;PAK2;SLC2A1;VEGFA;CDC42;MET;NRAS;FH1;MAP2K2;CUL2;ETS1;PIK3CD;VHL;HGF;HRAS;PRCC;EGLN3;RAPGEF1;RBX1;BAD;CRKL;EP300;AKT2
RA_Signaling_by_TGF-beta_Receptor_Complex%R-MMU-170834	0.120743	0.191118	0.285894	1.27095	77	62	TFDP1;E2F4;TGFB1;FBN1;HDAC1;TGFBR2;STRAP;FURIN;RBL1;ITGB1;FKBP1A;UBE2M;NEDD8;RHOA;TGFBR1;CBL;TGIF2;UBE2D3;RNF111;SKIL;TGIF1;ITGB3;ITGB6
RA_Myogenesis%R-MMU-525793	0.120988	0.191118	-0.399834	-1.36702	48	18	MEF2C;CDON;TCF4;MEF2A;MAPK12;MEF2D;ABL1;BOC;MYF6
RA_Signaling_by_EGFR%R-MMU-177929	0.123397	0.194494	0.316942	1.29183	76	43	EPGN;PTPN12;TGFA;SHC1;AREG;SH3KBP1;GRB2;SPRY2;PXN;KRAS;HBEGF;STAM2;CDC42;CBL
RA_Selective_autophagy%R-MMU-9663891	0.127796	0.200982	0.303526	1.26912	79	47	TOMM40;TUBA1B;TUBB6;TOMM5;TOMM6;UBE2N;VIM;DYNLL1;TOMM22;DYNC1LI1;TUBB4B;PGAM5;PARK7;VDAC1;HDAC6;CSNK2B;TOMM7;DYNC1I2;UBE2V1;ATG5
RA_Protein_localization%R-MMU-9609507	0.12963	0.203419	-0.237476	-1.23501	41	84	ACOX3;VAMP2;CAT;DECR2;HSD17B4;ZFAND6;GSTK1;PEX19;CRAT;HMGCL;GNPAT;IDH1;ACOX1;MPV17;ACOT2;ACOT1;ACBD5;EHHADH;PEX1;MLYCD;DDO;PEX6;HSCB;ACAA1B;PEX11B;PXMP4;PEX16;CYB5A;ECH1;ACOT4;PEX12;APP;AMACR;PEX5L;PEX7;PXMP2;ALDH3A2;SCP2
KEGG_ErbB_signaling_pathway%mmu04012	0.122172	0.20362	0.270356	1.25373	80	79	MYC;PAK6;AKT1;ABL2;EIF4EBP1;TGFA;SHC1;AREG;CRK;PLCG2;STAT5A;MAP2K4;MAP2K1;GRB2;NRG1;KRAS;PAK2;RPS6KB2;RPS6KB1;HBEGF;CBL;NRAS
RA_DNA_Double_Strand_Break_Response%R-MMU-5693606	0.133333	0.208772	0.342958	1.29952	81	32	NSD2;KPNA2;PPP5C;SMARCA5;UBE2N;BAZ1B;NBN;MDC1;UBE2I;CHEK2;BABAM1;BABAM2
RA_EPH-Ephrin_signaling%R-MMU-2682334	0.134165	0.209615	0.290359	1.2629	85	55	ARPC1B;ARPC3;ARPC2;ARPC4;ROCK2;ACTR2;RAC1;SDCBP;ARPC5;EFNA5;ACTR3;RHOA;PAK2;VAV2;CDC42;GRIN1;VAV3;ARHGEF7;LYN;MMP9;EPHB1;EPHB2;EPHA2;RASA1;ROCK1
RA_Costimulation_by_the_CD28_family%R-MMU-388841	0.13738	0.214169	0.300962	1.2584	85	47	AKT1;PPP2R1B;PPP2CA;MAP3K14;RAC1;GRB2;PAK2;PTPN6;CDC42;LYN;PPP2CB;VAV1;BTLA;PDCD1LG2;GRAP2;CD80;FYN;CD86;TRIB3;MLST8;PDPK1;TNFRSF14;CD274;MTOR;AKT2;CSK
RA_Signaling_by_ERBB2%R-MMU-1227986	0.138211	0.214995	0.33846	1.28248	84	32	HSP90AA1;PTPN12;SHC1;USP8;PTPN18;GRB2;RHOA;KRAS;DIAPH1;HBEGF;CUL5
RA_VEGFR2_mediated_vascular_permeability%R-MMU-5218920	0.138889	0.215182	0.37238	1.29069	84	23	HSP90AA1;AKT1;CALM1;RAC1;PAK2;NOS3;CTNNA1;CDH5;TRIB3;MLST8;PDPK1;MTOR;AKT2
RA_Cytosolic_sensors_of_pathogen-associated_DNA%R-MMU-1834949	0.138934	0.215182	0.383741	1.3248	85	22	DHX9;NFKB1;RELA;DDX41;MYD88;NFKB2;TBK1;NFKBIB;STAT6;AIM2
RA_Nucleotide_salvage%R-MMU-8956321	0.140704	0.217451	0.412724	1.32678	83	18	TK1;UCK2;APRT;ADA;AMPD2;AMPD3;UPP1;DCK;PNP2;PNP;GMPR2
RA_Fanconi_Anemia_Pathway%R-MMU-6783310	0.141026	0.217478	0.340587	1.29003	87	31	USP1;FANCA;FANCI;DCLRE1B;CENPS;FAAP24;ERCC1;EME1;FANCL;UBE2T;RPA1;RPA3;ATRIP;CENPX;FANCM;EME2;FAAP100;UBB;SLX4;MUS81;FANCF
RA_Fatty_acyl-CoA_biosynthesis%R-MMU-75105	0.141753	0.21789	-0.340797	-1.30788	54	26	ACSL6;ACSBG1;ELOVL6;ACSL5;ELOVL5;HACD2;ACSL1;CBR4
RA_Signal_amplification%R-MMU-392518	0.141903	0.21789	0.413408	1.30738	84	17	GNG5;GNAI2;P2RY1;GNG10;P2RY12;GNA11;GNGT2;GNAI3;PLA2G4A;GNAI1;GNA15
RA_Regulation_of_TP53_Activity_through_Acetylation%R-MMU-6804758	0.143087	0.219132	0.368068	1.30412	88	24	HDAC1;RBBP7;BRD7;PIN1;GATAD2A;BRPF1;RBBP4;PIP4K2A;MBD3;PML;MTA2;HDAC2;PIP4K2B;EP300
RA_Resolution_of_D-Loop_Structures%R-MMU-5693537	0.14378	0.219132	0.381133	1.31579	88	22	DNA2;EXO1;BLM;GEN1;RAD51AP1;XRCC2;PALB2;SPIDR;EME1;RAD51C;TOP3A;EME2;RMI2;SLX4;MUS81
RA_Resolution_of_D-loop_Structures_through_Holliday_Junction_Intermediates%R-MMU-5693568	0.14378	0.219132	0.381133	1.31579	88	22	DNA2;EXO1;BLM;GEN1;RAD51AP1;XRCC2;PALB2;SPIDR;EME1;RAD51C;TOP3A;EME2;RMI2;SLX4;MUS81
RA_SUMOylation_of_intracellular_receptors%R-MMU-4090294	0.143939	0.219132	-0.376604	-1.32936	56	20	NR3C1;THRA;THRB;PPARA;PIAS3;AR;RORA;RXRA;PIAS1
RA_Signaling_by_MET%R-MMU-6806834	0.144597	0.219664	0.278024	1.25113	94	66	FN1;STAT3;ITGA3;PTPN1;ARF6;ITGB1;SHC1;PTPN2;SH3KBP1;CRK;USP8;RAP1A;RAC1;TNS4;RAP1B;GRB2;PTPRJ;KRAS
RA_RHOV_GTPase_cycle%R-MMU-9013424	0.146538	0.22165	0.331766	1.27722	90	34	PAK6;DEPDC1B;TPM3;TPM4;CLTC;PEAK1;PAK2;IQGAP1;CDC42;TXNL1;ARHGEF7;MAP3K11;SH3RF1;EPHA2
RA_TGF-beta_receptor_signaling_activates_SMADs%R-MMU-2173789	0.146538	0.22165	0.331199	1.2684	90	33	TGFB1;FBN1;TGFBR2;STRAP;FURIN;ITGB1;FKBP1A;UBE2M;NEDD8;TGFBR1;CBL
RA_PI3K_Cascade%R-MMU-109704	0.146835	0.22165	-0.369924	-1.30986	57	21	GAB1;PIK3CB;PIK3R1;PIK3R2;FGF18;FGF9;FGF22;FGF1;PIK3C3
RA_TBC/RABGAPs%R-MMU-8854214	0.147453	0.222113	-0.327859	-1.30092	54	30	RAB6B;ULK1;TSC1;TBC1D17;TBC1D24;RABGAP1;GABARAPL2;TBC1D16;OPTN;RAB7B
RA_NRAGE_signals_death_through_JNK%R-MMU-193648	0.150794	0.226667	-0.279483	-1.23822	56	43	ARHGEF19;ARHGEF18;ARHGEF10;FGD4;PLEKHG5;ARHGEF9;ARHGEF26;ABR;KALRN;ARHGEF37;NET1;TIAM2
RA_IRS-mediated_signalling%R-MMU-112399	0.151436	0.227154	-0.358675	-1.28328	57	22	GAB1;PIK3CB;PIK3R1;PIK3R2;FGF18;FGF9;FGF22;FGF1;PIK3C3
RA_Keratan_sulfate_biosynthesis%R-MMU-2022854	0.154341	0.231026	0.356653	1.27255	95	25	ST3GAL1;B3GNT2;B4GALT1;ST3GAL4;B3GNT7;B4GALT6;B4GAT1
KEGG_Galactose_metabolism%mmu00052	0.139535	0.231229	0.38307	1.32977	77	23	B4GALT1;HK2;AKR1B8;GALE;PFKL;AKR1B3;HK1;PFKP;PGM2;GALK1
RA_Plasma_lipoprotein_remodeling%R-MMU-8963899	0.156729	0.23411	0.423714	1.29046	91	15	P4HB;FURIN;LMF2;ANGPTL4;APOC2
RA_IKK_complex_recruitment_mediated_by_RIP1%R-MMU-937041	0.157454	0.234702	0.399497	1.28426	93	18	RIPK3;UBE2N;RIPK1;UBE2D3;UBE2V1;TLR4;CD14;BIRC3;IKBKB;TICAM1;UBB
RA_Cell_death_signalling_via_NRAGE,_NRIF_and_NADE%R-MMU-204998	0.158333	0.235521	-0.252684	-1.19689	56	56	ARHGEF19;ARHGEF18;ARHGEF10;APH1B;FGD4;PLEKHG5;ARHGEF9;ARHGEF26;ABR;KALRN;ARHGEF37;NGFR;NET1;TIAM2
RA_Drug_ADME%R-MMU-9748784	0.159558	0.236707	0.313426	1.26777	100	40	SLC16A1;IMPDH2;NME1;SLC29A2;IMPDH1;NME2;ABCG2;GMPS;RAC1;CNDP2;XDH;ABCC3;ACY1
RA_EPH-ephrin_mediated_repulsion_of_cells%R-MMU-3928665	0.159794	0.236707	-0.332264	-1.27513	61	26	EPHB3;APH1B;EFNA1;EFNA4;EFNB3;EPHB6;MMP2;EFNA3
KEGG_AGE-RAGE_signaling_pathway_in_diabetic_complications%mmu04933	0.145374	0.239537	0.253231	1.22668	98	93	CASP3;FN1;COL4A1;TGFB1;COL4A2;STAT3;AKT1;TGFBR2;NFKB1;SELE;ICAM1;RELA;THBD;PLCG2;RAC1;STAT5A;BAX;KRAS;DIAPH1;VEGFA;TGFBR1;CDC42;NOS3;NRAS;TNF;SERPINE1;CCL2
RA_HDACs_deacetylate_histones%R-MMU-3214815	0.162162	0.239718	0.340658	1.28001	101	30	H2AC4;HDAC1;RBBP7;SAP30;GATAD2A;RBBP4;BRMS1;MBD3;TBL1XR1;SAP18;RCOR1;KDM1A
KEGG_Prostate_cancer%mmu05215	0.146843	0.24059	0.252706	1.22414	99	93	MMP3;ETV5;HSP90AA1;AKT1;TGFA;ATF4;NFKB1;RELA;CCNE1;E2F1;MAP2K1;GRB2;HSP90B1;TRP53;TCF7;CCNE2;E2F3;PLAT;KRAS;PLAU;E2F2;NRAS;HSP90AB1;PDGFRA;GSTP3;MAP2K2;MMP9;CDK2
RA_SMAD2/SMAD3:SMAD4_heterotrimer_regulates_transcription%R-MMU-2173796	0.168654	0.2488	0.416094	1.26725	98	15	TFDP1;E2F4;RBL1;RNF111;CDK9;E2F5
KEGG_Renin_secretion%mmu04924	0.154062	0.250999	-0.255033	-1.22133	54	58	ADCY6;KCNJ2;PDE1C;GUCY1A1;GUCY1B1;ADORA1;KCNMA1;ITPR3;EDN1;ADRB3;CACNA1S;CALM5;PDE3B;PLCB4;EDN3;ADCY5;PRKACB;PDE3A;GUCY1A2;ADRB1;PRKACA;ADRB2
KEGG_Drug_metabolism%mmu00983	0.155039	0.25118	0.283494	1.23643	99	58	TK1;RRM2;GSTA4;IMPDH2;RRM1;NME1;UCK2;IMPDH1;NME2;DUT;HPRT;GMPS;GUSB;UMPS;GSTO1;XDH;UGT1A7C;UPP1;CMPK1;GSTP3;NME7
KEGG_Proteoglycans_in_cancer%mmu05205	0.15625	0.251736	0.21703	1.16088	114	187	MYC;CASP3;FN1;CD44;TGFB1;FLNA;ITGA5;MSN;STAT3;AKT1;ARHGEF1;SLC9A1;THBS1;ACTB;ACTG1;DROSHA;ITGB1;HIF1A;GPC1;PPP1CA;ROCK2;PLCG2;RAC1;CAV2;MAP2K1;ITPR2;GRB2;TRP53;RHOA;PXN;KRAS;RRAS2;PLAU;CD63;IQGAP1;VEGFA;RPS6KB2;RPS6KB1;EZR;HBEGF;PTPN6;VAV2;CDC42;CBL;MET;NRAS;TNF;HCLS1;VAV3;FLNB
KEGG_Adherens_junction%mmu04520	0.159879	0.25616	0.269114	1.21696	105	69	PTPN1;ACTB;VCL;ACTG1;TGFBR2;RAC1;NECTIN1;TCF7;PTPRJ;RHOA;WAS;IQGAP1;MAP3K7;PTPN6;TGFBR1;CDC42;MET;CTNNA1;ACTN1;ACP1;FARP2;RAC2;ACTN4;CSNK2B
KEGG_Collecting_duct_acid_secretion%mmu04966	0.162832	0.259457	0.378802	1.28476	91	20	ATP6V1B2;SLC12A7;ATP6V0C;ATP6V1A;CAR2;ATP6V0A1;ATP6V1G1;ATP6V1C1;TCIRG1;ATP6V1F;ATP6V0A2
RA_Voltage_gated_Potassium_channels%R-MMU-1296072	0.177835	0.261803	-0.375575	-1.29723	68	19	KCNC1;KCNA2;KCNQ3;KCNA6;KCNB1;KCNS1;KCNA1;KCNA7;KCNG4;KCNQ5;KCNH1
KEGG_Butanoate_metabolism%mmu00650	0.166292	0.263523	-0.356261	-1.23625	73	18	ACSM3;ECHS1;HMGCL;ABAT;BDH2;EHHADH;AACS;ACADS;HMGCS2
KEGG_GABAergic_synapse%mmu04727	0.172131	0.269827	-0.26269	-1.21774	62	50	ADCY6;GABBR1;ADCY9;SLC38A3;GLUL;ADCY2;GABARAPL2;GABRA4;GNAO1;CACNA1S;ABAT;PLCL1;GABRP;GNG7;ADCY5;ADCY1;PRKACB;GABARAPL1;GNG4;CACNA1A;PRKACA
KEGG_Aldosterone-regulated_sodium_reabsorption%mmu04960	0.17199	0.269827	-0.302035	-1.22453	69	32	PIK3CB;PIK3R1;NR3C2;PIK3R2;IRS1;IGF1;SLC9A3R2;INSR;NEDD4L;ATP1B2;MAPK3;ATP1A2;ATP1B1;SCNN1G;PIK3R3
KEGG_Lysine_degradation%mmu00310	0.176136	0.272268	-0.253732	-1.20552	61	57	SETD7;EZH1;BBOX1;KMT2A;SMYD1;KMT2E;KMT5C;COLGALT2;KMT5B;ECHS1;HYKK;SMYD3;PRDM16;AASS;ASH1L;MECOM;EHHADH;DHTKD1;ALDH2
KEGG_Starch_and_sucrose_metabolism%mmu00500	0.17713	0.272268	-0.339433	-1.22783	78	21	PGM2L1;PYGB;PYGM;AMY1;GANC;AGL;PYGL;GYS1;GBE1;GAA;ENPP3;G6PC3;GYG
KEGG_Olfactory_transduction%mmu04740	0.176887	0.272268	-0.303207	-1.19345	74	28	ARRB1;PDE1C;CAMK2A;CAMK2B;SLC8A3;OLFR920;CALM5;GNG7;PRKG1;NCALD;PRKACB;PRKACA;GRK2;CALML3;GRK3;CAMK2G
KEGG_Amoebiasis%mmu05146	0.177444	0.272268	0.253702	1.18897	117	82	CASP3;FN1;COL4A1;CXCL1;SERPINB6A;SERPINB3A;TGFB1;COL4A2;SERPINB6C;RAB5C;VCL;NFKB1;PRDX1;IL1R1;RELA
KEGG_Prolactin_signaling_pathway%mmu04917	0.178462	0.272389	0.277725	1.21173	115	57	STAT3;AKT1;SOCS2;NFKB1;SHC1;SOCS5;RELA;SOCS6;STAT5A;MAP2K1;GRB2;KRAS;NRAS;CISH;SOCS3;MAP2K2;JAK2;CYP17A1;ELF5;MAPK14;PIK3CD;STAT1;SOCS1;MAPK11;HRAS
RA_Signaling_by_TGFB_family_members%R-MMU-9006936	0.187316	0.274627	0.249793	1.17476	126	83	TFDP1;E2F4;TGFB1;FBN1;HDAC1;FST;TGFBR2;STRAP;FURIN;RBL1;FSTL1;ITGB1;FKBP1A;GREM2;UBE2M;NEDD8;RHOA
RA_Processing_of_SMDT1%R-MMU-8949664	0.187291	0.274627	0.399261	1.24634	111	16	PHB2;PHB;STOML2;PMPCA;AFG3L2;YME1L1;MCUB
RA_PKMTs_methylate_histone_lysines%R-MMU-3214841	0.195548	0.285525	0.306546	1.21123	122	37	NSD2;NFKB1;WDR5;RBBP7;RELA;SUV39H2;SUV39H1;NFKB2;AEBP2;DPY30;SUZ12;RBBP4;EED;SMYD2;KMT5A;NSD3;EZH2
RA_Keratan_sulfate/keratin_metabolism%R-MMU-1638074	0.195513	0.285525	0.32326	1.2244	121	31	ST3GAL1;B3GNT2;B4GALT1;ST3GAL4;B3GNT7;B4GALT6;GALNS;B4GAT1
KEGG_Arrhythmogenic_right_ventricular_cardiomyopathy%mmu05412	0.188406	0.286061	-0.239288	-1.18635	64	66	CACNB3;CACNA2D1;DES;CACNB4;CACNB1;ACTN2;CACNG4;DMD;ITGB5;CACNG6;ATP2A1;SGCG;SGCA;SLC8A3;CACNA1S;ITGA10;TCF7L1;ITGA8;ITGA11;CACNG1;ACTN3;LAMA2
KEGG_Glycine,_serine_and_threonine_metabolism%mmu00260	0.189916	0.286208	0.327486	1.22725	112	30	PGAM1;SHMT1;PHGDH;TDH;SHMT2;MAOA;PSAT1
KEGG_Cholinergic_synapse%mmu04725	0.190476	0.286208	-0.222774	-1.15556	63	83	ADCY6;KCNJ2;ADCY9;ACHE;CHRNB4;CAMK2A;CAMK2B;PIK3CB;PIK3R1;ADCY2;PIK3R2;ITPR3;KCNQ3;GNAO1;CACNA1S;MAPK3;CREB3L4;PLCB4;GNG7;ADCY5;ADCY1;PIK3R3;KCNJ12;PRKACB;BCL2;GNG4;CHRNB2;CACNA1A;KCNQ5
RA_Formation_of_the_beta-catenin:TCF_transactivating_complex%R-MMU-201722	0.199357	0.2899	0.341891	1.21138	123	24	HDAC1;RUVBL1;SMARCA4;TLE3;LEO1;TCF7
RA_Interleukin-2_family_signaling%R-MMU-451927	0.199357	0.2899	0.34233	1.21293	123	24	STAT3;PTK2B;SHC1;STAT5A;GRB2;PTPN6;INPP5D;CSF2RA;JAK2;SYK;PIK3CD;JAK3;IL15RA;IL21R
RA_Signaling_by_PDGF%R-MMU-186797	0.200642	0.291176	0.279751	1.18455	124	51	COL4A1;THBS2;COL4A2;STAT3;PTPN12;COL6A2;FURIN;THBS4;CRK;STAT5A;GRB2;PLAT;KRAS;SPP1
RA_Ion_transport_by_P-type_ATPases%R-MMU-936837	0.202247	0.29291	0.30661	1.21648	125	38	ATP1A1;ATP8B1;CALM1;ATP13A4;FXYD4;ATP2B1;ATP1A3;ATP13A1;ATP1B3;ATP2A2;ATP8B4;ATP11B;ATP12A;ATP2C1
KEGG_Ovarian_steroidogenesis%mmu04913	0.196474	0.293698	-0.273901	-1.19032	77	39	ADCY6;CYP2J9;ADCY9;CYP2J12;ADCY2;CYP2J6;IGF1;INSR;CYP2J8;ACOT2;ACOT1;ADCY5;ADCY1;PRKACB;ACOT4
KEGG_Gastric_acid_secretion%mmu04971	0.198276	0.294872	-0.245905	-1.16099	68	56	ADCY6;KCNJ2;ADCY9;KCNJ16;CAMK2A;CAMK2B;KCNK2;ADCY2;ITPR3;MYLK4;ATP1B2;CALM5;MYLK3;MYLK;ATP1A2;PLCB4;MYLK2;ATP1B1;ADCY5;ADCY1
RA_RUNX1_regulates_genes_involved_in_megakaryocyte_differentiation_and_platelet_function%R-MMU-8936459	0.208681	0.3004	0.386187	1.22129	124	17	PRMT1;HDAC1;WDR5;CBFB;DPY30;PRMT6;SIN3A;EP300;RBBP5;SETD1A;ASH2L
RA_Chemokine_receptors_bind_chemokines%R-MMU-380108	0.208333	0.3004	0.327483	1.20881	129	28	CXCL1;PF4;CX3CR1;CXCL12;CCL17;CCL20;CXCR2;CCL12;CCL7;CXCR4;CXCL16;CCR5;CXCL3;CCL3;CXCL2;CCL4;CCRL2;CXCL5
RA_Recruitment_and_ATM-mediated_phosphorylation_of_repair_and_signaling_proteins_at_DNA_double_strand_breaks%R-MMU-5693565	0.208267	0.3004	0.323828	1.21678	130	30	NSD2;PPP5C;SMARCA5;UBE2N;BAZ1B;NBN;MDC1;UBE2I;CHEK2;BABAM1;BABAM2
RA_Dopamine_Neurotransmitter_Release_Cycle%R-MMU-212676	0.209639	0.301171	-0.387313	-1.24893	86	15	VAMP2;RAB3A;LIN7B;PPFIA4;SYN3;PPFIA3
KEGG_mTOR_signaling_pathway%mmu04150	0.205128	0.303506	-0.19611	-1.13206	63	140	PRKAA2;WNT16;FZD7;ULK1;TSC1;WNT10B;DVL2;PIK3CB;RPS6KA2;ULK2;PIK3R1;RRAGD;FZD2;WNT5B;DDIT4;CASTOR2;WNT11;WNT9A;FZD3;PIK3R2;IRS1;IGF1;RICTOR;LRP6;FLCN;INSR
RA_Downstream_signaling_of_activated_FGFR2%R-MMU-5654696	0.214646	0.307746	-0.348258	-1.2293	84	20	GAB1;PIK3R1;FGF18;FRS3;PLCG1;FGF9;FRS2;FGF22;FGF1
KEGG_Complement_and_coagulation_cascades%mmu04610	0.213836	0.314785	0.291374	1.2051	135	44	BDKRB2;F13A1;MASP1;THBD;C5AR1;PLAT;C1QB;PLAU;F2RL2;ITGB2;SERPINE1;PLAUR;ITGAM;C3AR1;F10;F5;C3;PROS1;CFB;C1QC
KEGG_Glycosaminoglycan_biosynthesis%mmu00532	0.21573	0.315969	-0.346044	-1.2008	95	18	CHST15;CHST12;UST;XYLT2;CHST14;CSGALNACT1;CHST3;CHPF2;B3GAT3
RA_Retinoid_metabolism_and_transport%R-MMU-975634	0.221053	0.316296	-0.324281	-1.20143	83	24	RBP4;BCO1;GPC6;LPL;GPC2;GPC3;SDC2;GPC4
RA_Platelet_homeostasis%R-MMU-418346	0.227564	0.324962	0.287136	1.17035	141	43	CALM1;GNG5;PPP2R1B;PPP2CA;ATP2B1;ITPR2;PTGIR;ATP2A2;PTPN6;NOS3;P2RX1;PDE1B;PECAM1;PPP2CB;GNG10;FGR;GNGT2
RA_Signaling_by_NOTCH1%R-MMU-1980143	0.228288	0.325344	-0.365381	-1.22327	91	17	DTX1;MAML2;DTX4;NOTCH1;JAG2;DTX2;MAML3;MAMLD1
KEGG_Autophagy%mmu04140	0.224422	0.327048	-0.196255	-1.10831	67	130	PRKAA2;ZFYVE1;RB1CC1;ULK1;TSC1;BNIP3;PIK3CB;ULK2;PIK3R1;RRAGD;TRP53INP2;DDIT4;ATG14;RUBCN;ATG9B;PIK3R2;GABARAPL2;IRS1;DAPK2;ATG16L2;ATG2A;MTMR3;ATG13;ATG12;RAB7B;TSC2;MAPK3;ATG10;MAP1LC3A
KEGG_Arginine_and_proline_metabolism%mmu00330	0.226984	0.32749	0.29076	1.18836	142	42	ODC1;SMOX;GOT2;SRM;ALDH18A1;MAOA;PYCR2;CNDP2;NOS3;P4HA1;P4HA3;AMD1;MAOB
KEGG_Insulin_resistance%mmu04931	0.226708	0.32749	-0.210439	-1.12776	72	97	PRKAA2;PIK3CB;RPS6KA2;PIK3R1;PYGB;SREBF1;CPT1B;PPP1R3C;PPARGC1A;PPARA;PIK3R2;PRKAG2;IRS1;PPP1R3A;OGT;INSR;MLXIPL;SLC27A1;PYGM;PRKAB2;ACACB;SLC27A4;SLC2A4;CREB3L4;PYGL
RA_Glutathione_conjugation%R-MMU-156590	0.235925	0.335559	-0.297656	-1.16734	87	29	GSTM1;GSTK1;GSTZ1;GSTT1;GSTM5;MGST3;GSTT2;GSTM7;GSTM2;GSTA3;GGT6;MGST2
RA_ECM_proteoglycans%R-MMU-3000178	0.237467	0.33708	-0.271481	-1.16432	89	38	ITGB5;COL9A1;COL9A3;MATN4;COMP;COL6A6;DCN;SPARC;BGN;MATN3;ITGA8;COL1A2;VTN;COL2A1;TNXB;HAPLN1;ITGA9;ACAN;APP;COL1A1
KEGG_Fat_digestion_and_absorption%mmu04975	0.236443	0.339447	-0.323631	-1.19248	108	22	PLA2G5;ABCA1;SLC27A1;PLPP3;SLC27A4;PLPP1;DGAT2
RA_Signal_transduction_by_L1%R-MMU-445144	0.240204	0.34029	0.394267	1.20078	140	15	ITGA5;ITGB1;RAC1;ITGA2B;CSNK2B;ITGB3;NRP1;ITGAV;MAPK1;EGFR
RA_CD209_(DC-SIGN)_signaling%R-MMU-5621575	0.242475	0.342826	0.380867	1.18892	144	16	NFKB1;RELA;ICAM2;KRAS;CD209A;PAK2;LYN;FYN;HRAS;RELB
RA_DAP12_signaling%R-MMU-2424491	0.243243	0.343233	0.313303	1.17723	152	30	PLCG2;RAC1;GRB2;KRAS;VAV2;VAV3;TREM2;SYK;GRAP2;FYN;BTK;H2-Q10;HRAS;KLRK1;H2-T24;H2-M3;B2M;H2-Q4;H2-T22;H2-K1;SOS1
RA_Amino_acid_transport_across_the_plasma_membrane%R-MMU-352230	0.244373	0.344147	0.329519	1.16754	151	24	SLC7A5;SLC7A11;SLC7A1;SLC3A2;SLC38A1;SLC38A4;SLC6A20A;SLC7A8;SLC7A7;SLC38A2
RA_Integration_of_energy_metabolism%R-MMU-163685	0.245283	0.344748	-0.232688	-1.11925	90	58	PRKAA2;ADCY6;CACNB3;ADRA2C;PRKAG2;ITPR3;KCNJ11;MLXIPL;KCNB1;PRKAB2;ACACB;ADIPOQ;PRKAR2B;ADCY5;PRKACB;ADIPOR1;GNG4;CACNA2D2;CACNA1A;RAPGEF4;PRKACA;ADRA2A;RAPGEF3;PRKAR1B;ACSL3
KEGG_Glyoxylate_and_dicarboxylate_metabolism%mmu00630	0.24263	0.346615	-0.310011	-1.16643	106	24	CAT;ACSS2;GLUL;PCCB;MCEE;ACO1;GLDC;AMT
RA_Oxidative_Stress_Induced_Senescence%R-MMU-2559580	0.247209	0.346772	0.292095	1.13997	154	36	CDK6;KDM6B;MAP3K5;RBBP7;MAP4K4;PHC2;MAPKAPK2;SUZ12;RBBP4;EED;BMI1;EZH2;MAPK14;MAP2K3;MAPK11
RA_Downregulation_of_ERBB2_signaling%R-MMU-8863795	0.247906	0.347069	0.363423	1.16829	147	18	HSP90AA1;PTPN12;USP8;PTPN18;HBEGF;CUL5;MATK;CDC37
RA_Lysosome_Vesicle_Biogenesis%R-MMU-432720	0.251192	0.350981	0.309631	1.16343	157	30	HSPA8;M6PR;TXNDC5;AP1M1;CLTC;ARF1;AP1S1;AP1G1;DNM2;CTSZ;AP1S2
RA_Post-translational_modification:_synthesis_of_GPI-anchored_proteins%R-MMU-163125	0.252033	0.351467	-0.239033	-1.11642	92	53	PGAP1;ART4;PIGG;PIGV;NTNG1;PIGP;OPCML;RECK;NEGR1;LYPD2;MELTF;CD109;NRN1;OTOA;PIGH;LY6D;ART3;DPM3;PSCA;SPRN;GPIHBP1;XPNPEP2;CPM
RA_Activation_of_NMDA_receptors_and_postsynaptic_events%R-MMU-442755	0.253165	0.352358	-0.331519	-1.17387	99	21	CAMK2A;CAMK2B;ACTN2;CAMKK1;GRIN3A;PRKAR2B;PRKACB;GRIA1;GRIA3;PRKACA;PRKAR1B;DLG3;GRIN2D;CAMK1
RA_N-glycan_antennae_elongation_in_the_medial/trans-Golgi%R-MMU-975576	0.2557	0.355195	0.352885	1.16389	156	19	B4GALT1;ST3GAL4;MGAT2;MAN2A1;B4GALT6;B4GALT5;FUT8;MGAT4B
RA_Nucleotide_catabolism%R-MMU-8956319	0.258958	0.359021	0.320812	1.15244	158	26	ENTPD7;GDA;DNPH1;XDH;UPP1;ENTPD3;ENTPD1;SAMHD1;NUDT5;ITPA;PNP2;PNP;NUDT15;NT5M
KEGG_Apelin_signaling_pathway%mmu04371	0.254839	0.362271	-0.201321	-1.10811	78	115	PRKAA2;ADCY6;HDAC5;ADCY9;PLIN1;MEF2C;MEF2A;PPARGC1A;ADCY2;PRKAG2;ITPR3;LIPE;RYR1;SLC8A3;NOTCH3;MYLK4;PRKAB2;CALM5;PDE3B;NOS1;MYLK3;MYLK;MAPK3;MAP1LC3A;PLCB4;MYL2;MYLK2;SPHK2;GNG7;SMAD4;MEF2D;MYL3;PRKAG3;ADCY5;ADCY1
RA_Class_I_peroxisomal_membrane_protein_import%R-MMU-9603798	0.263027	0.363956	-0.354991	-1.18849	105	17	PEX19;ACBD5;PEX11B;PXMP4;PEX16;PEX12;PXMP2;ALDH3A2;FIS1;PEX3;ABCD3;ABCD2
RA_Plasma_lipoprotein_clearance%R-MMU-8964043	0.264943	0.365899	0.332246	1.14702	163	22	CLTC;AP2S1;AP2M1;HDLBP;SCARB1;AP2A2;AP2A1;LDLR;NPC2;LIPA
RA_RHOF_GTPase_cycle%R-MMU-9035034	0.267311	0.36784	0.297145	1.14394	165	34	DEPDC1B;CAPZB;LMNB1;DIAPH3;SNAP23;VAMP3;DIAPH1;ARHGAP1;ARHGAP21;RHOF;BASP1;ACTN1;ESYT1;DIAPH2;MCAM;TOR1AIP1;SENP1
RA_Signaling_by_WNT%R-MMU-195721	0.26738	0.36784	0.202416	1.08407	199	178	PFN1;PSMD6;HDAC1;CTBP2;CALM1;PSMD12;CLTC;RUVBL1;TNKS2;PSME3;AP2S1;GNG5;SMARCA4;AP2M1;PPP2R1B;PSMC4;XPO1;PPP2CA;PSMC3;USP8;TLE3;RAC1;PSMA7;PSMC5;PSMD7;LEO1;TCF7;PSMD2;RHOA;PSMD14;KRAS;TMED5;PSMC1;SOX7;YWHAZ;ARRB2;PSMD1;PSMD11;PSMC2;MAP3K7;PSMC6
KEGG_Fructose_and_mannose_metabolism%mmu00051	0.262787	0.367937	0.315722	1.13853	148	27	HK2;AKR1B8;GMPPB;PMM2;PFKL;AKR1B3;HK1;TPI1;PFKP;MPI
KEGG_alpha-Linolenic_acid_metabolism%mmu00592	0.265169	0.367937	-0.3348	-1.16178	117	18	ACOX3;PLA2G5;FADS2;ACOX1;ACAA1B;PLB1;ACAA1A;PLA2G2F;PLA2G2E;PLA2G3
KEGG_Ferroptosis%mmu04216	0.261513	0.367937	0.291512	1.1543	158	37	SLC7A11;TFRC;PCBP1;SLC3A2;VDAC2;TRP53;SLC39A8;SLC39A14;GCLM;PRNP;CYBB;VDAC3;FTL1;HMOX1
KEGG_VEGF_signaling_pathway%mmu04370	0.264386	0.367937	0.264794	1.13487	169	54	PLA2G4E;AKT1;PLCG2;RAC1;MAP2K1;PXN;KRAS;PLA2G4F;MAPKAPK2;VEGFA;CDC42;NOS3;NRAS;PTGS2;MAP2K2;RAC2;PPP3R1;MAPK14;PIK3CD;PLA2G4B;PTK2;MAPK11;HRAS
KEGG_Primary_immunodeficiency%mmu05340	0.261947	0.367937	0.347419	1.17832	147	20	UNG;ADA;ORAI1;TNFRSF13B;CIITA;PTPRC;RAG2;BTK;CD40;JAK3;TAP1;IL7R
KEGG_Chemical_carcinogenesis%mmu05207	0.268861	0.371285	0.209116	1.10059	195	156	MYC;GSTA4;KPNB1;HSP90AA1;KPNA2;PTGES3;STAT3;AKT1;EIF4EBP1;BIRC5;ATF4;CCND3;NFKB1;GNAI2;RELA;E2F1;STAT5A;RPS6KA3;MAP2K1;GRB2;HSP90B1;KPNA3;KRAS;CDC25A;GSTO1;RPS6KA1;ARRB2;VEGFA;RPS6KB2;RPS6KB1;AIP;ATF6B;KPNA1;NRAS;UGT1A7C;CDC6;HSP90AB1
KEGG_cGMP-PKG_signaling_pathway%mmu04022	0.270627	0.371585	-0.191577	-1.0819	81	130	ADCY6;ADCY9;ATP2B4;MEF2C;GUCY1A1;KCNJ8;GUCY1B1;ADRA2C;MEF2A;ADORA1;KCNMA1;ADCY2;ATP2A1;NPR2;IRS1;ITPR3;INSR;SLC8A3;MYLK4;ADRB3;ATP1B2;CACNA1S;CALM5;PDE3B;MYLK3;MYLK;MAPK3;ATP1A2;GTF2I;CREB3L4;ADRA1B;PLCB4;MYLK2;NFATC4;ATP1B1;MEF2D;ADCY5;ADCY1;NFATC1;PRKG1
KEGG_Inflammatory_mediator_regulation_of_TRP_channels%mmu04750	0.271642	0.371585	-0.213693	-1.09787	90	80	ADCY6;CYP2J9;ADCY9;CAMK2A;ALOX12E;CAMK2B;PIK3CB;PIK3R1;MAPK12;CYP2J12;ADCY2;PIK3R2;CYP2J6;IGF1;ITPR3;CYP2J8;MAPK13;CALM5;PLCG1;PLCB4;MAP2K6;ADCY5;ADCY1;ALOX12;PRKCH
RA_RND1_GTPase_cycle%R-MMU-9696273	0.270777	0.371798	-0.265302	-1.12628	100	37	VANGL2;DST;WDR6;PIK3R1;PLEKHG5;RASAL2;PIK3R2;TMEM59;GRB7;PTPN13;FRS3;FRS2
KEGG_Terpenoid_backbone_biosynthesis%mmu00900	0.273567	0.372463	0.339286	1.15541	147	22	NUS1;PDSS1;ZMPSTE24
RA_Sensory_Perception%R-MMU-9709957	0.27248	0.372527	-0.235045	-1.09921	99	54	ABCA4;RBP4;BCO1;GPC6;ITPR3;LPL;GPC2;RGS9BP;DHRS3;GPC3;SDC2;GPC4;GRK4;RGS9;SCNN1G;FNTA;RHO;PLB1;RDH12
RA_RND2_GTPase_cycle%R-MMU-9696270	0.272873	0.372527	0.284479	1.12868	169	38	PKP4;CKAP4;TFRC;DEPDC1B;NUDC;RBMX;TNFAIP1;KIF14;UHRF1BP1L;ARHGAP1
RA_Ovarian_tumor_domain_proteases%R-MMU-5689896	0.272285	0.372527	0.312941	1.14328	167	27	CDK1;OTUD7A;TRAF3;RHOA;OTUB1;RIPK1;VCP
RA_Peptide_ligand-binding_receptors%R-MMU-375276	0.274659	0.374249	0.245711	1.11627	180	71	CXCL1;BDKRB2;GRPR;ECE1;PF4;C5AR1;TACR1;F2RL1;CX3CR1;CCL6;CXCL12;CCL17;CCL9;F2RL2;APLN;CCL20;CXCR2;EDNRB;ANXA1;NMU;PYY;C3AR1;CCL12;NLN;CCL7;CXCR4
KEGG_Endocrine_and_other_factor-regulated_calcium_reabsorption%mmu04961	0.277049	0.37544	0.282151	1.13127	168	40	ATP1A1;BDKRB2;CLTC;RAB11A;AP2S1;AP2M1;CLTA;ATP2B1;ATP1A3;ATP1B3;DNM2;AP2A2;AP2A1
RA_Signaling_by_Hedgehog%R-MMU-5358351	0.277037	0.376054	0.224469	1.10296	186	107	TUBA1C;TUBA1B;TUBB6;PSMD6;P4HB;PSMD12;TUBB3;PSME3;PSMC4;PSMC3;WDR35;PSMA7;PSMC5;PSMD7;PSMD2;PRKAR1A;PSMD14;TUBB4B;PSMC1;ARRB2;PSMD1;TUBB2A;PSMD11;PSMC2;PSMC6;VCP;TUBB2B;IFT57;PSMD13;PSMD3;ADCY3
RA_Signaling_by_BMP%R-MMU-201451	0.276762	0.376054	-0.316549	-1.13256	105	22	ACVR2B;SMAD9;SMURF2;SMAD4;SMAD6;CHRDL1;BMP2;BMPR1A;BMPR2;NOG;ACVR2A;SMAD5;BMPR1B;SMAD7
RA_Downstream_signaling_of_activated_FGFR3%R-MMU-5654708	0.280397	0.379016	-0.3483	-1.16609	112	17	GAB1;PIK3R1;FGF18;FRS3;PLCG1;FGF9;FRS2
RA_Downstream_signaling_of_activated_FGFR4%R-MMU-5654716	0.280397	0.379016	-0.3483	-1.16609	112	17	GAB1;PIK3R1;FGF18;FRS3;PLCG1;FGF9;FRS2
RA_PI5P,_PP2A_and_IER3_Regulate_PI3K/AKT_Signaling%R-MMU-6811558	0.280811	0.379016	0.253901	1.11202	179	57	EPGN;AKT1;TGFA;IL1RL1;RHOG;PPP2R1B;AREG;IRAK4;PPP2CA;RAC1;GRB2;MYD88;HBEGF;PIP4K2A;PPP2CB;VAV1;RAC2;FGF23;CD80;PIK3CD;IRAK1;FYN;CD86
KEGG_Inflammatory_bowel_disease%mmu05321	0.283607	0.382539	0.281381	1.12818	172	40	TGFB1;STAT3;NFKB1;IL13;RELA;IL4RA;NOD2;IL10;H2-DMB1;IFNGR1;TNF;IFNGR2;STAT6;H2-DMB2;STAT1;H2-DMA;IL6;TLR4;IL18RAP;IL21R
KEGG_Pantothenate_and_CoA_biosynthesis%mmu00770	0.289888	0.389201	-0.327077	-1.13498	128	18	CSAD;BCAT2;DPYD;PPCDC;ALDH2;COASY;ENPP3;PANK1;ALDH3A2
RA_Formation_of_a_pool_of_free_40S_subunits%R-MMU-72689	0.291121	0.392189	0.22994	1.08608	199	85	EIF3B;EIF3C;EIF3D;EIF3A;EIF3J2;EIF3L;EIF3J1;EIF1AX;EIF3G;RPL7A;RPL27;RPL10;RPL38;RPL29;EIF3I;RPS2;RPS27L;RPS11;RPL15;RPL6;RPL14;RPS9;RPL35;RPL22L1;RPL24;RPL34;RPL9;RPS29;RPL37;RPL23;RPL32;RPS17;RPL28
RA_Mitochondrial_calcium_ion_transport%R-MMU-8949215	0.293823	0.395084	0.357883	1.13178	175	17	PHB2;PHB;STOML2;PMPCA;AFG3L2;YME1L1;MCUB
RA_Insulin_receptor_recycling%R-MMU-77387	0.29868	0.40086	0.337662	1.12154	180	20	ATP6V1B2;ATP6V0C;ATP6V1A;ATP6AP1;ATP6V0A1;ATP6V1G1;ATP6V1C1;ATP6V0B;TCIRG1;ATP6V1H;ATP6V1F;ATP6V0A2
RA_CD28_co-stimulation%R-MMU-389356	0.304487	0.407887	0.292281	1.10706	189	31	AKT1;MAP3K14;RAC1;GRB2;PAK2;CDC42;LYN;VAV1;GRAP2;CD80;FYN;CD86;TRIB3;MLST8;PDPK1;MTOR
RA_Heparan_sulfate/heparin_(HS-GAG)_metabolism%R-MMU-1638091	0.308943	0.413081	-0.25264	-1.08653	113	40	HS3ST6;CSPG5;GPC6;GPC2;CSPG4;XYLT2;GPC3;DCN;BGN;SDC2;GPC4;HPSE2
KEGG_ECM-receptor_interaction%mmu04512	0.31155	0.414447	0.236021	1.08401	204	76	FN1;COL4A1;THBS2;CD44;COL4A2;ITGA5;ITGA3;COL6A3;COL6A2;ITGB4;THBS1;ITGB1;THBS4;ITGA6;HMMR;ITGA2B
KEGG_Insulin_signaling_pathway%mmu04910	0.310458	0.414447	-0.193659	-1.06945	94	120	PRKAA2;SORBS1;TSC1;PIK3CB;PHKB;PHKA1;PIK3R1;PYGB;SREBF1;PPP1R3C;PPARGC1A;PIK3R2;PRKAG2;IRS1;PHKA2;LIPE;PPP1R3A;INPPL1;INSR;MKNK2;PYGM;PRKAB2;CALM5;ACACB;PDE3B;TSC2;SLC2A4;MAPK3;PYGL;PHKG1;ARAF;FOXO1
KEGG_Steroid_hormone_biosynthesis%mmu00140	0.317241	0.418182	-0.277151	-1.08712	137	27	CYP2B19;CYP3A13;CYP2D22;H2-KE6;UGT1A6A;UGT1A1
KEGG_Adipocytokine_signaling_pathway%mmu04920	0.315942	0.418182	-0.222386	-1.07065	108	61	PRKAA2;IKBKG;ACSL6;CPT1B;PPARGC1A;CPT1C;ACSBG1;PPARA;PRKAG2;IRS1;ACSL5;PRKAB2;LEP;ACACB;SLC2A4;ACSL1;ADIPOQ;RXRA;PRKAG3
KEGG_Mannose_type_O-glycan_biosynthesis%mmu00515	0.320285	0.41839	0.347355	1.12383	179	17	B4GALT1;LARGE2;B4GAT1;FUT4;POMGNT1;POMT1
KEGG_GnRH_secretion%mmu04929	0.319672	0.41839	-0.239139	-1.07205	116	44	ARRB1;GABBR1;PIK3CB;KCNN3;PIK3R1;TRPC1;PIK3R2;ITPR3;KCNJ11;CACNA1S;MAPK3;PLCB4
RA_Metal_ion_SLC_transporters%R-MMU-425410	0.315961	0.421675	0.336731	1.11061	193	19	SLC41A2;SLC41A1;SLC39A8;SLC39A14;SLC39A1;SLC39A7;SLC11A1;SLC30A5;SLC30A6;SLC31A1;SLC39A2;SLC39A6
KEGG_Alanine,_aspartate_and_glutamate_metabolism%mmu00250	0.32872	0.427483	0.298669	1.09055	189	28	ASS1;CAD;GOT2;PPAT;ASNS;ADSL;GLS2;NAT8L
RA_MET_activates_PTK2_signaling%R-MMU-8874081	0.321053	0.427671	-0.29088	-1.09705	121	25	COL11A1;LAMA5;LAMB2;LAMA3;COL27A1;LAMC3;COL11A2;COL1A2;COL2A1;LAMA2;LAMB3;COL24A1;LAMA4;COL1A1
RA_RA_biosynthesis_pathway%R-MMU-5365859	0.321782	0.427844	-0.341329	-1.11956	129	16	SDR16C5;ADH1;CYP26B1;DHRS3;ALDH1A1
RA_GPCR_ligand_binding%R-MMU-500792	0.323319	0.428821	0.20616	1.05732	225	142	LTB4R2;CXCL1;BDKRB2;GRPR;ECE1;ADGRE5;PF4;GPR183;GNG5;CNR2;HTR1B;C5AR1;P2RY2;TACR1;F2RL1;CX3CR1;CCL6;CXCL12;CCL17;P2RY1;GPR35;LPAR5;CCL9;PTGIR;F2RL2;APLN;P2RY6;PTGER1;ADGRE1;CCL20;PTGER2;CXCR2;EDNRB;HTR7;S1PR3;ANXA1;NMU;PYY;CHRM2;ADM;C3AR1;CCL12;NLN;CCL7;GNG10;GPR65;CXCR4;P2RY12;GPR132;S1PR2;C3;HRH2;GNGT2;C5AR2;CXCL16;P2RY14;CCR5;CXCL3;CCL3;PTGER4;P2RY10;S1PR1;CMKLR1
RA_Cargo_trafficking_to_the_periciliary_membrane%R-MMU-5620920	0.323718	0.428821	0.26603	1.08432	201	43	CCT2;CCT3;CCT8;CCT5;TCP1;RAB11A;RAB8A;ARF4;EXOC5;CCT4;ASAP1;EXOC7;BBIP1;EXOC3;LZTFL1;ARL6
KEGG_Hepatocellular_carcinoma%mmu05225	0.334722	0.433346	0.199906	1.04962	240	155	MYC;GSTA4;NFE2L2;TGFB1;NQO1;AKT1;CDK6;TGFA;ACTB;ACTG1;TGFBR2;ACTL6A;SHC1;SMARCA4;SMARCC1;E2F1;PLCG2;CSNK1A1;PHF10;MAP2K1;GRB2;TRP53;TCF7;BRD7;E2F3;BAX;KRAS;GSTO1;E2F2;RPS6KB2;RPS6KB1;TGFBR1;GADD45A;MET;NRAS;ARID1A;SMARCE1
RA_Synthesis_of_PA%R-MMU-1483166	0.329759	0.433889	-0.271905	-1.0789	122	30	AGPAT4;PLA2G5;GPD1L;PLA2R1;GNPAT;GPAM;DDHD2;GPD1;MIGA2;PLD2;MIGA1;PLA2G2F;PLA2G2E;ACP6;GPAT3
RA_TCF_dependent_signaling_in_response_to_WNT%R-MMU-201681	0.330435	0.433889	0.211091	1.06123	227	121	PSMD6;HDAC1;PSMD12;RUVBL1;TNKS2;PSME3;SMARCA4;PPP2R1B;PSMC4;XPO1;PPP2CA;PSMC3;USP8;TLE3;PSMA7;PSMC5;PSMD7;LEO1;TCF7;PSMD2;PSMD14;PSMC1;SOX7;YWHAZ;PSMD1;PSMD11;PSMC2;PSMC6
RA_Hedgehog_'on'_state%R-MMU-5632684	0.329688	0.433889	0.244892	1.07578	210	59	PSMD6;PSMD12;PSME3;PSMC4;PSMC3;PSMA7;PSMC5;PSMD7;PSMD2;PSMD14;PSMC1;ARRB2;PSMD1;PSMD11;PSMC2;PSMC6;PSMD13;PSMD3;PSMD4;SUFU;PSMB6;PSMB5;PSME4;PSMD10;PSME1;PSMD9
RA_Integrin_cell_surface_interactions%R-MMU-216083	0.331797	0.433889	0.238699	1.06573	215	63	FN1;COL4A1;CD44;COL4A2;ITGA5;FBN1;ITGA3;COL6A2;ITGB1;ICAM1;ITGA6;ICAM2;ITGA2B;SPP1;TNC;ITGB2;COL18A1;COL6A1;PECAM1;COL5A2;ITGA4;ITGB7;COL5A3;ITGB3;ITGB6
RA_Regulation_of_PTEN_gene_transcription%R-MMU-8943724	0.330684	0.433889	0.271086	1.07112	207	37	HDAC1;RBBP7;RHEB;GATAD2A;PHC2;SUZ12;RBBP4;EED;MBD3;BMI1;LAMTOR3;LAMTOR5;RRAGA;EZH2;MLST8;MTA2;MTOR;HDAC2;RING1
RA_Negative_regulation_of_the_PI3K/AKT_network%R-MMU-199418	0.329738	0.433889	0.238719	1.06411	213	64	EPGN;AKT1;TGFA;IL1RL1;RHOG;PPP2R1B;AREG;IRAK4;PPP2CA;RAC1;GRB2;MYD88;HBEGF;PIP4K2A;PPP2CB;VAV1;RAC2;FGF23;CD80;PIK3CD;IRAK1;FYN;CD86;TRIB3;HGF
RA_Collagen_degradation%R-MMU-1442490	0.331522	0.433889	-0.249096	-1.08071	121	41	COL4A5;COL4A6;COL7A1;COL11A1;CTSK;COL8A1;MMP2;MMP11;COL6A6;COL4A4;COL11A2;COL8A2;COL1A2;COL2A1
KEGG_Gap_junction%mmu04540	0.336907	0.434235	0.237474	1.07866	219	71	GJA1;TUBB5;CDK1;TUBA1C;TUBA1B;TUBB6;TUBB3;GNAI2;MAP2K1;ITPR2;GRB2;TUBB4B;KRAS;TUBB2A;TUBB2B;NRAS;PDGFRA;ADCY3;MAP2K2;CSNK1D
RA_Glycosaminoglycan_metabolism%R-MMU-1630316	0.336735	0.43954	0.21994	1.07122	230	98	ST3GAL1;CD44;EXT1;HAS2;B3GNT2;B4GALT1;SLC9A1;ST3GAL4;HAS3;CHSY1;B3GNT7;GPC1;HGSNAT;GUSB;HMMR;B4GALT6;GALNS;PAPSS1;DSEL;B4GAT1;DSE;EXT2;LYVE1;HAS1
RA_GAB1_signalosome%R-MMU-180292	0.337793	0.440117	0.351592	1.09753	201	16	EPGN;TGFA;AREG;GRB2;PXN;HBEGF
RA_Metabolism_of_fat-soluble_vitamins%R-MMU-6806667	0.338624	0.440397	-0.283576	-1.1061	127	28	RBP4;BCO1;GPC6;LPL;GPC2;GPC3;SDC2;GPC4
KEGG_Thyroid_hormone_signaling_pathway%mmu04919	0.347202	0.445525	0.211574	1.05568	241	110	MYC;ATP1A1;KAT2A;AKT1;HDAC1;SLC9A1;ACTB;ACTG1;MED13L;HIF1A;RHEB;PLCG2;MED1;MAP2K1;ATP1A3;TRP53;PFKL;KRAS;ATP1B3;MED17;SLC16A2;DIO2;SLC2A1;ATP2A2
KEGG_Hippo_signaling_pathway%mmu04392	0.349425	0.446402	-0.269872	-1.05857	151	27	LIMD1;FAT4;DCHS1;AJUBA;DCHS2;TEAD3;FRMD6;WWTR1;TEAD2;RASSF6;TEAD1;TEAD4
RA_Aquaporin-mediated_transport%R-MMU-445717	0.345059	0.447949	0.33911	1.09013	205	18	AQP9;AQP3;GNG5;PRKAR1A
KEGG_Glycosphingolipid_biosynthesis%mmu00601	0.352212	0.447989	0.32477	1.1015	198	20	B3GNT2;B4GALT1;ST3GAL4;FUT4;B3GALT5;GCNT2;B3GNT3
RA_Energy_dependent_regulation_of_mTOR_by_LKB1-AMPK%R-MMU-380972	0.352632	0.456949	-0.291061	-1.07836	133	24	PRKAA2;TSC1;RRAGD;PRKAG2;PRKAB2;STRADB;PRKAG3;PPM1A;CAB39L
RA_RHO_GTPases_activate_PKNs%R-MMU-5625740	0.357262	0.461367	0.340394	1.07648	213	17	RAC1;CDC25C;RHOC;RHOA;YWHAZ;PKN2;KDM1A;PPP1CB;PDPK1
RA_Glycosphingolipid_metabolism%R-MMU-1660662	0.357333	0.461367	-0.251718	-1.06522	133	36	ESYT3;ARSA;NEU3;ARSG;GBA2;ARSB;HEXB;ASAH2;SMPD2;ESYT2;ARSK
RA_MET_promotes_cell_motility%R-MMU-8875878	0.362319	0.46696	0.27817	1.07089	224	34	FN1;ITGA3;ITGB1;CRK;RAP1A;RAC1;TNS4;RAP1B;GRB2
RA_Downstream_signaling_of_activated_FGFR1%R-MMU-5654687	0.364557	0.468661	-0.297733	-1.05424	143	21	FLRT1;GAB1;PIK3R1;FRS3;PLCG1;FGF9;FRS2;FGF22;FGF1
RA_Transferrin_endocytosis_and_recycling%R-MMU-917977	0.364952	0.468661	0.297005	1.05973	226	25	TFRC;ATP6V1B2;ATP6V0C;ATP6V1A;ATP6AP1;ATP6V0A1;ATP6V1G1;ATP6V1C1;ATP6V0B;TCIRG1;ATP6V1H;ATP6V1F;ATP6V0A2
RA_G_alpha_(s)_signalling_events%R-MMU-418555	0.366667	0.470018	-0.217852	-1.0319	131	56	ARRB1;GPHA2;VIPR1;MC5R;TSHR;RAMP1;ADRB3;PTH1R;PDE4D;VIPR2;PDE3B;RAMP2;MC1R;MC2R;RXFP1;PRKAR2B;CRHR2;PRKACB;GNG4;PDE3A;ADRB1;PRKACA;ADRB2;PRKAR1B;RAMP3;GRK2;PDE4A
RA_VxPx_cargo-targeting_to_cilium%R-MMU-5620916	0.367893	0.470745	0.3426	1.06946	219	16	RAB11A;RAB8A;ARF4;EXOC5;ASAP1;EXOC7;EXOC3;GBF1;EXOC8;EXOC4;RAB3IP;EXOC1
RA_Platelet_degranulation%R-MMU-114608	0.376642	0.481078	0.218963	1.04965	257	90	FN1;TGFB1;FLNA;WDR1;VCL;CALM1;ACTG1;F13A1;PF4;TMSB4X;TLN1;ITGA2B;OLA1;RARRES2;PLEK;SELP;CD63;VEGFA;PCYOX1L;LAMP2;PECAM1;ACTN1;FERMT3;ACTN4;SERPINA3F;F5;SRGN;CYB5R1;ITGB3;PROS1;LGALS3BP;ANXA5;TIMP1;HGF;PCDH7
RA_RHOU_GTPase_cycle%R-MMU-9013420	0.378689	0.482828	0.270732	1.04581	230	35	DEPDC1B;PTK2B;CLTC;GRB2;PEAK1;PAK2;IQGAP1;STAM2;CDC42;ARHGAP31;TXNL1;ARHGEF7;ARHGAP30
RA_Peptide_hormone_metabolism%R-MMU-2980736	0.385366	0.490466	0.276521	1.04778	236	32	DPP4;SPCS3;EXOC5;ACE;SEC11A;CTSZ;EXOC7;SPCS2;SLC30A5;EXOC3;PLA2G7;ATP6AP2;SPCS1;CMA1;SLC30A6;SEC11C
RA_Metabolism_of_porphyrins%R-MMU-189445	0.392092	0.49727	0.307857	1.04391	237	21	COX10;FLVCR1;CPOX;ABCG2;HMBS;BLVRA;HMOX2;HMOX1
RA_Visual_phototransduction%R-MMU-2187338	0.392105	0.49727	-0.226482	-1.03164	148	49	ABCA4;RBP4;BCO1;GPC6;LPL;GPC2;RGS9BP;DHRS3;GPC3;SDC2;GPC4;GRK4;RGS9;FNTA;RHO;PLB1;RDH12
KEGG_Vasopressin-regulated_water_reabsorption%mmu04962	0.393092	0.497802	0.260434	1.03124	238	37	AQP3;ARHGDIA;ARHGDIB;RAB5C;RAB11A;NSF;DYNLL1;DYNC1LI1
RA_Synthesis_of_PIPs_at_the_early_endosome_membrane%R-MMU-1660516	0.395181	0.500282	-0.327899	-1.05734	163	15	MTM1;INPP4B;PIKFYVE;MTMR12;INPP4A;PIK3C3;PIK3C2A
KEGG_Inositol_phosphate_metabolism%mmu00562	0.397015	0.500584	-0.208587	-1.01846	132	64	ALDH6A1;ITPKC;PIK3C2G;PIK3CB;PLCD3;PIK3C2B;INPPL1;MTM1;MTMR3;PLCG1;INPP5K;INPP4B;INPP5E;PLCE1;PLCB4;INPP5B;PIKFYVE;INPP4A;PIK3C3;PIK3C2A;ITPKB;MTMR14
RA_Pyruvate_metabolism_and_Citric_Acid_(TCA)_cycle%R-MMU-71406	0.397727	0.502615	0.250407	1.02913	244	45	LDHA;SLC16A1;SDHD;MDH2;PPARD;DLST;IDH3A;IDH3B;DLAT;SDHB;SUCLG2;DLD;GLO1;VDAC1;PDHA1;SDHA;ACO2
RA_Purine_catabolism%R-MMU-74259	0.399666	0.504172	0.332979	1.03943	238	16	GDA;DNPH1;XDH;NUDT5;ITPA;PNP2;PNP;NUDT15;NT5C
RA_Collagen_formation%R-MMU-1474290	0.400621	0.504486	-0.20342	-1.02218	128	75	COL4A5;COL4A6;COL7A1;COL16A1;DST;COL11A1;PCOLCE2;COL22A1;COL8A1;COLGALT2;COL9A1;COL9A3;COL20A1;LAMA3;COL27A1;COL6A6;COL4A4;COL11A2;COL8A2;P3H3
RA_HSF1-dependent_transactivation%R-MMU-3371571	0.40201	0.505344	0.325125	1.04517	239	18	HSPA8;HSP90AA1;PTGES3;HSP90AB1;FKBP4;MLST8;MTOR;EP300;AKT1S1;HSBP1
RA_Platelet_calcium_homeostasis%R-MMU-418360	0.403465	0.506282	-0.320973	-1.05279	162	16	ATP2B4;ATP2A1;ITPR3;P2RX6;SLC8A3
RA_Protein-protein_interactions_at_synapses%R-MMU-6794362	0.406915	0.509714	-0.235649	-1.01291	152	39	SLITRK6;PPFIBP2;PTPRD;EPB41L5;NTRK3;PTPRS;PPFIBP1;PPFIA4;PPFIA3;NLGN3;DLGAP1;RTN3;GRIA1;GRIA3;DLG4;DLG3
RA_Transcriptional_activity_of_SMAD2/SMAD3:SMAD4_heterotrimer%R-MMU-2173793	0.408585	0.51091	0.272449	1.02372	256	30	TFDP1;E2F4;HDAC1;RBL1;TGIF2;UBE2D3;RNF111;SKIL;TGIF1;CDK9;E2F5
KEGG_Nicotinate_and_nicotinamide_metabolism%mmu00760	0.409429	0.514002	-0.255215	-1.0381	164	33	AOX1;NADK2;NUDT12;NT5E;SIRT4;SIRT3;NMNAT2;SIRT5;AOX3;NT5C2;NMNAT3;NMRK1;ENPP3;SIRT2
RA_Signaling_by_Retinoic_Acid%R-MMU-5362517	0.419948	0.5242	-0.242667	-1.01379	159	34	SDR16C5;PDK2;CPT1B;RARG;ADH1;CYP26B1;DHRS3;PDK1;ALDH1A1
RA_Signaling_by_FGFR1%R-MMU-5654736	0.422572	0.526556	-0.240201	-1.00349	160	34	FLRT1;FGFRL1;GAB1;SPRED2;PIK3R1;FGF18;FRS3;PLCG1;FGF9;FRS2
KEGG_Pentose_and_glucuronate_interconversions%mmu00040	0.422472	0.52809	-0.295713	-1.02615	187	18	SORD;DCXR;DHDH;CRYL1;UGT1A6A;UGT1A1
KEGG_Arginine_biosynthesis%mmu00220	0.428315	0.533096	0.326154	1.00806	238	15	ASS1;GOT2;GLS2;NOS3;ACY1;GPT2;ARG1;ASL;GOT1;GLUD1
RA_Signaling_by_ERBB4%R-MMU-1236394	0.428947	0.533569	-0.266364	-1.00459	162	25	BTC;APH1B;NEDD4;PIK3R1
RA_Activation_of_Matrix_Metalloproteinases%R-MMU-1592389	0.430718	0.534839	0.325127	1.02819	257	17	MMP3;FURIN;COL18A1;MMP9;MMP8;CMA1;TIMP1;MMP13;MMP25;MMP10
RA_Laminin_interactions%R-MMU-3000157	0.434211	0.53824	-0.270374	-1.00171	164	24	COL4A5;COL4A6;COL7A1;LAMA5;LAMB2;LAMA3;LAMC3;COL4A4
RA_Gamma_carboxylation,_hypusine_formation_and_arylsulfatase_activation%R-MMU-163841	0.435612	0.539042	0.271084	1.01469	273	29	EIF5A;FURIN;DPH3;DPH6;DPH2;TPST2;F10;DPH5;DHPS;PROS1;ARSJ
RA_Response_to_elevated_platelet_cytosolic_Ca2+%R-MMU-76005	0.437135	0.53999	0.211243	1.018	298	93	FN1;TGFB1;FLNA;WDR1;VCL;CALM1;ACTG1;F13A1;PF4;TMSB4X;TLN1;ITGA2B;OLA1;RARRES2;PLEK;SELP;CD63;VEGFA;PCYOX1L;LAMP2;PECAM1;ACTN1;FERMT3;ACTN4;SERPINA3F;F5;SRGN;CYB5R1;ITGB3;PROS1;LGALS3BP;ANXA5;TIMP1;HGF;PCDH7
KEGG_Glutamatergic_synapse%mmu04724	0.444118	0.550402	-0.192574	-0.995546	150	81	ADCY6;ADCY9;GRIK5;GRIK4;GRM4;SLC38A3;GLUL;ADCY2;TRPC1;ITPR3;GNAO1;MAPK3;PLCB4;GNG7;GRIN3A;ADCY5;ADCY1;DLGAP1;SHANK2;PRKACB;GRIA1;SLC1A2;PLD2;GNG4;GRIA3;CACNA1A;PRKACA;DLG4
KEGG_Proximal_tubule_bicarbonate_reclamation%mmu04964	0.446043	0.550436	0.294758	1.00521	247	21	ATP1A1;SLC25A10;ATP1A3;GLS2;ATP1B3;CAR4;CAR2
KEGG_Type_II_diabetes_mellitus%mmu04930	0.448363	0.550954	-0.240563	-1.00517	177	36	PIK3CB;MAFA;CACNA1E;PIK3R1;PIK3R2;IRS1;INSR;KCNJ11;SLC2A4;MAPK3
RA_RUNX1_interacts_with_co-factors_whose_precise_effect_on_RUNX1_targets_is_not_known%R-MMU-8939243	0.447154	0.551413	0.263515	0.998497	274	32	ACTL6A;SMARCA4;CBFB;SMARCC1;RYBP;PHC2;ARID1A;SMARCE1;BMI1;SMARCD1;CSNK2B;YAF2;SMARCB1;RING1;EP300
KEGG_TGF-beta_signaling_pathway%mmu04350	0.451429	0.552381	-0.194256	-0.996581	157	77	RGMB;ACVR1C;ACVR2B;TGFB2;PITX2;SMAD9;BAMBI;ID4;THSD4;CHRD;NEO1;ACVR1B;TGFB3;CDKN2B;GDF5;BMP4;DCN;MAPK3;FMOD;SMURF2;BMP5;SMAD4;ID2;SMAD6;ZFYVE9;NBL1;BMP2;BMPR1A
RA_Post-translational_protein_phosphorylation%R-MMU-8957275	0.448889	0.552598	0.216603	1.0044	302	76	CKAP4;FN1;FBN1;P4HB;RCN1;LGALS1;FSTL1;PDIA6;APOL8;CSF1;HSP90B1;SPP1;PRKCSH;ADAM10;APOL9A;APOL7A;SHISA5
RA_Neurotransmitter_release_cycle%R-MMU-112310	0.450321	0.553406	0.270091	0.996969	280	28	HSPA8;MAOA;PPFIA1;CASK;DNAJC5;GLS2;NAAA
RA_Signaling_by_NOTCH3%R-MMU-9012852	0.453012	0.554804	-0.312676	-1.00825	187	15	APH1B;NOTCH3;DLL1;JAG2;EGF;WWP2
RA_NOTCH3_Activation_and_Transmission_of_Signal_to_the_Nucleus%R-MMU-9013507	0.453012	0.554804	-0.312676	-1.00825	187	15	APH1B;NOTCH3;DLL1;JAG2;EGF;WWP2
RA_Apoptotic_cleavage_of_cellular_proteins%R-MMU-111465	0.455738	0.557186	0.257801	0.995852	277	35	DSG3;CLSPN;LMNB1;VIM;CASP6;DBNL;CASP7;ACIN1;LMNA;PLEC;ROCK1;CASP8;PTK2
RA_Synthesis_of_bile_acids_and_bile_salts%R-MMU-192105	0.45679	0.557518	-0.287833	-0.984096	184	18	CYP39A1;OSBPL6;HSD17B4;NCOA2;RXRA;OSBPL1A
KEGG_Glioma%mmu05214	0.45827	0.558396	0.226345	1.01003	301	65	AKT1;CDK6;TGFA;CALM1;SHC1;E2F1;PLCG2;MAP2K1;GRB2;TRP53;E2F3;BAX;KRAS;E2F2;GADD45A;NRAS
RA_HS-GAG_biosynthesis%R-MMU-2022928	0.464752	0.566268	-0.27366	-0.979115	177	22	HS3ST6;GPC6;GPC2;GPC3;SDC2;GPC4
RA_Netrin-1_signaling%R-MMU-373752	0.46747	0.568609	-0.308198	-0.993812	193	15	NTN4;MAPK12;MAPK13;SIAH1A;NCK1
RA_Plasma_lipoprotein_assembly,_remodeling,_and_clearance%R-MMU-174824	0.469551	0.570169	0.242125	0.986883	292	43	P4HB;FURIN;CLTC;LMF2;AP2S1;AP2M1;ANGPTL4;HDLBP;APOC2;SCARB1;AP2A2;AP2A1
RA_Elastic_fibre_formation%R-MMU-1566948	0.472843	0.571252	0.245963	0.986189	295	39	FN1;TGFB1;ITGA5;FBN1;LOXL1;FURIN;ITGB1;EMILIN2;FBLN2;MFAP3;EFEMP2;LOX;MFAP5;LOXL4;ITGB3;ITGB6
RA_Retrograde_transport_at_the_Trans-Golgi-Network%R-MMU-6811440	0.471246	0.571252	0.246073	0.98663	294	39	M6PR;RAB6A;SYS1;NSF;VPS53;VAMP3;GCC1;RABEPK
RA_Non-integrin_membrane-ECM_interactions%R-MMU-3000171	0.472178	0.571252	0.249804	0.987034	296	37	FN1;COL4A1;TGFB1;COL4A2;ITGB4;ITGB1;ITGA6;DDR2
RA_RND3_GTPase_cycle%R-MMU-9696264	0.474934	0.571843	-0.228259	-0.978951	179	38	VANGL2;DST;WDR6;PIK3R1;PLEKHG5;RASAL2;PIK3R2;DSG1A;NISCH;PTPN13
RA_FRS-mediated_FGFR2_signaling%R-MMU-5654700	0.474699	0.571843	-0.306951	-0.989793	196	15	FGF18;FRS3;FGF9;FRS2;FGF22;FGF1
RA_HATs_acetylate_histones%R-MMU-3214847	0.478836	0.572035	-0.249316	-0.972468	180	28	PHF20;ING4;BRD1;OGT;BRPF3;MSL1;KANSL3;KAT6B;NCOA2;JADE1;KANSL1;JADE2;PAX3
RA_Calmodulin_induced_events%R-MMU-111933	0.478481	0.572035	-0.274594	-0.972309	188	21	ADCY6;ADCY9;PDE1C;CAMKK1;PRKAR2B;ADCY5;ADCY1;PRKACB;PRKACA;PRKAR1B;GRK2
RA_CaM_pathway%R-MMU-111997	0.478481	0.572035	-0.274594	-0.972309	188	21	ADCY6;ADCY9;PDE1C;CAMKK1;PRKAR2B;ADCY5;ADCY1;PRKACB;PRKACA;PRKAR1B;GRK2
RA_Transcriptional_regulation_by_the_AP-2_(TFAP2)_family_of_transcription_factors%R-MMU-8864260	0.479062	0.572035	0.306478	0.985229	285	18	MYC;NPM1;ATAD2;DEK
RA_Adherens_junctions_interactions%R-MMU-418990	0.4791	0.572035	0.278139	0.992414	297	25	CDH3;ACTB;ACTG1;NECTIN1;PVR;CTNNA1;CDH24;CDH5;CDH11
KEGG_Glycerophospholipid_metabolism%mmu00564	0.474777	0.573689	-0.190119	-0.985653	159	82	LPCAT2;ACHE;CHPT1;AGPAT4;PLA2G5;PHOSPHO1;GPD1L;ETNK2;CDS2;LPIN1;GNPAT;PNPLA7;LPCAT3;PLPP3;CDS1;GPAM;PLPP1;DGKQ;GPD1;PCYT1A;PNPLA6;MBOAT2;PLB1;PLD2;LPIN3;DGKD
KEGG_Ras_signaling_pathway%mmu04014	0.473826	0.573689	0.184145	0.99153	352	191	PLA2G4E;NGF;PAK6;RIN1;AKT1;ABL2;TGFA;RAB5C;CALM1;NFKB1;ARF6;PLD1;RAPGEF5;SHC1;GNG5;RELA;GNB1;RALGDS;RALB;NTRK1;PLCG2;RAP1A;RAC1;RASSF1;EFNA5;RAP1B;MAP2K1;CSF1;GRB2;RHOA;KRAS;RRAS2;PAK2;PLA2G4F;VEGFA;CDC42;MET;NRAS;TBK1;GRIN1;FLT3;PLA1A;RGL1;PDGFRA;HTR7;RASA3;SHOC2;RALBP1;MAP2K2;RAC2;GNG10;FLT1;CSF1R;CHUK;RGL2;FGF23;EPHA2;RASA1
RA_HDMs_demethylate_histones%R-MMU-3214842	0.482323	0.574923	-0.277345	-0.978993	190	20	KDM4B;KDM5B;KDM1B;KDM3A
KEGG_Autophagy%mmu04136	0.488943	0.588355	-0.250718	-0.99325	198	30	ULK2;ATG9B;GABARAPL2;ATG2A;ATG13;ATG12;ATG10;GABARAPL1;PIK3C3;ATG9A;WIPI2
RA_Role_of_phospholipids_in_phagocytosis%R-MMU-2029485	0.496386	0.590699	-0.300025	-0.96746	205	15	PIK3CB;PIK3R1;PIK3R2;PLCG1
KEGG_Porphyrin_metabolism%mmu00860	0.494932	0.593101	0.258636	0.960243	292	29	COX10;CPOX;EPRS;GUSB;HMBS;UGT1A7C;HCCS;BLVRA;HMOX2;HMOX1
KEGG_Alcoholic_liver_disease%mmu04936	0.509326	0.607837	0.195363	0.978791	354	114	CASP3;TNFRSF1A;CXCL1;AKT1;CAMKK2;TRA2B;PRKAB1;NFKB1;MAP3K5;TRAF3;IL17RA;RELA;IRAK4;MAP3K14;MAP2K4;C5AR1;TCF7;MYD88;C1QB;RIPK1;IL17RC;MAP3K7;TNF;TBK1;TIRAP;ADH5;C3AR1;CHUK;C3;ALDH9A1;MAPK14;IRAK1;CASP8;C1QC;IL6;MAP2K3;TLR4;PRKAG1;CD14;MAPK11;CXCL3
RA_Nonsense_Mediated_Decay_(NMD)_independent_of_the_Exon_Junction_Complex_(EJC)%R-MMU-975956	0.51497	0.610778	0.209786	0.976341	343	78	PABPC1;GSPT1;ETF1;NCBP1;UPF1;EIF4G1;RPL7A;RPL27;RPL10;RPL38;RPL29;RPS2;RPS27L;NCBP2;RPS11;RPL15;RPL6;RPL14;RPS9;RPL35;RPL22L1;RPL24;RPL34;RPL9;RPS29;RPL37;RPL23;RPL32;RPS17;RPL28
RA_Assembly_of_collagen_fibrils_and_other_multimeric_structures%R-MMU-2022090	0.514667	0.610778	-0.206415	-0.9586	192	52	COL4A5;COL4A6;COL7A1;DST;COL11A1;COL8A1;COL9A1;COL9A3;LAMA3;COL27A1;COL6A6;COL4A4;COL11A2;COL8A2;COL1A2;COL17A1;COL2A1
RA_Tie2_Signaling%R-MMU-210993	0.516129	0.611138	-0.284637	-0.952948	207	17	PIK3CB;PIK3R1;GRB14;PIK3R2;GRB7
RA_CDC42_GTPase_cycle%R-MMU-9013148	0.521614	0.61661	0.19014	0.964313	361	128	TFRC;RACGAP1;PAK6;DEPDC1B;ARHGDIA;ECT2;ARHGDIB;LBR;IQGAP3;STOM;DIAPH3;CDC42SE2;SNAP23;CDC42EP3;VAMP3;WAS;FMNL3;ARHGAP1;PAK2;IQGAP2;IQGAP1;FMNL2;VAV2;CDC42;ARHGAP21;ARHGAP31;ARHGAP45;VAV3;FMNL1;ARHGEF7;MAP3K11;RALBP1;ARHGAP30;BCR;ARHGAP9
RA_Antigen_activates_B_Cell_Receptor_(BCR)_leading_to_generation_of_second_messengers%R-MMU-983695	0.522613	0.61677	0.294352	0.94625	311	18	SH3KBP1;PLCG2;ITPR2;GRB2;PTPN6;VAV1;SYK;PIK3CD;BTK;DAPP1
RA_Bile_acid_and_bile_salt_metabolism%R-MMU-194068	0.525253	0.616826	-0.269003	-0.949545	207	20	CYP39A1;OSBPL6;HSD17B4;NCOA2;RXRA;OSBPL1A;STARD5;CYP27A1;AMACR
RA_Ca-dependent_events%R-MMU-111996	0.524804	0.616826	-0.265498	-0.949911	200	22	ADCY6;ADCY9;PDE1C;CAMKK1;PRKAR2B;ADCY5;ADCY1;PRKACB;PRKACA;PRKAR1B;GRK2
RA_Endosomal_Sorting_Complex_Required_For_Transport_(ESCRT)%R-MMU-917729	0.524642	0.616826	0.254511	0.952654	329	29	CHMP4B;STAM2;VTA1;SNF8;CHMP6;VPS37B;VPS36;VPS4A;CHMP2A;VPS4B;UBB;STAM;TSG101;HGS
KEGG_Estrogen_signaling_pathway%mmu04915	0.525622	0.622165	0.198006	0.970439	358	101	HSPA8;HSP90AA1;AKT1;TGFA;CALM1;ATF4;SHC1;GNAI2;KRT14;KRT16;RARA;KRT17;MAP2K1;ITPR2;GRB2;HSP90B1;KRAS;HBEGF;ATF6B;NOS3;NRAS;HSP90AB1;FKBP4;ADCY3;MAP2K2;MMP9
KEGG_Mineral_absorption%mmu04978	0.524194	0.622165	-0.220503	-0.968326	194	42	SLC40A1;TRPV6;ATP2B4;SLC9A3;HEPH;SLC8A3;CYBRD1;TRF;ATP1B2;ATP1A2;HEPHL1;ATP1B1;CLCN2;STEAP2
RA_Complement_cascade%R-MMU-166658	0.530945	0.622487	0.287327	0.947668	325	19	MASP1;C5AR1;CD81;C1QB;CFP;C3AR1;C3;C1QC;C5AR2;CFH;C1QA
KEGG_Glycosylphosphatidylinositol_(GPI)-anchor_biosynthesis%mmu00563	0.528345	0.622845	-0.249854	-0.951171	232	25	PGAP1;PIGG;PIGV;PIGP;GPLD1;MPPE1;PIGH
RA_Miscellaneous_transport_and_binding_events%R-MMU-5223345	0.533505	0.623754	-0.26663	-0.920938	206	19	ADD3;NIPAL3;NIPAL2;ADD2;CTNS;ADD1
RA_Smooth_Muscle_Contraction%R-MMU-445355	0.533773	0.623754	0.279557	0.947944	323	21	TPM3;VCL;CALM1;TPM4;TLN1;PXN;MYL6;ACTA2
RA_Glutamate_Neurotransmitter_Release_Cycle%R-MMU-210500	0.539759	0.629719	-0.289906	-0.93483	223	15	VAMP2;RAB3A;PPFIA4;PPFIA3;SLC1A2;UNC13B
KEGG_Thyroid_hormone_synthesis%mmu04918	0.541085	0.635282	0.221313	0.942544	348	53	ATP1A1;GPX1;ATF4;GSR;HSPA5;ATP1A3;ITPR2;HSP90B1;ATP1B3;TTF2;ATF6B;CANX;PDIA4;GPX2;ADCY3
RA_Disassembly_of_the_destruction_complex_and_recruitment_of_AXIN_to_the_membrane%R-MMU-4641262	0.54798	0.638267	-0.263959	-0.93174	216	20	FZD2;LRP6;AMER1;FRAT1;FZD1;WNT3A;PPP2R5B
RA_G_alpha_(12/13)_signalling_events%R-MMU-416482	0.549333	0.638801	-0.203169	-0.943528	205	52	ARHGEF19;ARHGEF18;ARHGEF10;FGD4;PLEKHG5;ARHGEF9;ARHGEF26;ABR;KALRN;ARHGEF37;NET1;TIAM2
RA_Deactivation_of_the_beta-catenin_transactivating_complex%R-MMU-3769402	0.553055	0.642083	0.264969	0.945424	343	25	HDAC1;XPO1;TLE3;TCF7;SOX7;YWHAZ
RA_TAK1-dependent_IKK_and_NF-kB_activation_%R-MMU-445989	0.554662	0.642904	0.264523	0.937248	344	24	NFKB1;RELA;UBE2N;HMGB1;NFKB2;MAP3K7;NFKBIB
RA_Nonhomologous_End-Joining_(NHEJ)%R-MMU-5693571	0.561889	0.649879	0.281158	0.927322	344	19	UBE2N;XRCC6;PAXIP1;XRCC5;XRCC4;UBE2V2;RNF168;DCLRE1C;LIG4;SUMO1
RA_Ion_channel_transport%R-MMU-983712	0.5625	0.649879	-0.175549	-0.958273	170	115	WNK4;FXYD6;TRPV6;ATP2B4;UNC79;TRDN;ATP6V0E2;WNK2;ANO8;ANO9;CASQ1;FXYD1;ANO7;TRPC1;ATP2A1;MCOLN1;CASQ2;RYR1;CLCN1
RA_Negative_regulation_of_FGFR3_signaling%R-MMU-5654732	0.56689	0.651925	0.295861	0.923563	338	16	PPP2CA;GRB2;SPRY2;CBL;PPP2CB;FGF23
RA_Negative_regulation_of_FGFR4_signaling%R-MMU-5654733	0.56689	0.651925	0.295861	0.923563	338	16	PPP2CA;GRB2;SPRY2;CBL;PPP2CB;FGF23
RA_Class_B/2_(Secretin_family_receptors)%R-MMU-373080	0.56701	0.651925	-0.261454	-0.90306	219	19	VIPR1;UCN2;RAMP1;PTH1R;VIPR2;RAMP2
RA_Molecules_associated_with_elastic_fibres%R-MMU-2129379	0.571059	0.655525	-0.221391	-0.912271	220	32	MFAP4;TGFB2;LTBP3;ITGB5;LTBP4;GDF5;BMP4;ITGA8;FBLN5;VTN;MFAP2;ELN
RA_Negative_regulation_of_FGFR1_signaling%R-MMU-5654726	0.572621	0.656262	0.29126	0.921093	342	17	PPP2CA;GRB2;SPRY2;CBL;PPP2CB;FGF23
KEGG_Rap1_signaling_pathway%mmu04015	0.561828	0.656976	0.17797	0.952668	417	183	NGF;PFN1;AKT1;THBS1;ACTB;CALM1;ACTG1;RAPGEF5;RAP1GAP;ITGB1;GNAI2;VASP;RALGDS;RALB;CRK;RAP1A;RAC1;EFNA5;TLN1;ENAH;RAP1B;MAP2K1;ITGA2B;CSF1;RHOA;APBB1IP;KRAS;P2RY1;LPAR5;VEGFA;ITGB2;PRKD3;VAV2;CDC42;MET;NRAS;GRIN1;VAV3;PDGFRA;ADCY3;ITGAM;MAP2K2;FARP2;VAV1;RAC2;LCP2;FLT1;CSF1R;FGF23;EPHA2;EVL;SIPA1L3;ITGAL;FYB;MAPK14;PIK3CD;PLCB3;MAGI3;ITGB3;RASGRP2;ADCY4;MAP2K3;PGF;HGF;PLCB1;MAPK11;HRAS
RA_Iron_uptake_and_transport%R-MMU-917937	0.575365	0.65835	0.224497	0.929653	354	46	TFRC;FLVCR1;ATP6V1B2;ABCG2;ATP6V0C;NEDD8;ATP6V1A;ATP6AP1;ATP6V0A1;HMOX2;LCN2;IREB2;HMOX1;CAND1;ATP6V1G1;ATP6V1C1;CUL1;ATP6V0B;TCIRG1;ATP6V1H;ATP6V1F;ATP6V0A2;FTH1
RA_Signaling_by_ALK%R-MMU-201556	0.576733	0.658859	-0.274294	-0.899685	232	16	PIK3CB;PIK3R1;PIK3R2;IRS1;PLCG1;MDK
KEGG_Lysosome%mmu04142	0.574499	0.663763	0.187556	0.949451	400	122	M6PR;AP1M1;CLTC;ATP6V0C;CD68;CTSC;HGSNAT;GUSB;CLTA;AP3M1;AP1S1;GALNS;LAPTM5;AP1G1;CD63;CTSB;LGMN;ASAH1;NAGPA;LAMP2;GM2A;SLC11A1;CTSZ;ATP6AP1;ATP6V0A1;AP3D1;AP1S2;LAMP1;NCOA7;NAPSA;MAN2B1;AP3S1;CTSS;AP1B1;NPC2;LITAF;FUCA2;LIPA;ATP6V0B;TCIRG1;CD164
KEGG_Cocaine_addiction%mmu05030	0.572621	0.663763	0.242065	0.925806	342	33	ATF4;NFKB1;MAOA;GNAI2;RELA;ATF6B;GRIN1;MAOB
KEGG_Amphetamine_addiction%mmu05031	0.5721	0.663763	0.218707	0.923933	364	49	ARC;HDAC1;CALM1;ATF4;MAOA;PPP1CA
RA_Sialic_acid_metabolism%R-MMU-4085001	0.583468	0.66549	0.250532	0.915282	359	27	ST3GAL1;ST3GAL4;NANS;ST6GALNAC4;NPL;CMAS
RA_Crosslinking_of_collagen_fibrils%R-MMU-2243919	0.585284	0.666496	0.292531	0.913166	349	16	COL4A1;COL4A2;LOXL1
RA_SLC-mediated_transmembrane_transport%R-MMU-425407	0.590973	0.671903	0.179983	0.936057	418	154	SLC7A5;SLC7A11;SLCO2A1;SLC16A1;SLC25A5;SLC35C1;SLC7A1;SLC29A2;SLCO3A1;SLC3A2;SLC9A1;SLC20A1;CALM1;SLC12A7;SLC10A6;SLC41A2;SLC41A1;SLC2A3;SLC34A2;SLC25A10;SLC39A8;SLC39A14;SLC16A2;SLC39A1;SLC2A1;SLC38A1;SLC13A3;SLC38A4;SLC5A8;SLC39A7;SLC11A1;SLC15A4;SLC4A2;SLC5A1;SLC30A5;SLC14A1;SLC6A20A;SLC29A3;SLC4A8;SLC2A6;SLC7A8
KEGG_Relaxin_signaling_pathway%mmu04926	0.585756	0.674084	0.18819	0.934859	402	109	COL4A1;TGFB1;COL4A2;AKT1;TGFBR2;ATF4;NFKB1;MMP1B;SHC1;GNG5;GNAI2;RELA;GNB1;MAP2K4;MAP2K1;GRB2;KRAS;ARRB2;VEGFA;ATF6B;TGFBR1;NOS3;NRAS;ACTA2;EDNRB;ADCY3;MAP2K2;MMP9
RA_Neurexins_and_neuroligins%R-MMU-6794361	0.594324	0.674638	0.285339	0.902369	355	17	CASK;HOMER1;EPB41L3;DBNL
RA_DAG_and_IP3_signaling%R-MMU-1489509	0.5953	0.674674	-0.253784	-0.908	227	22	ADCY6;ADCY9;PDE1C;CAMKK1;PRKAR2B;ADCY5;ADCY1;PRKACB;PRKACA;PRKAR1B;GRK2
RA_Degradation_of_the_extracellular_matrix%R-MMU-1474228	0.598854	0.677625	0.193623	0.924912	417	87	MMP3;FN1;COL4A1;CAPN2;CD44;CAPNS1;COL4A2;FBN1;COL6A2;FURIN;COL12A1;SPP1;ADAM10;CTSB;ADAM15;ADAM8;COL18A1;NID1;COL6A1;ADAMTS5;MMP12;MMP9;MMP19;COL5A2;MMP8;CTSS;COL5A3;COL15A1;ADAMTS4;CMA1;TIMP1;MMP13
KEGG_Bile_secretion%mmu04976	0.595611	0.682348	0.21433	0.895085	379	45	AQP9;ATP1A1;SLC9A1;ABCG2;ATP1A3;ATP1B3;SCARB1;SLC2A1;UGT1A7C;CAR2;SLC4A2;ABCC3;SLC5A1;ADCY3
KEGG_Cholesterol_metabolism%mmu04979	0.597643	0.682348	0.239059	0.9008	354	31	VDAC2;ANGPTL4;VAPA;APOC2;SCARB1;TSPO;VDAC1;VDAC3;LDLR;LIPG;NPC2;LIPA;STAR;STARD3
RA_RAB_geranylgeranylation%R-MMU-8873719	0.605195	0.682813	-0.19862	-0.895337	232	46	RAB30;RAB5B;RAB27A;RAB3B;RAB6B;RAB40C
RA_PINK1-PRKN_Mediated_Mitophagy%R-MMU-5205685	0.605351	0.682813	0.286721	0.895032	361	16	TOMM40;TOMM5;TOMM6;TOMM22;VDAC1;TOMM7;ATG5
KEGG_Glutathione_metabolism%mmu00480	0.601866	0.684475	0.211173	0.905059	386	54	ODC1;RRM2;GSTA4;RRM1;GPX1;SRM;G6PDX;GSR;TXNDC12;PGD;GSTO1;GCLM
RA_NOD1/2_Signaling_Pathway%R-MMU-168638	0.608466	0.685244	-0.225398	-0.879175	229	28	IKBKG;MAPK12;CYLD;MAPK13;NOD1;MAP2K6;TAB1;BIRC2
RA_Nicotinamide_salvaging%R-MMU-197264	0.609639	0.685483	-0.269377	-0.868631	252	15	PARP6;NUDT12;NAXD;NAXE
RA_Inositol_phosphate_metabolism%R-MMU-1483249	0.619303	0.694164	-0.211911	-0.899617	230	37	PPIP5K1;ITPKC;PLCD3;IP6K1;INPPL1;PLCG1;INPP4B;PLCE1;PLCB4;INPP5B;IP6K2;INPP4A
RA_Ephrin_signaling%R-MMU-3928664	0.618812	0.694164	-0.262635	-0.861444	249	16	PAK3;EPHB3;EFNB3;EPHB6
RA_Regulation_of_signaling_by_CBL%R-MMU-912631	0.620462	0.694373	0.267506	0.88852	375	20	CRK;GRB2;CBL;LYN;VAV1;SYK;PIK3CD;FYN;HCK;RAPGEF1;CRKL
RA_Regulation_of_pyruvate_dehydrogenase_(PDH)_complex%R-MMU-204174	0.628916	0.702732	-0.26362	-0.850067	260	15	PDK2;GSTZ1;PDK1;RXRA;PDPR;PDP1
RA_p75_NTR_receptor-mediated_signalling%R-MMU-193704	0.636888	0.710528	-0.182152	-0.907783	220	68	ARHGEF19;ARHGEF18;ARHGEF10;APH1B;FGD4;PLEKHG5;ARHGEF9;ARHGEF26;ABR;KALRN;ARHGEF37;NGFR;NET1;TIAM2
RA_Surfactant_metabolism%R-MMU-5683826	0.639399	0.712217	0.276194	0.873449	382	17	CKAP4;SLC34A2;P2RY2;CSF2RB2;CCDC59;CSF2RA;NAPSA
KEGG_Cortisol_synthesis_and_secretion%mmu04927	0.630728	0.714496	-0.196882	-0.900913	233	48	ADCY6;ADCY9;KCNK2;ADCY2;PDE8B;ITPR3;CACNA1S;CREB3L4;PLCB4;MC2R;ADCY5;ADCY1
KEGG_Mitophagy%mmu04137	0.638484	0.720468	-0.183082	-0.904506	218	65	ULK1;BNIP3;TBC1D17;PINK1;BNIP3L;PRKN;FOXO3;ATG9B;GABARAPL2;NBR1;OPTN;RAB7B;TFEB;MAP1LC3A
KEGG_Choline_metabolism_in_cancer%mmu05231	0.641256	0.720791	0.190414	0.902729	428	87	PLA2G4E;AKT1;EIF4EBP1;PLD1;HIF1A;RALGDS;RHEB;RAC1;MAP2K1;GRB2;DGKH;WAS;KRAS;PLA2G4F;RPS6KB2;RPS6KB1;DGKZ;NRAS;PDGFRA;MAP2K2;GPCPD1;LYPLA1;RAC2
RA_RET_signaling%R-MMU-8853659	0.658915	0.732812	-0.210023	-0.865426	254	32	GAB1;PIK3CB;PIK3R1;DOK4;PIK3R2;GRB7;PLCG1;FRS2;NRTN;PIK3R3;PRKACB
RA_Regulation_of_Complement_cascade%R-MMU-977606	0.661102	0.734101	0.269828	0.853317	395	17	C5AR1;CD81;C1QB;CFP;C3AR1;C3;C1QC;C5AR2;CFH;C1QA
RA_Metabolism_of_steroid_hormones%R-MMU-196071	0.665017	0.737301	0.258145	0.857426	402	20	AKR1B8;TSPO;CYP17A1;HSD11B1;STAR;STARD3;STARD3NL
RA_Regulation_of_Insulin-like_Growth_Factor_(IGF)_transport_and_uptake_by_Insulin-like_Growth_Factor_Binding_Proteins_(IGFBPs)%R-MMU-381426	0.666176	0.737442	0.188177	0.886595	452	82	CKAP4;FN1;FBN1;P4HB;RCN1;LGALS1;FSTL1;PDIA6;APOL8;CSF1;HSP90B1;SPP1;PRKCSH;ADAM10;APOL9A;APOL7A;SHISA5
KEGG_Aldosterone_synthesis_and_secretion%mmu04925	0.660969	0.740081	-0.179616	-0.913125	231	72	ADCY6;ADCY9;ATP2B4;CAMK2A;CAMK2B;ADCY2;ITPR3;LIPE;ATP1B2;CACNA1S;CALM5;ATP1A2;CREB3L4;PRKD2;PLCB4;ATP1B1;MC2R;ADCY5;ADCY1
RA_Nicotinate_metabolism%R-MMU-196807	0.673684	0.743447	-0.225475	-0.850374	255	25	NADK2;PARP6;NUDT12;NAXD;NT5E;NAXE;NMNAT2;NMNAT3;NMRK1
RA_Ca2+_pathway%R-MMU-4086398	0.672727	0.743447	-0.221322	-0.86015	258	27	CAMK2A;FZD2;WNT11;FZD3;GNAO1
RA_Antimicrobial_peptides%R-MMU-6803157	0.675896	0.744737	0.257803	0.850293	414	19	LYZ2;SLC11A1;LCN2;TLR1;PGLYRP1;PGLYRP3;S100A9;PDZD11;S100A8;TLR2;RNASE6;ATP7A
RA_Rab_regulation_of_trafficking%R-MMU-9007101	0.677215	0.745041	-0.170152	-0.905064	213	98	RAB5B;RAB27A;RAB6B;ULK1;ALS2CL;TSC1;TBC1D17;TBC1D24;TRAPPC6A;RABGAP1;GABARAPL2;ANKRD27;TBC1D16;RAB3A;OPTN;RAB7B
RA_Formation_of_the_cornified_envelope%R-MMU-6809371	0.685304	0.75278	0.198975	0.87267	428	60	PKP4;DSG3;KRT1;KRT6A;STFA3;KRT14;KRT16;KRT17
RA_Formation_of_Fibrin_Clot_(Clotting_Cascade)%R-MMU-140877	0.687296	0.753809	0.254028	0.837841	421	19	F13A1;PF4;THBD;CD177;F10;F5;PROS1;PRCP;TFPI
RA_Sulfur_amino_acid_metabolism%R-MMU-1614635	0.693811	0.758623	0.253036	0.83457	425	19	MTAP;AHCY;ENOPH1;SLC25A10;GADL1;TXN2;ADO;ETHE1;CTH;MTRR;SQOR;MTR
RA_NCAM1_interactions%R-MMU-419037	0.693467	0.758623	0.25905	0.832764	413	18	COL4A1;COL4A2;COL6A2
RA_Synaptic_adhesion-like_molecules%R-MMU-8849932	0.696386	0.760274	-0.249985	-0.8061	288	15	PTPRD;PTPRS;RTN3;GRIA1;GRIA3;DLG3;GRIN2D;LRFN1
KEGG_Pancreatic_secretion%mmu04972	0.683891	0.762801	0.195799	0.866871	449	62	ATP1A1;SLC9A1;RAB11A;RAB8A;RAP1A;RAC1;ATP2B1;RAP1B;ATP1A3;ITPR2;RHOA;ATP1B3;BST1
KEGG_Dopaminergic_synapse%mmu04728	0.694118	0.771242	0.180175	0.876656	471	97	AKT1;CALM1;ATF4;MAOA;GNG5;GNAI2;PPP2R1B;KIF5B;PPP1CA;GNB1;PPP2CA;PPP2R2A;ITPR2;PPP2R5D;ARRB2;ATF6B;PPP2R2C;MAOB;PPP2CB;GNG10;PPP2R1A;CLOCK;MAPK14;PLCB3;GNGT2;PPP1CB;PLCB1;GSK3A;MAPK11
RA_Synthesis_of_IP3_and_IP4_in_the_cytosol%R-MMU-1855204	0.708861	0.772712	-0.22977	-0.813591	279	21	ITPKC;PLCD3;INPPL1;PLCG1;PLCE1;PLCB4;INPP5B
RA_Phase_II_-_Conjugation_of_compounds%R-MMU-156580	0.711111	0.773984	-0.182993	-0.866786	255	56	GSTM1;GSTK1;GSTZ1;MAT2B;GSTT1;PODXL2;UGT1A1;GSTM5;SLC26A2;MGST3;GSTT2;GSTM7;GSTM2;PAPSS2;GSTA3;GGT6;MGST2
RA_PLC_beta_mediated_events%R-MMU-112043	0.718499	0.779647	-0.209109	-0.829727	267	30	ADCY6;ADCY9;PDE1C;CAMKK1;PLCB4;PRKAR2B;ADCY5;ADCY1;PRKACB;PRKACA;PRKAR1B;GRK2
RA_MTOR_signalling%R-MMU-165159	0.718196	0.779647	0.21591	0.826877	445	33	EIF4EBP1;EIF4E;PRKAB1;EIF4G1;FKBP1A;RHEB;RPS6KB1;LAMTOR3;LAMTOR5;RRAGA
KEGG_Other_types_of_O-glycan_biosynthesis%mmu00514	0.710265	0.782791	0.212873	0.825173	428	35	GALNT3;B4GALT1;GALNT4;PLOD3;POFUT2;XXYLT1;GALNT1;GALNT7;RFNG;C1GALT1;POMT1;GALNT16;GALNT10;COLGALT1;GALNT2;C1GALT1C1
KEGG_Ether_lipid_metabolism%mmu00565	0.710327	0.782791	-0.1941	-0.843515	281	39	LPCAT2;CHPT1;PLA2G5;GAL3ST1;ENPP2;PLPP3;UGT8A;PLPP1;PAFAH2;GDPD3;PLB1;PLD2
KEGG_Cell_adhesion_molecules%mmu04514	0.71261	0.782791	0.177803	0.873589	485	104	CDH3;CNTN1;SELE;ITGB1;LRRC4;ICAM1;ITGA6;NECTIN1;ICAM2;PVR;H2-DMB1;VCAN;CD276;SELP;ITGB2;PECAM1;ITGAM;ICOSL;PTPRC;PDCD1LG2;ITGA4;ITGB7;ITGAL;H2-DMB2;SDC3;CD80;SPN;CDH5;SELPLG;VSIR;H2-DMA;CD86;CD40;NRCAM;SIGLEC1;H2-Q10
RA_Signaling_by_FGFR3%R-MMU-5654741	0.723127	0.783479	0.229022	0.822712	443	26	GALNT3;SHC1;PPP2CA;GRB2;SPRY2;KRAS;CBL;PPP2CB;FGF23
RA_Downstream_signal_transduction%R-MMU-186763	0.726316	0.785742	-0.215162	-0.811479	275	25	PIK3CB;PIK3R1;PDGFB;PIK3R2;GRB7;PLCG1;NCK1
RA_Signaling_by_NOTCH%R-MMU-157118	0.740984	0.800397	0.213103	0.82319	451	35	KAT2A;FURIN;YBX1;TMED2;ELF3;ADAM10;YWHAZ;RBPJ
RA_Cell-cell_junction_organization%R-MMU-421270	0.745572	0.804136	0.212465	0.813682	462	33	CDH3;ACTB;ACTG1;NECTIN1;PVR
RA_Negative_regulation_of_FGFR2_signaling%R-MMU-5654727	0.749186	0.806815	0.244994	0.808046	459	19	PPP2CA;GRB2;SPRY2;CBL;PPP2CB;FGF23
KEGG_Arachidonic_acid_metabolism%mmu00590	0.744479	0.814713	0.193155	0.809988	471	46	PTGES;PLA2G4E;PTGES3;GPX1;TBXAS1;CBR3;PLA2G4F;PTGES2
RA_RAS_processing%R-MMU-9648002	0.760586	0.81663	0.242909	0.801167	466	19	CALM1;KRAS;ABHD17B;LYPLA1;HRAS;GOLGA7;UBB;UBA52;FNTB;RCE1;ICMT
RA_Vasopressin_regulates_renal_water_homeostasis_via_Aquaporins%R-MMU-432040	0.759796	0.81663	0.262162	0.798438	445	15	AQP3;GNG5;PRKAR1A;GNG10;GNGT2
RA_O-linked_glycosylation%R-MMU-5173105	0.766667	0.821922	0.18448	0.836681	505	69	THBS2;ST3GAL1;B3GNT2;GALNT3;ST3GAL4;LARGE2;GALNT4;B3GNT7;B4GALT6;POFUT2;B4GAT1;ST6GALNAC4;GALNT1;CFP;GCNT1;ADAMTS5;B4GALT5;POMGNT1;B3GNT3;MUC1;GALNT7;ADAMTS4;ADAMTS1
RA_Keratinization%R-MMU-6805567	0.768049	0.82217	0.186839	0.834186	499	63	PKP4;DSG3;KRT1;KRT6A;STFA3;KRT14;KRT16;KRT17
KEGG_Parathyroid_hormone_synthesis,_secretion_and_action%mmu04928	0.756098	0.824317	-0.166109	-0.866956	247	88	ADCY6;ARRB1;ADCY9;MEF2C;MEF2A;ADCY2;ITPR3;LRP6;PTH1R;PDE4D;BGLAP3;MAPK3;CREB3L4;ARAF;PLCB4;MEF2D;RXRA;PTHLH;ADCY5;ADCY1;JUND;GATA3;PRKACB;BCL2;RXRG;PLD2
KEGG_Phospholipase_D_signaling_pathway%mmu04072	0.760402	0.825904	0.168003	0.853493	529	125	PLA2G4E;AKT1;PTK2B;ARF6;PLD1;SHC1;RALGDS;RALB;RHEB;PLCG2;ARF2;ARF1;MAP2K1;GRB2;DGKH;RHOA;KRAS;RRAS2;LPAR5;PLA2G4F;PIK3R5;FCER1A;DGKZ;CYTH4;DNM2;NRAS;CXCR2;FCER1G;PDGFRA;ADCY3;MAP2K2;PIK3CG
KEGG_Th1_and_Th2_cell_differentiation%mmu04658	0.764438	0.826801	0.186493	0.825669	502	62	NFKB1;IL13;RELA;IL4RA;STAT5A;H2-DMB1;RUNX3;IFNGR1;RBPJ;JAK1;IFNGR2;NFKBIB;STAT6;JAK2;CHUK;H2-DMB2;PPP3R1;MAPK14;STAT1;H2-DMA;JAK3
KEGG_Long-term_depression%mmu04730	0.766929	0.826801	0.192274	0.813113	486	51	PLA2G4E;GNAI2;PPP2R1B;PPP2CA;MAP2K1;ITPR2;KRAS;PLA2G4F;NRAS;LYN;MAP2K2;PPP2CB;GNA11;PPP2R1A;PLCB3;PLA2G4B;PLCB1;GNA13;HRAS
RA_Regulation_of_insulin_secretion%R-MMU-422356	0.775676	0.82909	-0.187329	-0.819917	286	42	ADCY6;CACNB3;ADRA2C;ITPR3;KCNJ11;KCNB1;ADCY5;PRKACB;GNG4;CACNA2D2;CACNA1A;RAPGEF4;PRKACA;ADRA2A;RAPGEF3;ACSL3
KEGG_Growth_hormone_synthesis,_secretion_and_action%mmu04935	0.772263	0.829467	0.170957	0.832155	528	96	STAT3;AKT1;SOCS2;ATF4;SHC1;GNAI2;CRK;PLCG2;STAT5A;MAP2K4;MAP2K1;ITPR2;GRB2;JUNB;KRAS;ATF6B;NRAS;SOCS3;ADCY3;MAP2K2;JAK2;GNA11;MAPK14;PIK3CD;PLCB3;STAT1;SOCS1;ADCY4;PTK2;MAP2K3;PLCB1;MAPK11;HRAS
KEGG_Synaptic_vesicle_cycle%mmu04721	0.776545	0.830989	0.18998	0.798404	489	48	ATP6V1B2;CLTC;AP2S1;AP2M1;ATP6V0C;NSF;CLTA;ATP6V1A;DNM2;AP2A2;AP2A1;ATP6V0A1;ATP6V1G1;ATP6V1C1;NAPA;ATP6V0B;TCIRG1;ATP6V1H;ATP6V1F;ATP6V0A2
RA_Arachidonic_acid_metabolism%R-MMU-2142753	0.782609	0.833715	0.20707	0.79717	485	34	PTGES;PTGES3;GPX1;TBXAS1;ALOX5AP;PTGES2;GPX2;PTGS2
RA_Signaling_by_FGFR4%R-MMU-5654743	0.783505	0.833715	-0.20311	-0.779477	303	26	GAB1;PIK3R1;FGF18;FRS3;PLCG1;FGF9;FRS2;FGF1;FGFR4
RA_Signaling_by_Insulin_receptor%R-MMU-74752	0.782609	0.833715	-0.181895	-0.815553	287	48	GAB1;ATP6V0E2;PIK3CB;PIK3R1;PIK3R2;IRS1;INSR;FGF18;FGF9;MAPK3
RA_G_alpha_(z)_signalling_events%R-MMU-418597	0.789082	0.836237	-0.227621	-0.762061	317	17	ADCY6;ADCY9;ADRA2C
RA_Regulation_of_TP53_Degradation%R-MMU-6804757	0.789389	0.836237	0.219867	0.784497	490	25	CCNA2;PPP2R1B;PPP2CA;PPP2CB;PPP2R1A;MDM2;MLST8;PDPK1;MTOR;DAXX;UBB;RNF34;PRR5;MAPKAP1;PPP2R5C
RA_Regulation_of_TP53_Expression_and_Degradation%R-MMU-6806003	0.789389	0.836237	0.219867	0.784497	490	25	CCNA2;PPP2R1B;PPP2CA;PPP2CB;PPP2R1A;MDM2;MLST8;PDPK1;MTOR;DAXX;UBB;RNF34;PRR5;MAPKAP1;PPP2R5C
RA_Transport_of_inorganic_cations/anions_and_amino_acids/oligopeptides%R-MMU-425393	0.793939	0.839811	0.179096	0.812263	523	69	SLC7A5;SLC7A11;SLC7A1;SLC3A2;SLC9A1;SLC20A1;CALM1;SLC12A7;SLC34A2;SLC25A10
RA_Notch-HLH_transcription_pathway%R-MMU-350054	0.798956	0.843867	-0.214094	-0.765994	305	22	HDAC11;MAML2;NOTCH3;NOTCH1;HDAC8;MAML3;HDAC10;MAMLD1
RA_Acyl_chain_remodelling_of_PC%R-MMU-1482788	0.804178	0.848128	-0.212967	-0.761963	307	22	LPCAT2;PLA2G5;PLA2R1;LPCAT3;MBOAT2;PLB1;PLA2G2F;PNPLA8;PLA2G2E;PLA2G3
RA_Opioid_Signalling%R-MMU-111885	0.808065	0.850971	0.190886	0.80202	500	50	CAMKK2;CALM1;GNG5;GNAI2;PPP2R1B;PPP1CA;PPP2CA;PRKAR1A;PDE1B;ADCY3;PPP2CB;GNG10;GNA11;PDE4B;PLCB3;GNGT2;ADCY4;PLCB1
RA_Mitophagy%R-MMU-5205647	0.813725	0.854591	0.218826	0.758461	497	23	TOMM40;TOMM5;TOMM6;TOMM22;PGAM5;VDAC1;CSNK2B;TOMM7;ATG5
RA_Acyl_chain_remodelling_of_PS%R-MMU-1482801	0.813896	0.854591	-0.216906	-0.726187	327	17	OSBPL5;PLA2G5;PLA2R1;LPCAT3
RA_SUMOylation_of_transcription_cofactors%R-MMU-3899300	0.819672	0.859392	0.202426	0.781946	499	35	NPM1;SUMO2;PHC2;CASP8AP2;PARK7;BMI1;UBE2I;MRTFA;SIN3A;CTBP1;TOPORS;DAXX;RING1;SUMO3;EP300;SAFB
RA_activated_TAK1_mediates_p38_MAPK_activation%R-MMU-450302	0.827362	0.866182	0.22979	0.757898	507	19	UBE2N;MAPKAPK2;MAP3K7;MAPK14;UBE2V1;MAP2K3;MAPK11;TAB3;MAPKAPK3;UBB
KEGG_Fatty_acid_elongation%mmu00062	0.82069	0.871795	-0.197359	-0.774139	356	27	ELOVL6;ECHS1;ELOVL5;HACD2;ACOT2;ACOT1;ACOT4;ACAA2;ELOVL4;TECR;THEM5;HADH
KEGG_Glycosaminoglycan_degradation%mmu00531	0.818182	0.871795	-0.220546	-0.753065	359	17	ARSB;HEXB;HPSE2;IDUA;GNS;HYAL4;IDS;SGSH;NAGLU;HYAL1
KEGG_Long-term_potentiation%mmu04720	0.824261	0.872059	0.17902	0.767254	529	54	CALM1;ATF4;PPP1CA;RAP1A;RPS6KA3;RAP1B;MAP2K1;ITPR2;KRAS;RPS6KA1;NRAS;GRIN1;MAP2K2;PPP3R1;PLCB3;PPP1CB;PLCB1;HRAS;PPP1CC
KEGG_Serotonergic_synapse%mmu04726	0.826953	0.872059	0.173663	0.788822	539	71	PLA2G4E;CASP3;TPH1;MAOA;GNG5;GNAI2;GNB1;HTR1B;MAP2K1;ITPR2;KRAS;PLA2G4F;NRAS;HTR7;PTGS2;MAOB;GNG10;ALOX8;PLCB3;GNGT2;PLA2G4B;PLCB1;HRAS
RA_CD28_dependent_PI3K/Akt_signaling%R-MMU-389357	0.839934	0.878057	0.224617	0.746065	508	20	AKT1;MAP3K14;CD80;FYN;CD86;TRIB3;MLST8;PDPK1;MTOR;AKT2
RA_Pyruvate_metabolism%R-MMU-70268	0.85209	0.889462	0.201488	0.713904	529	24	LDHA;SLC16A1;PPARD;DLAT;DLD;GLO1;VDAC1;PDHA1
RA_Amino_acids_regulate_mTORC1%R-MMU-9639288	0.86039	0.895508	0.184423	0.757946	529	45	ATP6V1B2;SEC13;FNIP2;ATP6V0C;RHEB;ATP6V1A;LAMTOR3;LAMTOR5;RRAGA;ATP6V1G1;ATP6V1C1;MLST8;ATP6V0B;TCIRG1;SEH1L;ATP6V1H;MTOR;ATP6V1F;ITFG2
RA_Cellular_response_to_starvation%R-MMU-9711097	0.86039	0.895508	0.184423	0.757946	529	45	ATP6V1B2;SEC13;FNIP2;ATP6V0C;RHEB;ATP6V1A;LAMTOR3;LAMTOR5;RRAGA;ATP6V1G1;ATP6V1C1;MLST8;ATP6V0B;TCIRG1;SEH1L;ATP6V1H;MTOR;ATP6V1F;ITFG2
KEGG_Tyrosine_metabolism%mmu00350	0.85977	0.903382	-0.190619	-0.747701	373	27	AOX1;GSTZ1;ALDH3A1;ADH1;DCT;AOC3;ADH7;TYRP1;AOX3
RA_Thrombin_signalling_through_proteinase_activated_receptors_(PARs)%R-MMU-456926	0.869783	0.903967	0.216505	0.684684	520	17	GNG5;F2RL2;ARRB2;GNG10;GNA11;GNGT2
RA_HS-GAG_degradation%R-MMU-2024096	0.878866	0.910755	-0.19685	-0.679917	340	19	GPC6;GPC2;GPC3;SDC2;GPC4;HPSE2
RA_Regulation_of_TNFR1_signaling%R-MMU-5357905	0.878205	0.910755	0.184251	0.697882	547	31	RIPK1;SPPL2B;TNF;OTULIN;USP4;TRAF1;CASP8;TNFAIP3;BIRC3;IKBKB;RNF31;UBB;SPPL2A
RA_Macroautophagy%R-MMU-1632852	0.884244	0.913677	-0.152454	-0.804512	274	97	RB1CC1;ULK1;TSC1;WDR45;RRAGD;PINK1;ATG14;PRKN;ATG9B;PRKAG2;GABARAPL2;NBR1;DYNLL2;MTMR3;ATG13;ATG12;PRKAB2
RA_Autophagy%R-MMU-9612973	0.884244	0.913677	-0.152454	-0.804512	274	97	RB1CC1;ULK1;TSC1;WDR45;RRAGD;PINK1;ATG14;PRKN;ATG9B;PRKAG2;GABARAPL2;NBR1;DYNLL2;MTMR3;ATG13;ATG12;PRKAB2
RA_NCAM_signaling_for_neurite_out-growth%R-MMU-375165	0.888169	0.916405	0.189068	0.690733	547	27	COL4A1;COL4A2;COL6A2;GRB2;KRAS;COL6A1;COL5A2;COL5A3;HRAS;ST8SIA4
RA_Transport_of_bile_salts_and_organic_acids,_metal_ions_and_amine_compounds%R-MMU-425366	0.889776	0.916739	0.170426	0.712596	556	47	SLC16A1;SLC10A6;SLC41A2;SLC41A1;SLC39A8;SLC39A14;SLC39A1;SLC13A3;SLC39A7;SLC11A1;SLC30A5;SLC14A1;SLC6A20A
RA_G-protein_mediated_events%R-MMU-112040	0.895013	0.920806	-0.173184	-0.72351	340	34	ADCY6;ADCY9;PDE1C
RA_RAB_GEFs_exchange_GTP_for_GDP_on_RABs%R-MMU-8876198	0.896707	0.921221	0.165966	0.762769	598	74	RAB31;RIN1;RAB5C;RAB6A;RAB8A;RAB35;TRAPPC13;ALS2;RAB1A;CCZ1;RAB3IL1;DENND4A;RIN3;MON1A;DENND5A;RAB10;RAB8B;DENND4B;RINL;TRAPPC5
KEGG_SNARE_interactions_in_vesicular_transport%mmu04130	0.884804	0.926329	-0.181196	-0.72787	360	31	VAMP2;VAMP1;USE1;STX1B
RA_Death_Receptor_Signalling%R-MMU-73887	0.906832	0.929174	-0.147558	-0.802969	291	108	ARHGEF19;ARHGEF18;ARHGEF10;IKBKG;APH1B;FGD4;PLEKHG5;ARHGEF9;ARHGEF26;ABR;CLIP3;KALRN;ARHGEF37;NGFR;CYLD;NSMAF;NET1;TIAM2
RA_Intra-Golgi_traffic%R-MMU-6811438	0.907051	0.929174	0.180071	0.682049	565	31	RAB6A;NSF;ARF1;GOSR2;CYTH4;NAPA;TRIP11;CYTH2;SNAP29;BET1L;GOSR1;COG8;STX16;VPS45
KEGG_Steroid_biosynthesis%mmu00100	0.899099	0.937909	0.206396	0.650949	498	16	LBR;EBP
RA_Glucagon-like_Peptide-1_(GLP1)_regulates_insulin_secretion%R-MMU-381676	0.91806	0.939105	0.203633	0.635662	548	16	GNG5;RAP1A;ITPR2;GNG10;KCNS3;GNGT2
KEGG_Melanoma%mmu05218	0.904615	0.940281	0.162991	0.715376	587	59	AKT1;CDK6;E2F1;MAP2K1;TRP53;E2F3;BAX;KRAS;E2F2;GADD45A;MET;NRAS;PDGFRA;MAP2K2;FGF23;MDM2
KEGG_Retrograde_endocannabinoid_signaling%mmu04723	0.908257	0.940695	-0.145898	-0.776575	296	94	ADCY6;ADCY9;NDUFA6;NDUFA4L2;MAPK12;ADCY2;NAPEPLD;ITPR3;GABRA4;GNAO1;MAPK13;CNR1;CACNA1S;MAPK3;PLCB4;GABRP;GNG7;ADCY5;ADCY1;NDUFB11;PRKACB;GRIA1;GNG4;GRIA3;CACNA1A;FAAH;NDUFV3;PRKACA
KEGG_Histidine_metabolism%mmu00340	0.913824	0.943092	0.196261	0.64525	508	18	MAOA;ALDH3B3;CNDP2;ALDH3B1;MAOB;ALDH9A1;HDC
RA_TNF_signaling%R-MMU-75893	0.92733	0.94723	0.166294	0.672643	586	40	RIPK1;MAP3K7;SPPL2B;TNF;OTULIN;USP4;ADAM17;TRAF1;CASP8;BAG4;TNFAIP3;BIRC3;IKBKB;RNF31;TAB3
KEGG_Selenocompound_metabolism%mmu00450	0.922523	0.948693	0.200816	0.633352	511	16	SEPHS2;PAPSS1;MARS2;CTH;TXNRD3;SEPHS1;MTR;TXNRD1;SCLY
KEGG_Glycosaminoglycan_biosynthesis%mmu00534	0.927405	0.950344	0.187499	0.624834	510	19	EXT1;EXT2
KEGG_Pyruvate_metabolism%mmu00620	0.930921	0.950588	0.170083	0.673474	565	37	LDHA;PKM;MDH2;DLAT;FH1;DLD;GLO1;ADH5;AKR1A1;PDHA1;ACAT1;ALDH9A1
KEGG_Carbohydrate_digestion_and_absorption%mmu04973	0.934343	0.950735	0.174612	0.657955	554	31	ATP1A1;AKT1;HK2;ATP1A3;ATP1B3;HK1
RA_Acyl_chain_remodelling_of_PE%R-MMU-1482839	0.933993	0.952673	0.197562	0.656201	565	20	PLA2G4E;PLBD1
KEGG_Vitamin_digestion_and_absorption%mmu04977	0.944072	0.957275	-0.19069	-0.63627	421	16	LMBRD1;BTD;ABCC1;PLB1;SLC46A1;CUBN;AWAT2;TCN2;SLC19A2;SLC52A3;SLC19A3;SLC5A6
RA_Glyoxylate_metabolism_and_glycine_degradation%R-MMU-389661	0.940226	0.957663	0.181338	0.626037	581	22	GOT2;DLST;DLAT;NDUFAB1;DLD;PDHA1
RA_TNFR1-induced_NFkappaB_signaling_pathway%R-MMU-5357956	0.941653	0.95775	0.175049	0.639516	580	27	RIPK1;MAP3K7;TNF;USP4;TRAF1;TNFAIP3;BIRC3;IKBKB;RNF31;TAB3;UBB
RA_Metabolism_of_vitamins_and_cofactors%R-MMU-196854	0.943885	0.957996	0.146519	0.743594	655	130	MTHFD1L;PDSS1;SHMT1;HSP90AA1;SLC19A1;CALM1;SHMT2;NADK;GCH1;MTHFD1;DHFR;GPC1;MTHFD2;SLC2A3;APOC2;BST1;GSTO1;MOCS1;FOLR2;SLC2A1;SLC5A8;MMADHC;RBP2;PTGS2;AASDHPPT;TTPA
RA_Activation_of_kainate_receptors_upon_glutamate_binding%R-MMU-451326	0.944578	0.957996	-0.193607	-0.624303	391	15	GRIK5;GRIK4
RA_SRP-dependent_cotranslational_protein_targeting_to_membrane%R-MMU-1799339	0.947605	0.959702	0.151309	0.695407	632	74	SRP72;RPL7A;RPL27;RPL10;RPL38;SRP68;RPL29;RPS2;RPS27L;SRP9;RPS11;RPL15;RPL6;RPL14;RPS9;RPL35;RPL22L1;RPL24;RPL34;RPL9;SRP14;RPS29;RPL37;RPL23;RPL32;RPS17;RPL28;RPS6;RPL27A;UBA52;RPS8;RPL18;RPL8;RPL23A
RA_JNK_(c-Jun_kinases)_phosphorylation_and__activation_mediated_by_activated_human_TAK1%R-MMU-450321	0.949917	0.96068	0.187664	0.593477	568	17	UBE2N;MAP2K4;MAP3K7;UBE2V1;TAB3;UBB;RIPK2;TRAF6;UBA52
RA_Synthesis_of_PIPs_at_the_Golgi_membrane%R-MMU-1660514	0.960396	0.968535	-0.180168	-0.590953	387	16	PIK3C2G;INPP5E;PIKFYVE;PIK3C3;PIK3C2A
RA_Downregulation_of_SMAD2/3:SMAD4_transcriptional_activity%R-MMU-2173795	0.959799	0.968535	0.186442	0.599352	572	18	HDAC1;TGIF2;UBE2D3;SKIL;TGIF1;SNW1;UBB;USP9X
RA_Metabolism_of_steroids%R-MMU-8957322	0.964444	0.971246	0.142895	0.66261	650	76	KPNB1;RAN;LBR;AKR1B8;CYP7B1;CH25H;SUMO2;EBP;TSPO;ABCC3;OSBPL9;UBE2I;CYP17A1;SCAP;OSBPL2;HSD11B1
KEGG_GnRH_signaling_pathway%mmu04912	0.964912	0.971613	-0.141292	-0.724459	329	78	ADCY6;ADCY9;CAMK2A;MAP3K1;MAP3K4;CAMK2B;MAPK12;ADCY2;ITPR3;MMP2;MAPK13;CACNA1S;CALM5
KEGG_Endometrial_cancer%mmu05213	0.963303	0.971613	0.150021	0.651693	629	56	MYC;AKT1;MAP2K1;GRB2;TRP53;TCF7;BAX;KRAS;GADD45A;NRAS;CTNNA1;MAP2K2
RA_Nucleotide-binding_domain,_leucine_rich_repeat_containing_receptor_(NLR)_signaling_pathways%R-MMU-168643	0.968404	0.973426	0.152724	0.617753	612	40	UBE2N;PANX1;MAP3K7;HSP90AB1;AIM2;PSTPIP1;CASP8;UBE2V1;NLRP3;MEFV;CASP4;TNFAIP3;BIRC3;IKBKB;CASP1;TAB3;PYCARD;SUGT1;UBB
RA_Regulation_of_lipid_metabolism_by_PPARalpha%R-MMU-400206	0.969336	0.973426	0.180619	0.550091	568	15	CARM1;MED1;TGS1;TBL1XR1;SIN3A;HELZ2
RA_Metabolism_of_water-soluble_vitamins_and_cofactors%R-MMU-196849	0.97076	0.973487	0.140534	0.677252	663	93	MTHFD1L;SHMT1;SLC19A1;SHMT2;NADK;MTHFD1;DHFR;MTHFD2;SLC2A3;BST1;GSTO1;MOCS1;FOLR2;SLC2A1;SLC5A8;MMADHC;PTGS2;AASDHPPT;MOCS3;ENPP1;PARP9;SLC23A2;PARP14;MTRR;PDZD11;MMACHC;PARP8;NAMPT;NNMT
KEGG_Tryptophan_metabolism%mmu00380	0.97543	0.978805	-0.14911	-0.604531	396	32	CAT;INMT;AOX1;ECHS1;EHHADH;DHTKD1;ALDH2;AOX3
RA_Cholesterol_biosynthesis%R-MMU-191273	0.979381	0.980755	-0.144699	-0.555312	379	26	SREBF1;MSMO1;DHCR24;SC5D;TM7SF2;MVD;HMGCS1;LSS;DHCR7;GGPS1;ACAT2;PMVK;FDPS;NSDHL;FDFT1;IDI1;SQLE;MVK;HMGCR;IDI2;HSD17B7;ARV1;PLPP6;SREBF2
RA_Effects_of_PIP2_hydrolysis%R-MMU-114508	0.986971	0.986971	0.15733	0.518909	605	19	ITPR2;DGKH;DGKZ;PRKCE;DGKG;PRKCQ;ITPR1;PRKCD
KEGG_Glycerolipid_metabolism%mmu00561	0.991848	0.991848	-0.129641	-0.585066	364	46	AGPAT4;LPL;LPIN1;PNPLA3;PLPP3;GPAM;PLPP1;DGAT2;DGKQ;ALDH2;MBOAT2;LPIN3;DGKD;PNPLA2

## Sheet: _ctrl_vs_5dpi_dC16(3)_KEGG-RA
pathway	pval	padj	ES	NES	nMoreExtreme	size	leadingEdge
RA_Telomere_Maintenance%R-MMU-157579	0.00165289	0.00575892	0.64508	2.62664	0	44	CCNA2;PRIM2;PCNA;DNA2;RFC2;LIG1;POLA1;PRIM1;STN1;RFC5;NHP2;RFC1;CHTF18;NOP10;POLD1;BLM;POLD2;POLA2;CHTF8;GAR1;RFC4;RTEL1;DKC1;ANKRD28;DSCC1;RFC3;SHQ1;WRAP53
RA_RHO_GTPase_Effectors%R-MMU-195258	0.00147059	0.00575892	0.564708	3.04887	0	195	PFN1;FLNA;SGO1;MYH9;RCC2;INCENP;CIT;TUBB6;CDC20;TUBA1B;PLK1;AURKB;NUDC;NUP85;CENPE;BUB1B;ARPC2;PMF1;ARPC1B;KNTC1;ERCC6L;NUP160;NUP133;CENPN;SRF;PRC1;CALM1;NUF2;XPO1;MAD2L1;KIF18A;NUP98;SKA1;CDCA8;KIF14;RANGAP1;KIF2C;MAD1L1;SPC24;CENPF;SPC25;ZWILCH;CENPQ;BUB1;CKAP5;BUB3;CENPM;PPP2CA;NUP107;BIRC5;SEC13;KIF5B;CENPU;IQGAP1;SPDL1;RAC1;ARPC3;ACTR2;IQGAP3;CENPK;ARPC4;NDC80;RHOA;ZW10;CENPH;NUP37;ROCK2;CE…
RA_Gene_Silencing_by_RNA%R-MMU-211000	0.00156986	0.00575892	0.590748	2.48262	0	50	POM121;NUP62;NDC1;TPR;RAN;NUP85;NUP93;NUP54;NUP160;NUP133;NUP98;NUP153;NUP155;NUP188;NUP107;NUP50;SEC13;NUP88;AGO2;NUP214;AAAS;POLR2F;NUP37;RAE1;POLR2A;RANBP2;POLR2B;POLR2E;NUP43;NUP210;IPO8;NUP35;POLR2L;POLR2D
RA_Epigenetic_regulation_of_gene_expression%R-MMU-212165	0.00165289	0.00575892	0.635298	2.58681	0	44	DNMT1;TAF1D;KAT2A;MYBBP1A;POLR1A;MYO1C;ACTB;RBBP7;AEBP2;SMARCA5;SUV39H1;TDG;POLR2F;DDX21;MBD2;PHF19;POLR1E;POLR1B;BAZ1B;DEK;POLR2E;SUZ12;EED;RBBP4;RRP8;EZH2;POLR1C;POLR2L
RA_Cellular_Senescence%R-MMU-2559583	0.00156006	0.00575892	0.405004	1.88974	0	81	CCNA2;CDK6;CCNE1;KDM6B;LMNB1;MAP3K5;RBBP7;UBE2S;UBE2C;CCNE2;CABIN1;ANAPC15;ANAPC1;ANAPC4;HMGA2;HMGA1;CDK2;CDC27;MAPKAPK2;SUZ12;EED;RBBP4;CEBPB;EZH2;EP400;UBE2E1;MAP4K4;PHC2;NBN;ETS1;FZR1;TERF1;HIRA;MAPK14
RA_Positive_epigenetic_regulation_of_rRNA_expression%R-MMU-5250913	0.00167504	0.00575892	0.65894	2.37536	0	26	TAF1D;KAT2A;MYBBP1A;POLR1A;MYO1C;ACTB;SMARCA5;POLR2F;DDX21;POLR1E;POLR1B;BAZ1B;DEK;POLR2E;POLR1C;POLR2L
RA_B-WICH_complex_positively_regulates_rRNA_expression%R-MMU-5250924	0.00167504	0.00575892	0.65894	2.37536	0	26	TAF1D;KAT2A;MYBBP1A;POLR1A;MYO1C;ACTB;SMARCA5;POLR2F;DDX21;POLR1E;POLR1B;BAZ1B;DEK;POLR2E;POLR1C;POLR2L
RA_Transcriptional_regulation_by_small_RNAs%R-MMU-5578749	0.00163666	0.00575892	0.681658	2.75388	0	42	POM121;NUP62;NDC1;TPR;RAN;NUP85;NUP93;NUP54;NUP160;NUP133;NUP98;NUP153;NUP155;NUP188;NUP107;NUP50;SEC13;NUP88;AGO2;NUP214;AAAS;POLR2F;NUP37;RAE1;POLR2A;RANBP2;POLR2B;POLR2E;NUP43;NUP210;IPO8;NUP35;POLR2L;POLR2D
RA_Deposition_of_new_CENPA-containing_nucleosomes_at_the_centromere%R-MMU-606279	0.00166667	0.00575892	0.710785	2.53996	0	25	MIS18BP1;NPM1;CENPN;RBBP7;RUVBL1;CENPQ;CENPM;CENPU;SMARCA5;CENPK;CENPH;CENPT;CENPA;CENPS;CENPW;MIS18A;RBBP4;OIP5
RA_Assembly_of_the_pre-replicative_complex%R-MMU-68867	0.00159744	0.00575892	0.619053	2.74511	0	64	MCM3;MCM4;MCM2;KPNB1;MCM5;MCM6;MCM7;ORC1;UBE2S;CDT1;UBE2C;PSMD2;PSMC4;PSMD12;PSMD6;PSMA7;ANAPC15;ANAPC1;GMNN;ANAPC4;PSMC3;ORC2;PSMC5;CDC6;PSMD11;PSMD14;CDC27;PSMD1;PSMD3;PSME3;PSMD13;UBE2E1;PSMC1;PSMD4;KPNA1;PSMD7;PSMC2;PSMC6;KPNA6;ORC4;PSMD10
RA_Mitotic_Prophase%R-MMU-68875	0.00159236	0.00575892	0.699832	2.9837	0	54	POM121;CCNB1;NCAPG2;SMC2;NUP62;NDC1;TPR;NUP85;SET;NUP93;NUP54;NUP160;NUP133;LMNB1;NCAPD3;CCNB2;NUP98;NUP153;NUP155;GORASP2;NUP188;NUP107;NUP50;SEC13;EMD;NUP88;SMC4;NUP214;AAAS;NUP37;LMNA;RAE1;MCPH1;RANBP2;NUP43;NUP210;CTDNEP1
RA_DNA_Replication_Pre-Initiation%R-MMU-69002	0.00158228	0.00575892	0.627734	2.9013	0	79	MCM3;MCM4;MCM2;KPNB1;MCM5;MCM6;POLE;PRIM2;DBF4;MCM10;MCM7;ORC1;CDC7;UBE2S;POLA1;PRIM1;CDT1;UBE2C;PSMD2;PSMC4;PSMD12;PSMD6;POLE2;PSMA7;ANAPC15;POLA2;ANAPC1;GMNN;ANAPC4;PSMC3;ORC2;CDC45;PSMC5;CDC6;PSMD11;PSMD14;CDK2;CDC27;PSMD1;PSMD3;PSME3;PSMD13;POLE4;UBE2E1;PSMC1;PSMD4;KPNA1;PSMD7;PSMC2;PSMC6;KPNA6;ORC4;PSMD10
RA_DNA_Replication%R-MMU-69306	0.00152439	0.00575892	0.648163	3.15153	0	102	MCM3;MCM4;MCM2;KPNB1;MCM5;MCM6;CCNA2;POLE;PRIM2;PCNA;DNA2;DBF4;MCM10;CCNE1;MCM7;ORC1;RFC2;LIG1;CDC7;UBE2S;POLA1;PRIM1;CDT1;UBE2C;SKP2;PSMD2;RFC5;PSMC4;PSMD12;RFC1;CCNE2;GINS1;PSMD6;POLD1;POLE2;PSMA7;POLD2;ANAPC15;POLA2;ANAPC1;GMNN;ANAPC4;PSMC3;ORC2;CDC45;RFC4;PSMC5;CDC6;PSMD11;PSMD14;CDK2;CDC27;PSMD1;GINS3;PSMD3;RFC3;PSME3;PSMD13;POLE4;GINS2;UBE2E1;PSMC1;GINS4;PSMD4;KPNA1;PSMD7;PSMC2;PSMC6;FZR1;P…
RA_RNA_Polymerase_I_Promoter_Escape%R-MMU-73772	0.00166667	0.00575892	0.558848	1.99702	0	25	TAF1D;POLR1A;GTF2H1;POLR2F;POLR1E;POLR1B;POLR2E;ERCC3;GTF2H4;POLR1C;POLR2L;RRN3;GTF2H3;GTF2H5;POLR2H;TBP;POLR2K;CCNH
RA_Base_Excision_Repair%R-MMU-73884	0.00163132	0.00575892	0.598305	2.28765	0	34	POLE;PCNA;UNG;RFC2;LIG1;RFC5;APEX1;RFC1;NEIL3;POLD1;TDG;POLE2;POLD2;RFC4;RFC3;POLE4;TERF1;PARP2;RPA3;RPA1
RA_Chromosome_Maintenance%R-MMU-73886	0.0015873	0.00575892	0.669112	3.01429	0	69	CCNA2;PRIM2;PCNA;DNA2;MIS18BP1;NPM1;RFC2;CENPN;LIG1;RBBP7;POLA1;PRIM1;STN1;RUVBL1;CENPQ;CENPM;RFC5;NHP2;CENPU;RFC1;SMARCA5;CHTF18;NOP10;POLD1;BLM;POLD2;POLA2;CENPK;CHTF8;CENPH;CENPT;GAR1;CENPA;RFC4;RTEL1;DKC1;ANKRD28;CENPS;CENPW;DSCC1;MIS18A;RFC3;RBBP4;SHQ1;OIP5
RA_Nucleosome_assembly%R-MMU-774815	0.00166667	0.00575892	0.710785	2.53996	0	25	MIS18BP1;NPM1;CENPN;RBBP7;RUVBL1;CENPQ;CENPM;CENPU;SMARCA5;CENPK;CENPH;CENPT;CENPA;CENPS;CENPW;MIS18A;RBBP4;OIP5
RA_Metabolism_of_folate_and_pterines%R-MMU-196757	0.00171233	0.00575892	0.66526	2.02995	0	15	MTHFD1L;SHMT1;MTHFD2;MTHFD1;SHMT2;DHFR;SLC19A1;FOLR2
RA_SUMOylation%R-MMU-2990846	0.0014881	0.00575892	0.473837	2.42135	0	133	POM121;DNMT1;PCNA;NUP62;INCENP;NDC1;TPR;HNRNPC;AURKB;SAE1;NPM1;NUP85;TOP2A;NUP93;NUP54;NUP160;NUP133;NUP98;NUP153;CDCA8;NUP155;TRIM27;HNRNPK;RANGAP1;NUP188;BRCA1;TOP1;NFKB2;NUP107;BIRC5;NUP50;SEC13;NSMCE1;NUP88;NOP58;BLM;SUMO2;TDG;RELA;NUP214;RAD21;AAAS;HDAC1;L3MBTL2;NUP37;RAE1;UBA2;SENP2;RARA;CASP8AP2;SMC6;MDC1;RANBP2;SUZ12;NUP43;SENP5;PARK7
RA_SUMO_E3_ligases_SUMOylate_target_proteins%R-MMU-3108232	0.00149477	0.00575892	0.462313	2.35113	0	128	POM121;DNMT1;PCNA;NUP62;INCENP;NDC1;TPR;HNRNPC;AURKB;NPM1;NUP85;TOP2A;NUP93;NUP54;NUP160;NUP133;NUP98;NUP153;CDCA8;NUP155;TRIM27;HNRNPK;RANGAP1;NUP188;BRCA1;TOP1;NFKB2;NUP107;BIRC5;NUP50;SEC13;NSMCE1;NUP88;NOP58;BLM;SUMO2;TDG;RELA;NUP214;RAD21;AAAS;HDAC1;L3MBTL2;NUP37;RAE1;RARA;CASP8AP2;SMC6;MDC1;RANBP2;SUZ12;NUP43;PARK7
RA_SUMOylation_of_chromatin_organization_proteins%R-MMU-4551638	0.0015949	0.00575892	0.571402	2.38646	0	49	POM121;NUP62;NDC1;TPR;NUP85;NUP93;NUP54;NUP160;NUP133;NUP98;NUP153;NUP155;NUP188;NUP107;NUP50;SEC13;NUP88;SUMO2;NUP214;AAAS;HDAC1;L3MBTL2;NUP37;RAE1;RANBP2;SUZ12;NUP43;NUP210;PHC2;NUP35;UBE2I;HDAC4
RA_DNA_Double-Strand_Break_Repair%R-MMU-5693532	0.00154083	0.00575892	0.486621	2.35927	0	103	NSD2;BRCA2;CCNA2;POLE;PCNA;DNA2;KPNA2;CHEK1;RFC2;PPP5C;TOPBP1;RAD51AP1;EXO1;TIPIN;RFC5;UBE2N;RFC1;SMARCA5;POLQ;POLD1;BLM;SUMO2;POLE2;POLD2;TIMELESS;XRCC6;PPP4C;GEN1;EME1;RFC4;BAZ1B;PAXIP1;MDC1;PALB2;RFC3;CHEK2;POLE4;NBN;UBE2I;SPIDR;RAD51C;PPP4R2;ATRIP;PARP2;POLH;RMI2;RPA3;BABAM2;RAD9A;RPA1;XRCC5;ATM
RA_Homology_Directed_Repair%R-MMU-5693538	0.00158983	0.00575892	0.542687	2.47375	0	74	BRCA2;CCNA2;POLE;PCNA;DNA2;CHEK1;RFC2;TOPBP1;RAD51AP1;EXO1;TIPIN;RFC5;UBE2N;RFC1;POLQ;POLD1;BLM;SUMO2;POLE2;POLD2;TIMELESS;PPP4C;GEN1;EME1;RFC4;PALB2;RFC3;POLE4;NBN;UBE2I;SPIDR;RAD51C;PPP4R2;ATRIP;PARP2;POLH;RMI2;RPA3;BABAM2;RAD9A;RPA1
RA_HDR_through_Homologous_Recombination_(HRR)_or_Single_Strand_Annealing_(SSA)%R-MMU-5693567	0.00158983	0.00575892	0.534111	2.41543	0	70	BRCA2;CCNA2;POLE;PCNA;DNA2;CHEK1;RFC2;TOPBP1;RAD51AP1;EXO1;TIPIN;RFC5;UBE2N;RFC1;POLD1;BLM;SUMO2;POLE2;POLD2;TIMELESS;PPP4C;GEN1;EME1;RFC4;PALB2;RFC3;POLE4;UBE2I;SPIDR;RAD51C;PPP4R2;ATRIP;POLH;RMI2;RPA3;BABAM2;RAD9A;RPA1
RA_Processing_of_DNA_double-strand_break_ends%R-MMU-5693607	0.00162602	0.00575892	0.58049	2.33675	0	41	CCNA2;DNA2;CHEK1;RFC2;TOPBP1;EXO1;TIPIN;RFC5;UBE2N;BLM;SUMO2;TIMELESS;PPP4C;RFC4;RFC3;UBE2I;PPP4R2;ATRIP;RMI2;RPA3;BABAM2;RAD9A;RPA1
RA_G2/M_DNA_damage_checkpoint%R-MMU-69473	0.00162602	0.00575892	0.567291	2.21389	0	36	CCNB1;DNA2;CHEK1;RFC2;TOPBP1;EXO1;RFC5;UBE2N;BLM;YWHAZ;RFC4;CDC25C;RFC3;CHEK2;ATRIP;RMI2;RPA3;BABAM2;RAD9A;RPA1
RA_G2/M_Checkpoints%R-MMU-69481	0.0015528	0.00575892	0.628641	2.97405	0	89	MCM3;MCM4;MCM2;MCM5;CLSPN;MCM6;CCNB1;DNA2;DBF4;CDK1;MCM10;MCM7;CHEK1;ORC1;RFC2;CCNB2;TOPBP1;EXO1;CDC7;PSMD2;RFC5;PSMC4;PSMD12;UBE2N;PSMD6;BLM;PSMA7;PSMC3;ORC2;CDC45;YWHAZ;RFC4;PSMC5;CDC6;PSMD11;PSMD14;CDC25A;CDK2;CDC25C;PSMD1;PSMD3;RFC3;CHEK2;PSME3;PSMD13;PKMYT1;PSMC1;PSMD4;PSMD7;PSMC2;PSMC6;PSME4;ORC4;PSMD10;ATRIP;RMI2;RPA3;BABAM2;RAD9A;PSMB6;RPA1
RA_Cell_Cycle_Checkpoints%R-MMU-69620	0.00146199	0.00575892	0.630501	3.41629	0	197	MCM3;MCM4;MCM2;MCM5;CLSPN;MCM6;CCNB1;CCNA2;SGO1;DNA2;RCC2;DBF4;INCENP;CDK1;CDC20;MCM10;CCNE1;MCM7;PLK1;AURKB;CHEK1;NUDC;NUP85;CENPE;BUB1B;PMF1;KNTC1;ERCC6L;ORC1;RFC2;NUP160;NUP133;CENPN;CCNB2;NUF2;XPO1;TOPBP1;MAD2L1;KIF18A;EXO1;NUP98;CDC7;SKA1;UBE2S;CDCA8;RANGAP1;KIF2C;MAD1L1;SPC24;CENPF;SPC25;ZWILCH;CENPQ;BUB1;UBE2C;CKAP5;BUB3;PSMD2;CENPM;PPP2CA;RFC5;PSMC4;NUP107;BIRC5;PSMD12;UBE2N;SEC13;CENPU;C…
RA_Organelle_biogenesis_and_maintenance%R-MMU-1852241	0.00145138	0.00575892	0.323754	1.73598	0	182	TUBB5;HSP90AA1;CDK1;CCT2;TUBB6;TUBG1;TUBA1B;PLK1;CCT5;TUBA1C;TNPO1;NEK2;CCT8;TCP1;CCT3;KIF17;CYCS;WDR35;CKAP5;HAUS6;PLK4;RAB11A;CEP192;TTC26;EXOC5;B9D2;HAUS4;MAPRE1;MARK4;DYNLL1;ODF2;HAUS8;RAB8A;CDK5RAP2;GABPB1;IFT74;NEDD1;CEP135;KIF3B;HDAC6;TUBB3;CSNK1D;ARF4;HAUS3;GABPA;TUBB4B;CEP41;KIF24;TUBB2B;ASAP1;HAUS1;CEP72;CENPJ;HAUS7;EXOC7;CEP162;BBIP1;CEP57;CCT4;IFT57;NDE1;TRIP11;LZTFL1;GBF1;CEP83;HAUS5…
RA_Cilium_Assembly%R-MMU-5617833	0.00145349	0.00575892	0.336803	1.78982	0	172	TUBB5;HSP90AA1;CDK1;CCT2;TUBB6;TUBG1;TUBA1B;PLK1;CCT5;TUBA1C;TNPO1;NEK2;CCT8;TCP1;CCT3;KIF17;WDR35;CKAP5;HAUS6;PLK4;RAB11A;CEP192;TTC26;EXOC5;B9D2;HAUS4;MAPRE1;MARK4;DYNLL1;ODF2;HAUS8;RAB8A;CDK5RAP2;IFT74;NEDD1;CEP135;KIF3B;HDAC6;TUBB3;CSNK1D;ARF4;HAUS3;TUBB4B;CEP41;KIF24;TUBB2B;ASAP1;HAUS1;CEP72;CENPJ;HAUS7;EXOC7;CEP162;BBIP1;CEP57;CCT4;IFT57;NDE1;TRIP11;LZTFL1;GBF1;CEP83;HAUS5;NPHP4;CEP152;CEP7…
RA_Respiratory_electron_transport%R-MMU-611105	0.00158479	0.00575892	0.40501	1.85756	0	76	CYCS;CYC1;LRPPRC;UQCRQ;UQCR10;COX5A;NDUFA1;COX6A1;NDUFAF4;UQCRC2;COX8A;NDUFV2;COX7B;NDUFA12;UQCRC1;NDUFB6;NDUFS8;NDUFA10;NDUFAF2;NDUFB7;UQCRFS1;COX7C;NDUFA9;SCO2;NDUFB10;NDUFV1;COX18;COQ10B;NDUFA8;NDUFA5;NDUFAB1;SCO1;COX11;NDUFC2;NDUFS1;NDUFAF5;NDUFS4;NDUFB8;TMEM186;ETFB;ECSIT;NDUFAF6
RA_Amplification_of_signal_from_the_kinetochores%R-MMU-141424	0.00155521	0.00575892	0.728869	3.40559	0	83	SGO1;RCC2;INCENP;CDC20;PLK1;AURKB;NUDC;NUP85;CENPE;BUB1B;PMF1;KNTC1;ERCC6L;NUP160;NUP133;CENPN;NUF2;XPO1;MAD2L1;KIF18A;NUP98;SKA1;CDCA8;RANGAP1;KIF2C;MAD1L1;SPC24;CENPF;SPC25;ZWILCH;CENPQ;BUB1;CKAP5;BUB3;CENPM;PPP2CA;NUP107;BIRC5;SEC13;CENPU;SPDL1;CENPK;NDC80;ZW10;CENPH;NUP37;CENPT;B9D2;DYNC1LI1;MAPRE1;CENPA;DYNLL1;PPP2R1B;CENPS;DSN1;AHCTF1;ZWINT;RANBP2;NUP43;MIS12
RA_Amplification__of_signal_from_unattached__kinetochores_via_a_MAD2__inhibitory_signal%R-MMU-141444	0.00155521	0.00575892	0.728869	3.40559	0	83	SGO1;RCC2;INCENP;CDC20;PLK1;AURKB;NUDC;NUP85;CENPE;BUB1B;PMF1;KNTC1;ERCC6L;NUP160;NUP133;CENPN;NUF2;XPO1;MAD2L1;KIF18A;NUP98;SKA1;CDCA8;RANGAP1;KIF2C;MAD1L1;SPC24;CENPF;SPC25;ZWILCH;CENPQ;BUB1;CKAP5;BUB3;CENPM;PPP2CA;NUP107;BIRC5;SEC13;CENPU;SPDL1;CENPK;NDC80;ZW10;CENPH;NUP37;CENPT;B9D2;DYNC1LI1;MAPRE1;CENPA;DYNLL1;PPP2R1B;CENPS;DSN1;AHCTF1;ZWINT;RANBP2;NUP43;MIS12
RA_Separation_of_Sister_Chromatids%R-MMU-2467813	0.00148148	0.00575892	0.639968	3.31672	0	143	SGO1;RCC2;INCENP;TUBB6;CDC20;TUBA1B;PLK1;AURKB;SMC1A;NUDC;NUP85;CENPE;BUB1B;PMF1;KNTC1;ERCC6L;NUP160;NUP133;CENPN;NUF2;XPO1;MAD2L1;KIF18A;NUP98;SKA1;UBE2S;CDCA8;RANGAP1;KIF2C;MAD1L1;SPC24;CENPF;SPC25;ZWILCH;CENPQ;BUB1;UBE2C;CKAP5;BUB3;PSMD2;CENPM;PPP2CA;PSMC4;NUP107;BIRC5;PSMD12;SEC13;CENPU;SMC3;PSMD6;SPDL1;RAD21;PSMA7;ANAPC15;ANAPC1;CENPK;NDC80;ZW10;CENPH;NUP37;ANAPC4;STAG1;CENPT;PSMC3;B9D2;DYNC…
RA_Resolution_of_Sister_Chromatid_Cohesion%R-MMU-2500257	0.00153139	0.00575892	0.71845	3.45991	0	97	CCNB1;SGO1;RCC2;INCENP;TUBB6;CDC20;TUBA1B;PLK1;AURKB;SMC1A;NUDC;NUP85;CENPE;BUB1B;PMF1;KNTC1;ERCC6L;NUP160;NUP133;CENPN;CCNB2;NUF2;XPO1;MAD2L1;KIF18A;NUP98;SKA1;CDCA8;RANGAP1;KIF2C;CDCA5;MAD1L1;SPC24;CENPF;SPC25;ZWILCH;CENPQ;BUB1;CKAP5;BUB3;CENPM;PPP2CA;NUP107;BIRC5;SEC13;CENPU;SMC3;SPDL1;RAD21;CENPK;NDC80;ZW10;CENPH;NUP37;STAG1;CENPT;B9D2;DYNC1LI1;MAPRE1;CENPA;DYNLL1;PPP2R1B;CENPS;DSN1;AHCTF1;ZW…
RA_Mitotic_Metaphase_and_Anaphase%R-MMU-2555396	0.00144509	0.00575892	0.624487	3.33605	0	175	KPNB1;POM121;CCNB1;SGO1;RCC2;INCENP;NDC1;TUBB6;CDC20;TUBA1B;PLK1;AURKB;SMC1A;RAN;NUDC;NUP85;CENPE;BUB1B;PMF1;LBR;KNTC1;ERCC6L;NUP93;NUP160;NUP133;CENPN;CCNB2;NUF2;XPO1;MAD2L1;KIF18A;NUP98;SKA1;UBE2S;CDCA8;NUP155;RANGAP1;NUP188;KIF2C;FBXO5;RCC1;MAD1L1;SPC24;CENPF;SPC25;ZWILCH;CENPQ;BUB1;UBE2C;CKAP5;BUB3;PSMD2;CENPM;PPP2CA;PSMC4;NUP107;BIRC5;PSMD12;SEC13;CENPU;SMC3;PSMD6;SPDL1;RAD21;PSMA7;ANAPC15;A…
RA_RHO_GTPases_Activate_Formins%R-MMU-5663220	0.00150602	0.00575892	0.670848	3.29461	0	106	PFN1;SGO1;RCC2;INCENP;TUBB6;CDC20;TUBA1B;PLK1;AURKB;NUDC;NUP85;CENPE;BUB1B;PMF1;KNTC1;ERCC6L;NUP160;NUP133;CENPN;SRF;NUF2;XPO1;MAD2L1;KIF18A;NUP98;SKA1;CDCA8;RANGAP1;KIF2C;MAD1L1;SPC24;CENPF;SPC25;ZWILCH;CENPQ;BUB1;CKAP5;BUB3;CENPM;PPP2CA;NUP107;BIRC5;SEC13;CENPU;SPDL1;RAC1;CENPK;NDC80;RHOA;ZW10;CENPH;NUP37;CENPT;B9D2;DYNC1LI1;MAPRE1;CENPA;DIAPH3;DYNLL1;PPP2R1B;CENPS;DSN1;AHCTF1;ZWINT;FMNL1;RANBP…
RA_Major_pathway_of_rRNA_processing_in_the_nucleolus_and_cytosol%R-MMU-6791226	0.00148148	0.00575892	0.516191	2.72011	0	158	NOC4L;ERI1;XRN2;FBL;WDR36;BOP1;NCL;EXOSC8;MTREX;FTSJ3;NOL11;WDR43;UTP14A;PDCD11;HEATR1;RPP25;BUD23;NOP56;NOP58;ISG20L2;EXOSC3;EXOSC2;NOL6;IMP4;LTV1;WDR46;MPHOSPH10;PNO1;BMS1;DDX21;DHX37;DIS3;SNU13;RRP9;UTP4;TBL3;PELP1;GNL3;DDX52;RPL27;BYSL;RIOK3;RPL29;EXOSC1;NOP14;EMG1;RRP7A;WDR18;WDR3;RPP30;WDR12;RPL10;EBNA1BP2;TEX10;UTP15;NOB1;NOL9;CSNK1D;MPHOSPH6;KRR1;WDR75;DDX49;SENP3;RPL7A;EXOSC9;DCAF13;RPS2…
RA_Mitotic_Prometaphase%R-MMU-68877	0.0014556	0.00575892	0.612117	3.24316	0	165	TUBB5;HSP90AA1;CCNB1;SMC2;SGO1;RCC2;INCENP;CDK1;TUBB6;NCAPG;TUBG1;NCAPD2;CDC20;TUBA1B;PLK1;AURKB;SMC1A;NUDC;NUP85;CENPE;BUB1B;PMF1;KNTC1;ERCC6L;NUP160;NEK2;NUP133;CENPN;NCAPH;CCNB2;NUF2;XPO1;MAD2L1;KIF18A;NUP98;SKA1;CDCA8;RANGAP1;KIF2C;CDCA5;MAD1L1;SPC24;CENPF;SPC25;ZWILCH;CENPQ;BUB1;CKAP5;BUB3;CENPM;PPP2CA;NUP107;HAUS6;BIRC5;SEC13;CENPU;SMC3;PLK4;CEP192;SMC4;SPDL1;RAD21;CENPK;NDC80;ZW10;CENPH;NU…
RA_Mitotic_Anaphase%R-MMU-68882	0.001443	0.00575892	0.623205	3.32172	0	174	KPNB1;POM121;CCNB1;SGO1;RCC2;INCENP;NDC1;TUBB6;CDC20;TUBA1B;PLK1;AURKB;SMC1A;RAN;NUDC;NUP85;CENPE;BUB1B;PMF1;LBR;KNTC1;ERCC6L;NUP93;NUP160;NUP133;CENPN;CCNB2;NUF2;XPO1;MAD2L1;KIF18A;NUP98;SKA1;UBE2S;CDCA8;NUP155;RANGAP1;NUP188;KIF2C;RCC1;MAD1L1;SPC24;CENPF;SPC25;ZWILCH;CENPQ;BUB1;UBE2C;CKAP5;BUB3;PSMD2;CENPM;PPP2CA;PSMC4;NUP107;BIRC5;PSMD12;SEC13;CENPU;SMC3;PSMD6;SPDL1;RAD21;PSMA7;ANAPC15;ANAPC1;…
RA_Mitotic_Spindle_Checkpoint%R-MMU-69618	0.00152439	0.00575892	0.700677	3.39361	0	100	SGO1;RCC2;INCENP;CDC20;PLK1;AURKB;NUDC;NUP85;CENPE;BUB1B;PMF1;KNTC1;ERCC6L;NUP160;NUP133;CENPN;NUF2;XPO1;MAD2L1;KIF18A;NUP98;SKA1;UBE2S;CDCA8;RANGAP1;KIF2C;MAD1L1;SPC24;CENPF;SPC25;ZWILCH;CENPQ;BUB1;UBE2C;CKAP5;BUB3;CENPM;PPP2CA;NUP107;BIRC5;SEC13;CENPU;SPDL1;ANAPC15;ANAPC1;CENPK;NDC80;ZW10;CENPH;NUP37;ANAPC4;CENPT;B9D2;DYNC1LI1;MAPRE1;CENPA;DYNLL1;PPP2R1B;CENPS;CDC27;DSN1;AHCTF1;ZWINT;RANBP2;NUP…
RA_rRNA_processing%R-MMU-72312	0.00148148	0.00575892	0.516191	2.72011	0	158	NOC4L;ERI1;XRN2;FBL;WDR36;BOP1;NCL;EXOSC8;MTREX;FTSJ3;NOL11;WDR43;UTP14A;PDCD11;HEATR1;RPP25;BUD23;NOP56;NOP58;ISG20L2;EXOSC3;EXOSC2;NOL6;IMP4;LTV1;WDR46;MPHOSPH10;PNO1;BMS1;DDX21;DHX37;DIS3;SNU13;RRP9;UTP4;TBL3;PELP1;GNL3;DDX52;RPL27;BYSL;RIOK3;RPL29;EXOSC1;NOP14;EMG1;RRP7A;WDR18;WDR3;RPP30;WDR12;RPL10;EBNA1BP2;TEX10;UTP15;NOB1;NOL9;CSNK1D;MPHOSPH6;KRR1;WDR75;DDX49;SENP3;RPL7A;EXOSC9;DCAF13;RPS2…
RA_rRNA_processing_in_the_nucleus_and_cytosol%R-MMU-8868773	0.00148148	0.00575892	0.516191	2.72011	0	158	NOC4L;ERI1;XRN2;FBL;WDR36;BOP1;NCL;EXOSC8;MTREX;FTSJ3;NOL11;WDR43;UTP14A;PDCD11;HEATR1;RPP25;BUD23;NOP56;NOP58;ISG20L2;EXOSC3;EXOSC2;NOL6;IMP4;LTV1;WDR46;MPHOSPH10;PNO1;BMS1;DDX21;DHX37;DIS3;SNU13;RRP9;UTP4;TBL3;PELP1;GNL3;DDX52;RPL27;BYSL;RIOK3;RPL29;EXOSC1;NOP14;EMG1;RRP7A;WDR18;WDR3;RPP30;WDR12;RPL10;EBNA1BP2;TEX10;UTP15;NOB1;NOL9;CSNK1D;MPHOSPH6;KRR1;WDR75;DDX49;SENP3;RPL7A;EXOSC9;DCAF13;RPS2…
RA_EML4_and_NUDC_in_mitotic_spindle_formation%R-MMU-9648025	0.00154321	0.00575892	0.719302	3.38876	0	87	SGO1;RCC2;INCENP;TUBB6;CDC20;TUBA1B;PLK1;AURKB;NUDC;NUP85;CENPE;BUB1B;PMF1;KNTC1;ERCC6L;NUP160;NUP133;CENPN;NUF2;XPO1;MAD2L1;KIF18A;NUP98;SKA1;CDCA8;RANGAP1;KIF2C;MAD1L1;SPC24;CENPF;SPC25;ZWILCH;CENPQ;BUB1;CKAP5;BUB3;CENPM;PPP2CA;NUP107;BIRC5;SEC13;CENPU;SPDL1;CENPK;NDC80;ZW10;CENPH;NUP37;CENPT;B9D2;DYNC1LI1;MAPRE1;CENPA;DYNLL1;PPP2R1B;CENPS;DSN1;AHCTF1;ZWINT;RANBP2;NUP43;MIS12
RA_Nuclear_Envelope_(NE)_Reassembly%R-MMU-2995410	0.00163666	0.00575892	0.648	2.66595	0	46	KPNB1;POM121;CCNB1;NDC1;TUBB6;TUBA1B;RAN;NUP85;LBR;NUP93;NUP160;NUP133;CCNB2;NUP98;NUP155;RANGAP1;NUP188;RCC1;PPP2CA;NUP107;SEC13;VRK1;NUP37;PPP2R2A;AHCTF1;NUP43;CHMP4B;TUBB4B
RA_Postmitotic_nuclear_pore_complex_(NPC)_reformation%R-MMU-9615933	0.00166389	0.00575892	0.749807	2.53024	0	21	POM121;NDC1;RAN;NUP85;NUP93;NUP160;NUP133;NUP98;NUP155;RANGAP1;NUP188;RCC1;NUP107;SEC13;NUP37;AHCTF1;NUP43
RA_Cytoprotection_by_HMOX1%R-MMU-9707564	0.0015873	0.00575892	0.430554	1.97998	0	78	NFE2L2;BACH1;CYCS;LRPPRC;SKP2;PSMD2;PSMC4;PSMD12;PSMD6;CARM1;PSMA7;MED1;COX5A;PSMC3;COX6A1;PSMC5;COX8A;COX7B;PSMD11;PSMD14;PSMD1;PSMD3;PSME3;PSMD13;COX7C;TBL1XR1;SCO2;HMOX1;PSMC1;PSMD4;COX18;PSMD7;PSMC2;BLVRA;PSMC6;PSME4;TGS1;PSMD10;PSMB6;SCO1;COX11;PSMB5;HELZ2;CUL1;HMOX2;KEAP1
RA_Cellular_response_to_chemical_stress%R-MMU-9711123	0.00150602	0.00575892	0.407211	1.99986	0	106	NFE2L2;P4HB;GPX1;BACH1;GSR;CYCS;PRDX1;LRPPRC;SKP2;PSMD2;PSMC4;PSMD12;PSMD6;PRDX3;CARM1;PSMA7;MED1;COX5A;PSMC3;COX6A1;PSMC5;COX8A;COX7B;PSMD11;PSMD14;PSMD1;NCF2;PSMD3;NCF4;PSME3;PSMD13;COX7C;TBL1XR1;NCF1;CYBA;SCO2;HMOX1;PSMC1;TXN2;CYBB;PSMD4;COX18;PSMD7;PSMC2;BLVRA;PSMC6;PSME4;GPX2;TGS1;PSMD10;PSMB6;SCO1;COX11;PSMB5;HELZ2;CUL1;HMOX2;KEAP1
RA_Resolution_of_AP_sites_via_the_multiple-nucleotide_patch_replacement_pathway%R-MMU-110373	0.00167224	0.00575892	0.654084	2.14563	0	19	POLE;PCNA;RFC2;LIG1;RFC5;APEX1;RFC1;POLD1;POLE2;POLD2;RFC4;RFC3;POLE4;PARP2;RPA3;RPA1
RA_Resolution_of_Abasic_Sites_(AP_sites)%R-MMU-73933	0.00163399	0.00575892	0.6288	2.34435	0	29	POLE;PCNA;UNG;RFC2;LIG1;RFC5;APEX1;RFC1;POLD1;TDG;POLE2;POLD2;RFC4;RFC3;POLE4
RA_COPI-dependent_Golgi-to-ER_retrograde_traffic%R-MMU-6811434	0.00158983	0.00575892	0.444519	2.01026	0	70	KIF23;KIF20A;RACGAP1;TUBB6;KIF4;TUBA1B;KIF22;NSF;KIF11;CENPE;KIF18B;KIF18A;KIF20B;KIF15;KIF2C;TMED9;ARF1;KIF5B;TMED2;TMED10;ARCN1;COPB2;ZW10;KIFC1;COPG1;COPB1;COPZ1;ARF4;TUBB4B;RAB1A;NBAS
RA_Golgi-to-ER_retrograde_transport%R-MMU-8856688	0.00151976	0.00575892	0.40674	1.97402	0	101	KIF23;KIF20A;RACGAP1;TUBB6;KIF4;TUBA1B;KIF22;NSF;KIF11;CENPE;KIF18B;KIF18A;KIF20B;KIF15;KIF2C;PAFAH1B2;RAB6A;TMED9;ARF1;KIF5B;TMED2;TMED10;CAPZB;ARCN1;COPB2;ZW10;KIFC1;DYNC1LI1;COPG1;DYNLL1;COPB1;COPZ1;GALNT1;ARF4;TUBB4B;CAPZA2;RAB1A;NBAS
RA_Kinesins%R-MMU-983189	0.00165017	0.00575892	0.578629	2.19081	0	32	KIF23;KIF20A;RACGAP1;TUBB6;KIF4;TUBA1B;KIF22;KIF11;CENPE;KIF18B;KIF18A;KIF20B;KIF15;KIF2C;KIF5B
RA_Factors_involved_in_megakaryocyte_development_and_platelet_production%R-MMU-983231	0.0015456	0.00575892	0.390454	1.82912	0	82	KIF23;KIF20A;RACGAP1;TUBB6;KIF4;TUBA1B;KIF22;KIF11;CENPE;CBX5;KIF18B;KIF18A;KIF20B;KIF15;KIF2C;KIF5B;ITPK1;CAPZB;RAC1;HDAC1;RBSN;SH2B3;PRKAR1A;KIFC1;JMJD1C;RCOR1;EHD1;SH2B2;CDC42;TUBB4B;CAPZA2;EHD3
RA_S_Phase%R-MMU-69242	0.00147929	0.00575892	0.616555	3.0896	0	115	MCM3;MCM4;MCM2;MCM5;MCM6;CCNA2;POLE;PRIM2;PCNA;DNA2;CCNE1;ESCO2;MCM7;SMC1A;ORC1;RFC2;LIG1;UBE2S;POLA1;PRIM1;CDCA5;CDT1;UBE2C;SKP2;PSMD2;RFC5;PSMC4;PSMD12;CKS1B;RFC1;SMC3;CCNE2;GINS1;PSMD6;POLD1;POLE2;RAD21;PSMA7;POLD2;ANAPC15;POLA2;ANAPC1;GMNN;ANAPC4;STAG1;PSMC3;ORC2;RFC4;PSMC5;CDC6;PSMD11;PSMD14;CDC25A;CDK2;CDC27;PSMD1;CDC25B;GINS3;PSMD3;RFC3;PSME3;PSMD13;POLE4;GINS2;UBE2E1;PSMC1;GINS4;PSMD4;PSM…
RA_Deubiquitination%R-MMU-5688426	0.00145773	0.00575892	0.348975	1.88439	0	193	CLSPN;CCNA2;CDK1;CDC20;H2AC4;KAT2A;HCFC1;OTUD7A;TNKS2;ACTB;STAMBPL1;VDAC2;ACTL6A;MYC;RUVBL1;UCHL5;SKP2;PSMD2;FOXK2;PSMC4;PSMD12;PSMD6;PSMA7;USP8;TGFBR1;USP37;RHOA;PSMC3;TADA2B;TRAF3;SIAH2;PSMC5;VCP;NEDD8;RAD23B;PSMD11;PSMD14;USP14;CDC25A;HIF1A;STAM2;USP10;PSMD1;RIPK1;TNIP2;PSMD3;USP12;OTUB1;PSME3;INO80C;PSMD13;VDAC3;BIRC3;PSMC1;USP25;USP5;TNKS;PSMD4;PSMD7;PSMC2;MAP3K7;PSMC6;VDAC1;PSME4;UCHL3;TNFA…
RA_Regulation_of_PLK1_Activity_at_G2/M_Transition%R-MMU-2565942	0.00160514	0.00575892	0.461205	2.08293	0	72	TUBB5;HSP90AA1;CCNB1;CDK1;TUBG1;PLK1;BORA;NEK2;AURKA;CCNB2;CKAP5;HAUS6;PLK4;CEP192;HAUS4;MAPRE1;DYNLL1;ODF2;HAUS8;RAB8A;CDK5RAP2;NEDD1;CEP135;CSNK1D;HAUS3;CEP41;HAUS1;CEP72;CENPJ;HAUS7;CEP57;NDE1;HAUS5;CEP152;CEP76;PPP1CB;DYNC1H1
RA_Loss_of_Nlp_from_mitotic_centrosomes%R-MMU-380259	0.00165017	0.00575892	0.473168	2.05453	0	60	TUBB5;HSP90AA1;CDK1;TUBG1;PLK1;NEK2;CKAP5;HAUS6;PLK4;CEP192;HAUS4;MAPRE1;DYNLL1;ODF2;HAUS8;CDK5RAP2;NEDD1;CEP135;CSNK1D;HAUS3;CEP41;HAUS1;CEP72;CENPJ;HAUS7;CEP57;NDE1;HAUS5;CEP152;CEP76;DYNC1H1;CNTRL;DYNC1I2
RA_Recruitment_of_mitotic_centrosome_proteins_and_complexes%R-MMU-380270	0.0015873	0.00575892	0.468767	2.11175	0	69	TUBB5;HSP90AA1;CDK1;TUBG1;PLK1;NEK2;CKAP5;HAUS6;PLK4;CEP192;HAUS4;MAPRE1;DYNLL1;ODF2;TUBGCP4;HAUS8;CDK5RAP2;NEDD1;CEP135;TUBGCP3;CSNK1D;HAUS3;TUBGCP2;CEP41;HAUS1;CEP72;CENPJ;HAUS7;CEP57;NDE1;HAUS5;CEP152;CEP76;DYNC1H1;CNTRL;DYNC1I2
RA_Loss_of_proteins_required_for_interphase_microtubule_organization_from_the_centrosome%R-MMU-380284	0.00165017	0.00575892	0.473168	2.05453	0	60	TUBB5;HSP90AA1;CDK1;TUBG1;PLK1;NEK2;CKAP5;HAUS6;PLK4;CEP192;HAUS4;MAPRE1;DYNLL1;ODF2;HAUS8;CDK5RAP2;NEDD1;CEP135;CSNK1D;HAUS3;CEP41;HAUS1;CEP72;CENPJ;HAUS7;CEP57;NDE1;HAUS5;CEP152;CEP76;DYNC1H1;CNTRL;DYNC1I2
RA_Centrosome_maturation%R-MMU-380287	0.0015873	0.00575892	0.468767	2.11175	0	69	TUBB5;HSP90AA1;CDK1;TUBG1;PLK1;NEK2;CKAP5;HAUS6;PLK4;CEP192;HAUS4;MAPRE1;DYNLL1;ODF2;TUBGCP4;HAUS8;CDK5RAP2;NEDD1;CEP135;TUBGCP3;CSNK1D;HAUS3;TUBGCP2;CEP41;HAUS1;CEP72;CENPJ;HAUS7;CEP57;NDE1;HAUS5;CEP152;CEP76;DYNC1H1;CNTRL;DYNC1I2
RA_Recruitment_of_NuMA_to_mitotic_centrosomes%R-MMU-380320	0.00159744	0.00575892	0.488324	2.20627	0	71	TUBB5;HSP90AA1;CDK1;TUBB6;TUBG1;TUBA1B;PLK1;NEK2;CKAP5;HAUS6;PLK4;CEP192;HAUS4;MAPRE1;DYNLL1;ODF2;TUBGCP4;HAUS8;CDK5RAP2;NEDD1;CEP135;TUBGCP3;CSNK1D;HAUS3;TUBB4B;TUBGCP2;CEP41;HAUS1;CEP72;CENPJ;HAUS7;CEP57;NDE1;HAUS5;CEP152;CEP76;DYNC1H1;CNTRL;DYNC1I2
RA_Mitotic_G2-G2/M_phases%R-MMU-453274	0.00149477	0.00575892	0.544079	2.78864	0	138	TUBB5;HSP90AA1;CCNB1;CCNA2;PHLDA1;CDK1;TUBB6;TUBG1;TUBA1B;PLK1;GTSE1;BORA;NEK2;AURKA;CCNB2;XPO1;TPX2;HMMR;CKAP5;PSMD2;PPP2CA;PSMC4;HAUS6;PSMD12;PLK4;E2F1;PSMD6;CEP192;PSMA7;PSMC3;HAUS4;MAPRE1;PPP2R2A;PSMC5;DYNLL1;PSMD11;PSMD14;PPP2R1B;ODF2;CDC25A;TUBGCP4;HAUS8;CDC25C;RAB8A;CDK5RAP2;PSMD1;NEDD1;PPME1;CDC25B;CEP135;PSMD3;TUBGCP3;CSNK1D;HAUS3;HSP90AB1;TUBB4B;PSME3;PSMD13;TUBGCP2;E2F3;CEP41;PKMYT1;HA…
RA_Anchoring_of_the_basal_body_to_the_plasma_membrane%R-MMU-5620912	0.00155521	0.00575892	0.399362	1.87485	0	86	TUBB5;HSP90AA1;CDK1;TUBG1;PLK1;NEK2;CKAP5;HAUS6;PLK4;RAB11A;CEP192;B9D2;HAUS4;MAPRE1;MARK4;DYNLL1;ODF2;HAUS8;RAB8A;CDK5RAP2;NEDD1;CEP135;CSNK1D;HAUS3;CEP41;KIF24;HAUS1;CEP72;CENPJ;HAUS7;CEP162;CEP57;NDE1;CEP83;HAUS5;NPHP4;CEP152;CEP76;DYNC1H1;CNTRL;DYNC1I2;B9D1
RA_G2/M_Transition%R-MMU-69275	0.00148588	0.00575892	0.540294	2.76378	0	136	TUBB5;HSP90AA1;CCNB1;CCNA2;PHLDA1;CDK1;TUBB6;TUBG1;TUBA1B;PLK1;GTSE1;BORA;NEK2;AURKA;CCNB2;XPO1;TPX2;HMMR;CKAP5;PSMD2;PPP2CA;PSMC4;HAUS6;PSMD12;PLK4;PSMD6;CEP192;PSMA7;PSMC3;HAUS4;MAPRE1;PPP2R2A;PSMC5;DYNLL1;PSMD11;PSMD14;PPP2R1B;ODF2;CDC25A;TUBGCP4;HAUS8;CDC25C;RAB8A;CDK5RAP2;PSMD1;NEDD1;PPME1;CDC25B;CEP135;PSMD3;TUBGCP3;CSNK1D;HAUS3;HSP90AB1;TUBB4B;PSME3;PSMD13;TUBGCP2;CEP41;PKMYT1;HAUS1;CEP72;…
RA_AURKA_Activation_by_TPX2%R-MMU-8854518	0.00158479	0.00575892	0.492699	2.17871	0	63	TUBB5;HSP90AA1;CDK1;TUBG1;PLK1;NEK2;AURKA;TPX2;HMMR;CKAP5;HAUS6;PLK4;CEP192;HAUS4;MAPRE1;DYNLL1;ODF2;HAUS8;CDK5RAP2;NEDD1;CEP135;CSNK1D;HAUS3;CEP41;HAUS1;CEP72;CENPJ;HAUS7;CEP57;NDE1;HAUS5;CEP152;CEP76;DYNC1H1;CNTRL;DYNC1I2
RA_Telomere_Extension_By_Telomerase%R-MMU-171319	0.00170068	0.00575892	0.610646	1.93201	0	17	CCNA2;NHP2;NOP10;GAR1;RTEL1;DKC1;ANKRD28;SHQ1;WRAP53;PIF1;TERF1
RA_Polymerase_switching_on_the_C-strand_of_the_telomere%R-MMU-174411	0.00164474	0.00575892	0.735053	2.56864	0	23	PRIM2;PCNA;RFC2;POLA1;PRIM1;STN1;RFC5;RFC1;CHTF18;POLD1;POLD2;POLA2;CHTF8;RFC4;DSCC1;RFC3
RA_Telomere_C-strand_(Lagging_Strand)_Synthesis%R-MMU-174417	0.00163399	0.00575892	0.690229	2.57337	0	29	PRIM2;PCNA;DNA2;RFC2;LIG1;POLA1;PRIM1;STN1;RFC5;RFC1;CHTF18;POLD1;BLM;POLD2;POLA2;CHTF8;RFC4;DSCC1;RFC3
RA_Extension_of_Telomeres%R-MMU-180786	0.00163666	0.00575892	0.656425	2.65194	0	42	CCNA2;PRIM2;PCNA;DNA2;RFC2;LIG1;POLA1;PRIM1;STN1;RFC5;NHP2;RFC1;CHTF18;NOP10;POLD1;BLM;POLD2;POLA2;CHTF8;GAR1;RFC4;RTEL1;DKC1;ANKRD28;DSCC1;RFC3;SHQ1;WRAP53
RA_Regulation_of_actin_dynamics_for_phagocytic_cup_formation%R-MMU-2029482	0.0015949	0.00575892	0.510463	2.13195	0	49	HSP90AA1;MYH9;ARPC2;ARPC1B;MYO1C;RAC1;CRK;ARPC3;ACTR2;ARPC4;ACTR3;ARPC5;ELMO2;CYFIP1;LIMK1;NF2;VAV3;WAS;CDC42;BTK;HSP90AB1;GRB2;BRK1;NCKAP1L;VAV2;VAV1;PTK2
RA_Toll_Like_Receptor_4_(TLR4)_Cascade%R-MMU-166016	0.00155521	0.00575892	0.382647	1.79073	0	84	DUSP6;DUSP7;RIPK3;NFKB1;MAP2K4;NFKB2;PPP2CA;UBE2N;RELA;ATF1;HMGB1;TRAF3;ITGB2;PPP2R1B;PLCG2;MAPKAPK2;RIPK1;TIRAP;TNIP2;TBK1;UBE2D3;CD14;NFKBIB;BIRC3;DNM2;MAP3K7;DUSP4;MAPK14;PPP2CB;PPP2R1A;TLR4;VRK3;RIPK2;CASP8;LY86;CD180;TICAM1;MAPKAPK3;MAPK11;CUL1;IKBKB;TANK;IRF7;UBE2V1;TAB3;ECSIT;IRF3;FBXW11;UBB
RA_Toll-like_Receptor_Cascades%R-MMU-168898	0.00152439	0.00575892	0.381221	1.87336	0	108	DUSP6;DUSP7;RIPK3;NFKB1;MAP2K4;NFKB2;PPP2CA;UBE2N;RELA;ATF1;HSP90B1;RBSN;HMGB1;TRAF3;ITGB2;PPP2R1B;PLCG2;MAPKAPK2;RIPK1;TIRAP;TNIP2;TBK1;UBE2D3;TLR6;CD14;EEA1;NFKBIB;BIRC3;LGMN;DNM2;TLR1;MAP3K7;CTSB;DUSP4;TLR2;MAPK14;PPP2CB;PPP2R1A;TLR4;VRK3;RIPK2;CTSS;CASP8;LY86;TLR8;UNC93B1;CD180;S100A9;TICAM1;MAPKAPK3;MAPK11;CUL1;GSDMD;IKBKB;TANK;S100A8;IRF7;TLR7;UBE2V1;TAB3;ECSIT;IRF3;FBXW11
RA_Nuclear_Events_(kinase_and_transcription_factor_activation)%R-MMU-198725	0.00167224	0.00575892	0.596481	1.95667	0	19	DUSP6;DUSP7;SRF;PPP2CA;ATF1;PPP2R1B;DUSP4;EGR2;PPP2CB;PPP2R1A;VRK3
RA_Signaling_by_Interleukins%R-MMU-449147	0.00145985	0.00575892	0.355879	1.92267	0	194	DUSP6;P4HB;STAT3;DUSP7;NFKB1;IL1R1;CSF1;OSMR;IL1RL2;MAP2K4;SMARCA4;NFKB2;PSMD2;PPP2CA;PSMC4;PSMD12;UBE2N;SOCS5;IRAK4;PSMD6;MYD88;PTK2B;IL13RA1;STAT5A;RELA;PSMA7;ATF1;CLCF1;CRK;HSP90B1;HMGB1;IL6ST;PSMC3;CBL;SHC1;LCK;YWHAZ;TSLP;PSMC5;PSMD11;PSMD14;TXLNA;SOCS3;PPP2R1B;IL1RL1;MAPKAPK2;PSMD1;TNIP2;TBK1;PSMD3;CSF2RA;PSME3;SYK;PSMD13;CSF2RB2;NFKBIB;PSMC1;JAK3;LYN;GRB2;JAK2;INPP5D;PIK3CD;PSMD4;PSMD7;PSMC…
RA_RAF/MAP_kinase_cascade%R-MMU-5673001	0.00146199	0.00575892	0.316932	1.67905	0	169	DUSP6;FN1;ACTG1;DUSP7;VCL;PPP5C;CALM1;ACTB;AREG;PSMD2;PPP2CA;PSMC4;PSMD12;IQGAP1;TGFA;PSMD6;PSMA7;RAP1B;SPRED1;HBEGF;RAP1A;EPGN;TLN1;PSMC3;APBB1IP;PHB;PSMC5;RALGDS;PSMD11;PSMD14;DUSP2;PPP2R1B;KRAS;PSMD1;ITGA2B;PSMD3;PTPN7;DUSP5;CSF2RA;ABHD17B;PSME3;LAMTOR3;PSMD13;PSMC1;RASGRP4;JAK3;GRB2;JAK2;MAP3K11;PSMD4;SHOC2;FGF23;PSMD7;PSMC2;PSMC6;DUSP4;RGL1;RGL2;RASAL3;PSME4;PPP1CC;PPP2CB;ITGB3;SPRED3;PSMD10…
RA_MAPK1/MAPK3_signaling%R-MMU-5684996	0.00145138	0.00575892	0.317466	1.68742	0	171	DUSP6;FN1;ACTG1;DUSP7;VCL;PPP5C;CALM1;ACTB;AREG;PSMD2;PPP2CA;PSMC4;PSMD12;IQGAP1;TGFA;PSMD6;PSMA7;RAP1B;SPRED1;HBEGF;RAP1A;EPGN;TLN1;PSMC3;APBB1IP;PHB;PSMC5;RALGDS;PSMD11;PSMD14;DUSP2;PPP2R1B;KRAS;PSMD1;ITGA2B;PSMD3;PTPN7;DUSP5;CSF2RA;ABHD17B;PSME3;LAMTOR3;PSMD13;PSMC1;RASGRP4;JAK3;GRB2;JAK2;MAP3K11;PSMD4;SHOC2;FGF23;PSMD7;PSMC2;PSMC6;DUSP4;RGL1;RGL2;RASAL3;IL6;PSME4;PPP1CC;PPP2CB;ITGB3;SPRED3;PS…
RA_RNA_polymerase_II_transcribes_snRNA_genes%R-MMU-6807505	0.0015873	0.00575892	0.453325	2.04219	0	69	GTF2F1;INTS7;SRRT;INTS13;TAF5;INTS14;INTS2;POLR2F;INTS1;NCBP1;POLR2A;INTS10;GTF2F2;POLR2B;POLR2E;POU2F2;GTF2E1;ELL2;GTF2E2;NABP2;INTS5;RPRD1B;POLR2L;INTS12;POLR2D;TAF6;GTF2A2;NABP1;SSU72;SNAPC4;NCBP2;INTS6;TAF11;INTS3;INTS11;PHAX;CDK9;POLR2G;POLR2H;GTF2B;INTS8;GTF2A1;POLR2C;INTS9;ZC3H8;TBP;POLR2K
RA_mRNA_Splicing_-_Major_Pathway%R-MMU-72163	0.00147275	0.00575892	0.653065	3.45514	0	170	DHX9;HSPA8;HNRNPD;HNRNPA3;HNRNPF;PCBP1;SF3B3;SRSF1;FUS;SF3B4;HNRNPC;SNRPA;TRA2B;SNRPA1;U2AF2;SF3A1;HNRNPU;ELAVL1;GTF2F1;HNRNPA1;LSM4;WBP11;PPIL1;PAPOLA;SRSF7;PRPF40A;EFTUD2;SRSF10;LSM2;SNRPD3;HNRNPK;PRPF8;SRRT;RBM17;MTREX;CHERP;PRPF31;SNRPD2;SF3A3;AQR;SNRPD1;EIF4A3;USP39;CPSF2;RBMX;CCAR1;ALYREF;SNRPE;SRSF3;RNPS1;HNRNPA0;SRSF9;SNRPB;BUD31;SMNDC1;SRSF2;SNRPB2;POLR2F;SNRNP200;PRPF4;PHF5A;DDX46;SNRPF…
RA_mRNA_Splicing_-_Minor_Pathway%R-MMU-72165	0.00163132	0.00575892	0.649724	2.68451	0	47	SF3B3;SRSF1;SF3B4;GTF2F1;SRSF7;EFTUD2;LSM2;SNRPD3;PRPF8;SNRPD2;SNRPD1;SNRPE;SNRPB;SRSF2;POLR2F;SNRNP200;SNRPF;SF3B5;SNRPG;SNU13;SNRNP40;NCBP1;POLR2A;YBX1;GTF2F2;POLR2B;POLR2E;SF3B2;DDX23;SRSF6;POLR2L;POLR2D
RA_mRNA_Splicing%R-MMU-72172	0.00144928	0.00575892	0.646055	3.45176	0	176	DHX9;HSPA8;HNRNPD;HNRNPA3;HNRNPF;PCBP1;SF3B3;SRSF1;FUS;SF3B4;HNRNPC;SNRPA;TRA2B;SNRPA1;U2AF2;SF3A1;HNRNPU;ELAVL1;GTF2F1;HNRNPA1;LSM4;WBP11;PPIL1;PAPOLA;SRSF7;PRPF40A;EFTUD2;SRSF10;LSM2;SNRPD3;HNRNPK;PRPF8;SRRT;RBM17;MTREX;CHERP;PRPF31;SNRPD2;SF3A3;AQR;SNRPD1;EIF4A3;USP39;CPSF2;RBMX;CCAR1;ALYREF;SNRPE;SRSF3;RNPS1;HNRNPA0;SRSF9;SNRPB;BUD31;SMNDC1;SRSF2;SNRPB2;POLR2F;SNRNP200;PRPF4;PHF5A;DDX46;SNRPF…
RA_Mitochondrial_translation%R-MMU-5368287	0.0015625	0.00575892	0.568258	2.66314	0	85	MRPS25;GFM1;MRPL13;PTCD3;MRPL20;MRPL45;MRPS27;MRPL38;MRPL57;MRPL51;MRPL54;MRPL42;MRPL33;MRPS18B;MRPL4;MRPS15;MRPL39;MRPL30;MRPL18;MRPL3;MRPL40;MRPS22;MRPL22;MRPL32;MRPL21;MRPL17;MRPL19;MRPS2;MRPS7;MRPL16;MRPL35;AURKAIP1;MRPL36;MRPS24;MRPS12;MRPS5;MRPS26;MRPS17;GADD45GIP1;MRPL52;MRPS16;MRPL37;MRPL2;MRPL46;MRPL58;MRPS18A;MRPS14;MRPL34;MRPL50;MRPL47;MRPS28;MRPL28;MRPS9;MRPL53;CHCHD1;MRPS33;MRRF;MRPS…
RA_Mitochondrial_translation_elongation%R-MMU-5389840	0.0015456	0.00575892	0.586541	2.74771	0	82	MRPS25;GFM1;MRPL13;PTCD3;MRPL20;MRPL45;MRPS27;MRPL38;MRPL57;MRPL51;MRPL54;MRPL42;MRPL33;MRPS18B;MRPL4;MRPS15;MRPL39;MRPL30;MRPL18;MRPL3;MRPL40;MRPS22;MRPL22;MRPL32;MRPL21;MRPL17;MRPL19;MRPS2;MRPS7;MRPL16;MRPL35;AURKAIP1;MRPL36;MRPS24;MRPS12;MRPS5;MRPS26;MRPS17;GADD45GIP1;MRPL52;MRPS16;MRPL37;MRPL2;MRPL46;MRPL58;MRPS18A;MRPS14;MRPL34;MRPL50;MRPL47;MRPS28;MRPL28;MRPS9;MRPL53;CHCHD1;MRPS33
RA_Mitochondrial_translation_termination%R-MMU-5419276	0.00155521	0.00575892	0.565482	2.64637	0	84	MRPS25;MRPL13;PTCD3;MRPL20;MRPL45;MRPS27;MRPL38;MRPL57;MRPL51;MRPL54;MRPL42;MRPL33;MRPS18B;MRPL4;MRPS15;MRPL39;MRPL30;MRPL18;MRPL3;MRPL40;MRPS22;MRPL22;MRPL32;MRPL21;MRPL17;MRPL19;MRPS2;MRPS7;MRPL16;MRPL35;AURKAIP1;MRPL36;MRPS24;MRPS12;MRPS5;MRPS26;MRPS17;GADD45GIP1;MRPL52;MRPS16;MRPL37;MRPL2;MRPL46;MRPL58;MRPS18A;MRPS14;MRPL34;MRPL50;MRPL47;MRPS28;MRPL28;MRPS9;MRPL53;CHCHD1;MRPS33;MRRF;MRPS34;MR…
RA_Metabolism_of_nucleotides%R-MMU-15869	0.00160772	0.00575892	0.471553	2.15304	0	75	RRM2;AK2;CAD;TK1;RRM1;IMPDH2;TYMS;NME2;UCK2;PFAS;GLRX;GSR;DUT;ADA;GDA;APRT;GART;ENTPD7;NME1;AMPD2;DTYMK;AK6;GMPS;AMPD3;IMPDH1;UMPS;ATIC;ENTPD1;PPAT;PAICS;ADSL;CMPK1;DNPH1;DCTD;UPP1;XDH
RA_Interconversion_of_nucleotide_di-_and_triphosphates%R-MMU-499943	0.00165017	0.00575892	0.56932	1.9617	0	22	RRM2;AK2;RRM1;TYMS;NME2;GLRX;GSR;DUT;NME1;DTYMK;AK6;CMPK1;DCTD
RA_Deadenylation-dependent_mRNA_decay%R-MMU-429914	0.00159236	0.00575892	0.523963	2.2339	0	54	PABPC1;EIF4G1;CNOT9;LSM4;TTC37;EIF4A1;LSM2;EXOSC8;EIF4A3;CNOT2;EXOSC3;EXOSC2;CNOT6;CNOT1;EIF4E;DIS3;HBS1L;EXOSC1;LSM6;CNOT3;EXOSC9;LSM5;CNOT7;LSM7;PATL1;LSM1;DCPS;DCP2;DCP1A;CNOT11;TNKS1BP1;EXOSC4;LSM3;TUT7;SKIV2L
RA_Transport_of_the_SLBP_independent_Mature_mRNA%R-MMU-159227	0.00165837	0.00575892	0.757501	2.85071	0	31	POM121;NUP62;NDC1;TPR;NUP85;NUP93;NUP54;NUP160;NUP133;NUP98;NUP153;NUP155;NUP188;NUP107;NUP50;SEC13;ALYREF;NUP88;NUP214;AAAS;EIF4E;NUP37;RAE1;NCBP1;RANBP2;NUP43;NUP210
RA_Transport_of_the_SLBP_Dependant_Mature_mRNA%R-MMU-159230	0.00165017	0.00575892	0.759815	2.87682	0	32	POM121;NUP62;NDC1;TPR;NUP85;NUP93;NUP54;NUP160;NUP133;SLBP;NUP98;NUP153;NUP155;NUP188;NUP107;NUP50;SEC13;ALYREF;NUP88;NUP214;AAAS;EIF4E;NUP37;RAE1;NCBP1;RANBP2;NUP43;NUP210
RA_Transport_of_Mature_mRNA_Derived_from_an_Intronless_Transcript%R-MMU-159231	0.00163666	0.00575892	0.709368	2.79685	0	38	POM121;NUP62;NDC1;TPR;NUP85;NUP93;NUP54;NUP160;NUP133;NUP98;NUP153;NUP155;NUP188;CPSF2;NUP107;NUP50;SEC13;ALYREF;NUP88;NUP214;AAAS;EIF4E;NUP37;RAE1;CPSF3;NCBP1;CPSF1;RANBP2;NUP43;NUP210
RA_Transport_of_Mature_mRNAs_Derived_from_Intronless_Transcripts%R-MMU-159234	0.00164204	0.00575892	0.71358	2.81532	0	39	POM121;NUP62;NDC1;TPR;NUP85;NUP93;NUP54;NUP160;NUP133;SLBP;NUP98;NUP153;NUP155;NUP188;CPSF2;NUP107;NUP50;SEC13;ALYREF;NUP88;NUP214;AAAS;EIF4E;NUP37;RAE1;CPSF3;NCBP1;CPSF1;RANBP2;NUP43;NUP210
RA_Transport_of_Mature_mRNA_derived_from_an_Intron-Containing_Transcript%R-MMU-159236	0.00160256	0.00575892	0.669487	2.96781	0	65	POM121;NUP62;NDC1;TPR;SRSF1;NUP85;U2AF2;NUP93;NUP54;NUP160;NUP133;NUP98;NUP153;SRSF7;NUP155;NUP188;DDX39B;EIF4A3;NUP107;NUP50;SEC13;ALYREF;SRSF3;NUP88;RNPS1;SRSF9;NUP214;SRSF2;AAAS;U2AF1;RBM8A;DHX38;NUP37;RAE1;NCBP1;THOC6;MAGOHB;RANBP2;NUP43;NUP210;THOC5;SRSF6;CHTOP;THOC2;SRRM1;NUP35;MAGOH
RA_Regulation_of_Glucokinase_by_Glucokinase_Regulatory_Protein%R-MMU-170822	0.00167504	0.00575892	0.780876	2.81491	0	26	POM121;NUP62;NDC1;TPR;NUP85;NUP93;NUP54;NUP160;NUP133;NUP98;NUP153;NUP155;NUP188;NUP107;NUP50;SEC13;NUP88;NUP214;AAAS;NUP37;RAE1;RANBP2;NUP43;NUP210
RA_snRNP_Assembly%R-MMU-191859	0.00162602	0.00575892	0.730906	3.00081	0	45	POM121;NUP62;NDC1;TPR;NUP85;NUP93;NUP54;NUP160;NUP133;NUP98;NUP153;GEMIN6;NUP155;SNRPD3;NUP188;SNRPD2;GEMIN5;SNRPD1;NUP107;NUP50;SEC13;SNRPE;NUP88;SNRPB;NUP214;AAAS;SNRPF;SNRPG;NUP37;RAE1;SMN1;DDX20;RANBP2;NUP43;PRMT5;NUP210
RA_Metabolism_of_non-coding_RNA%R-MMU-194441	0.00162602	0.00575892	0.730906	3.00081	0	45	POM121;NUP62;NDC1;TPR;NUP85;NUP93;NUP54;NUP160;NUP133;NUP98;NUP153;GEMIN6;NUP155;SNRPD3;NUP188;SNRPD2;GEMIN5;SNRPD1;NUP107;NUP50;SEC13;SNRPE;NUP88;SNRPB;NUP214;AAAS;SNRPF;SNRPG;NUP37;RAE1;SMN1;DDX20;RANBP2;NUP43;PRMT5;NUP210
RA_Nuclear_Envelope_Breakdown%R-MMU-2980766	0.00163666	0.00575892	0.740427	2.9193	0	38	POM121;CCNB1;NUP62;NDC1;TPR;NUP85;NUP93;NUP54;NUP160;NUP133;LMNB1;CCNB2;NUP98;NUP153;NUP155;NUP188;NUP107;NUP50;SEC13;EMD;NUP88;NUP214;AAAS;NUP37;LMNA;RAE1;RANBP2;NUP43;NUP210;CTDNEP1
RA_SUMOylation_of_DNA_damage_response_and_repair_proteins%R-MMU-3108214	0.00161551	0.00575892	0.539168	2.39126	0	66	POM121;NUP62;NDC1;TPR;NUP85;NUP93;NUP54;NUP160;NUP133;NUP98;NUP153;NUP155;NUP188;BRCA1;NUP107;NUP50;SEC13;NSMCE1;NUP88;BLM;SUMO2;TDG;NUP214;RAD21;AAAS;NUP37;RAE1;SMC6;MDC1;RANBP2;NUP43
RA_SUMOylation_of_ubiquitinylation_proteins%R-MMU-3232142	0.00163132	0.00575892	0.708757	2.70997	0	34	POM121;NUP62;NDC1;TPR;NUP85;NUP93;NUP54;NUP160;NUP133;NUP98;NUP153;NUP155;TRIM27;NUP188;NUP107;NUP50;SEC13;NUP88;NUP214;AAAS;NUP37;RAE1;RANBP2;NUP43;NUP210
RA_Nuclear_Pore_Complex_(NPC)_Disassembly%R-MMU-3301854	0.00165017	0.00575892	0.784357	2.88333	0	28	POM121;CCNB1;NUP62;NDC1;TPR;NUP85;NUP93;NUP54;NUP160;NUP133;CCNB2;NUP98;NUP153;NUP155;NUP188;NUP107;NUP50;SEC13;NUP88;NUP214;AAAS;NUP37;RAE1;RANBP2;NUP43;NUP210
RA_Regulation_of_HSF1-mediated_heat_shock_response%R-MMU-3371453	0.00164204	0.00575892	0.609585	2.63697	0	59	HSPA8;POM121;NUP62;HSPA9;NDC1;TPR;NUP85;NUP93;NUP54;NUP160;NUP133;NUP98;NUP153;NUP155;NUP188;NUP107;NUP50;SEC13;HSPA14;HSPA5;DNAJC2;NUP88;NUP214;AAAS;NUP37;RAE1;HSPH1;DNAJB6;MAPKAPK2;RANBP2;NUP43;HSPA4L;NUP210;BAG1;NUP35;BAG4;RPS19BP1;HIKESHI;ST13;HSPA13;RPA3;BAG3;RPA1;ATM;DNAJC7;DNAJB1
RA_Cellular_response_to_heat_stress%R-MMU-3371556	0.00160514	0.00575892	0.582274	2.63382	0	73	HSP90AA1;HSPA8;POM121;NUP62;HSPA9;NDC1;TPR;PTGES3;NUP85;NUP93;NUP54;NUP160;NUP133;NUP98;NUP153;NUP155;NUP188;NUP107;NUP50;SEC13;HSPA14;HSPA5;DNAJC2;NUP88;NUP214;AAAS;NUP37;RAE1;HSPH1;VCP;FKBP4;DNAJB6;MAPKAPK2;RANBP2;NUP43;HSPA4L;HDAC6;HSP90AB1;NUP210;BAG1;NUP35;BAG4;RPS19BP1;HIKESHI;ST13;HSPA13;RPA3;BAG3;RPA1;ATM;MTOR;DNAJC7;DNAJB1
RA_SUMOylation_of_SUMOylation_proteins%R-MMU-4085377	0.00165837	0.00575892	0.737418	2.77513	0	31	POM121;NUP62;NDC1;TPR;NUP85;NUP93;NUP54;NUP160;NUP133;NUP98;NUP153;NUP155;NUP188;NUP107;NUP50;SEC13;NUP88;SUMO2;NUP214;AAAS;NUP37;RAE1;RANBP2;NUP43;NUP210
RA_SUMOylation_of_RNA_binding_proteins%R-MMU-4570464	0.00163399	0.00575892	0.630049	2.55864	0	43	POM121;NUP62;NDC1;TPR;HNRNPC;NUP85;NUP93;NUP54;NUP160;NUP133;NUP98;NUP153;NUP155;HNRNPK;NUP188;NUP107;NUP50;SEC13;NUP88;NOP58;SUMO2;NUP214;AAAS;NUP37;RAE1
RA_SUMOylation_of_DNA_replication_proteins%R-MMU-4615885	0.0016129	0.00575892	0.745818	2.98254	0	40	POM121;PCNA;NUP62;INCENP;NDC1;TPR;AURKB;NUP85;TOP2A;NUP93;NUP54;NUP160;NUP133;NUP98;NUP153;CDCA8;NUP155;RANGAP1;NUP188;TOP1;NUP107;BIRC5;NUP50;NUP88;SUMO2;NUP214;AAAS;NUP37;RAE1
RA_Glycolysis%R-MMU-70171	0.00158479	0.00575892	0.634464	2.66796	0	51	PGAM1;POM121;PGK1;NUP62;NDC1;TPR;NUP85;GAPDH;NUP93;PKM;NUP54;NUP160;NUP133;NUP98;NUP153;NUP155;NUP188;NUP107;NUP50;SEC13;NUP88;NUP214;AAAS;HK2;PFKL;TPI1;NUP37;RAE1;HK1;ADPGK;RANBP2;NUP43
RA_Glucose_metabolism%R-MMU-70326	0.00160256	0.00575892	0.590214	2.6164	0	65	PGAM1;POM121;PGK1;GOT2;NUP62;NDC1;TPR;NUP85;GAPDH;NUP93;PKM;NUP54;NUP160;NUP133;MDH2;NUP98;NUP153;NUP155;NUP188;SLC25A13;NUP107;NUP50;SEC13;NUP88;NUP214;AAAS;SLC25A10;HK2;PFKL;TPI1;NUP37;RAE1;HK1;ADPGK;RANBP2;NUP43
RA_Transport_of_Mature_Transcript_to_Cytoplasm%R-MMU-72202	0.00158983	0.00575892	0.648025	2.95391	0	74	POM121;NUP62;NDC1;TPR;SRSF1;NUP85;U2AF2;NUP93;NUP54;NUP160;NUP133;SLBP;NUP98;NUP153;SRSF7;NUP155;NUP188;DDX39B;EIF4A3;CPSF2;NUP107;NUP50;SEC13;ALYREF;SRSF3;NUP88;RNPS1;SRSF9;NUP214;SRSF2;AAAS;U2AF1;EIF4E;RBM8A;DHX38;NUP37;RAE1;CPSF3;NCBP1;THOC6;MAGOHB;CPSF1;RANBP2;NUP43;NUP210;THOC5;SRSF6;CHTOP;THOC2;SRRM1;NUP35;MAGOH;FIP1L1;ZC3H11A;SYMPK;CPSF4;NCBP2;THOC1;NXT1
RA_Downstream_signaling_events_of_B_Cell_Receptor_(BCR)%R-MMU-1168372	0.00163132	0.00575892	0.55746	2.30329	0	47	FKBP1A;NFKB1;CALM1;PSMD2;PSMC4;PSMD12;PSMD6;RELA;PSMA7;PSMC3;PSMC5;PSMD11;PSMD14;KRAS;PSMD1;PSMD3;PSME3;PSMD13;NFKBIB;PSMC1;PSMD4;PSMD7;PSMC2;PSMC6;PSME4;PSMD10;PPP3R1;MALT1;PSMB6;PSMB5;HRAS;CUL1
RA_Activation_of_NF-kappaB_in_B_cells%R-MMU-1169091	0.0016129	0.00575892	0.541907	2.16709	0	40	NFKB1;PSMD2;PSMC4;PSMD12;PSMD6;RELA;PSMA7;PSMC3;PSMC5;PSMD11;PSMD14;PSMD1;PSMD3;PSME3;PSMD13;NFKBIB;PSMC1;PSMD4;PSMD7;PSMC2;PSMC6;PSME4;PSMD10;MALT1;PSMB6;PSMB5;CUL1;NFKBIE;FBXW11;PSMD9;UBB;PSME1;PRKCB;NFKBIA
RA_Cross-presentation_of_soluble_exogenous_antigens_(endosomes)%R-MMU-1236978	0.00165017	0.00575892	0.561968	2.12773	0	32	MRC1;PSMD2;PSMC4;PSMD12;PSMD6;PSMA7;PSMC3;PSMC5;PSMD11;PSMD14;PSMD1;PSMD3;PSME3;PSMD13;PSMC1;PSMD4;PSMD7;PSMC2;PSMC6;PSME4;PSMD10;PSMB6;PSMB5
RA_APC/C-mediated_degradation_of_cell_cycle_proteins%R-MMU-174143	0.00158479	0.00575892	0.62155	2.74849	0	63	CCNB1;CCNA2;CDC20;PLK1;AURKB;BUB1B;NEK2;AURKA;MAD2L1;UBE2S;FBXO5;UBE2C;SKP2;BUB3;PSMD2;PSMC4;PSMD12;PSMD6;PSMA7;ANAPC15;ANAPC1;ANAPC4;PSMC3;PSMC5;PSMD11;PSMD14;CDC27;PSMD1;PSMD3;PSME3;PSMD13;UBE2E1;PTTG1;PSMC1;PSMD4;PSMD7;PSMC2;PSMC6;FZR1;PSME4;PSMD10
RA_APC/C:Cdc20_mediated_degradation_of_Securin%R-MMU-174154	0.0015949	0.00575892	0.567415	2.36981	0	49	CDC20;UBE2S;UBE2C;PSMD2;PSMC4;PSMD12;PSMD6;PSMA7;ANAPC15;ANAPC1;ANAPC4;PSMC3;PSMC5;PSMD11;PSMD14;CDC27;PSMD1;PSMD3;PSME3;PSMD13;UBE2E1;PTTG1;PSMC1;PSMD4;PSMD7;PSMC2;PSMC6;PSME4;PSMD10
RA_APC/C:Cdh1_mediated_degradation_of_Cdc20_and_other_APC/C:Cdh1_targeted_proteins_in_late_mitosis/early_G1%R-MMU-174178	0.0015949	0.00575892	0.593329	2.53715	0	55	CDC20;PLK1;AURKB;AURKA;UBE2S;UBE2C;SKP2;PSMD2;PSMC4;PSMD12;PSMD6;PSMA7;ANAPC15;ANAPC1;ANAPC4;PSMC3;PSMC5;PSMD11;PSMD14;CDC27;PSMD1;PSMD3;PSME3;PSMD13;UBE2E1;PTTG1;PSMC1;PSMD4;PSMD7;PSMC2;PSMC6;FZR1;PSME4;PSMD10
RA_Cdc20:Phospho-APC/C_mediated_degradation_of_Cyclin_A%R-MMU-174184	0.00159236	0.00575892	0.589306	2.49194	0	52	CCNA2;CDC20;BUB1B;MAD2L1;UBE2S;UBE2C;BUB3;PSMD2;PSMC4;PSMD12;PSMD6;PSMA7;ANAPC15;ANAPC1;ANAPC4;PSMC3;PSMC5;PSMD11;PSMD14;CDC27;PSMD1;PSMD3;PSME3;PSMD13;UBE2E1;PSMC1;PSMD4;PSMD7;PSMC2;PSMC6;PSME4;PSMD10
RA_APC/C:Cdc20_mediated_degradation_of_mitotic_proteins%R-MMU-176409	0.0015949	0.00575892	0.603222	2.57945	0	55	CCNB1;CCNA2;CDC20;BUB1B;NEK2;MAD2L1;UBE2S;UBE2C;BUB3;PSMD2;PSMC4;PSMD12;PSMD6;PSMA7;ANAPC15;ANAPC1;ANAPC4;PSMC3;PSMC5;PSMD11;PSMD14;CDC27;PSMD1;PSMD3;PSME3;PSMD13;UBE2E1;PTTG1;PSMC1;PSMD4;PSMD7;PSMC2;PSMC6;PSME4;PSMD10
RA_Activation_of_APC/C_and_APC/C:Cdc20_mediated_degradation_of_mitotic_proteins%R-MMU-176814	0.0015949	0.00575892	0.603222	2.57945	0	55	CCNB1;CCNA2;CDC20;BUB1B;NEK2;MAD2L1;UBE2S;UBE2C;BUB3;PSMD2;PSMC4;PSMD12;PSMD6;PSMA7;ANAPC15;ANAPC1;ANAPC4;PSMC3;PSMC5;PSMD11;PSMD14;CDC27;PSMD1;PSMD3;PSME3;PSMD13;UBE2E1;PTTG1;PSMC1;PSMD4;PSMD7;PSMC2;PSMC6;PSME4;PSMD10
RA_APC:Cdc20_mediated_degradation_of_cell_cycle_proteins_prior_to_satisfation_of_the_cell_cycle_checkpoint%R-MMU-179419	0.0015748	0.00575892	0.594618	2.53468	0	53	CCNA2;CDC20;BUB1B;NEK2;MAD2L1;UBE2S;UBE2C;BUB3;PSMD2;PSMC4;PSMD12;PSMD6;PSMA7;ANAPC15;ANAPC1;ANAPC4;PSMC3;PSMC5;PSMD11;PSMD14;CDC27;PSMD1;PSMD3;PSME3;PSMD13;UBE2E1;PSMC1;PSMD4;PSMD7;PSMC2;PSMC6;PSME4;PSMD10
RA_Degradation_of_beta-catenin_by_the_destruction_complex%R-MMU-195253	0.00161812	0.00575892	0.44406	1.90613	0	56	CTBP2;PSMD2;PPP2CA;PSMC4;PSMD12;PSMD6;PSMA7;PSMC3;PSMC5;PSMD11;PSMD14;PPP2R1B;TLE3;PSMD1;PSMD3;PSME3;PSMD13;TCF7;PSMC1;PSMD4;PSMD7;PSMC2;PSMC6;PSME4;PPP2CB;PSMD10;PSMB6;TLE4;PSMB5;CUL1;CTBP1
RA_TCR_signaling%R-MMU-202403	0.00158983	0.00575892	0.420223	1.90039	0	70	NFKB1;CD101;ITK;PSMD2;PSMC4;PSMD12;UBE2N;PSMD6;RELA;PSMA7;BCL10;PTPRJ;PTPN22;PSMC3;LCK;PAK2;PSMC5;PSMD11;PSMD14;CDC34;WAS;PSMD1;PSMD3;PSME3;PSMD13;PTPRC;PSMC1;INPP5D;PSMD4;PSMD7;PSMC2;PSMC6;PSME4;PSMD10;PDPK1;RIPK2;MALT1;PSMB6;PSMB5;CUL1;IKBKB;PRKCQ
RA_Fc_epsilon_receptor_(FCERI)_signaling%R-MMU-2454202	0.00154321	0.00575892	0.4639	2.18551	0	87	NFKB1;CALM1;MAP2K4;ITK;PSMD2;PSMC4;PSMD12;UBE2N;PSMD6;RELA;PSMA7;BCL10;RAC1;PSMC3;SHC1;PAK2;PSMC5;PSMD11;PSMD14;CDC34;KRAS;PLCG2;VAV3;PSMD1;PSMD3;BTK;PSME3;SYK;PSMD13;PSMC1;LYN;LAT2;GRB2;FCER1A;PSMD4;PSMD7;PSMC2;MAP3K7;PSMC6;VAV2;PSME4;VAV1;FCER1G;PSMD10;PDPK1;PPP3R1;MALT1;PSMB6;PSMB5;HRAS;CUL1;IKBKB;PRKCQ
RA_FCERI_mediated_NF-kB_activation%R-MMU-2871837	0.00159236	0.00575892	0.527343	2.22992	0	52	NFKB1;PSMD2;PSMC4;PSMD12;UBE2N;PSMD6;RELA;PSMA7;BCL10;PSMC3;PSMC5;PSMD11;PSMD14;CDC34;PSMD1;PSMD3;PSME3;PSMD13;PSMC1;FCER1A;PSMD4;PSMD7;PSMC2;MAP3K7;PSMC6;PSME4;PSMD10;PDPK1;MALT1;PSMB6;PSMB5;CUL1;IKBKB;PRKCQ;UBE2V1;TAB3;FBXW11;PSMD9;UBB
RA_Autodegradation_of_the_E3_ubiquitin_ligase_COP1%R-MMU-349425	0.00165837	0.00575892	0.589996	2.22034	0	31	PSMD2;PSMC4;PSMD12;PSMD6;PSMA7;PSMC3;PSMC5;PSMD11;PSMD14;PSMD1;PSMD3;PSME3;PSMD13;PSMC1;PSMD4;PSMD7;PSMC2;PSMC6;PSME4;PSMD10;PSMB6;PSMB5
RA_Regulation_of_ornithine_decarboxylase_(ODC)%R-MMU-350562	0.00164474	0.00575892	0.601855	2.29127	0	33	ODC1;AZIN1;PSMD2;PSMC4;NQO1;PSMD12;PSMD6;PSMA7;PSMC3;PSMC5;PSMD11;PSMD14;PSMD1;PSMD3;PSME3;PSMD13;PSMC1;PSMD4;PSMD7;PSMC2;PSMC6;PSME4;PSMD10;PSMB6;PSMB5
RA_Metabolism_of_polyamines%R-MMU-351202	0.0016129	0.00575892	0.584028	2.33554	0	40	ODC1;SMOX;AZIN1;PSMD2;PSMC4;NQO1;PSMD12;PSMD6;PSMA7;PSMC3;SRM;PSMC5;PSMD11;PSMD14;PSMD1;PSMD3;PSME3;PSMD13;PSMC1;PSMD4;PSMD7;PSMC2;PSMC6;PSME4;PSMD10;PSMB6;AMD1;PSMB5
RA_AUF1_(hnRNP_D0)_binds_and_destabilizes_mRNA%R-MMU-450408	0.00162602	0.00575892	0.60862	2.35972	0	35	HSPA8;HNRNPD;PABPC1;EIF4G1;PSMD2;PSMC4;PSMD12;PSMD6;PSMA7;PSMC3;PSMC5;PSMD11;PSMD14;PSMD1;PSMD3;PSME3;PSMD13;PSMC1;PSMD4;PSMD7;PSMC2;PSMC6;PSME4;PSMD10;PSMB6;PSMB5
RA_Regulation_of_mRNA_stability_by_proteins_that_bind_AU-rich_elements%R-MMU-450531	0.00165017	0.00575892	0.602027	2.61404	0	60	HSPA8;HNRNPD;PABPC1;SET;ELAVL1;TNPO1;EIF4G1;XPO1;EXOSC8;PSMD2;PSMC4;PSMD12;KHSRP;PSMD6;EXOSC3;EXOSC2;NUP214;PSMA7;DIS3;PSMC3;YWHAZ;PSMC5;EXOSC1;PSMD11;PSMD14;PSMD1;PSMD3;PSME3;PSMD13;EXOSC9;PSMC1;PSMD4;PSMD7;PSMC2;PSMC6;PSME4;ZFP36;PSMD10;DCP2;DCP1A;PSMB6
RA_Regulation_of_mitotic_cell_cycle%R-MMU-453276	0.00158479	0.00575892	0.62155	2.74849	0	63	CCNB1;CCNA2;CDC20;PLK1;AURKB;BUB1B;NEK2;AURKA;MAD2L1;UBE2S;FBXO5;UBE2C;SKP2;BUB3;PSMD2;PSMC4;PSMD12;PSMD6;PSMA7;ANAPC15;ANAPC1;ANAPC4;PSMC3;PSMC5;PSMD11;PSMD14;CDC27;PSMD1;PSMD3;PSME3;PSMD13;UBE2E1;PTTG1;PSMC1;PSMD4;PSMD7;PSMC2;PSMC6;FZR1;PSME4;PSMD10
RA_Degradation_of_AXIN%R-MMU-4641257	0.00162602	0.00575892	0.5129	2.00163	0	36	TNKS2;PSMD2;PSMC4;PSMD12;PSMD6;PSMA7;PSMC3;PSMC5;PSMD11;PSMD14;PSMD1;PSMD3;PSME3;PSMD13;PSMC1;TNKS;PSMD4;PSMD7;PSMC2;PSMC6;PSME4;PSMD10;PSMB6;PSMB5
RA_Hedgehog_ligand_biogenesis%R-MMU-5358346	0.00164204	0.00575892	0.557495	2.19951	0	39	P4HB;PSMD2;PSMC4;PSMD12;PSMD6;PSMA7;PSMC3;PSMC5;VCP;PSMD11;PSMD14;PSMD1;PSMD3;PSME3;PSMD13;PSMC1;PSMD4;PSMD7;PSMC2;PSMC6;PSME4;PSMD10;PSMB6;PSMB5
RA_Dectin-1_mediated_noncanonical_NF-kB_signaling%R-MMU-5607761	0.00163666	0.00575892	0.586729	2.31331	0	38	MAP3K14;NFKB2;PSMD2;PSMC4;PSMD12;PSMD6;UBE2M;PSMA7;PSMC3;PSMC5;PSMD11;PSMD14;PSMD1;PSMD3;PSME3;PSMD13;PSMC1;PSMD4;PSMD7;PSMC2;PSMC6;RELB;PSME4;PSMD10;PSMB6;PSMB5;CUL1;UBA3;FBXW11;PSMD9;UBB
RA_CLEC7A_(Dectin-1)_signaling%R-MMU-5607764	0.00159744	0.00575892	0.531677	2.35765	0	64	NFKB1;CALM1;MAP3K14;NFKB2;PSMD2;PSMC4;PSMD12;UBE2N;PSMD6;RELA;UBE2M;PSMA7;BCL10;PSMC3;PSMC5;PSMD11;PSMD14;CDC34;PSMD1;PSMD3;PSME3;PSMD13;PSMC1;PSMD4;PSMD7;PSMC2;MAP3K7;PSMC6;RELB;PSME4;PSMD10;PDPK1;PPP3R1;CARD9;CASP8;MALT1;PSMB6;PSMB5;CUL1;IL1B;IKBKB;UBE2V1;UBA3;TAB3;FBXW11;PSMD9;UBB
RA_Degradation_of_GLI1_by_the_proteasome%R-MMU-5610780	0.00162602	0.00575892	0.574481	2.22736	0	35	PSMD2;PSMC4;PSMD12;PSMD6;PSMA7;PSMC3;PSMC5;PSMD11;PSMD14;PSMD1;PSMD3;PSME3;PSMD13;PSMC1;SUFU;PSMD4;PSMD7;PSMC2;PSMC6;PSME4;PSMD10;PSMB6;PSMB5;CUL1
RA_GLI3_is_processed_to_GLI3R_by_the_proteasome%R-MMU-5610785	0.00161551	0.00575892	0.551595	2.16794	0	37	PSMD2;PSMC4;PSMD12;PSMD6;PSMA7;PSMC3;PSMC5;PSMD11;PSMD14;PSMD1;PSMD3;PSME3;PSMD13;PSMC1;SUFU;PSMD4;PSMD7;PSMC2;PSMC6;PSME4;PSMD10;PSMB6;PSMB5;CUL1
RA_C-type_lectin_receptors_(CLRs)%R-MMU-5621481	0.0015456	0.00575892	0.506553	2.373	0	82	NFKB1;CALM1;MAP3K14;NFKB2;PSMD2;PSMC4;PSMD12;UBE2N;CD209A;PSMD6;RELA;UBE2M;PSMA7;BCL10;PSMC3;ICAM2;PAK2;PSMC5;PSMD11;PSMD14;CDC34;KRAS;PLCG2;PSMD1;PSMD3;PSME3;SYK;PSMD13;PSMC1;LYN;PSMD4;PSMD7;PSMC2;MAP3K7;PSMC6;RELB;PSME4;FCER1G;PSMD10;CLEC4E;PDPK1;PPP3R1;CARD9;CASP8;MALT1;PSMB6;CLEC4D;PSMB5;HRAS;CUL1;IL1B;IKBKB;EP300;FYN;UBE2V1;UBA3;TAB3;FBXW11;PSMD9;UBB
RA_TNFR2_non-canonical_NF-kB_pathway%R-MMU-5668541	0.00161031	0.00575892	0.527223	2.31352	0	62	LTBR;TNFRSF18;MAP3K14;TNFSF8;NFKB2;PSMD2;PSMC4;PSMD12;PSMD6;TNFSF14;UBE2M;PSMA7;TNFRSF12A;PSMC3;TRAF3;PSMC5;LTB;PSMD11;PSMD14;PSMD1;PSMD3;PSME3;PSMD13;TNF;TNFRSF1B;BIRC3;PSMC1;PSMD4;TNFSF18;PSMD7;PSMC2;PSMC6;RELB;TNFRSF13B;PSME4;PSMD10;TNFSF9;PSMB6;CD40;PSMB5
RA_NIK-->noncanonical_NF-kB_signaling%R-MMU-5676590	0.00163666	0.00575892	0.586729	2.31331	0	38	MAP3K14;NFKB2;PSMD2;PSMC4;PSMD12;PSMD6;UBE2M;PSMA7;PSMC3;PSMC5;PSMD11;PSMD14;PSMD1;PSMD3;PSME3;PSMD13;PSMC1;PSMD4;PSMD7;PSMC2;PSMC6;RELB;PSME4;PSMD10;PSMB6;PSMB5;CUL1;UBA3;FBXW11;PSMD9;UBB
RA_UCH_proteinases%R-MMU-5689603	0.00164204	0.00575892	0.528942	2.28812	0	59	H2AC4;HCFC1;ACTB;ACTL6A;RUVBL1;UCHL5;PSMD2;FOXK2;PSMC4;PSMD12;PSMD6;PSMA7;PSMC3;PSMC5;NEDD8;PSMD11;PSMD14;PSMD1;PSMD3;PSME3;INO80C;PSMD13;PSMC1;PSMD4;PSMD7;PSMC2;PSMC6;PSME4;UCHL3;YY1;PSMD10;INO80;PSMB6;ADRM1;MCRS1;PSMB5
RA_Orc1_removal_from_chromatin%R-MMU-68949	0.00163132	0.00575892	0.641958	2.65564	0	48	MCM3;MCM4;MCM2;MCM5;MCM6;CCNA2;MCM7;ORC1;CDT1;SKP2;PSMD2;PSMC4;PSMD12;PSMD6;PSMA7;PSMC3;ORC2;PSMC5;CDC6;PSMD11;PSMD14;PSMD1;PSMD3;PSME3;PSMD13;PSMC1;PSMD4;PSMD7;PSMC2;PSMC6;PSME4;ORC4;PSMD10
RA_CDK-mediated_phosphorylation_and_removal_of_Cdc6%R-MMU-69017	0.00159236	0.00575892	0.58485	2.4731	0	52	CCNA2;CCNE1;UBE2S;UBE2C;PSMD2;PSMC4;PSMD12;CCNE2;PSMD6;PSMA7;ANAPC15;ANAPC1;ANAPC4;PSMC3;PSMC5;CDC6;PSMD11;PSMD14;CDC27;PSMD1;PSMD3;PSME3;PSMD13;UBE2E1;PSMC1;PSMD4;PSMD7;PSMC2;PSMC6;FZR1;PSME4;PSMD10
RA_Switching_of_origins_to_a_post-replicative_state%R-MMU-69052	0.0015873	0.00575892	0.616179	2.77583	0	69	MCM3;MCM4;MCM2;MCM5;MCM6;CCNA2;CCNE1;MCM7;ORC1;UBE2S;CDT1;UBE2C;SKP2;PSMD2;PSMC4;PSMD12;CCNE2;PSMD6;PSMA7;ANAPC15;ANAPC1;GMNN;ANAPC4;PSMC3;ORC2;PSMC5;CDC6;PSMD11;PSMD14;CDC27;PSMD1;PSMD3;PSME3;PSMD13;UBE2E1;PSMC1;PSMD4;PSMD7;PSMC2;PSMC6;FZR1;PSME4;ORC4;PSMD10
RA_Synthesis_of_DNA%R-MMU-69239	0.00155039	0.00575892	0.635538	3.03647	0	94	MCM3;MCM4;MCM2;MCM5;MCM6;CCNA2;POLE;PRIM2;PCNA;DNA2;CCNE1;MCM7;ORC1;RFC2;LIG1;UBE2S;POLA1;PRIM1;CDT1;UBE2C;SKP2;PSMD2;RFC5;PSMC4;PSMD12;RFC1;CCNE2;GINS1;PSMD6;POLD1;POLE2;PSMA7;POLD2;ANAPC15;POLA2;ANAPC1;GMNN;ANAPC4;PSMC3;ORC2;RFC4;PSMC5;CDC6;PSMD11;PSMD14;CDC27;PSMD1;GINS3;PSMD3;RFC3;PSME3;PSMD13;POLE4;GINS2;UBE2E1;PSMC1;GINS4;PSMD4;PSMD7;PSMC2;PSMC6;FZR1;PSME4;ORC4
RA_p53-Dependent_G1_DNA_Damage_Response%R-MMU-69563	0.00164204	0.00575892	0.531621	2.09743	0	39	CCNA2;CCNE1;PSMD2;PSMC4;PSMD12;CCNE2;PSMD6;PSMA7;PSMC3;PSMC5;PSMD11;PSMD14;CDK2;PSMD1;PSMD3;PSME3;PSMD13;PSMC1;PSMD4;PSMD7;PSMC2;PSMC6;PSME4;PSMD10;PSMB6;PSMB5
RA_p53-Dependent_G1/S_DNA_damage_checkpoint%R-MMU-69580	0.00164204	0.00575892	0.531621	2.09743	0	39	CCNA2;CCNE1;PSMD2;PSMC4;PSMD12;CCNE2;PSMD6;PSMA7;PSMC3;PSMC5;PSMD11;PSMD14;CDK2;PSMD1;PSMD3;PSME3;PSMD13;PSMC1;PSMD4;PSMD7;PSMC2;PSMC6;PSME4;PSMD10;PSMB6;PSMB5
RA_Ubiquitin_Mediated_Degradation_of_Phosphorylated_Cdc25A%R-MMU-69601	0.00165837	0.00575892	0.621289	2.3381	0	31	PSMD2;PSMC4;PSMD12;PSMD6;PSMA7;PSMC3;PSMC5;PSMD11;PSMD14;CDC25A;PSMD1;PSMD3;PSME3;PSMD13;PSMC1;PSMD4;PSMD7;PSMC2;PSMC6;PSME4;PSMD10;PSMB6;PSMB5
RA_p53-Independent_DNA_Damage_Response%R-MMU-69610	0.00165837	0.00575892	0.621289	2.3381	0	31	PSMD2;PSMC4;PSMD12;PSMD6;PSMA7;PSMC3;PSMC5;PSMD11;PSMD14;CDC25A;PSMD1;PSMD3;PSME3;PSMD13;PSMC1;PSMD4;PSMD7;PSMC2;PSMC6;PSME4;PSMD10;PSMB6;PSMB5
RA_p53-Independent_G1/S_DNA_damage_checkpoint%R-MMU-69613	0.00165837	0.00575892	0.621289	2.3381	0	31	PSMD2;PSMC4;PSMD12;PSMD6;PSMA7;PSMC3;PSMC5;PSMD11;PSMD14;CDC25A;PSMD1;PSMD3;PSME3;PSMD13;PSMC1;PSMD4;PSMD7;PSMC2;PSMC6;PSME4;PSMD10;PSMB6;PSMB5
RA_G1/S_DNA_Damage_Checkpoints%R-MMU-69615	0.0016129	0.00575892	0.537871	2.15096	0	40	CCNA2;CCNE1;PSMD2;PSMC4;PSMD12;CCNE2;PSMD6;PSMA7;PSMC3;PSMC5;PSMD11;PSMD14;CDC25A;CDK2;PSMD1;PSMD3;PSME3;PSMD13;PSMC1;PSMD4;PSMD7;PSMC2;PSMC6;PSME4;PSMD10;PSMB6;PSMB5
RA_Ubiquitin-dependent_degradation_of_Cyclin_D%R-MMU-75815	0.00165289	0.00575892	0.617434	2.31251	0	30	PSMD2;PSMC4;PSMD12;PSMD6;PSMA7;PSMC3;PSMC5;PSMD11;PSMD14;PSMD1;PSMD3;PSME3;PSMD13;PSMC1;PSMD4;PSMD7;PSMC2;PSMC6;PSME4;PSMD10;PSMB6;PSMB5
RA_The_role_of_GTSE1_in_G2/M_progression_after_G2_checkpoint%R-MMU-8852276	0.00162602	0.00575892	0.648505	2.61055	0	41	HSP90AA1;CCNB1;TUBB6;TUBA1B;GTSE1;CCNB2;PSMD2;PSMC4;PSMD12;PSMD6;PSMA7;PSMC3;MAPRE1;PSMC5;PSMD11;PSMD14;PSMD1;PSMD3;HSP90AB1;TUBB4B;PSME3;PSMD13;PSMC1;PSMD4;PSMD7;PSMC2;PSMC6;PSME4;PSMD10
RA_FBXL7_down-regulates_AURKA_during_mitotic_entry_and_in_early_mitosis%R-MMU-8854050	0.00163132	0.00575892	0.567636	2.17039	0	34	AURKA;PSMD2;PSMC4;PSMD12;PSMD6;PSMA7;PSMC3;PSMC5;PSMD11;PSMD14;PSMD1;PSMD3;PSME3;PSMD13;PSMC1;PSMD4;PSMD7;PSMC2;PSMC6;PSME4;PSMD10;PSMB6;PSMB5;CUL1
RA_ROS_sensing_by_NFE2L2%R-MMU-8932339	0.00163132	0.00575892	0.575217	2.19938	0	34	NFE2L2;PSMD2;PSMC4;PSMD12;PSMD6;PSMA7;PSMC3;PSMC5;PSMD11;PSMD14;PSMD1;PSMD3;PSME3;PSMD13;PSMC1;PSMD4;PSMD7;PSMC2;PSMC6;PSME4;PSMD10;PSMB6;PSMB5;KEAP1
RA_Regulation_of_HMOX1_expression_and_activity%R-MMU-9707587	0.00164204	0.00575892	0.565558	2.23132	0	39	NFE2L2;BACH1;SKP2;PSMD2;PSMC4;PSMD12;PSMD6;PSMA7;PSMC3;PSMC5;PSMD11;PSMD14;PSMD1;PSMD3;PSME3;PSMD13;HMOX1;PSMC1;PSMD4;PSMD7;PSMC2;PSMC6;PSME4;PSMD10;PSMB6;PSMB5;CUL1;KEAP1
RA_Signaling_by_the_B_Cell_Receptor_(BCR)%R-MMU-983705	0.00161551	0.00575892	0.464413	2.05971	0	66	FKBP1A;NFKB1;CALM1;PSMD2;PSMC4;PSMD12;ITPR2;PSMD6;RELA;PSMA7;SH3KBP1;PSMC3;PSMC5;PSMD11;PSMD14;KRAS;PLCG2;PSMD1;PSMD3;BTK;PSME3;SYK;PSMD13;NFKBIB;PSMC1;LYN;GRB2;PIK3CD;PSMD4;PSMD7;PSMC2;PSMC6;PSME4;PTPN6;VAV1;PSMD10;PPP3R1;MALT1;PSMB6;PSMB5;HRAS;CUL1
RA_Cyclin_A/B1/B2_associated_events_during_G2/M_transition%R-MMU-69273	0.00169779	0.00575892	0.724228	2.32595	0	18	CCNB1;CCNA2;CDK1;PLK1;CCNB2;XPO1;PPP2CA;PPP2R2A;PPP2R1B;CDC25A;PPME1;CDC25B;PKMYT1;PPP2CB;PPP2R1A
RA_MHC_class_II_antigen_presentation%R-MMU-2132295	0.00155521	0.00575892	0.4108	1.91943	0	83	KIF23;KIF20A;RACGAP1;TUBB6;KIF4;TUBA1B;KIF22;AP1M1;KIF11;CENPE;CLTC;KIF18A;KIF15;KIF2C;SEC24B;ARF1;SEC13;KIF5B;AP1S1;CAPZB;CANX;AP2S1;DYNC1LI1;AP2M1;DYNLL1;ACTR1B;SEC24C;SEC24D;AP1G1;CTSC;TUBB4B;CAPZA2;AP2A2;IFI30;LGMN;SEC31A;DNM2;CTSB;AP2A1;DYNC1H1;CTSS;ACTR10;DCTN4;DYNC1I2;H2-DMB2;AP1S2
RA_G0_and_Early_G1%R-MMU-1538133	0.00171233	0.00575892	0.638114	1.94711	0	15	CCNA2;TFDP1;E2F4;CCNE1;RBL1;CCNE2;HDAC1;LIN54;CDK2;RBBP4
RA_Mitotic_G1_phase_and_G1/S_transition%R-MMU-453279	0.00152439	0.00575892	0.574775	2.77931	0	99	MCM3;MCM4;MCM2;MCM5;MCM6;CCNA2;TFDP1;POLE;PRIM2;CDK6;DBF4;E2F4;MCM10;CCNE1;MCM7;ORC1;RBL1;CDC7;POLA1;PRIM1;CDT1;SKP2;PSMD2;PPP2CA;PSMC4;PSMD12;CKS1B;CCNE2;E2F1;PSMD6;POLE2;PSMA7;POLA2;HDAC1;GMNN;LIN54;PSMC3;ORC2;CDC45;PPP2R2A;PSMC5;CDC6;PSMD11;PSMD14;PPP2R1B;CCND3;CDC25A;CDK2;E2F2;PSMD1;PSMD3;RBBP4;PSME3;PSMD13;POLE4;E2F3;PSMC1;PSMD4;PSMD7;PSMC2;PSMC6;ORC4;PPP2CB;PPP2R1A;PSMD10
RA_RHOG_GTPase_cycle%R-MMU-9013408	0.00161031	0.00575892	0.440768	1.93415	0	62	TFRC;DEPDC1B;ARHGDIA;LETM1;LBR;HSPE1;ARHGDIB;ITGB1;EMD;LMAN1;SHMT2;ELMO2;PAK2;DIAPH3;VAMP3;EPHA2;CYFIP1;VAV3;ARHGAP21;CDC42;ARHGAP1;RHOG;IQGAP2;DOCK2;MAP3K11;MCAM;VAV2;ARHGAP35;ESYT1;VAV1;DOCK5
RA_TP53_Regulates_Transcription_of_Cell_Cycle_Genes%R-MMU-6791312	0.00165837	0.00575892	0.663781	2.49801	0	31	E2F8;CCNB1;CCNA2;PCNA;CDK1;CCNE1;NPM1;AURKA;CNOT9;E2F7;CNOT2;CCNE2;CNOT6;PLK2;CNOT1;CDK2;CDC25C;CNOT3;BAX;CENPJ;CNOT7
RA_TP53_regulates_transcription_of_additional_cell_cycle_genes_whose_exact_role_in_the_p53_pathway_remain_uncertain%R-MMU-6804115	0.00170068	0.00575892	0.647599	2.04893	0	17	NPM1;CNOT9;CNOT2;CNOT6;PLK2;CNOT1;CDC25C;CNOT3;CENPJ;CNOT7
RA_Programmed_Cell_Death%R-MMU-5357801	0.00152439	0.00575892	0.378666	1.8608	0	108	DSG3;KPNB1;CASP3;CLSPN;HSP90AA1;RIPK3;LMNB1;VIM;DNM1L;HMGB2;CYCS;CASP6;HMGB1;LMNA;YWHAZ;DYNLL1;SDCBP;RIPK1;NMT1;ACIN1;CHMP4B;GZMB;PLEC;PMAIP1;CD14;FLOT2;BAX;BIRC3;TNFRSF10B;CASP7;DBNL;KPNA1;AVEN;DFFA;ROCK1;OPA1;APPL1;PTK2;TLR4;BCL2L11;PPP3R1;CDC37;MLKL;CASP8;PDCD6IP;TICAM1;DSP;BAD;GSDMD;IL1B;PRKCQ;BID;APAF1;CASP4
RA_Recognition_of_DNA_damage_by_PCNA-containing_replication_complex%R-MMU-110314	0.00167504	0.00575892	0.635532	2.29097	0	26	POLE;USP1;PCNA;RAD18;DTL;RFC2;RFC5;RFC1;POLD1;POLE2;POLD2;RFC4;CUL4B;RFC3;POLE4
RA_Translesion_Synthesis_by_POLH%R-MMU-110320	0.00168634	0.00575892	0.626328	1.95607	0	16	PCNA;RFC2;RFC5;RFC1;RFC4;VCP;RFC3;POLH;NPLOC4;RPA3;RPA1
RA_Activation_of_ATR_in_response_to_replication_stress%R-MMU-176187	0.00163132	0.00575892	0.70673	2.70222	0	34	MCM3;MCM4;MCM2;MCM5;CLSPN;MCM6;DBF4;MCM10;MCM7;CHEK1;ORC1;RFC2;CDC7;RFC5;ORC2;CDC45;RFC4;CDC6;CDC25A;CDK2;CDC25C;RFC3
RA_PCNA-Dependent_Long_Patch_Base_Excision_Repair%R-MMU-5651801	0.00169779	0.00575892	0.682886	2.19318	0	18	POLE;PCNA;RFC2;LIG1;RFC5;APEX1;RFC1;POLD1;POLE2;POLD2;RFC4;RFC3;POLE4
RA_HDR_through_Homologous_Recombination_(HRR)%R-MMU-5685942	0.0015949	0.00575892	0.526292	2.19806	0	49	BRCA2;POLE;PCNA;DNA2;RFC2;TOPBP1;RAD51AP1;EXO1;RFC5;RFC1;POLD1;BLM;POLE2;POLD2;GEN1;EME1;RFC4;PALB2;RFC3;POLE4;SPIDR;RAD51C;ATRIP;POLH;RMI2;RPA3;RAD9A;RPA1
RA_Gap-filling_DNA_repair_synthesis_and_ligation_in_GG-NER%R-MMU-5696397	0.00169779	0.00575892	0.649073	2.08458	0	18	POLE;PCNA;RFC2;RFC5;RFC1;POLD1;POLE2;POLD2;RFC4;RFC3;POLE4
RA_Nucleotide_Excision_Repair%R-MMU-5696398	0.00153139	0.00575892	0.464829	2.23852	0	97	POLE;PCNA;RFC2;ACTB;LIG1;ACTL6A;RUVBL1;AQR;HMGN1;RFC5;UBE2N;RFC1;GTF2H1;POLD1;SUMO2;POLE2;POLD2;POLR2F;ISY1;COPS6;POLR2A;RFC4;RAD23B;PRPF19;CUL4B;RNF111;POLR2B;POLR2E;RFC3;INO80C;POLE4;ERCC3;COPS2;GTF2H4;POLR2L;ERCC1;POLR2D;UBE2I;COPS4;COPS8;USP45;YY1;COPS3;PARP2;INO80;COPS5;RPA3;PPIE;RPA1;ERCC8;MCRS1;GTF2H3;GTF2H5;EP300;POLR2G;POLR2H;POLD4;XAB2;SUMO3;UBB;TCEA1;POLR2C;POLE3;RAD23A;TFPT;POLR2K
RA_Global_Genome_Nucleotide_Excision_Repair_(GG-NER)%R-MMU-5696399	0.00160514	0.00575892	0.465318	2.10151	0	72	POLE;PCNA;RFC2;ACTB;ACTL6A;RUVBL1;RFC5;UBE2N;RFC1;GTF2H1;POLD1;SUMO2;POLE2;POLD2;COPS6;RFC4;RAD23B;CUL4B;RNF111;RFC3;INO80C;POLE4;ERCC3;COPS2;GTF2H4;ERCC1;UBE2I;COPS4;COPS8;USP45;YY1;COPS3;PARP2;INO80;COPS5;RPA3
RA_Transcription-Coupled_Nucleotide_Excision_Repair_(TC-NER)%R-MMU-6781827	0.00161812	0.00575892	0.529923	2.35935	0	67	POLE;PCNA;RFC2;LIG1;AQR;HMGN1;RFC5;RFC1;GTF2H1;POLD1;POLE2;POLD2;POLR2F;ISY1;COPS6;POLR2A;RFC4;PRPF19;CUL4B;POLR2B;POLR2E;RFC3;POLE4;ERCC3;COPS2;GTF2H4;POLR2L;ERCC1;POLR2D;COPS4;COPS8;COPS3;COPS5;RPA3;PPIE;RPA1;ERCC8;GTF2H3;GTF2H5;EP300;POLR2G;POLR2H;POLD4;XAB2;UBB;TCEA1;POLR2C;POLE3
RA_Dual_incision_in_TC-NER%R-MMU-6782135	0.00162075	0.00575892	0.515375	2.21746	0	57	POLE;PCNA;RFC2;AQR;HMGN1;RFC5;RFC1;GTF2H1;POLD1;POLE2;POLD2;POLR2F;ISY1;RFC4;PRPF19;CUL4B;POLR2B;POLR2E;RFC3;POLE4;ERCC3;GTF2H4;POLR2L;ERCC1;POLR2D;RPA3;PPIE;RPA1;ERCC8;GTF2H3;GTF2H5;EP300;POLR2G;POLR2H;POLD4;XAB2;UBB;TCEA1;POLR2C;POLE3;POLR2K
RA_Gap-filling_DNA_repair_synthesis_and_ligation_in_TC-NER%R-MMU-6782210	0.00161812	0.00575892	0.545842	2.34303	0	56	POLE;PCNA;RFC2;LIG1;AQR;HMGN1;RFC5;RFC1;GTF2H1;POLD1;POLE2;POLD2;POLR2F;ISY1;RFC4;PRPF19;CUL4B;POLR2B;POLR2E;RFC3;POLE4;ERCC3;GTF2H4;POLR2L;POLR2D;RPA3;PPIE;RPA1;ERCC8;GTF2H3;GTF2H5;EP300;POLR2G;POLR2H;POLD4;XAB2;UBB;TCEA1;POLR2C;POLE3;POLR2K
RA_Lagging_Strand_Synthesis%R-MMU-69186	0.00170068	0.00575892	0.750225	2.37363	0	17	PRIM2;PCNA;DNA2;RFC2;LIG1;POLA1;PRIM1;RFC5;RFC1;POLD1;POLD2;POLA2;RFC4;RFC3
RA_DNA_strand_elongation%R-MMU-69190	0.00166389	0.00575892	0.71456	2.4113	0	21	PRIM2;PCNA;DNA2;RFC2;LIG1;POLA1;PRIM1;RFC5;RFC1;GINS1;POLD1;POLD2;POLA2;RFC4;GINS3;RFC3;GINS2;GINS4
RA_Formation_of_RNA_Pol_II_elongation_complex%R-MMU-112382	0.0015949	0.00575892	0.541624	2.26209	0	49	SSRP1;GTF2F1;ELOB;ELOA;GTF2H1;POLR2F;LEO1;ELOC;NCBP1;EAF1;GTF2F2;POLR2B;POLR2E;MLLT3;ERCC3;GTF2H4;NELFE;NELFA;POLR2L;POLR2D;CTR9;AFF4;NCBP2;CTDP1;NELFCD;GTF2H3;GTF2H5;PAF1;CDK9;POLR2G;POLR2H;MLLT1;TCEA1;POLR2C;WDR61;POLR2K;CCNH
RA_RNA_Polymerase_II_Pre-transcription_Events%R-MMU-674695	0.00158983	0.00575892	0.536052	2.42421	0	70	SSRP1;GTF2F1;ELOB;TAF5;ELOA;GTF2H1;POLR2F;LEO1;ELOC;NCBP1;TAF12;EAF1;POLR2A;TAF4B;GTF2F2;POLR2B;POLR2E;GTF2E1;MLLT3;ERCC3;GTF2E2;GTF2H4;NELFE;NELFA;POLR2L;POLR2D;TAF6;GTF2A2;CTR9;TAF10;TAF15;AFF4;NCBP2;CTDP1;TAF11;NELFCD;GTF2H3;GTF2H5;PAF1;CDK9;POLR2G;POLR2H;TAF1;MLLT1;TAF3;GTF2B;TCEA1;GTF2A1;POLR2C;WDR61;TBP;POLR2K
RA_RNA_Polymerase_II_Transcription_Elongation%R-MMU-75955	0.0015949	0.00575892	0.541624	2.26209	0	49	SSRP1;GTF2F1;ELOB;ELOA;GTF2H1;POLR2F;LEO1;ELOC;NCBP1;EAF1;GTF2F2;POLR2B;POLR2E;MLLT3;ERCC3;GTF2H4;NELFE;NELFA;POLR2L;POLR2D;CTR9;AFF4;NCBP2;CTDP1;NELFCD;GTF2H3;GTF2H5;PAF1;CDK9;POLR2G;POLR2H;MLLT1;TCEA1;POLR2C;WDR61;POLR2K;CCNH
RA_RHOBTB2_GTPase_cycle%R-MMU-9013418	0.00165837	0.00575892	0.579272	1.93061	0	20	HSP90AA1;CCT2;HNRNPC;TRA2B;TWF1;CCT7;CCT6A;DDX39B;RBMX;ACTN1
RA_RHOBTB1_GTPase_cycle%R-MMU-9013422	0.00166389	0.00575892	0.579803	1.95656	0	21	CCT2;HNRNPC;TRA2B;CCT7;VIM;RBMX;ROCK2;RBBP6;TXNL1;COPS2;SRRM1;ROCK1;COPS4
RA_Apoptosis%R-MMU-109581	0.0015456	0.00575892	0.400164	1.87461	0	82	DSG3;KPNB1;CASP3;CLSPN;LMNB1;VIM;DNM1L;HMGB2;CYCS;CASP6;HMGB1;LMNA;YWHAZ;DYNLL1;RIPK1;NMT1;ACIN1;GZMB;PLEC;PMAIP1;CD14;BAX;TNFRSF10B;CASP7;DBNL;KPNA1;AVEN;DFFA;ROCK1;OPA1;APPL1;PTK2;TLR4;BCL2L11;PPP3R1;CASP8;TICAM1;DSP;BAD;GSDMD;PRKCQ;BID;APAF1
RA_mRNA_3'-end_processing%R-MMU-72187	0.0015748	0.00575892	0.595928	2.54026	0	53	SRSF1;U2AF2;PAPOLA;SRSF7;DDX39B;EIF4A3;CPSF2;ALYREF;SRSF3;RNPS1;SRSF9;SRSF2;U2AF1;RBM8A;DHX38;CPSF3;NCBP1;THOC6;MAGOHB;CSTF3;CPSF1;CSTF1;CSTF2;PABPN1;CLP1;THOC5;SRSF6;CHTOP;THOC2;SRRM1;MAGOH;FIP1L1;ZC3H11A;SYMPK;CPSF4;NCBP2;THOC1
RA_RNA_Polymerase_II_Transcription_Termination%R-MMU-73856	0.00162075	0.00575892	0.594833	2.606	0	61	SRSF1;U2AF2;SLBP;PAPOLA;SRSF7;SNRPD3;DDX39B;EIF4A3;CPSF2;ALYREF;SNRPE;SRSF3;RNPS1;SRSF9;SNRPB;SRSF2;SNRPF;U2AF1;RBM8A;SNRPG;DHX38;CPSF3;NCBP1;THOC6;MAGOHB;CSTF3;CPSF1;CSTF1;CSTF2;PABPN1;CLP1;THOC5;SRSF6;CHTOP;THOC2;SRRM1;MAGOH;FIP1L1;ZC3H11A;SYMPK;CPSF4;NCBP2;THOC1
RA_TP53_Regulates_Transcription_of_DNA_Repair_Genes%R-MMU-6796648	0.00163666	0.00575892	0.538346	2.12255	0	38	SSRP1;GTF2F1;ELOB;ELOA;GTF2H1;POLR2F;ELOC;CDK12;GTF2F2;POLR2B;POLR2E;ERCC3;GTF2H4;NELFE;NELFA;POLR2L;POLR2D;CDK13;CTDP1;NELFCD;GTF2H3;GTF2H5;CDK9;POLR2G;POLR2H;TCEA1;POLR2C;POLR2K;CCNH
RA_Inhibition_of_the_proteolytic_activity_of_APC/C_required_for_the_onset_of_anaphase_by_mitotic_spindle_checkpoint_components%R-MMU-141405	0.00166389	0.00575892	0.62274	2.10145	0	21	CDC20;BUB1B;MAD2L1;UBE2S;UBE2C;BUB3;ANAPC15;ANAPC1;ANAPC4;CDC27
RA_Inactivation_of_APC/C_via_direct_inhibition_of_the_APC/C_complex%R-MMU-141430	0.00166389	0.00575892	0.62274	2.10145	0	21	CDC20;BUB1B;MAD2L1;UBE2S;UBE2C;BUB3;ANAPC15;ANAPC1;ANAPC4;CDC27
RA_APC/C:Cdc20_mediated_degradation_of_Cyclin_B%R-MMU-174048	0.00166389	0.00575892	0.554034	1.8696	0	21	CCNB1;CDC20;UBE2S;UBE2C;ANAPC15;ANAPC1;ANAPC4;CDC27;UBE2E1
RA_Regulation_of_APC/C_activators_between_G1/S_and_early_anaphase%R-MMU-176408	0.00166667	0.00575892	0.648531	2.31749	0	25	CCNB1;CCNA2;CDC20;BUB1B;MAD2L1;UBE2S;FBXO5;UBE2C;BUB3;ANAPC15;ANAPC1;ANAPC4;CDC27
RA_APC-Cdc20_mediated_degradation_of_Nek2A%R-MMU-179409	0.00166389	0.00575892	0.61712	2.18472	0	24	CDC20;BUB1B;NEK2;MAD2L1;UBE2S;UBE2C;BUB3;ANAPC15;ANAPC1;ANAPC4;CDC27
RA_Processing_of_Capped_Intronless_Pre-mRNA%R-MMU-75067	0.00166667	0.00575892	0.593422	2.16091	0	27	SLBP;PAPOLA;SNRPD3;CPSF2;SNRPE;SNRPB;SNRPF;SNRPG;CPSF3;NCBP1;CSTF3;CPSF1;CSTF1;CSTF2;PABPN1;CLP1;FIP1L1;SYMPK;CPSF4;NCBP2;NUDT21
RA_Processing_of_Intronless_Pre-mRNAs%R-MMU-77595	0.00167224	0.00575892	0.606577	1.98979	0	19	PAPOLA;CPSF2;CPSF3;NCBP1;CSTF3;CPSF1;CSTF1;CSTF2;PABPN1;CLP1;FIP1L1;SYMPK;CPSF4;NCBP2;NUDT21
RA_Cell_surface_interactions_at_the_vascular_wall%R-MMU-202733	0.0015528	0.00575892	0.396154	1.89169	0	93	SLC7A5;SLC7A11;CD44;FN1;SLC16A1;TGFB1;SLC3A2;THBD;PF4;GPC1;ITGA5;ITGB1;DOK2;ITGA3;CXADR;GM9733;ITGA6;SHC1;LCK;ITGB2;EPCAM;SIRPA;SELE;KRAS;GM5150;SELP;CD177;CEACAM1;MIF;LYN;GRB2;TNFRSF10B;OLR1;INPP5D;ITGA4;ATP1B3;TREM1;SLC16A3;PTPN6;ITGB3;FCER1G;SPN;PROS1;PECAM1;SDC4;SLC7A7;JAML;SDC3;CD84;CD48;F11R;SLC7A8;HRAS;SELL
RA_RNA_Polymerase_II_Promoter_Escape%R-MMU-73776	0.00163399	0.00575892	0.544339	2.21057	0	43	GTF2F1;TAF5;GTF2H1;POLR2F;TAF12;POLR2A;TAF4B;GTF2F2;POLR2B;POLR2E;GTF2E1;ERCC3;GTF2E2;GTF2H4;POLR2L;POLR2D;TAF6;GTF2A2;TAF10;TAF15;TAF11;GTF2H3;GTF2H5;POLR2G;POLR2H;TAF1;TAF3;GTF2B;GTF2A1;POLR2C;TBP;POLR2K;CCNH;TAF7
RA_RNA_Polymerase_II_Transcription_Pre-Initiation_And_Promoter_Opening%R-MMU-73779	0.00163399	0.00575892	0.544339	2.21057	0	43	GTF2F1;TAF5;GTF2H1;POLR2F;TAF12;POLR2A;TAF4B;GTF2F2;POLR2B;POLR2E;GTF2E1;ERCC3;GTF2E2;GTF2H4;POLR2L;POLR2D;TAF6;GTF2A2;TAF10;TAF15;TAF11;GTF2H3;GTF2H5;POLR2G;POLR2H;TAF1;TAF3;GTF2B;GTF2A1;POLR2C;TBP;POLR2K;CCNH;TAF7
RA_RNA_Polymerase_II_Transcription_Initiation%R-MMU-75953	0.00163399	0.00575892	0.544339	2.21057	0	43	GTF2F1;TAF5;GTF2H1;POLR2F;TAF12;POLR2A;TAF4B;GTF2F2;POLR2B;POLR2E;GTF2E1;ERCC3;GTF2E2;GTF2H4;POLR2L;POLR2D;TAF6;GTF2A2;TAF10;TAF15;TAF11;GTF2H3;GTF2H5;POLR2G;POLR2H;TAF1;TAF3;GTF2B;GTF2A1;POLR2C;TBP;POLR2K;CCNH;TAF7
RA_RNA_Polymerase_II_Transcription_Initiation_And_Promoter_Clearance%R-MMU-76042	0.00163399	0.00575892	0.544339	2.21057	0	43	GTF2F1;TAF5;GTF2H1;POLR2F;TAF12;POLR2A;TAF4B;GTF2F2;POLR2B;POLR2E;GTF2E1;ERCC3;GTF2E2;GTF2H4;POLR2L;POLR2D;TAF6;GTF2A2;TAF10;TAF15;TAF11;GTF2H3;GTF2H5;POLR2G;POLR2H;TAF1;TAF3;GTF2B;GTF2A1;POLR2C;TBP;POLR2K;CCNH;TAF7
RA_Formation_of_TC-NER_Pre-Incision_Complex%R-MMU-6781823	0.00163132	0.00575892	0.499336	2.06314	0	47	AQR;HMGN1;GTF2H1;POLR2F;ISY1;COPS6;POLR2A;PRPF19;CUL4B;POLR2B;POLR2E;ERCC3;COPS2;GTF2H4;POLR2L;POLR2D;COPS4;COPS8;COPS3;COPS5;PPIE;ERCC8;GTF2H3;GTF2H5;EP300;POLR2G;POLR2H;XAB2;UBB;TCEA1;POLR2C;POLR2K;CCNH
RA_Cyclin_E_associated_events_during_G1/S_transition%R-MMU-69202	0.00165289	0.00575892	0.563406	2.29408	0	44	CCNA2;CCNE1;SKP2;PSMD2;PSMC4;PSMD12;CKS1B;CCNE2;PSMD6;PSMA7;PSMC3;PSMC5;PSMD11;PSMD14;CDC25A;CDK2;PSMD1;PSMD3;PSME3;PSMD13;PSMC1;PSMD4;PSMD7;PSMC2;PSMC6
RA_G1/S_Transition%R-MMU-69206	0.0015873	0.00575892	0.627013	2.88343	0	78	MCM3;MCM4;MCM2;MCM5;MCM6;CCNA2;POLE;PRIM2;DBF4;MCM10;CCNE1;MCM7;ORC1;CDC7;POLA1;PRIM1;CDT1;SKP2;PSMD2;PPP2CA;PSMC4;PSMD12;CKS1B;CCNE2;PSMD6;POLE2;PSMA7;POLA2;GMNN;PSMC3;ORC2;CDC45;PSMC5;CDC6;PSMD11;PSMD14;PPP2R1B;CDC25A;CDK2;PSMD1;PSMD3;PSME3;PSMD13;POLE4;PSMC1;PSMD4;PSMD7;PSMC2;PSMC6;ORC4;PPP2CB;PPP2R1A;PSMD10
RA_Cyclin_A:Cdk2-associated_events_at_S_phase_entry%R-MMU-69656	0.00163666	0.00575892	0.566159	2.32924	0	46	CCNA2;CCNE1;SKP2;PSMD2;PSMC4;PSMD12;CKS1B;CCNE2;PSMD6;PSMA7;PSMC3;PSMC5;PSMD11;PSMD14;CDC25A;CDK2;PSMD1;CDC25B;PSMD3;PSME3;PSMD13;PSMC1;PSMD4;PSMD7;PSMC2;PSMC6;FZR1
RA_Transcriptional_regulation_by_RUNX2%R-MMU-8878166	0.00163666	0.00575892	0.506293	2.04541	0	42	CCNB1;SKP2;PSMD2;RBM14;PSMC4;CBFB;PSMD12;PSMD6;PSMA7;PSMC3;PSMC5;PSMD11;PSMD14;PSMD1;PSMD3;PSME3;PSMD13;PSMC1;PSMD4;PSMD7;PSMC2;PSMC6;PSMD10;PSMB6;PSMB5;CUL1
RA_Basigin_interactions%R-MMU-210991	0.00167224	0.00575892	0.561126	1.84069	0	19	SLC7A5;SLC7A11;SLC16A1;SLC3A2;ITGB1;ITGA3;ITGA6
RA_Regulation_of_RUNX2_expression_and_activity%R-MMU-8939902	0.00163132	0.00575892	0.574822	2.19787	0	34	SKP2;PSMD2;PSMC4;PSMD12;PSMD6;PSMA7;PSMC3;PSMC5;PSMD11;PSMD14;PSMD1;PSMD3;PSME3;PSMD13;PSMC1;PSMD4;PSMD7;PSMC2;PSMC6;PSMD10;PSMB6;PSMB5;CUL1;RUNX2;PSMD9;UBB
RA_Regulation_of_RUNX3_expression_and_activity%R-MMU-8941858	0.00163132	0.00575892	0.583241	2.23006	0	34	TGFB1;PSMD2;PSMC4;CBFB;PSMD12;PSMD6;PSMA7;PSMC3;PSMC5;PSMD11;PSMD14;PSMD1;PSMD3;PSME3;PSMD13;PSMC1;PSMD4;PSMD7;PSMC2;PSMC6;PSMD10;PSMB6;PSMB5
RA_SCF(Skp2)-mediated_degradation_of_p27/p21%R-MMU-187577	0.00164204	0.00575892	0.583677	2.30281	0	39	CCNA2;CCNE1;SKP2;PSMD2;PSMC4;PSMD12;CKS1B;CCNE2;PSMD6;PSMA7;PSMC3;PSMC5;PSMD11;PSMD14;CDK2;PSMD1;PSMD3;PSME3;PSMD13;PSMC1;PSMD4;PSMD7;PSMC2;PSMC6;PSMD10;PSMB6;PSMB5;CUL1
RA_Chaperonin-mediated_protein_folding%R-MMU-390466	0.00164474	0.00575892	0.565479	1.97606	0	23	CCT2;CCT7;CCT5;CCT8;TCP1;CCT6A;CCT3;GNG5
RA_Protein_folding%R-MMU-391251	0.00164474	0.00575892	0.565479	1.97606	0	23	CCT2;CCT7;CCT5;CCT8;TCP1;CCT6A;CCT3;GNG5
RA_Cooperation_of_PDCL_(PhLP1)_and_TRiC/CCT_in_G-protein_beta_folding%R-MMU-6814122	0.00165017	0.00575892	0.595272	2.05113	0	22	CCT2;CCT7;CCT5;CCT8;TCP1;CCT6A;CCT3;GNG5
RA_Activation_of_the_pre-replicative_complex%R-MMU-68962	0.00165289	0.00575892	0.760022	2.84655	0	30	MCM3;MCM4;MCM2;MCM5;MCM6;POLE;PRIM2;DBF4;MCM10;MCM7;ORC1;CDC7;POLA1;PRIM1;CDT1;POLE2;POLA2;GMNN;ORC2;CDC45;CDC6;CDK2
RA_Formation_of_the_Early_Elongation_Complex%R-MMU-113418	0.00163399	0.00575892	0.57186	2.13206	0	29	GTF2F1;GTF2H1;POLR2F;NCBP1;GTF2F2;POLR2B;POLR2E;ERCC3;GTF2H4;NELFE;NELFA;POLR2L;POLR2D;NCBP2;CTDP1;NELFCD;GTF2H3;GTF2H5;POLR2G;POLR2H;POLR2C;POLR2K;CCNH
RA_mRNA_Capping%R-MMU-72086	0.00167504	0.00575892	0.562906	2.02917	0	26	GTF2F1;GTF2H1;POLR2F;NCBP1;GTF2F2;POLR2B;POLR2E;ERCC3;GTF2H4;POLR2L;POLR2D;RNGTT;NCBP2;GTF2H3;GTF2H5;POLR2G;POLR2H;POLR2C;POLR2K;CCNH
RA_RNA_Pol_II_CTD_phosphorylation_and_interaction_with_CE%R-MMU-77075	0.00166667	0.00575892	0.561136	2.00519	0	25	GTF2F1;GTF2H1;POLR2F;POLR2A;GTF2F2;POLR2B;POLR2E;ERCC3;GTF2H4;POLR2L;POLR2D;RNGTT;GTF2H3;GTF2H5;POLR2G;POLR2H;POLR2C;POLR2K;CCNH
RA_Autodegradation_of_Cdh1_by_Cdh1:APC/C%R-MMU-174084	0.00163666	0.00575892	0.557703	2.29446	0	46	UBE2S;UBE2C;PSMD2;PSMC4;PSMD12;PSMD6;PSMA7;ANAPC15;ANAPC1;ANAPC4;PSMC3;PSMC5;PSMD11;PSMD14;CDC27;PSMD1;PSMD3;PSME3;PSMD13;UBE2E1;PSMC1;PSMD4;PSMD7;PSMC2;PSMC6;PSMD10;PSMB6;PSMB5;ANAPC5;CDC23;CDC16;PSMD9;UBB
RA_Collagen_chain_trimerization%R-MMU-8948216	0.00261097	0.00873999	-0.474856	-1.96245	0	37	COL7A1;COL4A5;COL11A2;COL4A6;COL16A1;COL27A1;COL11A1;COL1A2;COL9A3;COL2A1;COL9A1;COL6A6;COL4A4;COL8A1;COL17A1;COL20A1;COL1A1;COL8A2;COL4A3;COL22A1;COL14A1;COL24A1
RA_DNA_Damage_Bypass%R-MMU-73893	0.00330579	0.0089461	0.476487	1.94016	1	44	POLE;USP1;PCNA;RAD18;PCLAF;DTL;RFC2;RFC5;RFC1;POLD1;POLE2;POLD2;RFC4;VCP;USP10;CUL4B;RFC3;POLE4;TRIM25;POLH;NPLOC4;RPA3;RPA1
RA_Interferon_Signaling%R-MMU-913531	0.00318979	0.0089461	0.481334	2.01029	1	49	KPNB1;PDE12;EIF4G1;EIF4G2;EIF4A1;ABCE1;EIF4A3;UBE2N;PTPN1;PTPN2;FLNB;EIF4E;EIF4G3;IFNGR1;EIF4E2;SOCS3;IFNGR2;IRF9;IFNAR2;EIF4E3;UBE2E1;JAK2;IFNAR1;KPNA1;TRIM25;PTPN6;EIF2AK2;RNASEL;SOCS1;DDX58;IFIT1BL2;USP18;IRF3;MX2;UBA7;UBE2L6;ISG15;OASL1
RA_DNA_Damage/Telomere_Stress_Induced_Senescence%R-MMU-2559586	0.00330033	0.0089461	0.544787	1.87717	1	22	CCNA2;CCNE1;LMNB1;CCNE2;CABIN1;HMGA2;HMGA1;CDK2;EP400;NBN;TERF1;HIRA;ATM;UBN1
RA_RNA_Polymerase_I_Promoter_Clearance%R-MMU-73854	0.00322581	0.0089461	0.5151	2.05989	1	40	TAF1D;POLR1A;RBBP7;GTF2H1;POLR2F;HDAC1;MBD2;POLR1E;POLR1B;GATAD2A;POLR2E;RBBP4;ERCC3;GTF2H4;POLR1C;POLR2L;RRN3;MBD3;MTA2
RA_RNA_Polymerase_I_Transcription%R-MMU-73864	0.00325203	0.0089461	0.502382	2.02233	1	41	TAF1D;POLR1A;RBBP7;GTF2H1;POLR2F;HDAC1;MBD2;POLR1E;POLR1B;GATAD2A;POLR2E;RBBP4;ERCC3;GTF2H4;POLR1C;POLR2L;RRN3;MBD3;MTA2
RA_ESR-mediated_signaling%R-MMU-8939211	0.00314961	0.0089461	0.382569	1.81649	1	92	HSP90AA1;PTGES3;GTF2F1;PPP5C;CALM1;XPO1;MYC;AREG;PRMT1;CBFB;TGFA;PPID;CARM1;GNG5;POLR2F;MED1;HDAC1;HBEGF;EPGN;SHC1;CAV2;ZDHHC21;FKBP4;KRAS;TLE3;GNAI2;GTF2F2;POLR2B;POLR2E;UHMK1;HSP90AB1;MMP9;S1PR3;KDM1A;ZFP217;POLR2L;POLR2D;ZDHHC7;MMP3;GTF2A2;PTK2;YY1;PDPK1
RA_Estrogen-dependent_gene_expression%R-MMU-9018519	0.00327332	0.0089461	0.464568	1.91129	1	46	HSP90AA1;PTGES3;GTF2F1;MYC;PRMT1;CBFB;CARM1;POLR2F;MED1;HDAC1;FKBP4;TLE3;GTF2F2;POLR2B;POLR2E;HSP90AB1;KDM1A;ZFP217;POLR2L;POLR2D;GTF2A2;YY1;EP300;CDK9;POLR2G;POLR2H;GTF2A1;JUN;POLR2C;TBP;POLR2K;NRIP1
RA_Biological_oxidations%R-MMU-211859	0.00304878	0.0089461	-0.288722	-1.54632	0	119	GSTM1;ACSS2;EPHX1;ADH7;CYP39A1;ADH1;ALDH3A1;ALDH1A1;MAT2B;GSTT1;CYP2J6;PODXL2;CYP2D22;CYP2W1;ALDH2;RXRA;GSTZ1;UGT1A1;CES1D;GSTK1;BPHL;CYP2F2;FMO1;GGT6;AOC3;GSTM2;CYP4F39;GSTM5;NCOA2;CYP2S1;CYP26B1;MGST3;SLC26A2;PAPSS2;DPEP1;CYP3A57;GSTA3;CYP2U1;GSTM7;CYP4B1;CYP3A13;ARNT2;CMBL;FMO2
RA_Fatty_acid_metabolism%R-MMU-8978868	0.00295858	0.0089461	-0.331276	-1.80787	0	129	ACOX3;ACACB;CRAT;FADS1;ELOVL5;PRKAG2;ACADM;HSD17B4;THRSP;ACSL5;FADS2;ACSL6;CYP2J6;DECR2;ACSBG1;ACAD10;PCCB;ACSL1;MLYCD;ECHS1;RXRA;HACD2;MCEE;MMAA;ACOX1;ACOT1;PRKAB2;ACSF2;CYP4F39;ACOT6;ALOXE3;ACOT2;DECR1;ACAD11;ELOVL6;ACAA1B;ECI1;ACOT12;ALOX12;PTGDS;CPT1B;DPEP1;GPX4;EHHADH;ALDH3A2;HADH;SLC22A5;CYP2U1;CYP4B1;CBR4;TECR;ACBD5;LTC4S;ACSL3;SCD2;ABCC1;DBI;THEM5;FAAH;ACOT4;SLC25A1
RA_Respiratory_electron_transport,_ATP_synthesis_by_chemiosmotic_coupling,_and_heat_production_by_uncoupling_proteins.%R-MMU-163200	0.00316957	0.0089461	0.379302	1.75628	1	80	CYCS;CYC1;LRPPRC;UQCRQ;UQCR10;COX5A;NDUFA1;COX6A1;NDUFAF4;UQCRC2;COX8A;NDUFV2;COX7B;NDUFA12;UQCRC1;NDUFB6;NDUFS8;NDUFA10;NDUFAF2;NDUFB7;UQCRFS1;COX7C;NDUFA9;SCO2;NDUFB10;NDUFV1;COX18;UCP2;COQ10B;NDUFA8;NDUFA5;NDUFAB1;SCO1;COX11;NDUFC2;NDUFS1;SLC25A14;NDUFAF5;NDUFS4;NDUFB8;TMEM186;ETFB;ECSIT;NDUFAF6
RA_Translation_initiation_complex_formation%R-MMU-72649	0.00314961	0.0089461	0.439382	1.87295	1	53	EIF3C;EIF2S2;PABPC1;EIF2S1;EIF4G1;EIF3B;EIF4A1;EIF3A;EIF3D;EIF4E;EIF3L;EIF2S3X;EIF3J2;EIF4H;EIF1AX;EIF3J1;RPS2;EIF3I;EIF3G
RA_Activation_of_the_mRNA_upon_binding_of_the_cap-binding_complex_and_eIFs,_and_subsequent_binding_to_43S%R-MMU-72662	0.00318471	0.0089461	0.454144	1.93622	1	54	EIF3C;EIF4EBP1;EIF2S2;PABPC1;EIF2S1;EIF4G1;EIF3B;EIF4A1;EIF3A;EIF3D;EIF4E;EIF3L;EIF2S3X;EIF3J2;EIF4H;EIF1AX;EIF3J1;RPS2;EIF3I;EIF3G
RA_Phospholipid_metabolism%R-MMU-1483257	0.00309598	0.0089461	-0.266711	-1.52538	0	170	OSBPL5;PIK3C2G;PHOSPHO1;PIK3R2;PIK3R1;PLA2G5;CHPT1;PLEKHA5;LPCAT2;MTMR3;ETNK2;ABHD4;ABHD3;PLA2R1;AGPAT4;TAZ;PIK3CB;GPD1;TNFAIP8;GNPAT;GPD1L;PNPLA3;CDS1;PITPNM2;RAB4A;SLC44A2;MTMR12;PLD2;LPIN1;PIK3C2B;DDHD2;PTPN13;MTM1;GPAM;INPP5K;DGAT2;CDS2;MIGA2;INPP4A;LPCAT3;GDE1;MBOAT2;INPP4B;PNPLA2;PNPLA6;PIK3C3;PLEKHA6;RAB5A;PLA2G2E;PNPLA8;PIK3R3;LPIN3;PLA2G2F;STARD10;PCYT1A;ETNPPL;INPPL1;PIK3C2A;INPP5E;MGLL…
RA_Intra-Golgi_and_retrograde_Golgi-to-ER_traffic%R-MMU-6811442	0.0029985	0.0089461	0.333232	1.73026	1	148	KIF23;KIF20A;RACGAP1;TUBB6;KIF4;TUBA1B;KIF22;NSF;KIF11;CENPE;KIF18B;KIF18A;KIF20B;KIF15;KIF2C;PAFAH1B2;RAB6A;M6PR;TMED9;ARF1;KIF5B;TMED2;TMED10;CAPZB;ARCN1;SYS1;COPB2;ZW10;VPS53;KIFC1;DYNC1LI1;COPG1;VAMP3;DYNLL1;CYTH4;COPB1;GCC1;COPZ1;GALNT1;ARF4;TUBB4B;CAPZA2;RAB1A;NBAS
RA_Neuronal_System%R-MMU-112316	0.00322581	0.0089461	-0.301268	-1.72327	0	175	ADCY6;PPFIBP2;VAMP2;ADCY9;GABBR1;CAMKK1;SLITRK6;SLC6A4;GLUL;KCNA2;KCNJ16;CACNB3;KCNJ2;GRIK5;CACNB4;PTPRD;CHRNB4;CACNB1;KCNJ15;KCNK2;KCNJ8;RAB3A;ARHGEF9;PTPRS;KCNN3;PPFIBP1;CACNG4;GRIK4;KCNA6;PPFIA3;PPFIA4;ABAT;ALDH2;GRIA3;GABRA4;NTRK3;KCNK7;KCNS1;CAMK2B;CACNA1A;GRIN3A;ADCY1;ABCC9;KCNA1;CAMK2A;NLGN3;KCNB1;KCNG4;TSPAN7;KCNJ11;EPB41L5;KCNMA1;KCNC1;DLG3;PRKAR2B;GRIN2D;LIN7B;GRIA1;UNC13B;KCNQ3;CHRNE;R…
RA_Antigen_processing-Cross_presentation%R-MMU-1236975	0.00324149	0.0089461	0.431367	1.856	1	57	CALR;MRC1;PDIA3;PSMD2;PSMC4;PSMD12;PSMD6;PSMA7;PSMC3;PSMC5;VAMP3;PSMD11;PSMD14;PSMD1;PSMD3;PSME3;PSMD13;CYBA;PSMC1;CYBB;PSMD4;PSMD7;PSMC2;PSMC6;PSME4;PSMD10;H2-Q10;PSMB6;PSMB5;FCGR1;TAP1;H2-T24;H2-M3;PSMD9;ITGAV;PSME1;TAPBP;TAP2;B2M;H2-Q4
RA_Ub-specific_processing_proteases%R-MMU-5689880	0.0029985	0.0089461	0.346122	1.76507	1	132	CLSPN;CCNA2;CDC20;H2AC4;KAT2A;TNKS2;VDAC2;MYC;RUVBL1;SKP2;PSMD2;PSMC4;PSMD12;PSMD6;PSMA7;USP8;TGFBR1;USP37;PSMC3;TADA2B;SIAH2;PSMC5;PSMD11;PSMD14;USP14;CDC25A;HIF1A;STAM2;USP10;PSMD1;RIPK1;PSMD3;USP12;OTUB1;PSME3;PSMD13;VDAC3;BIRC3;PSMC1;USP25;USP5;TNKS;PSMD4;PSMD7;PSMC2;MAP3K7;PSMC6;VDAC1;PSME4;TAF10;USP24;PSMD10;USP9X;ARRB2;USP4;MDM2;PSMB6;ADRM1;PSMB5;SMAD1
RA_Muscle_contraction%R-MMU-397014	0.00304878	0.0089461	-0.348816	-1.86667	0	116	ITGB5;TRPC1;ATP2B4;KCNJ2;SORBS1;NPR2;CACNB1;ITPR3;KCNK2;DMPK;TMOD2;CACNG4;SORBS3;CORIN;FXYD6;FGF13;ATP1B2;MYH8;KCNK7;SCN1B;CACNG7;STIM1;ABCC9;TMOD4;AKAP9;SCN3B;FXYD1;SLC8A3;KCNJ11;TNNT2;FXYD2;TNNI1;CASQ2;MYL6B;CASQ1;DMD;CACNG6;FXYD3;TNNI3;DES;TMOD1;TRIM72;TPM1;ACTA1;NOS1;LMOD1;ACTN2;TNNC2;TCAP;SCN4B;MYL3;ATP1A2;PRKACA;MYL1;RYR1;TNNT1;MYLPF;TRDN;MYH3;ATP1B1;TNNI2;SCN4A;MYL2;TPM2;ATP2A1;TNNT3;KCNJ1…
RA_Fcgamma_receptor_(FCGR)_dependent_phagocytosis%R-MMU-2029480	0.00317965	0.0089461	0.407441	1.84258	1	70	HSP90AA1;MYH9;ARPC2;ARPC1B;MYO1C;RAC1;CRK;ARPC3;ACTR2;ARPC4;ACTR3;ARPC5;ELMO2;CYFIP1;LIMK1;NF2;PLCG2;VAV3;WAS;CDC42;BTK;HSP90AB1;SYK;FGR;LYN;GRB2;PLD4;BRK1;NCKAP1L;VAV2;PRKCE;VAV1;PTK2;ELMO1;HCK
RA_RAC2_GTPase_cycle%R-MMU-9013404	0.00317965	0.0089461	0.369977	1.68648	1	74	TFRC;DEPDC1B;RACGAP1;ARHGDIA;LBR;ITGB1;EMD;IQGAP1;LMAN1;PAK2;DIAPH3;VAMP3;EPHA2;CYFIP1;VAV3;RAC2;ARHGAP21;CDC42;ARHGAP1;ARHGAP26;CYBA;BCR;DOCK2;BRK1;MCAM;SAMM50;CYBB;NCKAP1L;VAV2;ARHGAP35;ESYT1;VAV1;DOCK10;PAK4;TRIO;ABI1;DEF6;ARHGAP17;SWAP70;PREX1;TAOK3
RA_Cellular_response_to_hypoxia%R-MMU-1234174	0.00313972	0.0089461	0.436993	1.83646	1	50	ELOB;PSMD2;PSMC4;PSMD12;PSMD6;PSMA7;PSMC3;ELOC;PSMC5;PSMD11;PSMD14;HIF1A;PSMD1;PSMD3;PSME3;PSMD13;UBE2D3;PSMC1;PSMD4;PSMD7;PSMC2;PSMC6;PSME4;PSMD10;EGLN3;PSMB6;CUL2;PSMB5
RA_Oxygen-dependent_proline_hydroxylation_of_Hypoxia-inducible_Factor_Alpha%R-MMU-1234176	0.00327332	0.0089461	0.47651	1.96042	1	46	ELOB;PSMD2;PSMC4;PSMD12;PSMD6;PSMA7;PSMC3;ELOC;PSMC5;PSMD11;PSMD14;HIF1A;PSMD1;PSMD3;PSME3;PSMD13;UBE2D3;PSMC1;PSMD4;PSMD7;PSMC2;PSMC6;PSME4;PSMD10;EGLN3;PSMB6;CUL2;PSMB5
RA_MyD88-independent_TLR4_cascade%R-MMU-166166	0.00317965	0.0089461	0.382933	1.74554	1	74	DUSP6;DUSP7;RIPK3;NFKB1;MAP2K4;NFKB2;PPP2CA;UBE2N;RELA;ATF1;HMGB1;TRAF3;PPP2R1B;MAPKAPK2;RIPK1;TNIP2;TBK1;UBE2D3;CD14;NFKBIB;BIRC3;MAP3K7;DUSP4;MAPK14;PPP2CB;PPP2R1A;TLR4;VRK3;RIPK2;CASP8;TICAM1;MAPKAPK3;MAPK11;CUL1;IKBKB;TANK;IRF7;UBE2V1;TAB3;IRF3;FBXW11;UBB
RA_Signaling_by_NTRKs%R-MMU-166520	0.00318979	0.0089461	0.41059	1.75573	1	55	DUSP6;DUSP7;CLTC;SRF;NGF;FURIN;PPP2CA;ATF1;RAC1;CRK;RHOA;RAP1A;AP2S1;AP2M1;RALGDS;PPP2R1B;KRAS;MAPKAPK2;AP2A2;GRB2;CRKL;DUSP4;EGR2;PPP2CB;PPP2R1A;VRK3;AP2A1;MAP2K2
RA_TRIF(TICAM1)-mediated_TLR4_signaling%R-MMU-937061	0.00317965	0.0089461	0.382933	1.74554	1	74	DUSP6;DUSP7;RIPK3;NFKB1;MAP2K4;NFKB2;PPP2CA;UBE2N;RELA;ATF1;HMGB1;TRAF3;PPP2R1B;MAPKAPK2;RIPK1;TNIP2;TBK1;UBE2D3;CD14;NFKBIB;BIRC3;MAP3K7;DUSP4;MAPK14;PPP2CB;PPP2R1A;TLR4;VRK3;RIPK2;CASP8;TICAM1;MAPKAPK3;MAPK11;CUL1;IKBKB;TANK;IRF7;UBE2V1;TAB3;IRF3;FBXW11;UBB
RA_MAPK_family_signaling_cascades%R-MMU-5683057	0.00291545	0.0089461	0.303209	1.63726	1	193	DUSP6;MAPK6;FN1;ACTG1;DUSP7;VCL;PPP5C;CALM1;XPO1;ACTB;CDC42EP3;ETV4;AREG;PSMD2;PPP2CA;PSMC4;PSMD12;IQGAP1;TGFA;PSMD6;PSMA7;RAC1;RAP1B;SPRED1;HBEGF;RAP1A;EPGN;TLN1;PSMC3;APBB1IP;PAK2;PHB;PSMC5;RALGDS;PSMD11;PSMD14;DUSP2;PPP2R1B;CCND3;KRAS;PSMD1;ITGA2B;PSMD3;CDC42;PTPN7;DUSP5;CSF2RA;ABHD17B;PSME3;LAMTOR3;PSMD13;PSMC1;RASGRP4;JAK3;GRB2;JAK2;MAP3K11;PSMD4;SHOC2;FGF23;PSMD7;PSMC2;PSMC6;DUSP4;RGL1;RGL2…
RA_Deadenylation_of_mRNA%R-MMU-429947	0.00333333	0.0089461	0.525002	1.87607	1	25	PABPC1;EIF4G1;CNOT9;EIF4A1;EIF4A3;CNOT2;CNOT6;CNOT1;EIF4E;CNOT3
RA_Downstream_TCR_signaling%R-MMU-202424	0.00324149	0.0089461	0.424442	1.82621	1	57	NFKB1;PSMD2;PSMC4;PSMD12;UBE2N;PSMD6;RELA;PSMA7;BCL10;PSMC3;PSMC5;PSMD11;PSMD14;CDC34;PSMD1;PSMD3;PSME3;PSMD13;PSMC1;INPP5D;PSMD4;PSMD7;PSMC2;PSMC6;PSME4;PSMD10;PDPK1;RIPK2;MALT1;PSMB6;PSMB5;CUL1;IKBKB;PRKCQ
RA_MAPK6/MAPK4_signaling%R-MMU-5687128	0.00318471	0.0089461	0.426964	1.80546	1	52	MAPK6;XPO1;CDC42EP3;ETV4;PSMD2;PSMC4;PSMD12;PSMD6;PSMA7;RAC1;PSMC3;PAK2;PSMC5;PSMD11;PSMD14;CCND3;PSMD1;PSMD3;CDC42;PSME3;PSMD13;PSMC1;PSMD4;PSMD7;PSMC2;PSMC6;CDC42EP2;PSME4;PSMD10;PSMB6;PSMB5;DNAJB1
RA_Stabilization_of_p53%R-MMU-69541	0.00328947	0.0089461	0.541557	2.06172	1	33	PSMD2;PSMC4;PSMD12;PSMD6;PSMA7;PSMC3;PSMC5;PSMD11;PSMD14;PSMD1;PSMD3;PSME3;PSMD13;PSMC1;PSMD4;PSMD7;PSMC2;PSMC6;PSME4;PSMD10;PSMB6;PSMB5
RA_RUNX1_regulates_transcription_of_genes_involved_in_differentiation_of_HSCs%R-MMU-8939236	0.00330579	0.0089461	0.471401	1.91945	1	44	PSMD2;PSMC4;CBFB;PSMD12;PSMD6;PSMA7;PSMC3;PSMC5;PSMD11;PSMD14;PSMD1;PSMD3;PSME3;PSMD13;PSMC1;PSMD4;PSMD7;PSMC2;PSMC6;PSME4;PSMD10;PSMB6;PSMB5;GATA2
RA_Regulation_of_PTEN_stability_and_activity%R-MMU-8948751	0.00325203	0.0089461	0.466963	1.91716	1	45	TNKS2;TRIM27;PSMD2;PSMC4;PSMD12;PSMD6;PSMA7;PSMC3;PSMC5;PSMD11;PSMD14;PSMD1;PSMD3;PSME3;PSMD13;PSMC1;TNKS;PSMD4;PSMD7;PSMC2;PSMC6;PSME4;PSMD10;CSNK2B;PSMB6;PSMB5
RA_Interleukin-1_signaling%R-MMU-9020702	0.00321543	0.0089461	0.364253	1.66313	1	75	NFKB1;IL1R1;NFKB2;PSMD2;PSMC4;PSMD12;UBE2N;IRAK4;PSMD6;MYD88;RELA;PSMA7;HMGB1;PSMC3;PSMC5;PSMD11;PSMD14;PSMD1;TNIP2;PSMD3;PSME3;PSMD13;NFKBIB;PSMC1;PSMD4;PSMD7;PSMC2;MAP3K7;PSMC6;PSME4;PSMD10;RIPK2;PSMB6;PSMB5;IRAK1;CUL1;IL1B;IKBKB
RA_Protein_ubiquitination%R-MMU-8852135	0.00318471	0.0089461	0.45299	1.93131	1	54	PCNA;RAD18;UBA1;UBE2S;UBE2C;UBE2N;BCL10;LEO1;CDC34;UBE2L3;UBE2T;UBE2Z;UBE2D3;RNF40;UBE2E1;USP5;RRAGA;UBE2A;UBA6;UCHL3;WAC;CTR9;UBE2Q2;USP9X
RA_Transcriptional_regulation_by_RUNX3%R-MMU-8878159	0.00324149	0.0089461	0.402904	1.73354	1	57	TGFB1;KAT2A;PSMD2;PSMC4;CBFB;PSMD12;PSMD6;PSMA7;PSMC3;PSMC5;PSMD11;PSMD14;RBPJ;KRAS;PSMD1;PSMD3;PSME3;PSMD13;TCF7;PSMC1;PSMD4;PSMD7;PSMC2;PSMC6;HDAC4;PSMD10
RA_Transmission_across_Chemical_Synapses%R-MMU-112315	0.00293255	0.0089461	-0.300409	-1.59742	0	110	ADCY6;VAMP2;ADCY9;GABBR1;CAMKK1;SLC6A4;GLUL;KCNJ16;CACNB3;KCNJ2;GRIK5;CACNB4;CHRNB4;CACNB1;KCNJ15;RAB3A;ARHGEF9;CACNG4;GRIK4;PPFIA3;PPFIA4;ABAT;ALDH2;GRIA3;GABRA4;CAMK2B;CACNA1A;GRIN3A;ADCY1;CAMK2A;TSPAN7;DLG3;PRKAR2B;GRIN2D;LIN7B;GRIA1;UNC13B;CHRNE;SYN3;ADCY5;CAMK1;CHRNA1;SLC1A2;CHRND;ACTN2;NCALD;ARL6IP5;PRKACB
RA_Regulation_of_TP53_Activity_through_Phosphorylation%R-MMU-6804756	0.00323625	0.0089461	0.406006	1.74278	1	56	CCNA2;DNA2;AURKB;SSRP1;RFC2;TOPBP1;EXO1;TPX2;RFC5;TAF5;BLM;PRKAB1;TAF12;RFC4;HIPK1;TAF4B;RFC3;PIN1;TAF6;TAF10;ATRIP;TAF15;RMI2;RPA3;CSNK2B;RAD9A;RPA1
RA_RNA_Polymerase_I_Transcription_Initiation%R-MMU-73762	0.00328407	0.0089461	0.50427	1.98952	1	39	TAF1D;POLR1A;RBBP7;GTF2H1;POLR2F;HDAC1;POLR1E;POLR1B;GATAD2A;POLR2E;RBBP4;ERCC3;GTF2H4;POLR1C;POLR2L;RRN3;MBD3;MTA2
RA_HDR_through_Single_Strand_Annealing_(SSA)%R-MMU-5685938	0.00330033	0.0089461	0.566832	1.95313	1	22	DNA2;RFC2;TOPBP1;EXO1;RFC5;BLM;RFC4;RFC3;ATRIP;RMI2;RPA3;RAD9A;RPA1
RA_Homologous_DNA_Pairing_and_Strand_Exchange%R-MMU-5693579	0.00326797	0.0089461	0.551436	2.05591	1	29	BRCA2;DNA2;RFC2;TOPBP1;RAD51AP1;EXO1;RFC5;BLM;RFC4;PALB2;RFC3;RAD51C;ATRIP;RMI2;RPA3;RAD9A;RPA1
RA_Presynaptic_phase_of_homologous_DNA_pairing_and_strand_exchange%R-MMU-5693616	0.00335008	0.0089461	0.542365	1.95512	1	26	BRCA2;DNA2;RFC2;TOPBP1;EXO1;RFC5;BLM;RFC4;RFC3;RAD51C;ATRIP;RMI2;RPA3;RAD9A;RPA1
RA_Dual_Incision_in_GG-NER%R-MMU-5696400	0.00325203	0.0089461	0.511734	1.98408	1	35	POLE;PCNA;RFC2;RFC5;RFC1;GTF2H1;POLD1;POLE2;POLD2;RFC4;CUL4B;RFC3;POLE4;ERCC3;GTF2H4;ERCC1;PARP2;RPA3;RPA1;GTF2H3;GTF2H5;POLD4;UBB;POLE3
RA_Signaling_by_PTK6%R-MMU-8848021	0.00327332	0.0089461	0.479047	1.88875	1	38	STAT3;CCNE1;AKT1;PTPN1;RAC1;CRK;RHOA;HBEGF;SFPQ;CBL;ELMO2;SOCS3;KHDRBS1;HIF1A;CDK2;KRAS
RA_Signaling_by_Non-Receptor_Tyrosine_Kinases%R-MMU-9006927	0.00327332	0.0089461	0.479047	1.88875	1	38	STAT3;CCNE1;AKT1;PTPN1;RAC1;CRK;RHOA;HBEGF;SFPQ;CBL;ELMO2;SOCS3;KHDRBS1;HIF1A;CDK2;KRAS
RA_Conversion_from_APC/C:Cdc20_to_APC/C:Cdh1_in_late_anaphase%R-MMU-176407	0.00331675	0.0089461	0.522104	1.74008	1	20	CDC20;UBE2S;UBE2C;ANAPC15;ANAPC1;ANAPC4;CDC27;UBE2E1;FZR1;ANAPC5;CDC23;CDC16
RA_RAF_activation%R-MMU-5673000	0.00331675	0.0089461	0.534049	1.77989	1	20	CALM1;PPP2CA;PHB;PPP2R1B;KRAS;JAK2;MAP3K11;SHOC2;PPP1CC;PPP2CB;PPP1CB;HRAS;MARK3;KSR1
RA_RHOC_GTPase_cycle%R-MMU-9013106	0.00320513	0.0089461	0.389639	1.72725	1	65	TFRC;DEPDC1B;CIT;ANLN;RACGAP1;SLK;ARHGDIA;LBR;STOM;ARHGEF1;IQGAP1;LMAN1;IQGAP3;RHOA;ROCK2;DIAPH3;VAMP3;PKN2;ARHGAP21;ARHGAP1;FMNL3;RHOC;ARHGAP26;ARHGEF10L;DIAPH1;FLOT2;BCR;MCAM;ROCK1;VAV2;FMNL2;ARHGAP35
RA_Integrin_signaling%R-MMU-354192	0.00328947	0.0089461	0.532882	1.86215	1	23	FN1;PTPN1;RAP1B;CRK;RAP1A;TLN1;SHC1;APBB1IP;ITGA2B;SYK;GRB2;RASGRP2;PTK2;ITGB3;PDPK1
RA_Gap_junction_trafficking_and_regulation%R-MMU-157858	0.00332779	0.0089461	0.534759	1.89315	1	24	GJA1;GJB2;ACTG1;TUBB6;TUBA1B;CLTC;ACTB;DAB2;AP2M1;GJB6;TUBB4B;GJB1;DNM2
RA_Gap_junction_trafficking%R-MMU-190828	0.00330033	0.0089461	0.561023	1.93311	1	22	GJA1;GJB2;ACTG1;TUBB6;TUBA1B;CLTC;ACTB;DAB2;AP2M1;GJB6;TUBB4B;GJB1;DNM2
RA_RNA_Polymerase_I_Transcription_Termination%R-MMU-73863	0.00335008	0.0089461	0.513479	1.851	1	26	TAF1D;POLR1A;GTF2H1;POLR2F;POLR1E;POLR1B;POLR2E;ERCC3;GTF2H4;POLR1C;POLR2L;GTF2H3;GTF2H5;POLR2H;TBP;POLR2K;CCNH
RA_RNA_Polymerase_III_Transcription_Initiation_From_Type_1_Promoter%R-MMU-76061	0.00335008	0.0089461	0.507436	1.82921	1	26	BDP1;POLR2F;GTF3C1;GTF3C2;POLR3D;POLR2E;POLR3B;GTF3C5;POLR3C;POLR1C;POLR2L;GTF3C3;POLR3F;GTF3C6;POLR2H;GTF3C4;POLR3A;TBP;POLR3H;POLR2K;CRCP;POLR3E
RA_RNA_Polymerase_III_Transcription_Initiation_From_Type_2_Promoter%R-MMU-76066	0.00333333	0.0089461	0.508323	1.81647	1	25	BDP1;POLR2F;GTF3C1;GTF3C2;POLR3D;POLR2E;POLR3B;GTF3C5;POLR3C;POLR1C;POLR2L;GTF3C3;POLR3F;GTF3C6;POLR2H;GTF3C4;POLR3A;TBP;POLR3H;POLR2K;CRCP;POLR3E
RA_FGFR2_alternative_splicing%R-MMU-6803529	0.00332779	0.0089461	0.55175	1.9533	1	24	HNRNPF;GTF2F1;HNRNPA1;POLR2F;HNRNPM;NCBP1;HNRNPH1;POLR2A;GTF2F2;POLR2B;POLR2E;TIAL1;TIA1;POLR2L;POLR2D
RA_mRNA_decay_by_3'_to_5'_exoribonuclease%R-MMU-429958	0.00337268	0.00897284	0.582105	1.81796	1	16	TTC37;EXOSC8;EXOSC3;EXOSC2;DIS3;HBS1L;EXOSC1;EXOSC9;DCPS;EXOSC4;SKIV2L;WDR61
RA_Phosphorylation_of_the_APC/C%R-MMU-176412	0.00339559	0.0090002	0.553244	1.77681	1	18	CCNB1;UBE2S;UBE2C;ANAPC15;ANAPC1;ANAPC4;CDC27;UBE2E1
RA_ER_to_Golgi_Anterograde_Transport%R-MMU-199977	0.0044843	0.0117982	0.330236	1.65747	2	117	TUBB6;TUBA1B;NSF;TFG;SEC24B;AREG;TMED9;ARF1;SEC13;TGFA;TMED2;TMED10;LMAN1;CAPZB;ARCN1;COPB2;DYNC1LI1;COPG1;DYNLL1;COPB1;USO1;ANKRD28;SEC24C;SEC24D;PPP6R1;SEC16A;CTSC;COPZ1;F5;PREB;CSNK1D;ARF4;TUBB4B;MCFD2;CAPZA2;RAB1A;SEC23A;SEC31A;GBF1;LMAN2;CTSZ;COPA;TMED7;GOSR2;DYNC1H1;ACTR10;DCTN4;DYNC1I2;NAPA;KDELR2;CNIH2;ARFGAP2
RA_Transport_to_the_Golgi_and_subsequent_modification%R-MMU-948021	0.00447094	0.0117982	0.320563	1.64855	2	140	TUBB6;TUBA1B;NSF;B4GALT1;ST3GAL4;TFG;SEC24B;MGAT2;AREG;TMED9;ARF1;SEC13;TGFA;TMED2;TMED10;LMAN1;CAPZB;ARCN1;COPB2;B4GALT6;DYNC1LI1;MAN2A1;COPG1;DYNLL1;COPB1;USO1;ANKRD28;SEC24C;SEC24D;PPP6R1;SEC16A;CTSC;B4GALT5;COPZ1;F5;PREB;CSNK1D;ARF4;TUBB4B;MCFD2;CAPZA2;RAB1A;SEC23A;SEC31A;MGAT1;GBF1;LMAN2;FUT8;CTSZ;COPA;MGAT4B;TMED7;GOSR2;DYNC1H1;ACTR10;DCTN4;DYNC1I2;NAPA;KDELR2;CNIH2;ARFGAP2;MANEA
RA_The_citric_acid_(TCA)_cycle_and_respiratory_electron_transport%R-MMU-1428517	0.0045045	0.0118078	0.329807	1.66969	2	125	LDHA;SLC16A1;MDH2;SDHD;CYCS;CYC1;PPARD;LRPPRC;DLST;UQCRQ;UQCR10;COX5A;NDUFA1;COX6A1;NDUFAF4;UQCRC2;GLO1;COX8A;NDUFV2;COX7B;NDUFA12;UQCRC1;NDUFB6;NDUFS8;SUCLG2;SUCLG1;NDUFA10;NDUFAF2;IDH3A;NDUFB7;UQCRFS1;IDH3B;COX7C;DLAT;NDUFA9;SCO2;DLD;NDUFB10;NDUFV1;COX18;UCP2;VDAC1;SDHA;COQ10B;SLC16A3;NDUFA8;SDHB;ACO2;NDUFA5;NDUFAB1;SCO1;COX11;NDUFC2;NDUFS1;SLC25A14;NDUFAF5;IDH3G;NDUFS4;NDUFB8;PDHA1;TMEM186;ETF…
RA_Eukaryotic_Translation_Initiation%R-MMU-72613	0.0046225	0.0120286	0.341491	1.65564	2	103	EIF3C;EIF4EBP1;EIF2S2;PABPC1;EIF2S1;EIF4G1;EIF3B;EIF4A1;EIF3A;EIF3D;EIF4E;EIF3L;EIF2S3X;RPL27;EIF3J2;RPL29;EIF2B4;EIF2B2;RPL10;EIF5B;EIF4H;RPL7A;EIF1AX;EIF3J1;RPS2;EIF2B3;RPL38;EIF3I;EIF3G;EIF2B1;EIF5
RA_Cap-dependent_Translation_Initiation%R-MMU-72737	0.0046225	0.0120286	0.341491	1.65564	2	103	EIF3C;EIF4EBP1;EIF2S2;PABPC1;EIF2S1;EIF4G1;EIF3B;EIF4A1;EIF3A;EIF3D;EIF4E;EIF3L;EIF2S3X;RPL27;EIF3J2;RPL29;EIF2B4;EIF2B2;RPL10;EIF5B;EIF4H;RPL7A;EIF1AX;EIF3J1;RPS2;EIF2B3;RPL38;EIF3I;EIF3G;EIF2B1;EIF5
RA_Interleukin-1_family_signaling%R-MMU-446652	0.00466563	0.0120967	0.369844	1.73081	2	84	STAT3;NFKB1;IL1R1;IL1RL2;NFKB2;PSMD2;PSMC4;PSMD12;UBE2N;IRAK4;PSMD6;MYD88;RELA;PSMA7;HMGB1;PSMC3;PSMC5;PSMD11;PSMD14;IL1RL1;PSMD1;TNIP2;TBK1;PSMD3;PSME3;PSMD13;NFKBIB;PSMC1;PSMD4;PSMD7;PSMC2;MAP3K7;PSMC6;PSME4;PSMD10;RIPK2;PSMB6;PSMB5;IRAK1;CUL1;GSDMD;IL1B;IKBKB
KEGG_Oxidative_phosphorylation%mmu00190	0.00156495	0.0121736	0.467063	2.3067	0	105	ATP5B;PPA1;SDHD;CYCS;CYC1;ATP5G3;COX5B;UQCRB;ATP5J;UQCRQ;COX10;UQCR10;ATP6V1B2;COX5A;NDUFA1;ATP5O;COX6A1;UQCRC2;COX8A;NDUFV2;COX7B;ATP5G1;ATP6V1A;ATP6V0C;UQCR11;NDUFA12;UQCRC1;NDUFB6;ATP5A1;NDUFA11;ATP5J2;NDUFS8;ATP6AP1;NDUFA10;ATP5D;NDUFB7;UQCRFS1;ATP6V0A1;COX7C;NDUFA9;ATP5C1;NDUFB10;NDUFV1;SDHA;ATP6V1C1;NDUFA8;SDHB;ATP12A;NDUFA5;NDUFAB1;COX7A2;COX11;NDUFC2;NDUFS1;ATP6V1G1;COX6C;COX15;ATP6V1H;AT…
KEGG_Aminoacyl-tRNA_biosynthesis%mmu00970	0.00172117	0.0121736	0.612896	2.46868	0	42	IARS;TARS;AARS;EPRS;RARS;NARS;GARS;VARS;WARS;SARS;FARSB;LARS;FARSA;KARS;YARS;DARS;CARS;HARS;RARS2;MARS2;QARS;SARS2;LARS2;YARS2;QRSL1;WARS2;DARS2
KEGG_Ribosome_biogenesis_in_eukaryotes%mmu03008	0.00161551	0.0121736	0.643096	2.94207	0	73	TCOF1;XRN2;FBL;RAN;WDR36;XPO1;LSG1;WDR43;UTP14A;NHP2;EIF6;HEATR1;GNL2;POP1;RPP25;NOP10;NOP56;NOP58;DROSHA;NOL6;IMP4;MPHOSPH10;BMS1;SNU13;NVL;UTP4;TBL3;RBM28;GNL3;AK6;GAR1;EFL1;REXO2;DKC1;MDN1;GTPBP4;SPATA5;EMG1;RRP7A;WDR3;RPP30;UTP15;NOB1;NMD3;WDR75;NAT10;UTP18;RIOK1;RMRP;PWP2;UTP6;RCL1
KEGG_Nucleocytoplasmic_transport%mmu03013	0.00155039	0.0121736	0.64397	3.16297	0	99	KPNB1;POM121;NUP205;NUP62;NDC1;KPNA2;TPR;CSE1L;RAN;NUP85;NUP93;NUP54;NUP160;TNPO1;NUP133;XPO1;NUP98;NUP153;IPO11;NUP155;RANGAP1;NUP188;IPO4;IPO7;DDX39B;EIF4A3;NUP107;NUP50;SEC13;ALYREF;UPF1;IPO9;IPO5;NUP88;RNPS1;SUMO2;NUP214;DDX19A;AAAS;RBM8A;NUP37;RAE1;TNPO3;SAP18B;NCBP1;SENP2;KPNA3;XPO4;PYM1;THOC6;MAGOHB;AHCTF1;XPOT;RANBP2;NUP43;ACIN1;XPO5;NMD3;NUP210;SAP18;IPO8;THOC5;DDX19B;THOC2;SRRM1;NUP35;M…
KEGG_mRNA_surveillance_pathway%mmu03015	0.0015873	0.0121736	0.533707	2.52413	0	85	FUS;PABPC1;DAZAP1;PAPOLA;ETF1;DDX39B;EIF4A3;PPP2CA;CPSF2;GSPT1;ALYREF;UPF1;RNPS1;DDX19A;PPP2R5D;PPP1CA;RBM8A;WDR82;SAP18B;CPSF3;NCBP1;HBS1L;PYM1;PPP2R2A;SMG7;MAGOHB;PABPC4;PPP2R1B;CSTF3;CPSF1;CSTF1;CSTF2;PABPN1;PPP2R2C;ACIN1;TARDBP;SAP18;CLP1;SMG5;DDX19B;SRRM1;MAGOH;SSU72;PPP1CC;PPP2CB;PPP2R1A;RNGTT;FIP1L1;SYMPK;PPP1CB;CPSF4;NCBP2;SMG1;NXT1
KEGG_RNA_degradation%mmu03018	0.00166389	0.0121736	0.453091	2.04734	0	71	ENO1B;HSPA9;HSPD1;XRN2;PABPC1;CNOT9;LSM4;TTC37;LSM2;EXOSC8;MTREX;CNOT2;EXOSC3;EXOSC2;CNOT6;CNOT1;DIS3;PFKL;EXOSC1;PABPC4;LSM6;CNOT3;MPHOSPH6;LSM8;EXOSC9;PFKP;LSM5;CNOT7;PNPT1;EXOSC10;LSM7;PATL1;LSM1;DCPS;TENT4A;DCP2;DCP1A
KEGG_DNA_replication%mmu03030	0.00180505	0.0121736	0.738103	2.82733	0	35	MCM3;MCM4;MCM2;MCM5;MCM6;POLE;PRIM2;PCNA;DNA2;MCM7;FEN1;RFC2;LIG1;POLA1;PRIM1;RFC5;RFC1;POLD1;POLE2;POLD2;POLA2;RNASEH2B;RNASEH2A;RFC4;POLD3;RPA2;RFC3;POLE4
KEGG_Spliceosome%mmu03040	0.00152672	0.0121736	0.653781	3.33004	0	128	HSPA8;HNRNPA3;PCBP1;SF3B3;SRSF1;FUS;SF3B4;HNRNPC;SNRPA;TRA2B;SNRPA1;U2AF2;SF3A1;HNRNPU;HNRNPA1;TCERG1;LSM4;SF3A2;WBP11;PPIL1;SRSF7;PRPF40A;EFTUD2;SRSF10;LSM2;SNRPD3;HNRNPK;PRPF8;RBM17;CHERP;DDX39B;PRPF31;SNRPD2;SF3A3;AQR;SNRPD1;EIF4A3;USP39;RBMX;ALYREF;SNRPE;SRSF3;SRSF9;SNRPB;BUD31;SMNDC1;SRSF2;SNRPB2;SNRNP200;PRPF4;PHF5A;DDX46;SNRPF;U2AF1;ISY1;SF3B5;RBM8A;SNRPG;DHX38;HNRNPM;SNU13;SNRPC;SNRNP40;C…
KEGG_Proteasome%mmu03050	0.00172117	0.0121736	0.641882	2.58543	0	42	PSMB2;PSMD2;PSMC4;PSMD12;PSMD6;PSMA7;POMP;PSMA4;PSMC3;PSMB3;PSMA5;PSMC5;PSMD11;PSMD14;PSMA2;PSMD1;PSMD3;PSMA3;PSME3;PSMB7;PSMD13;PSMA6;SEM1;PSMC1;PSMD4;PSMD7;PSMC2;PSMC6;PSME4;PSMB6;ADRM1;PSME2B;PSMB5;PSMB10;PSMA1;PSMB4
KEGG_Base_excision_repair%mmu03410	0.00175747	0.0121736	0.65649	2.4721	0	32	POLE;PCNA;UNG;FEN1;LIG1;PARP1;APEX1;NEIL3;POLD1;TDG;POLE2;POLD2;HMGB1;POLD3
KEGG_Homologous_recombination%mmu03440	0.00176367	0.0121736	0.558023	2.19272	0	38	BRCA2;BARD1;TOPBP1;BRCA1;BRIP1;POLD1;BLM;RAD54L;POLD2;EME1;POLD3;RAD54B;RPA2;PALB2;SEM1;NBN;RAD51C;RAD50;MRE11A;RPA3;BABAM2;RPA1;ATM;BABAM1;POLD4;MUS81;XRCC2;TOP3A
KEGG_Chemokine_signaling_pathway%mmu04062	0.0015015	0.0121736	0.339154	1.76277	0	152	STAT3;GRK6;AKT1;NFKB1;CXCL14;MAP2K1;PF4;CX3CR1;ITK;PTK2B;GNB1;RELA;GNG5;RAC1;RAP1B;CRK;CCL24;RHOA;RAP1A;ROCK2;SHC1;CCL6;NRAS;CCR2;CCL2;CCL9;CXCL12;CXCL1;KRAS;PLCG2;ADCY3;CCL7;ADCY4;VAV3;WAS;GNAI2;RAC2;CCL12;CCL11;CDC42;CHUK;PIK3R5;CXCR2;PLCB3;PXN;NCF1;CCR1;PPBP;DOCK2;FGR;NFKBIB;JAK3;LYN;GRB2;JAK2;RASGRP2;PIK3CD;CCL20;CRKL;ROCK1;VAV2;PIK3CG;VAV1;PTK2;CXCL3;ARRB2;ELMO1;CCR5;PLCB1;STAT1;HCK;CXCL16;P…
KEGG_NF-kappa_B_signaling_pathway%mmu04064	0.00156495	0.0121736	0.41663	2.00876	0	91	TNFRSF1A;LTBR;ICAM1;NFKB1;IL1R1;MAP3K14;PARP1;NFKB2;ERC1;IRAK4;TNFSF14;MYD88;RELA;BCL10;TRAF3;LCK;LTB;CXCL12;CXCL1;PTGS2;PLCG2;RIPK1;TIRAP;BTK;CHUK;SYK;CD14;TNF;BIRC3;LYN;MAP3K7;UBE2I;RELB;TRIM25;TNFAIP3;BCL2A1D;TLR4;CXCL3;CSNK2B;MALT1;GADD45G;CD40;PLAU;ATM;GADD45A;TICAM1;BCL2A1B;TRAF1;IRAK1;CXCL2;IL1B;IKBKB;PRKCQ
KEGG_Cell_cycle%mmu04110	0.00152439	0.0121736	0.553785	2.79088	0	118	MCM3;MCM4;MCM2;MCM5;MCM6;CCNB1;CCNA2;TFDP1;PCNA;CDK6;DBF4;CDK1;TGFB1;E2F4;CDC20;CCNE1;MCM7;PLK1;CHEK1;SMC1A;BUB1B;ORC1;RBL1;YWHAG;SFN;CCNB2;MAD2L1;CDC7;TTK;YWHAH;MYC;YWHAE;MAD1L1;BUB1;SKP2;BUB3;SMC3;CCNE2;E2F1;RAD21;ANAPC15;ANAPC1;HDAC1;ANAPC4;STAG1;ORC2;TRP53;CDC45;YWHAZ;CDC6;CCND3;CDC25A;CDK2;CDC27;CDC25C;E2F2;YWHAQ;CDC25B;CDKN2D;CHEK2;ESPL1
KEGG_Oocyte_meiosis%mmu04114	0.00154083	0.0121736	0.398265	1.96428	0	103	CCNB1;SGO1;CDK1;CDC20;CCNE1;SLK;PLK1;SMC1A;YWHAG;AURKA;CALM1;CCNB2;MAD2L1;MAP2K1;YWHAH;FBXO5;YWHAE;MAD1L1;BUB1;PPP2CA;RPS6KA3;ITPR2;SMC3;CCNE2;ANAPC15;ANAPC1;PPP2R5D;PPP1CA;ANAPC4;YWHAZ;PPP2R1B;CDK2;CDC27;CDC25C;ADCY3;YWHAQ;ADCY4;RPS6KA1
KEGG_Protein_processing_in_endoplasmic_reticulum%mmu04141	0.0015015	0.0121736	0.512147	2.6619	0	152	NFE2L2;CAPN2;HSP90AA1;HSPA8;CKAP4;CALR;P4HB;SEC61A1;HYOU1;STT3A;EIF2S1;RPN2;RPN1;EDEM1;MAP3K5;DNAJB11;DDOST;SSR1;TXNDC5;PDIA3;TRAM1;SEC24B;STT3B;PDIA6;SEC23B;UGGT1;SSR2;ATF4;DNAJA1;SEC13;SSR4;HSPA5;UBE2J2;UBQLN4;PRKCSH;LMAN1;SSR3;DNAJC5;SEC61B;ATF6;HSP90B1;NSFL1C;CANX;MOGS;UBE2J1;RRBP1;UBXN8;HSPH1;VCP;RAD23B;DNAJC3;GANAB;HSPBP1;DNAJC10;SEC24C;PDIA4;SEC24D;DAD1;DERL1;HSPA4L;PREB;HSP90AB1;UBE2D2A;T…
KEGG_Phagosome%mmu04145	0.00150602	0.0121736	0.39796	2.03933	0	131	TUBB5;TFRC;CALR;SEC61A1;ACTG1;TUBB6;CD209E;TUBA1B;MRC1;TUBA1C;ACTB;THBS2;ITGA5;ITGB1;M6PR;CD209A;SEC61B;RAC1;ATP6V1B2;CANX;DYNC1LI1;ITGB2;VAMP3;MSR1;ATP6V1A;ATP6V0C;RAB5C;THBS4;NCF2;FCGR2B;CORO1A;TUBB3;NCF4;H2-DMB1;ATP6AP1;TUBB4B;ATP6V0A1;SEC61G;RAB7;TLR6;FCGR3;SCARB1;CD14;NCF1;EEA1;LAMP2;CYBA;ITGAM;STX12;TUBB2B;THBS1;CD209D;OLR1;CYBB;CLEC7A;TLR2;ATP6V1C1;ITGB3;TLR4;LAMP1;TUBB2A;DYNC1H1;H2-Q10;CT…
KEGG_Apoptosis%mmu04210	0.00152439	0.0121736	0.410238	2.06685	0	119	CAPN2;CASP3;TNFRSF1A;ACTG1;TUBA1B;AKT1;NFKB1;EIF2S1;TUBA1C;LMNB1;MAP3K5;NGF;ACTB;MAP3K14;MAP2K1;CYCS;PARP1;ATF4;BIRC5;ITPR2;RELA;LMNB2;CASP6;LMNA;TRP53;NRAS;MCL1;KRAS;RIPK1;CTSC;AIFM1;CHUK;GZMB;PMAIP1;CSF2RB;TNF;BAX;CSF2RB2;BIRC3;TNFRSF10B;CASP7;PIK3CD;DFFA;CTSB;CTSZ;BCL2A1D;PARP2;PDPK1;BCL2L11;CTSS;MAP2K2;CASP8;GADD45G;ATM;GADD45A;IL3RA;BAD;BCL2A1B;TRAF1;HRAS;IKBKB;AKT2;BID;APAF1
KEGG_Necroptosis%mmu04217	0.00158479	0.0121736	0.377683	1.86881	0	108	CAPN2;HSP90AA1;TNFRSF1A;SLC25A5;STAT3;PLA2G4E;H2AC4;RIPK3;VDAC2;H2AC10;DNM1L;PARP1;PPID;H2AC19;STAT5A;HMGB1;IFNGR1;JAK1;RIPK1;IFNGR2;AIFM1;HSP90AB1;IRF9;CHMP4B;IFNAR2;VDAC3;PLA2G4F;TNF;BAX;BIRC3;JAK3;TNFRSF10B;JAK2;CYBB;IFNAR1;VDAC1;TNFAIP3;TLR4;STAT6;MLKL;STAT1;CASP8;EIF2AK2;PGAM5;VPS4A;NLRP3;TICAM1;RNF31;PLA2G4C;IL1B;BID;VPS4B;FTH1;PLA2G4B;STAT2;CASP1;TLR3;CHMP2A;FTL1;ZBP1;CHMP6
KEGG_Cellular_senescence%mmu04218	0.00149701	0.0121736	0.352699	1.82915	0	147	MYBL2;CAPN2;CCNB1;CCNA2;CDK6;SLC25A5;CDK1;TGFB1;E2F4;CCNE1;EIF4EBP1;CHEK1;FOXM1;AKT1;NFKB1;RBL1;CALM1;CCNB2;RRAS2;TGFBR2;MAP2K1;VDAC2;MYC;ITPR2;CCNE2;E2F1;PPID;RHEB;RELA;PPP1CA;TGFBR1;LIN54;TRP53;NRAS;HIPK1;CCND3;CDC25A;CDK2;KRAS;E2F2;MAPKAPK2;SERPINE1;RBBP4;CHEK2;LIN9;E2F3;VDAC3;PIK3CD;NBN;ETS1;ATR;VDAC1;IL6;PPP1CC;RAD50;MAPK14;MRE11A;PPP1CB;PPP3R1;H2-Q10;MDM2;MAP2K2;RAD9A;GADD45G;ZFP36L2;ATM;MT…
KEGG_Osteoclast_differentiation%mmu04380	0.00152207	0.0121736	0.408626	2.05259	0	114	TNFRSF1A;TGFB1;AKT1;NFKB1;IL1R1;CSF1;MAP3K14;TGFBR2;MAP2K1;NFKB2;GM9733;FHL2;RELA;JUNB;RAC1;TGFBR1;IFNGR1;LCK;SIRPB1B;SOCS3;JAK1;PIRA12;SIRPA;PLCG2;SIRPB1A;NCF2;FCGR2B;IFNGR2;TYROBP;BTK;NCF4;CHUK;IRF9;SIRPB1C;FOSL2;SYK;IFNAR2;FCGR3;NCF1;LILRA6;CYBA;TNF;LCP2;GRB2;PIK3CD;IFNAR1;PIRB;LILRB4A;FOSL1;PIRA2;MAP3K7;RELB;MAPK14;SPI1;ITGB3;PIRA13;PPP3R1;STAT1;TREM2
KEGG_Neutrophil_extracellular_trap_formation%mmu04613	0.00155521	0.0121736	0.426669	2.09527	0	100	SLC25A5;ACTG1;H2AC4;AQP9;H2BC18;AKT1;NFKB1;CLCN5;ACTB;MAP2K1;VDAC2;H2AC10;HAT1;H2AC19;RELA;RAC1;HDAC1;H2BC22;HMGB1;ITGB2;C5AR1;H3F3B;H3C2;FPR1;PADI4;PLCG2;SELP;NCF2;RAC2;ITGA2B;HDAC6;NCF4;SYK;PLCB3;FPR2;ITGAL;NCF1;CYBA;VDAC3;ITGAM;CYBB;PIK3CD;MAP3K7;CLEC7A;VDAC1;TLR2;HDAC4;MAPK14;ITGB3;TLR4;H4C1;MAP2K2;PLCB1;SELPLG;CLCN3;TLR8;C3;MTOR;PLCB2
KEGG_NOD-like_receptor_signaling_pathway%mmu04621	0.00148368	0.0121736	0.375687	1.94325	0	144	HSP90AA1;RIPK3;NFKB1;VDAC2;TXN1;DNM1L;YWHAE;ITPR2;IRAK4;MYD88;RELA;PANX1;RHOA;TRAF3;NOD2;CCL2;JAK1;CXCL1;PKN2;NLRP1A;TRPV2;NLRX1;RIPK1;CCL12;TBK1;HSP90AB1;CHUK;IRF9;NLRP12;PLCB3;IFNAR2;CYBA;VDAC3;TNF;NFKBIB;BIRC3;TXN2;CYBB;IFNAR1;MAP3K7;CTSB;DHX33;VDAC1;IL6;TNFAIP3;MAPK14;MEFV;TLR4;CXCL3;NAIP2;NAIP6;PSTPIP1;RIPK2;TRIP6;NAIP5;PLCB1;STAT1;CARD9;CASP8;IFI204;TRPM2;RNASEL;PLCB2;NLRP3;TICAM1;MAPK11;RN…
KEGG_IL-17_signaling_pathway%mmu04657	0.00161551	0.0121736	0.447479	2.05918	0	74	MAPK6;CASP3;HSP90AA1;SRSF1;NFKB1;ELAVL1;IL13;IL17RA;MMP1B;RELA;HSP90B1;TRAF3;CCL2;CXCL1;PTGS2;CCL7;IL17RC;CCL12;TBK1;CCL11;HSP90AB1;CHUK;MMP9;CEBPB;TNF;USP25;CCL20;FOSL1;MAP3K7;MMP3;LCN2;IL6;TNFAIP3;MAPK14;CXCL3;CASP8;TRAF4;S100A9;MAPK11;CXCL2;IL1B;IKBKB;ANAPC5;S100A8
KEGG_TNF_signaling_pathway%mmu04668	0.00156006	0.0121736	0.383468	1.89668	0	106	BCL3;CASP3;TNFRSF1A;RPS6KA4;ICAM1;AKT1;RIPK3;NFKB1;CSF1;MAP3K5;MAP3K14;MAP2K1;MAP2K4;DNM1L;ATF4;RELA;JUNB;TRAF3;NOD2;CCL2;SOCS3;CXCL1;PTGS2;SELE;RIPK1;CCL12;CHUK;MMP9;CEBPB;ATF6B;TNF;TNFRSF1B;BIRC3;CASP7;PIK3CD;CCL20;BAG4;MAP3K7;MMP3;LIF;IL6;TNFAIP3;MAPK14;CXCL3;MLKL;CASP8;PGAM5;TRAF1;MAPK11;CXCL2;IL1B;IRF1;IKBKB;AKT2
KEGG_Regulation_of_actin_cytoskeleton%mmu04810	0.00147059	0.0121736	0.330569	1.77366	0	188	PFN1;FN1;ITGB4;MYH9;ACTG1;CFL1;MSN;PAK6;VCL;ARPC2;ARPC1B;RRAS2;ACTB;MAP2K1;ARHGEF1;ITGA5;ITGB1;ITGA3;SLC9A1;IQGAP1;ITGA6;BDKRB2;ACTN1;RAC1;ENAH;CRK;ARPC3;ACTR2;IQGAP3;ARPC4;PPP1CA;TMSB4X;EZR;RHOA;ROCK2;ACTR3;ARPC5;PAK2;NRAS;ITGB2;DIAPH3;CYFIP1;LIMK1;CXCL12;KRAS;VAV3;ITGB6;RAC2;ITGA2B;LPAR5;CDC42;ACTN4;DIAPH1;PXN;ITGAL;ARHGEF7;IQGAP2;ITGAM;PIP4K2A;DIAPH2;ITGB7;PDGFRA;BRK1;PIK3CD;SSH2;ITGA4;FGF23;C…
KEGG_Bacterial_invasion_of_epithelial_cells%mmu05100	0.00164745	0.0121736	0.460726	2.05572	0	65	FN1;ACTG1;VCL;ARPC2;ARPC1B;CLTC;ACTB;ITGA5;ITGB1;RAC1;CRK;ARPC3;ACTR2;ARPC4;RHOA;ACTR3;CBL;ARPC5;SHC1;MET;CLTA;ELMO2;CAV2;CTTN;CDC42;RHOG;CTNNA1;PXN;CD2AP;HCLS1;DNM2;PIK3CD;CRKL
KEGG_Yersinia_infection%mmu05135	0.00152905	0.0121736	0.397514	2.01686	0	125	FN1;ACTG1;AKT1;NFKB1;ARPC2;ARPC1B;ACTB;MAP2K1;MAP2K4;ARHGEF1;ITGA5;ITGB1;RPS6KA3;ARF6;IL10;IRAK4;MYD88;PTK2B;RELA;RAC1;CRK;ARPC3;ACTR2;ARPC4;RHOA;ROCK2;ACTR3;ARPC5;ELMO2;LCK;CCL2;LIMK1;PKN2;VAV3;RPS6KA1;WAS;RAC2;CCL12;TBK1;CDC42;CHUK;RHOG;PXN;ARHGEF7;TNF;LCP2;FYB;PIK3CD;ITGA4;CRKL;MAP3K7;ROCK1;SKAP2;VAV2;IL6;MAPK14;MEFV;VAV1;PTK2;TLR4;ELMO1;MAP2K2;NLRP3;TICAM1;MAPK11;IRAK1;WIPF1;ARPC1A;IL1B;IKBKB…
KEGG_Chagas_disease%mmu05142	0.00160514	0.0121736	0.386093	1.82512	0	86	TNFRSF1A;CALR;TGFB1;AKT1;NFKB1;TGFBR2;MAP2K4;PPP2CA;IL10;BDKRB2;IRAK4;MYD88;RELA;TGFBR1;IFNGR1;PPP2R2A;CCL2;PPP2R1B;GNAI2;CCL12;PPP2R2C;IFNGR2;SERPINE1;CHUK;PLCB3;TLR6;TNF;PIK3CD;ACE;TLR2;C1QB;IL6;MAPK14;PPP2CB;PPP2R1A;TLR4;PLCB1;GNA11;CASP8;C3;PLCB2;TICAM1;C1QC;MAPK11;IRAK1;IL1B;IKBKB;CCL3;AKT2
KEGG_Tuberculosis%mmu05152	0.00148368	0.0121736	0.395229	2.04434	0	144	CASP3;TNFRSF1A;HSPA9;TGFB1;CD209E;HSPD1;MRC1;AKT1;NFKB1;CALM1;NFYB;CYCS;CD209A;IL10;IRAK4;MYD88;RELA;BCL10;NFYA;RHOA;IFNGR1;NFYC;NOD2;ITGB2;JAK1;ATP6V0C;RAB5C;FCGR2B;TIRAP;CORO1A;IFNGR2;H2-DMB1;ATP6AP1;PLK3;CEBPB;ATP6V0A1;SYK;RAB7;TLR6;FCGR3;CD14;EEA1;LAMP2;ITGAM;TNF;BAX;JAK2;CD209D;TLR1;CLEC7A;LSP1;TLR2;IL6;MAPK14;TLR4;FCER1G;CLEC4E;LAMP1;PPP3R1;RIPK2;CTSS;STAT1;CARD9;CASP8;MALT1;C3;H2-DMB2;BAD;…
KEGG_Hepatitis_C%mmu05160	0.00151745	0.0121736	0.338675	1.71422	0	122	CASP3;CDK6;TNFRSF1A;STAT3;AKT1;NFKB1;EIF2S1;YWHAG;MAP2K1;YWHAH;CYCS;MYC;YWHAE;PPP2CA;CD81;E2F1;RELA;TRAF3;TRP53;NRAS;YWHAZ;PPP2R2A;SOCS3;PPP2R1B;JAK1;CDK2;KRAS;E2F2;YWHAQ;RIPK1;PPP2R2C;TBK1;CHUK;IRF9;PSME3;IFNAR2;SCARB1;E2F3;TNF;BAX;GRB2;PIK3CD;IFNAR1;PPP2CB;PPP2R1A;MAP2K2;STAT1;CASP8;EIF2AK2;RNASEL;TICAM1;BAD;HRAS;IKBKB;AKT2;BID;LDLR;APAF1;DDX58;IRF7;IFIT1BL2;STAT2;EIF2AK1;TLR3;OAS2;IRF3;IFIT1;Y…
KEGG_Hepatitis_B%mmu05161	0.00149477	0.0121736	0.363186	1.87242	0	139	CASP3;CCNA2;PCNA;STAT3;TGFB1;CCNE1;AKT1;NFKB1;TGFBR2;MAP2K1;MAP2K4;CYCS;MYC;ATF4;BIRC5;CCNE2;IRAK4;E2F1;MYD88;PTK2B;STAT5A;RELA;TGFBR1;TRAF3;TRP53;NRAS;YWHAZ;JAK1;CDK2;DDX3X;KRAS;E2F2;YWHAQ;TIRAP;TBK1;ATP6AP1;CHUK;MMP9;ATF6B;E2F3;VDAC3;TNF;BAX;JAK3;GRB2;JAK2;PIK3CD;IFNAR1;MAP3K7;TLR2;IL6;EGR2;MAPK14;TLR4;STAT6;MAP2K2;STAT1;CASP8;HSPG2;TICAM1;BAD;HRAS;MAPK11;IRAK1;IKBKB;AKT2;PRKCG;BID;APAF1;DDX58;…
KEGG_Human_cytomegalovirus_infection%mmu05163	0.00146843	0.0121736	0.316663	1.70189	0	191	CASP3;CDK6;TNFRSF1A;CALR;STAT3;EIF4EBP1;AKT1;NFKB1;IL1R1;CALM1;MAP2K1;PDIA3;CYCS;ARHGEF1;MYC;ATF4;ITPR2;E2F1;RHEB;PTK2B;GNB1;RELA;GNG5;RAC1;CRK;RHOA;ROCK2;VEGFA;TRP53;NRAS;CCL2;JAK1;CXCL12;PTGS2;RPS6KB1;KRAS;ADCY3;PTGER2;E2F2;ADCY4;GNAI2;RAC2;RIPK1;CCL12;TBK1;CHUK;CXCR2;PLCB3;ATF6B;E2F3;PXN;CCR1;TNF;BAX;RPS6KB2;GRB2;PDGFRA;PIK3CD;CRKL;ROCK1;CGAS;IL6;MAPK14;PTK2;ITGB3;PTGER1;PPP3R1;PTGER4;H2-Q10;C…
KEGG_Influenza_A%mmu05164	0.0015083	0.0121736	0.463381	2.35112	0	123	CASP3;CDK6;TNFRSF1A;SLC25A5;ICAM1;ACTG1;KPNA2;AKT1;NFKB1;EIF2S1;XPO1;ACTB;MAP2K1;NUP98;TMPRSS11D;CYCS;IRAK4;RAB11A;MYD88;RELA;IFNGR1;RAE1;TRAF3;CCL2;DNAJC3;SOCS3;HNRNPUL1;CCND3;JAK1;NLRX1;PABPN1;CCL12;TBK1;IFNGR2;H2-DMB1;CHUK;IRF9;IFNAR2;TNF;BAX;NFKBIB;TNFRSF10B;JAK2;PIK3CD;IFNAR1;KPNA1;VDAC1;IL6;KPNA6;TRIM25;ADAR;TLR4;MAP2K2;STAT1;CPSF4;CASP8;EIF2AK2;RNASEL;NXT1;NLRP3;TICAM1;H2-DMB2;DNAJB1;H2-DM…
KEGG_Human_T-cell_leukemia_virus_1_infection%mmu05166	0.00146843	0.0121736	0.384608	2.08068	0	196	CCNA2;TNFRSF1A;CALR;SLC25A5;LTBR;RANBP1;ICAM1;TGFB1;CDC20;CCNE1;KAT2A;CHEK1;AKT1;RAN;NFKB1;BUB1B;IL1R1;SRF;CCNB2;XPO1;MAD2L1;MAP3K14;TGFBR2;MAP2K1;VDAC2;MAP2K4;NFYB;MYC;MAD1L1;NFKB2;ATF4;BUB3;CCNE2;E2F1;STAT5A;RELA;ANAPC15;ANAPC1;TGFBR1;CANX;ANAPC4;TLN1;LCK;TRP53;NRAS;ITGB2;CCND3;JAK1;CDK2;CDC27;KRAS;ADCY3;E2F2;ADCY4;MSX3;H2-DMB1;CHUK;CHEK2;ESPL1;ATF6B;E2F3;ITGAL;VDAC3;TNF;BAX;SLC2A1;PTTG1;JAK3;T…
KEGG_Kaposi_sarcoma-associated_herpesvirus_infection%mmu05167	0.00147493	0.0121736	0.326311	1.71439	0	161	CASP3;CDK6;TNFRSF1A;STAT3;ICAM1;AKT1;NFKB1;CALM1;MAP2K1;MAP2K4;CYCS;MYC;ITPR2;E2F1;GNB1;RELA;GNG5;RAC1;IFNGR1;IL6ST;TRAF3;VEGFA;TRP53;NRAS;JAK1;CXCL1;PTGS2;HIF1A;KRAS;PLCG2;E2F2;MAPKAPK2;TBK1;CHUK;IRF9;PIK3R5;SYK;IFNAR2;E2F3;TCF7;CCR1;BAX;CD200R1;LYN;JAK2;PIK3CD;IFNAR1;IL6;ZFP36;PIK3CG;MAPK14;CXCL3;PPP3R1;H2-Q10;CCR5;MAP2K2;STAT1;HCK;CASP8;ATG3;EIF2AK2;C3;MTOR;TICAM1;CD86;GNGT2;HRAS;MAPK11;CXCL2;…
KEGG_Epstein-Barr_virus_infection%mmu05169	0.00149254	0.0121736	0.422214	2.22961	0	171	CD44;CASP3;CCNA2;CDK6;CALR;STAT3;ICAM1;CCNE1;AKT1;NFKB1;MAP3K14;MAP2K4;VIM;PDIA3;CYCS;MYC;NFKB2;SKP2;PSMD2;PSMC4;PSMD12;CCNE2;IRAK4;E2F1;PSMD6;MYD88;RELA;RAC1;HDAC1;PSMC3;TRAF3;TRP53;PSMC5;PSMD11;PSMD14;RBPJ;CCND3;JAK1;CDK2;ENTPD1;PLCG2;E2F2;PSMD1;RIPK1;TBK1;PSMD3;BTK;H2-DMB1;CHUK;IRF9;SYK;PSMD13;IFNAR2;E2F3;ITGAL;TNF;BAX;SEM1;NFKBIB;PSMC1;JAK3;LYN;PIK3CD;PSMD4;IFNAR1;PSMD7;PSMC2;MAP3K7;PSMC6;ENT…
KEGG_Human_immunodeficiency_virus_1_infection%mmu05170	0.00147493	0.0121736	0.334206	1.77466	0	175	CASP3;CCNB1;TNFRSF1A;CALR;CDK1;CFL1;PAK6;CHEK1;AKT1;AP1M1;NFKB1;CALM1;CCNB2;MAP2K1;PDIA3;CYCS;ELOB;ITPR2;IRAK4;MYD88;PTK2B;AP1S1;GNB1;RELA;GNG5;RAC1;CRK;ELOC;PAK2;NRAS;LIMK1;RPS6KB1;CDC25C;KRAS;PLCG2;AP1G1;CUL4B;GNAI2;RAC2;RIPK1;TBK1;CHUK;PXN;TNF;TNFRSF1B;BAX;RPS6KB2;SAMHD1;PIK3CD;CRKL;MAP3K7;CGAS;ATR;TLR2;MAPK14;PTK2;TLR4;DCAF1;PPP3R1;H2-Q10;CCR5;MAP2K2;GNA11;CASP8;CUL5;ATM;MTOR;CXCR4;AP1S2;BAD;…
KEGG_Viral_carcinogenesis%mmu05203	0.00147493	0.0121736	0.42783	2.24775	0	161	CASP3;CCNA2;CDK6;LTBR;RANBP1;CDK1;STAT3;CDC20;CCNE1;KAT2A;CHEK1;H2BC18;NFKB1;PKM;RBL1;YWHAG;SRF;SND1;HNRNPK;YWHAH;YWHAE;MAD1L1;NFKB2;ATF4;SKP2;CCNE2;GTF2H1;STAT5A;ACTN1;RELA;RAC1;HDAC1;H2BC22;RHOA;IL6ST;TRAF3;DNAJA3;MRPS18B;TRP53;NRAS;YWHAZ;RBPJ;CCND3;JAK1;CDK2;DDX3X;KRAS;YWHAQ;MAPKAPK2;CDC42;HDAC6;GTF2E1;IRF9;ACTN4;SYK;PMAIP1;ATF6B;UBR4;PXN;GTF2E2;VDAC3;BAX;PSMC1;JAK3;LYN;GTF2H4;GRB2;TBPL1;PIK3CD
KEGG_Chemical_carcinogenesis%mmu05208	0.00146413	0.0121736	0.332692	1.78458	0	187	GSTA4;NFE2L2;SLC25A5;AKT1;NFKB1;ATP5B;MAP3K5;ABL2;MAP3K14;MAP2K1;VDAC2;MAP2K4;SDHD;CYC1;ATP5G3;NQO1;PLD1;COX5B;PTPN1;GSTO1;RELA;UQCRB;ATP5J;RAC1;UQCRQ;UQCR10;PTPRJ;COX5A;NDUFA1;ATP5O;COX6A1;MET;VEGFA;UQCRC2;NRAS;COX8A;NDUFV2;COX7B;ATP5G1;HIF1A;KRAS;UQCR11;EPHX3;NDUFA12;UQCRC1;NCF2;NDUFB6;ATP5A1;NDUFA11;NDUFS8;CHUK;NDUFA10;ATP5D;NDUFB7;UQCRFS1;COX7C;NDUFA9;NCF1;CYBA;VDAC3;ATP5C1;HMOX1;GRB2;NDUFB10…
KEGG_Systemic_lupus_erythematosus%mmu05322	0.00176056	0.0121736	0.516559	2.04593	0	39	H2AC4;H2BC18;H2AC10;SNRPD3;SNRPD1;IL10;SNRPB;H2AC19;ACTN1;H2BC22;SSB;H3F3B;H3C2;H2-DMB1;ACTN4;TNF;CD80;C1QB;H4C1;C3;CD40;H2-DMB2;CD86;C1QC;H2-DMA
KEGG_Diabetic_cardiomyopathy%mmu05415	0.00146628	0.0121736	0.335492	1.76955	0	168	SLC25A5;TGFB1;AKT1;GAPDH;NFKB1;ATP5B;GSR;TGFBR2;VDAC2;SDHD;NOS3;PARP1;CYC1;ATP5G3;COX5B;RELA;UQCRB;G6PDX;ATP5J;RAC1;UQCRQ;PPP1CA;UQCR10;TGFBR1;COX5A;NDUFA1;ATP5O;COX6A1;UQCRC2;COX8A;NDUFV2;COX7B;ATP5G1;UQCR11;NDUFA12;UQCRC1;NCF2;NDUFB6;RAC2;ATP5A1;NDUFA11;NDUFS8;ATP2A2;NCF4;NDUFA10;ATP5D;NDUFB7;MMP9;UQCRFS1;PLCB3;COX7C;NDUFA9;NCF1;CYBA;VDAC3;ATP5C1;SLC2A1;NDUFB10;CYBB;NDUFV1;PIK3CD;ACE;VDAC1;SDHA…
KEGG_Lipid_and_atherosclerosis%mmu05417	0.00146843	0.0121736	0.361523	1.92791	0	179	NFE2L2;CASP3;HSP90AA1;HSPA8;TNFRSF1A;STAT3;ICAM1;HSPD1;AKT1;NFKB1;EIF2S1;MAP3K5;CALM1;HSPA4;MAP2K4;NOS3;CYCS;ARHGEF1;ATF4;MMP1B;HSPA5;IRAK4;MYD88;RELA;RAC1;ATF6;RAP1B;HSP90B1;CASP6;RHOA;RAP1A;ROCK2;TRAF3;TRP53;NRAS;CCL2;CXCL1;SELE;KRAS;VAV3;SELP;NCF2;CCL12;TIRAP;TBK1;POU2F2;CDC42;NCF4;HSP90AB1;CHUK;MMP9;PLCB3;TLR6;CD14;NCF1;CYBA;TNF;BAX;LYN;TNFRSF10B;JAK2;OLR1;CASP7;CYBB;PIK3CD;MAP3K7;MMP3;TLR2;V…
RA_Ribosomal_scanning_and_start_codon_recognition%R-MMU-72702	0.00472441	0.0122047	0.413972	1.76464	2	53	EIF3C;EIF2S2;EIF2S1;EIF4G1;EIF3B;EIF4A1;EIF3A;EIF3D;EIF4E;EIF3L;EIF2S3X;EIF3J2;EIF4H;EIF1AX;EIF3J1;RPS2;EIF3I;EIF3G;EIF5
RA_Translesion_synthesis_by_Y_family_DNA_polymerases_bypasses_lesions_on_DNA_template%R-MMU-110313	0.00487805	0.0123737	0.465959	1.8066	2	35	POLE;PCNA;PCLAF;RFC2;RFC5;RFC1;POLD1;POLE2;POLD2;RFC4;VCP;USP10;RFC3;POLE4;TRIM25;POLH;NPLOC4;RPA3;RPA1
RA_Signaling_by_NTRK1_(TRKA)%R-MMU-187037	0.00489396	0.0123737	0.455414	1.88166	2	47	DUSP6;DUSP7;CLTC;SRF;NGF;PPP2CA;ATF1;CRK;RHOA;RAP1A;AP2S1;AP2M1;RALGDS;PPP2R1B;KRAS;MAPKAPK2;AP2A2;GRB2;CRKL;DUSP4;EGR2;PPP2CB;PPP2R1A;VRK3;AP2A1;MAP2K2
RA_Regulation_of_RAS_by_GAPs%R-MMU-5658442	0.00489396	0.0123737	0.425597	1.7606	2	48	PSMD2;PSMC4;PSMD12;PSMD6;PSMA7;SPRED1;PSMC3;PSMC5;PSMD11;PSMD14;KRAS;PSMD1;PSMD3;PSME3;PSMD13;PSMC1;PSMD4;PSMD7;PSMC2;PSMC6;RASAL3;PSME4;SPRED3;PSMD10;RASA1;RASA3;PSMB6;PSMB5;HRAS
RA_Degradation_of_DVL%R-MMU-4641258	0.00484653	0.0123737	0.463074	1.82002	2	37	PSMD2;PSMC4;PSMD12;PSMD6;PSMA7;PSMC3;PSMC5;PSMD11;PSMD14;PSMD1;PSMD3;PSME3;PSMD13;PSMC1;PSMD4;PSMD7;PSMC2;PSMC6;PSME4;PSMD10;PSMB6;PSMB5
RA_Cell_junction_organization%R-MMU-446728	0.00484653	0.0123737	0.375527	1.62286	2	58	CDH3;FLNA;ITGB4;ACTG1;KRT14;PVR;ACTB;KRT5;ITGB1;ITGA6;NECTIN1;VASP;ACTN1;FBLIM1;CD151;LIMS1
RA_WNT_ligand_biogenesis_and_trafficking%R-MMU-3238698	0.00484262	0.0123737	-0.54819	-1.85993	1	18	WNT10B;WNT5B;WLS;WNT9A;WNT7B;WNT3A;WNT6;WNT11;WNT16
RA_Termination_of_translesion_DNA_synthesis%R-MMU-5656169	0.0049505	0.0124285	0.513661	1.88824	2	28	POLE;PCNA;PCLAF;RFC2;RFC5;RFC1;POLD1;POLE2;POLD2;RFC4;USP10;RFC3;POLE4;TRIM25;POLH;RPA3;RPA1;POLD4;UBB;POLE3;UBA7;UBE2L6;ISG15
RA_Gluconeogenesis%R-MMU-70263	0.00493421	0.0124285	0.50745	1.77328	2	23	PGAM1;PGK1;GOT2;GAPDH;MDH2;SLC25A13;SLC25A10;TPI1
RA_RHOBTB_GTPase_Cycle%R-MMU-9706574	0.00497512	0.0124465	0.532579	2.00426	2	31	HSP90AA1;CCT2;HNRNPC;TRA2B;TWF1;CCT7;CCT6A;VIM;DDX39B;RBMX;ACTN1;ROCK2;RBBP6;HSP90AB1;TXNL1;COPS2;SRRM1;ROCK1;COPS4;CDC37
RA_G-protein_beta:gamma_signalling%R-MMU-397795	0.00501672	0.0124631	0.532927	1.74819	2	19	AKT1;GNG5;RHOA;CDC42;BTK;PIK3R5;PLCB3;PIK3CG;PDPK1;PLCB1;PLCB2;GNGT2;AKT2;GNG10
RA_RHOH_GTPase_cycle%R-MMU-9013407	0.005	0.0124631	0.520232	1.8944	2	27	TFRC;PAK6;ARHGDIA;STOM;ARHGDIB;NSFL1C;ROCK2;LCK;PAK2;VCP;VAMP3
RA_Phase_I_-_Functionalization_of_compounds%R-MMU-211945	0.00508906	0.0125227	-0.386109	-1.80403	1	59	ACSS2;EPHX1;ADH7;CYP39A1;ADH1;ALDH3A1;ALDH1A1;CYP2J6;CYP2D22;CYP2W1;ALDH2;RXRA;CES1D;BPHL;CYP2F2;FMO1;AOC3;CYP4F39;NCOA2;CYP2S1;CYP26B1;CYP3A57;CYP2U1;CYP4B1;CYP3A13;ARNT2;CMBL;FMO2
RA_MAPK_targets/_Nuclear_events_mediated_by_MAP_kinases%R-MMU-450282	0.00509338	0.0125227	0.543162	1.74443	2	18	DUSP6;DUSP7;PPP2CA;ATF1;PPP2R1B;DUSP4;PPP2CB;PPP2R1A;VRK3
RA_FCERI_mediated_Ca+2_mobilization%R-MMU-2871809	0.00505902	0.0125227	0.562875	1.7579	2	16	CALM1;ITK;PLCG2;VAV3;BTK;GRB2;FCER1A;VAV2;VAV1;PPP3R1
RA_Cytochrome_P450_-_arranged_by_substrate_type%R-MMU-211897	0.00512821	0.0125541	-0.504796	-1.94584	1	29	CYP39A1;CYP2J6;CYP2D22;CYP2W1;RXRA;CYP2F2;CYP4F39;NCOA2;CYP2S1;CYP26B1;CYP3A57;CYP2U1;CYP4B1;CYP3A13;ARNT2
RA_Nuclear_Receptor_transcription_pathway%R-MMU-383280	0.00514139	0.0125541	-0.449592	-1.82553	1	34	NR3C1;NR1D2;THRA;RORC;RARG;NR1D1;AR;PPARA;THRB;RORA;RXRA
RA_Collagen_biosynthesis_and_modifying_enzymes%R-MMU-1650814	0.00520833	0.0126742	-0.377793	-1.72993	1	56	COL7A1;COL4A5;COL11A2;COL4A6;COL16A1;COL27A1;COL11A1;COL1A2;COL9A3;COL2A1;PCOLCE2;COL9A1;COL6A6;COL4A4;P3H3;COLGALT2;COL8A1;COL17A1;COL20A1;COL1A1;COL8A2;COL4A3;COL22A1;COL14A1;COL24A1
RA_Cardiac_conduction%R-MMU-5576891	0.00536193	0.0130036	-0.367525	-1.75821	1	70	TRPC1;ATP2B4;KCNJ2;NPR2;CACNB1;ITPR3;KCNK2;DMPK;CACNG4;CORIN;FXYD6;FGF13;ATP1B2;KCNK7;SCN1B;CACNG7;STIM1;ABCC9;AKAP9;SCN3B;FXYD1;SLC8A3;KCNJ11;FXYD2;CASQ2;CASQ1;CACNG6;FXYD3;TNNI3;NOS1;SCN4B;ATP1A2;PRKACA;RYR1;TRDN;ATP1B1;SCN4A;ATP2A1;KCNJ12
KEGG_Valine,_leucine_and_isoleucine_degradation%mmu00280	0.0023753	0.0143302	-0.469077	-2.07549	0	49	ALDH6A1;AOX1;ACAD8;MCCC1;ACADM;HIBADH;PCCB;IVD;ABAT;ECHS1;BCAT2;ALDH2;MCEE;MCCC2;BCKDHA;ACADSB;ACAA1B;HMGCL;EHHADH;AACS;AOX3;ALDH3A2;HADH;BCKDHB;HMGCS2;AUH;ACAA2;HIBCH;ACADS;ACAA1A
KEGG_Biosynthesis_of_unsaturated_fatty_acids%mmu01040	0.00224719	0.0143302	-0.464313	-1.80253	0	29	ACOX3;FADS1;ELOVL5;HSD17B4;FADS2;SCD1;HACD2;ACOX1;ACOT1;ACOT2;ELOVL6;ACAA1B;TECR;ELOVL4;SCD2;SCD4;ACOT4;ACAA1A;SCP2
KEGG_Hedgehog_signaling_pathway%mmu04340	0.00235849	0.0143302	-0.43728	-1.9468	0	50	GAS1;ARRB1;CDON;PTCH1;CCND2;EVC;GLI2;SPOPL;GLI1;MEGF8;GPR161;SMO;EVC2;HHATL;BTRC;BOC;KIF7;IQCE;CUL3;SMURF2;PRKACB;SPOP;PRKACA;HHIP;BCL2;GRK2
KEGG_Circadian_rhythm%mmu04710	0.00220751	0.0143302	-0.516071	-1.98844	0	28	PER3;RORC;NPAS2;FBXL3;NR1D1;BHLHE41;PRKAG2;PRKAA2;RORA;CRY2;PRKAB2;BTRC;PRKAG3
KEGG_Regulation_of_lipolysis_in_adipocytes%mmu04923	0.00240385	0.0143302	-0.44083	-1.91093	0	46	ADCY6;ADCY9;PIK3R2;PIK3R1;FABP4;PLIN1;IRS1;PIK3CB;ADORA1;LIPE;PDE3B;ADRB3;ADCY1;TSHR;NPY1R;ADCY2;PRKG1;INSR;PTGER3;PNPLA2;ADCY5;PIK3R3;ADRB1;PRKACB;PRKACA;MGLL
KEGG_Basal_cell_carcinoma%mmu05217	0.00242131	0.0143302	-0.5606	-2.55107	0	55	AXIN2;WNT10B;FZD9;PTCH1;WNT5B;DVL2;FZD7;FZD2;WNT9A;WNT7B;TCF7L1;GLI2;WNT3A;FZD8;WNT6;GLI1;APC2;WNT11;FZD1;SMO;BMP4;FZD10;WNT16;FZD3;DDB2;BMP2
KEGG_PPAR_signaling_pathway%mmu03320	0.00247525	0.0143564	-0.387968	-1.81522	0	62	ACOX3;FABP4;PLIN1;SORBS1;PPARA;ADIPOQ;ACADM;ACSL5;FADS2;LPL;ACSL6;ACSBG1;ME3;ACSL1;SCD1;RXRA;SLC27A4;ACOX1;SLC27A1;CPT1C;FABP3;ACAA1B;CPT1B;ME1;EHHADH;PLTP;SLC27A6;PLIN4;ACSL3;SCD2;PLIN5;SCD4;DBI;HMGCS2;PCK1;RXRB;CYP27A1;RXRG;ACAA1A;SCP2
KEGG_Peroxisome%mmu04146	0.00261097	0.0148322	-0.421447	-2.04259	0	73	ACOX3;CAT;CRAT;IDH1;NUDT12;HSD17B4;ACSL5;ACSL6;DECR2;ACSL1;MLYCD;GNPAT;ACOX1;PEX19;GSTK1;IDH2;MPV17L;MPV17;PEX11A;ECH1;ABCD4;ACAA1B;HMGCL;PEX16;FAR2;PEX11G;PEX6;EHHADH;PXMP4;PEX11B;ACSL3;NUDT7;PEX12;PEX1;PXMP2;AMACR;ACAA1A;DDO;SCP2;PEX5L;PAOX;PEX3;ABCD2;ACOX2
KEGG_Melanogenesis%mmu04916	0.00265957	0.0148322	-0.357239	-1.80059	0	87	ADCY6;ADCY9;WNT10B;FZD9;WNT5B;DVL2;FZD7;CALM5;FZD2;WNT9A;WNT7B;TCF7L1;GNAO1;WNT3A;FZD8;MAPK3;WNT6;WNT11;KIT;FZD1;CAMK2B;FZD10;ADCY1;CAMK2A;WNT16;ADCY2;FZD3;EDN1;TYRP1;DCT;MITF;CREB3L4;ADCY5;PLCB4;WNT2B;PRKACB;PRKACA;CALML3;PRKCA;MC1R;WNT3
RA_PTEN_Regulation%R-MMU-6807070	0.00622084	0.0150355	0.367213	1.7185	3	84	TNKS2;RBBP7;TRIM27;PSMD2;PSMC4;PSMD12;PSMD6;RHEB;PSMA7;HDAC1;PSMC3;PSMC5;PSMD11;PSMD14;GATAD2A;PSMD1;SUZ12;EED;PSMD3;RBBP4;PSME3;LAMTOR3;PSMD13;EZH2;PSMC1;PHC2;TNKS;PSMD4;PSMD7;PSMC2;PSMC6;RRAGA;MBD3;PSME4;MTA2;PSMD10;LAMTOR5;CSNK2B;PSMB6;MTOR;PSMB5
RA_Beta-catenin_independent_WNT_signaling%R-MMU-3858494	0.00625	0.0150549	0.356737	1.67185	3	85	PFN1;CLTC;CALM1;PSMD2;PSMC4;PSMD12;PSMD6;PSMA7;GNG5;RAC1;RHOA;PSMC3;AP2S1;AP2M1;PSMC5;PSMD11;PSMD14;KRAS;PSMD1;RAC2;PSMD3;PSME3;PLCB3;PSMD13;AP2A2;PSMC1;PSMD4;PSMD7;PSMC2;MAP3K7;PSMC6;PSME4;PSMD10;AP2A1;PPP3R1;ARRB2;PLCB1;PSMB6;PLCB2;PSMB5
KEGG_Neuroactive_ligand-receptor_interaction%mmu04080	0.00288184	0.0151239	-0.276527	-1.49362	0	126	NR3C1;GABBR1;THRA;AVPR1A;PTGFR;MC5R;LYNX1;GRIK5;CHRNB4;ADRA2C;PTH1R;THRB;VIPR1;GRIK4;NPBWR1;GRIA3;GABRA4;ADORA1;GPHA2;GRM4;RXFP1;F2R;EDN3;VIPR2;S1PR5;UCN2;ADRB3;P2RX2;GRIN3A;CNR1;LPAR4;TSHR;GALR2;MC2R;NPY1R;GRIN2D;GRIA1;P2RX6;EDN1;CHRNE;PTGER3;GHR;UTS2R;ADRA1B;PARD3;CALCB;P2RY4;SLURP2;CHRNA1;CHRND;KISS1R;LEP;LYPD6;ADRB1;GABRP;NPFF;ADRA2A;GLRB;LPAR2;CALCRL;CRHR2
KEGG_Wnt_signaling_pathway%mmu04310	0.00307692	0.0151239	-0.378115	-2.09498	0	145	NKD2;AXIN2;RSPO3;LGR6;WNT10B;VANGL2;FRZB;RNF43;NKD1;DKK2;SFRP2;FZD9;WIF1;SERPINF1;CCND2;DAAM2;WNT5B;DVL2;FZD7;FZD2;LGR4;RAC3;WNT9A;WNT7B;RSPO1;TCF7L1;BAMBI;ZNRF3;WNT3A;FZD8;TLE2;WNT6;APC2;WNT11;SIAH1A;FZD1;GPC4;CAMK2B;LRP6;FZD10;SFRP5;NOTUM;NFATC4;CAMK2A;BTRC
KEGG_Axon_guidance%mmu04360	0.00307692	0.0151239	-0.278268	-1.58134	0	164	SEMA3D;EPHB3;PIK3R2;SRGAP3;PTCH1;PIK3R1;ROBO1;TRPC1;NTN4;EFNA4;PLXNA4;EFNA3;WNT5B;NEO1;EPHB6;SEMA6C;SEMA6A;RAC3;ABLIM3;EPHA1;NTN3;EFNA1;PIK3CB;MAPK3;UNC5C;PAK3;UNC5B;SRGAP2;EFNB2;NTN1;PLXNA3;EFNB3;ABLIM2;CAMK2B;SMO;SEMA4B;NGEF;SEMA3E;SEMA5A;ARHGEF12;NFATC4;NCK1;SEMA3B;CAMK2A;SLIT3;PLCG1;L1CAM;BOC;FZD3;NTNG1;CFL2
KEGG_Signaling_pathways_regulating_pluripotency_of_stem_cells%mmu04550	0.00294118	0.0151239	-0.367523	-1.93464	0	115	AXIN2;FGFR2;WNT10B;FZD9;MEIS1;PIK3R2;PIK3R1;SMAD9;WNT5B;DVL2;FZD7;PCGF2;FZD2;IGF1;ACVR2B;WNT9A;MAPK12;WNT7B;OTX1;MAPK13;WNT3A;FZD8;ID4;FGFR3;PIK3CB;FGFR1;MAPK3;WNT6;APC2;WNT11;FZD1;ZFHX3;BMP4;FZD10;ACVR1B;WNT16;ACVR1C
KEGG_Spinocerebellar_ataxia%mmu05017	0.0030349	0.0151239	0.324393	1.64193	1	122	SLC25A5;AKT1;MAP3K5;VDAC2;KCNC3;AFG3L1;CYCS;PSMB2;PSMD2;PSMC4;PSMD12;ITPR2;PUM1;NOP56;PSMD6;PSMA7;ATXN2L;NFYA;PSMA4;PSMC3;PSMB3;PSMA5;PSMC5;AFG3L2;PSMD11;PSMD14;RBPJ;PSMA2;ATG2B;PSMD1;PSMD3;ATP2A2;PUM2;PSMA3;PSMB7;PLCB3;PSMD13;VDAC3;PSMA6;SEM1;PSMC1;TBPL1;PIK3CD;PSMD4;PSMD7;PSMC2;PSMC6;VDAC1;OPA1
KEGG_Measles%mmu05162	0.00306279	0.0151239	0.34789	1.73873	1	111	CASP3;HSPA8;CDK6;STAT3;CCNE1;CD209E;MSN;AKT1;NFKB1;EIF2S1;CYCS;CD209A;CCNE2;IRAK4;MYD88;STAT5A;RELA;TRAF3;TRP53;CBLB;CCND3;JAK1;CDK2;FCGR2B;TBK1;CHUK;IRF9;IFNAR2;BAX;NFKBIB;JAK3;CD209D;PIK3CD;IFNAR1;MAP3K7;TLR2;IL6;TNFAIP3;ADAR;TLR4;CSNK2B;STAT1;CASP8;EIF2AK2;BAD;IRAK1;IL1B;IKBKB;AKT2;BID;APAF1;DDX58;IRF7;IFIH1;STAT2;TLR7;EIF2AK1;OAS2;IRF3;OAS1G;MX2;JUN;OAS1A;OAS3
KEGG_Breast_cancer%mmu05224	0.00293255	0.0151239	-0.293059	-1.56898	0	121	AXIN2;WNT10B;FZD9;PIK3R2;PIK3R1;WNT5B;DVL2;FZD7;FZD2;HEY1;IGF1;WNT9A;WNT7B;TCF7L1;NOTCH1;WNT3A;FZD8;PIK3CB;FGFR1;MAPK3;WNT6;JAG2;APC2;WNT11;KIT;FZD1;NOTCH3;LRP6;FZD10;WNT16;ARAF;DLL1;FGF22;FZD3;DDB2
RA_RAC3_GTPase_cycle%R-MMU-9013423	0.00633914	0.0152182	0.348982	1.60059	3	76	TFRC;DEPDC1B;RACGAP1;LBR;ARHGDIB;ITGB1;EMD;LMAN1;PAK2;SNAP23;DIAPH3;VAMP3;EPHA2;CYFIP1;NCF2;ARHGAP21;CDC42;ARHGAP1;NCF4;ARHGAP26;ARHGAP15;NCF1;CYBA;BCR;BRK1;MCAM;CYBB;NCKAP1L;VAV2;ARHGAP35;ESYT1;DOCK10;PAK4;ARAP3;TRIO;ABI1;ARHGAP17;SWAP70;OCRL;PREX1;TAOK3
KEGG_Nucleotide_excision_repair%mmu03420	0.00341297	0.0152271	0.483142	1.96377	1	43	POLE;PCNA;RFC2;LIG1;RFC5;RFC1;GTF2H1;POLD1;POLE2;POLD2;RFC4;POLD3;RAD23B;CUL4B;RPA2;RFC3;POLE4;ERCC3;GTF2H4;ERCC1;RPA3;RPA1;ERCC8
KEGG_B_cell_receptor_signaling_pathway%mmu04662	0.00331126	0.0152271	0.387967	1.74307	1	68	AKT1;NFKB1;MAP2K1;CD81;RELA;BCL10;RAC1;NRAS;PIRA12;KRAS;PLCG2;VAV3;FCGR2B;RAC2;BTK;CHUK;SYK;LILRA6;NFKBIB;LYN;GRB2;INPP5D;PIK3CD;IFITM1;PIRB;LILRB4A;PIRA2;VAV2;PTPN6;VAV1;PIRA13;PPP3R1;MAP2K2;MALT1;PIK3AP1;HRAS;IKBKB;AKT2
KEGG_Fc_gamma_R-mediated_phagocytosis%mmu04666	0.00315457	0.0152271	0.362631	1.73474	1	89	PLA2G4E;CFL1;AKT1;ARPC2;ARPC1B;MAP2K1;ARF6;PLD1;VASP;RAC1;CRK;ARPC3;ACTR2;ARPC4;ACTR3;ARPC5;LIMK1;RPS6KB1;PLCG2;VAV3;WAS;FCGR2B;RAC2;CDC42;SYK;NCF1;PTPRC;PLA2G4F;RPS6KB2;ASAP1;LYN;INPP5D;DNM2;PIK3CD;CRKL;MARCKS;VAV2;PRKCE;VAV1;MARCKSL1
KEGG_Legionellosis%mmu05134	0.00340136	0.0152271	0.437602	1.86381	1	54	CASP3;HSPA8;HSPD1;NFKB1;CYCS;EEF1G;ARF2;NFKB2;ARF1;MYD88;RELA;HBS1L;ITGB2;VCP;CXCL1;CD14;RAB1A;ITGAM;TNF;CASP7;TLR2;IL6;TLR4;CXCL3;NAIP2;NAIP6;NAIP5;CASP8;C3
KEGG_Leishmaniasis%mmu05140	0.00335008	0.0152271	0.431142	1.87285	1	60	TGFB1;NFKB1;ITGB1;IL10;IRAK4;MYD88;RELA;IFNGR1;ITGB2;JAK1;PTGS2;NCF2;IFNGR2;NCF4;H2-DMB1;FCGR3;NCF1;CYBA;ITGAM;TNF;NFKBIB;JAK2;CYBB;ITGA4;MAP3K7;TLR2;MAPK14;PTPN6;TLR4;MARCKSL1;STAT1;C3;H2-DMB2;MAPK11;IRAK1;H2-DMA;IL1B
KEGG_Rheumatoid_arthritis%mmu05323	0.00330033	0.0152271	0.399674	1.78881	1	67	ICAM1;TGFB1;CSF1;MMP1B;ATP6V1B2;VEGFA;ITGB2;LTB;CCL2;CXCL12;CXCL1;ATP6V1A;ATP6V0C;CCL12;H2-DMB1;ATP6AP1;ATP6V0A1;ITGAL;TNF;FLT1;CCL20;MMP3;CD80;TLR2;ATP6V1C1;IL6;TLR4;CXCL3;H2-DMB2;ATP6V1G1;CD86;CXCL2;H2-DMA;IL1B;CCL3;ATP6V1H;ATP6V0A2;TCIRG1
RA_PCP/CE_pathway%R-MMU-4086400	0.00641026	0.015286	0.366495	1.62466	3	65	PFN1;CLTC;PSMD2;PSMC4;PSMD12;PSMD6;PSMA7;RAC1;RHOA;PSMC3;AP2S1;AP2M1;PSMC5;PSMD11;PSMD14;PSMD1;RAC2;PSMD3;PSME3;PSMD13;AP2A2;PSMC1;PSMD4;PSMD7;PSMC2;PSMC6;PSME4;PSMD10;AP2A1;ARRB2;PSMB6
RA_Cell-Cell_communication%R-MMU-1500931	0.00638978	0.015286	0.354401	1.6012	3	71	CDH3;FLNA;ITGB4;ACTG1;KRT14;PVR;ACTB;KRT5;ITGB1;IQGAP1;GM9733;ITGA6;NECTIN1;PTK2B;VASP;ACTN1;FBLIM1;CD151;LIMS1;SIRPA;GM5150;PLEC;CTNNA1;PXN
RA_Toll_Like_Receptor_7/8_(TLR7/8)_Cascade%R-MMU-168181	0.00644122	0.0153086	0.355355	1.55934	3	62	DUSP6;DUSP7;NFKB1;MAP2K4;NFKB2;PPP2CA;UBE2N;RELA;ATF1;HMGB1;PPP2R1B;MAPKAPK2;TNIP2;CD14;NFKBIB;MAP3K7;DUSP4;MAPK14;PPP2CB;PPP2R1A;TLR4;VRK3;RIPK2;TICAM1;MAPKAPK3;MAPK11;CUL1;IKBKB;TLR7;UBE2V1;TAB3;ECSIT;FBXW11;UBB;JUN
RA_Asymmetric_localization_of_PCP_proteins%R-MMU-4608870	0.00654664	0.0154562	0.412719	1.66737	3	42	PSMD2;PSMC4;PSMD12;PSMD6;PSMA7;PSMC3;PSMC5;PSMD11;PSMD14;PSMD1;PSMD3;PSME3;PSMD13;PSMC1;PSMD4;PSMD7;PSMC2;PSMC6;PSME4;PSMD10;PSMB6;PSMB5
RA_Apoptotic_execution_phase%R-MMU-75153	0.00653595	0.0154562	0.413953	1.68107	3	43	DSG3;KPNB1;CASP3;CLSPN;LMNB1;VIM;DNM1L;HMGB2;CASP6;HMGB1;LMNA;ACIN1;PLEC;CASP7;DBNL;KPNA1;DFFA;ROCK1
RA_RHO_GTPases_Activate_WASPs_and_WAVEs%R-MMU-5663213	0.0066335	0.0156095	0.471348	1.77383	3	31	ARPC2;ARPC1B;RAC1;ARPC3;ACTR2;ARPC4;ACTR3;ARPC5;CYFIP1;WAS;CDC42;BTK;GRB2;BRK1;NCKAP1L;PTK2;WIPF1;ARPC1A;ABI1
KEGG_Mismatch_repair%mmu03430	0.00361664	0.0158913	0.607497	2.08459	1	22	PCNA;RFC2;EXO1;LIG1;RFC5;RFC1;POLD1;POLD2;RFC4;POLD3;RPA2;RFC3;MSH6;MSH2;RPA3;RPA1
RA_Branched-chain_amino_acid_catabolism%R-MMU-70895	0.00726392	0.0170368	-0.53627	-1.81949	2	18	ALDH6A1;ACAD8;MCCC1;HIBADH;IVD;ECHS1;BCAT2;MCCC2;ACADSB;PPM1K;BCKDHB;AUH;HIBCH
RA_Striated_Muscle_Contraction%R-MMU-390522	0.0075188	0.0175767	-0.447026	-1.7723	2	31	TMOD2;MYH8;TMOD4;TNNT2;TNNI1;DMD;TNNI3;DES;TMOD1;TPM1;ACTA1;ACTN2;TNNC2;TCAP;MYL3;MYL1;TNNT1;MYH3;TNNI2;MYL2;TPM2;TNNT3;NEB;TNNC1;ACTN3;TMOD3
RA_ECM_proteoglycans%R-MMU-3000178	0.00767263	0.0178777	-0.394486	-1.64319	2	38	ITGB5;COL1A2;MATN4;COL9A3;SPARC;COL2A1;COL9A1;COL6A6;DCN;COMP;MATN3;ACAN;BGN;ITGA8;COL1A1;APP;ITGA9;HAPLN1
RA_COPI-mediated_anterograde_transport%R-MMU-6807878	0.00794913	0.0184617	0.352645	1.59478	4	70	TUBB6;TUBA1B;NSF;TMED9;ARF1;TMED2;TMED10;CAPZB;ARCN1;COPB2;DYNC1LI1;COPG1;DYNLL1;COPB1;USO1;COPZ1;ARF4;TUBB4B;CAPZA2;RAB1A;GBF1;COPA;TMED7;GOSR2;DYNC1H1;ACTR10;DCTN4;DYNC1I2;NAPA;KDELR2;ARFGAP2
RA_Peroxisomal_protein_import%R-MMU-9033241	0.00802139	0.018569	-0.384943	-1.71371	2	52	ACOX3;CAT;CRAT;IDH1;HSD17B4;DECR2;MLYCD;GNPAT;ACOX1;GSTK1;ACOT1;ACOT2;MPV17;ZFAND6;ECH1;ACAA1B;HMGCL;PEX6;EHHADH;NUDT7;PEX12;ACOT4;PEX1;AMACR;DDO;SCP2;PEX5L;PAOX
RA_RNA_Polymerase_III_Transcription%R-MMU-74158	0.00822368	0.0186735	0.432402	1.64616	4	33	BDP1;POLR2F;GTF3C1;GTF3C2;POLR3D;POLR2E;POLR3B;GTF3C5;POLR3C;POLR1C;POLR2L;GTF3C3;POLR3F;SNAPC4;GTF3C6;POLR2H;GTF3C4;POLR3A;TBP;POLR3H;POLR2K;CRCP;POLR3E
RA_RNA_Polymerase_III_Transcription_Initiation%R-MMU-76046	0.00822368	0.0186735	0.432402	1.64616	4	33	BDP1;POLR2F;GTF3C1;GTF3C2;POLR3D;POLR2E;POLR3B;GTF3C5;POLR3C;POLR1C;POLR2L;GTF3C3;POLR3F;SNAPC4;GTF3C6;POLR2H;GTF3C4;POLR3A;TBP;POLR3H;POLR2K;CRCP;POLR3E
RA_E3_ubiquitin_ligases_ubiquitinate_target_proteins%R-MMU-8866654	0.00822368	0.0186735	0.438248	1.66842	4	33	PCNA;RAD18;UBE2N;BCL10;LEO1;UBE2L3;UBE2D3;RNF40;UBE2E1;RRAGA;UBE2A;WAC;CTR9
RA_Cyclin_D_associated_events_in_G1%R-MMU-69231	0.00822368	0.0186735	0.467592	1.78013	4	33	TFDP1;CDK6;E2F4;CCNE1;RBL1;SKP2;PPP2CA;CKS1B;CCNE2;E2F1;PPP2R2A;PPP2R1B;CCND3;E2F2
RA_G1_Phase%R-MMU-69236	0.00822368	0.0186735	0.467592	1.78013	4	33	TFDP1;CDK6;E2F4;CCNE1;RBL1;SKP2;PPP2CA;CKS1B;CCNE2;E2F1;PPP2R2A;PPP2R1B;CCND3;E2F2
RA_Regulated_Necrosis%R-MMU-5218859	0.00818331	0.0186735	0.407709	1.64713	4	42	HSP90AA1;RIPK3;CYCS;HMGB1;SDCBP;RIPK1;CHMP4B;GZMB;FLOT2;BAX;BIRC3;TNFRSF10B;CDC37;MLKL;CASP8;PDCD6IP;GSDMD;IL1B;CASP4;CASP1;CHMP2A;FLOT1;UBB;CHMP6;TRADD;XIAP;TNFSF10;GSDME;FAS;UBA52;STUB1;TRAF2;IL1A;PELI1
RA_Synthesis_of_active_ubiquitin:_roles_of_E1_and_E2_enzymes%R-MMU-8866652	0.00825083	0.0186757	0.472233	1.73595	4	28	UBA1;UBE2S;UBE2C;CDC34;UBE2L3;UBE2T;UBE2Z;UBE2E1;USP5;UBE2A;UBA6;UCHL3;UBE2Q2;USP9X;OTULIN
RA_RMTs_methylate_histone_arginines%R-MMU-3214858	0.00833333	0.0187434	0.470974	1.71503	4	27	H2AC4;RBBP7;ACTL6A;SMARCA4;PRMT1;SMARCC1;CARM1;ARID1A;WDR5;SMARCE1;PRMT5;RPS2;WDR77;PRMT3;SMARCD1;PRMT6;SMARCB1
RA_Antigen_Presentation:_Folding,_assembly_and_peptide_loading_of_class_I_MHC%R-MMU-983170	0.00833333	0.0187434	0.472875	1.72195	4	27	CALR;SEC24B;SEC13;HSPA5;CANX;SEC24C;SEC24D;ERAP1;SEC23A;SEC31A;H2-Q10;TAP1;H2-T24;H2-M3;SEC24A;TAPBP;TAP2;B2M;H2-Q4;H2-T22;H2-K1
KEGG_ABC_transporters%mmu02010	0.0045045	0.0194971	-0.467861	-1.91464	1	36	ABCC5;ABCA5;ABCA3;ABCA4;ABCA9;DEFB1;ABCA2;ABCA8A;ABCC6;ABCA1;ABCA6;ABCC9;ABCD4;ABCA8B;ABCB4
KEGG_Fatty_acid_degradation%mmu00071	0.00460829	0.019653	-0.456618	-1.91566	1	39	ACOX3;ADH7;ADH1;ACADM;ACSL5;ACSL6;ACSBG1;ACSL1;ECHS1;ALDH2;ACOX1;CPT1C;ACADSB;ACAA1B;ECI1;CPT1B;EHHADH;ALDH3A2;HADH;CYP2U1
KEGG_Natural_killer_cell_mediated_cytotoxicity%mmu04650	0.00484653	0.0203695	0.390074	1.78453	2	73	CASP3;ICAM1;MAP2K1;ULBP1;PTK2B;RAC1;CD244A;IFNGR1;SHC1;ICAM2;LCK;NRAS;ITGB2;KRAS;PLCG2;VAV3;RAC2;IFNGR2;TYROBP;GZMB;SYK;IFNAR2;ITGAL;TNF;LCP2;GRB2;TNFRSF10B;PIK3CD;IFNAR1;VAV2;PTPN6;VAV1;SH3BP2;FCER1G;PPP3R1;MAP2K2;CD48;KLRK1;HRAS;PRKCG;BID
KEGG_Antigen_processing_and_presentation%mmu04612	0.00505051	0.02062	0.406826	1.72725	2	52	HSP90AA1;HSPA8;CALR;HSPA4;PDIA3;NFYB;HSPA5;NFYA;CANX;NFYC;H2-DMB1;HSP90AB1;PSME3;IFI30;TNF;LGMN;CTSB;H2-Q10;CTSS;PSME2B;H2-DMB2;H2-DMA;TAP1;CIITA;H2-T24;H2-M3;H2-AB1;PSME1;TAPBP;TAP2;B2M;H2-Q4;CD74;H2-AA;H2-T22;H2-K1
KEGG_Cytosolic_DNA-sensing_pathway%mmu04623	0.00511945	0.02062	0.438666	1.80847	2	46	RIPK3;NFKB1;RELA;POLR2F;POLR1D;POLR3D;RIPK1;POLR2E;TBK1;CHUK;POLR3B;POLR3C;NFKBIB;POLR1C;POLR2L;CGAS;IL6;TREX1;ADAR;POLR3F;AIM2;IL1B;IKBKB;DDX58;IRF7;POLR2H;CASP1;CCL4;IRF3;ZBP1;POLR3A;POLR3H;POLR2K;NFKBIA;POLR3E;IFI202B;PYCARD
KEGG_Protein_digestion_and_absorption%mmu04974	0.00511509	0.02062	-0.362236	-1.76073	1	72	COL7A1;COL4A5;COL11A2;MME;COL4A6;COL16A1;COL27A1;COL11A1;COL1A2;COL9A3;COL2A1;ELN;SLC9A3;SLC36A2;COL9A1;COL6A6;COL4A4;COL9A2;ATP1B2;COL8A1;COL17A1;COL20A1;COL1A1;COL8A2;SLC8A3;FXYD2;COL25A1;ACE2;COL4A3;COL22A1;COL14A1;COL24A1;SLC15A1
KEGG_Malaria%mmu05144	0.00519931	0.0206548	0.450132	1.80894	2	41	ICAM1;TGFB1;THBS2;CD81;IL10;MYD88;MET;ITGB2;CCL2;SELE;THBS4;SELP;CCL12;KLRB1B;ITGAL;TNF;THBS1;TLR2;IL6;TLR4;PECAM1;HGF;CD40;KLRK1;IL1B
KEGG_Basal_transcription_factors%mmu03022	0.00528169	0.0206985	0.473273	1.87449	2	39	GTF2F1;TAF5;GTF2H1;TAF12;TAF4B;GTF2F2;TAF2;GTF2E1;ERCC3;GTF2E2;GTF2H4;TBPL1;TAF6;GTF2A2;TAF10;TAF15;TAF11;TAF5L;TAF6L;GTF2H3;GTF2H5;TAF1;TAF3;GTF2B;GTF2A1;TBP;CCNH;TAF7
RA_Semaphorin_interactions%R-MMU-373755	0.00981997	0.0220177	0.400053	1.6162	5	42	HSP90AA1;RAC1;DPYSL3;RHOA;ROCK2;TLN1;PAK2;RND1;SEMA3A;LIMK1;FES;HSP90AB1;FARP2;RHOC;SEMA4A;PTPRC;SEMA4D;ROCK1;ARHGAP35;TREM2;DPYSL2;SEMA6D
KEGG_Cushing_syndrome%mmu04934	0.00571429	0.0220952	-0.272174	-1.47054	1	127	AXIN2;ADCY6;ADCY9;WNT10B;FZD9;CDKN1B;WNT5B;DVL2;FZD7;ITPR3;KCNK2;FZD2;WNT9A;WNT7B;TCF7L1;WNT3A;FZD8;PDE8B;MAPK3;WNT6;APC2;WNT11;FZD1;CAMK2B;FZD10;ADCY1;CAMK2A;MC2R;CDKN2B;WDR5B;WNT16;KMT2A;ADCY2;FZD3
RA_Antiviral_mechanism_by_IFN-stimulated_genes%R-MMU-1169410	0.00995025	0.0222399	0.456478	1.71787	5	31	PDE12;EIF4G1;EIF4G2;EIF4A1;ABCE1;EIF4A3;UBE2N;FLNB;EIF4E;EIF4G3;EIF4E2;EIF4E3;UBE2E1;TRIM25;EIF2AK2;RNASEL;DDX58;IFIT1BL2;USP18;IRF3;MX2;UBA7;UBE2L6;ISG15;OASL1
RA_Potassium_Channels%R-MMU-1296071	0.0100756	0.0224496	-0.39078	-1.70295	3	44	GABBR1;KCNA2;KCNJ16;KCNJ2;KCNJ15;KCNK2;KCNJ8;KCNN3;KCNA6;KCNK7;KCNS1;ABCC9;KCNA1;KCNB1;KCNG4;KCNJ11;KCNMA1;KCNC1;KCNQ3;KCNA7;HCN1
RA_Peroxisomal_lipid_metabolism%R-MMU-390918	0.0101523	0.0224866	-0.48678	-1.74996	3	23	ACOX3;CRAT;HSD17B4;DECR2;MLYCD;ACOX1;ACOT6;ACAA1B;EHHADH;ALDH3A2;ACBD5;ACOT4;ACOXL;AMACR;ACOX2;HACL1
RA_CTLA4_inhibitory_signaling%R-MMU-389513	0.0101868	0.0224866	0.5177	1.66266	5	18	AKT1;PPP2CA;LCK;PPP2R1B;LYN;CD80;PPP2CB;CD86;AKT2;YES1;FYN
RA_Collagen_degradation%R-MMU-1442490	0.0101781	0.0224866	-0.398729	-1.67779	3	39	COL7A1;COL4A5;COL11A2;COL4A6;MMP2;COL11A1;COL1A2;COL2A1;CTSK;COL6A6;COL4A4;COL8A1;MMP11;COL1A1;COL8A2
RA_Cell-extracellular_matrix_interactions%R-MMU-446353	0.010274	0.0226091	0.573931	1.75127	5	15	FLNA;ITGB1;VASP;ACTN1;FBLIM1;LIMS1;PXN;ILK;PARVB;PARVA
KEGG_Non-alcoholic_fatty_liver_disease%mmu04932	0.00597015	0.0227808	0.318245	1.63891	3	136	CASP3;TNFRSF1A;TGFB1;AKT1;NFKB1;EIF2S1;MAP3K5;SDHD;CYCS;MLX;CYC1;ATF4;COX5B;RELA;UQCRB;RAC1;UQCRQ;UQCR10;COX5A;NDUFA1;PRKAB1;COX6A1;UQCRC2;COX8A;NDUFV2;COX7B;SOCS3;UQCR11;NDUFA12;UQCRC1;NDUFB6;NDUFA11;NDUFS8;CDC42;NDUFA10;NDUFB7;UQCRFS1;COX7C;NDUFA9;TNF;BAX;MAP3K11;NDUFB10;CASP7;NDUFV1;PIK3CD;SDHA;IL6;NDUFA8;MAPK14;SDHB;BCL2L11;NDUFA5;CASP8;NDUFAB1;COX7A2;NDUFC2;NDUFS1;COX6C;MAPK11;GSK3A;IL1B;IKB…
KEGG_Propanoate_metabolism%mmu00640	0.00662252	0.0244726	-0.449973	-1.73376	2	28	ACSS2;ACOX3;ALDH6A1;ACACB;PCCB;ABAT;MLYCD;ECHS1;MCEE;LDHB;ACOX1;BCKDHA;ACSS3;EHHADH
KEGG_Pancreatic_cancer%mmu05212	0.00665557	0.0244726	0.382415	1.72798	3	71	BRCA2;CDK6;STAT3;TGFB1;AKT1;NFKB1;TGFBR2;MAP2K1;TGFA;PLD1;E2F1;RELA;RAC1;TGFBR1;RALB;VEGFA;TRP53;RALGDS;JAK1;RPS6KB1;KRAS;E2F2;RAC2;RALBP1;CDC42;CHUK;E2F3;BAX;RPS6KB2
KEGG_Acute_myeloid_leukemia%mmu05221	0.00666667	0.0244726	0.372021	1.64032	3	63	DUSP6;CCNA2;STAT3;EIF4EBP1;AKT1;NFKB1;MAP2K1;MYC;PPARD;STAT5A;RELA;NRAS;RPS6KB1;RARA;KRAS;CHUK;RUNX1;CD14;TCF7;ITGAM;RPS6KB2;GRB2;PIK3CD;PIM2;BCL2A1D;SPI1;FLT3;MAP2K2;MTOR;BAD;BCL2A1B;HRAS;IKBKB;AKT2;CSF1R;PIM1;PML;FCGR1
RA_Regulation_of_TP53_Activity%R-MMU-5633007	0.0121029	0.0265518	0.308559	1.52155	7	110	CCNA2;DNA2;AURKB;SSRP1;RFC2;TOPBP1;EXO1;RBBP7;TPX2;PPP2CA;RFC5;TAF5;BLM;HDAC1;PRKAB1;BRPF1;TAF12;RFC4;HIPK1;BRD7;PPP2R1B;TAF4B;GATAD2A;RFC3;RBBP4;PRMT5;PIP4K2A;PIN1;KMT5A;MBD3;TAF6;TAF10;PPP2CB;PPP2R1A;MTA2;ATRIP;TAF15;PDPK1;RMI2;RPA3;CSNK2B;MDM2;RAD9A;RPA1;MTOR
KEGG_One_carbon_pool_by_folate%mmu00670	0.00736648	0.0267035	0.614275	1.98289	3	18	MTHFD1L;TYMS;SHMT1;MTHFD2;GART;MTHFD1;SHMT2;ATIC;DHFR;ALDH1L2
RA_SUMOylation_of_intracellular_receptors%R-MMU-4090294	0.0125313	0.0274075	-0.533785	-1.83482	4	20	NR3C1;THRA;PIAS3;AR;PPARA;THRB;RORA;RXRA
KEGG_Longevity_regulating_pathway%mmu04211	0.00775194	0.0277539	-0.302184	-1.50419	2	82	SESN3;SESN1;ADCY6;ADCY9;PIK3R2;RB1CC1;CAT;PIK3R1;FOXO3;ULK1;IGF1;IRS1;ADIPOQ;PRKAG2;TSC1;PRKAA2;FOXO1;PIK3CB;PRKAB2;ADCY1;ATG13;TSC2;ADIPOR1;PRKAG3;ADCY2;PPARGC1A
KEGG_C-type_lectin_receptor_signaling_pathway%mmu04625	0.00788644	0.0278911	0.338015	1.64652	4	96	BCL3;CD209E;AKT1;NFKB1;CALM1;RRAS2;MAP3K14;NFKB2;ITPR2;CD209A;IL10;RELA;BCL10;RHOA;NRAS;CBLB;PTGS2;KRAS;PLCG2;MAPKAPK2;CHUK;IRF9;PLK3;SYK;TNF;CD209D;PIK3CD;CLEC4N;CLEC7A;LSP1;RELB;IL6;EGR2;MAPK14;FCER1G;CLEC4E;PPP3R1;MDM2;STAT1;CARD9;CASP8;MALT1;CLEC4D;NLRP3;HRAS;MAPK11;IL1B;IRF1;IKBKB;AKT2;KSR1;EGR3;STAT2;CASP1
RA_RHOD_GTPase_cycle%R-MMU-9013405	0.0130081	0.0283633	0.395229	1.62265	7	45	DEPDC1B;RACGAP1;PAK6;LBR;LMNB1;EMD;LMAN1;CAPZB;ACTN1;DIAPH3;VAMP3;ARHGAP21;ARHGAP1;ANKFY1;CPNE8;ARHGAP26;DIAPH1;DIAPH2;MCAM;ARHGAP35;ESYT1
RA_PIP3_activates_AKT_signaling%R-MMU-1257604	0.0132939	0.0288981	0.276051	1.45729	8	164	AKT1;TNKS2;RBBP7;TRIM27;AREG;PSMD2;PPP2CA;PSMC4;PSMD12;TGFA;IRAK4;PSMD6;MYD88;RHEB;PSMA7;RAC1;HDAC1;HBEGF;EPGN;PSMC3;LCK;PSMC5;PSMD11;PSMD14;PPP2R1B;GATAD2A;IL1RL1;PSMD1;RAC2;SUZ12;EED;PSMD3;RBBP4;RHOG;PSME3;LAMTOR3;PSMD13;EZH2;TRIB3;PIP4K2A;RPS6KB2;PSMC1;GRB2;PHC2;TNKS;PIK3CD;PSMD4;FGF23;PSMD7;PSMC2;PSMC6;RRAGA;MBD3;CD80;PSME4;PPP2CB;VAV1;MTA2;PSMD10;LAMTOR5;PDPK1;CSNK2B;HGF;MDM2
RA_MAP2K_and_MAPK_activation%R-MMU-5674135	0.0134003	0.0290408	0.455108	1.64058	7	26	FN1;ACTG1;VCL;ACTB;IQGAP1;RAP1B;RAP1A;TLN1;APBB1IP;KRAS;ITGA2B;LAMTOR3;ITGB3;ARRB2;MAP2K2;HRAS;MARK3
RA_Clathrin-mediated_endocytosis%R-MMU-8856828	0.0136157	0.0294182	0.304386	1.51106	8	112	HSPA8;TFRC;ACTG1;STON2;ARPC2;CLTC;ACTB;AGFG1;M6PR;AREG;ARF6;TGFA;ARPC3;ACTR2;SH3KBP1;PICALM;ARPC4;HBEGF;EPGN;COPS6;DAB2;ACTR3;TACR1;AP2S1;ARPC5;AP2M1;VAMP3;NEDD8;STAM2;RAB5C;CTTN;NECAP1;AP2A2;COPS2;GRB2;DNM2;HIP1;COPS4;COPS8;SH3GL1;COPS3;COPS5;AP2A1;CHRM2;ARRB2
KEGG_Pyrimidine_metabolism%mmu00240	0.00859107	0.0295135	0.424788	1.73769	4	45	RRM2;CAD;TK1;RRM1;TYMS;NME2;UCK2;DUT;NME1;DTYMK;UMPS;CTPS;ENTPD1;CMPK1;DCTPP1;ENPP1;DCTD;UPP1
KEGG_N-Glycan_biosynthesis%mmu00510	0.00853242	0.0295135	0.423539	1.7461	4	46	STT3A;RPN2;RPN1;B4GALT1;DDOST;STT3B;MGAT2;ALG8;ALG10B;MOGS;DPAGT1;MAN2A1;GANAB;DAD1;TUSC3;ALG3;ALG9;MGAT1;FUT8;DPM2;MGAT4B
KEGG_Amino_sugar_and_nucleotide_sugar_metabolism%mmu00520	0.00865052	0.0295135	0.415955	1.69641	4	44	UAP1;UGDH;GMPPB;GPI1;HK2;PMM2;CMAH;GMDS;HK1;GALE;GNPNAT1;PGM3;PGM2;NPL;MPI;CMAS;NANS;UXS1;CHIT1;CYB5R1;GALK1
RA_VEGFA-VEGFR2_Pathway%R-MMU-4420097	0.0139969	0.0301504	0.332167	1.55449	8	84	HSP90AA1;SHB;AKT1;CALM1;NOS3;PTK2B;RAC1;CRK;RHOA;ROCK2;VEGFA;ELMO2;PAK2;CYFIP1;KRAS;VAV3;MAPKAPK2;NCF2;CDC42;NCF4;CTNNA1;PXN;NCF1;CYBA;TRIB3;BRK1;CYBB;NCKAP1L;ROCK1;VAV2;VAV1;PTK2;ITGB3;RASA1;PDPK1;ELMO1;MTOR;CDH5;MAPKAPK3;HRAS;AKT2;ABI1;FYN
KEGG_Intestinal_immune_network_for_IgA_production%mmu04672	0.00900901	0.0303792	0.543341	1.96169	4	27	LTBR;TGFB1;MAP3K14;IL10;CXCL12;H2-DMB1;ITGB7;ITGA4;CD80;IL6;TNFRSF13B;ICOSL;CD40;CXCR4;H2-DMB2;CD86;H2-DMA;IL15RA
RA_Signaling_by_FGFR2%R-MMU-5654738	0.0143541	0.0308267	0.363498	1.55436	8	55	HNRNPF;FGFBP1;GTF2F1;HNRNPA1;PPP2CA;POLR2F;HNRNPM;FGFBP3;CBL;SHC1;NCBP1;HNRNPH1;POLR2A;KRAS;GTF2F2;POLR2B;POLR2E;TIAL1;GRB2;TIA1;POLR2L;POLR2D;FGF23;SPRY2;PPP2CB
RA_Formation_of_the_ternary_complex,_and_subsequently,_the_43S_complex%R-MMU-72695	0.01473	0.0308896	0.384595	1.58227	8	46	EIF3C;EIF2S2;EIF2S1;EIF3B;EIF3A;EIF3D;EIF3L;EIF2S3X;EIF3J2;EIF1AX;EIF3J1;RPS2;EIF3I;EIF3G
RA_Toll_Like_Receptor_9_(TLR9)_Cascade%R-MMU-168138	0.0145396	0.0308896	0.347884	1.5429	8	66	DUSP6;DUSP7;NFKB1;MAP2K4;NFKB2;PPP2CA;UBE2N;RELA;ATF1;RBSN;HMGB1;PPP2R1B;MAPKAPK2;TNIP2;CD14;EEA1;NFKBIB;MAP3K7;DUSP4;MAPK14;PPP2CB;PPP2R1A;TLR4;VRK3;RIPK2;TICAM1;MAPKAPK3;MAPK11;CUL1;IKBKB;UBE2V1;TAB3;ECSIT;FBXW11;UBB
RA_Interleukin-17_signaling%R-MMU-448424	0.01473	0.0308896	0.373125	1.53508	8	46	DUSP6;DUSP7;NFKB1;MAP2K4;PPP2CA;UBE2N;ATF1;PPP2R1B;MAPKAPK2;TNIP2;MAP3K7;DUSP4;MAPK14;PPP2CB;PPP2R1A;VRK3;RIPK2;MAPKAPK3;MAPK11;CUL1;UBE2V1;TAB3;FBXW11;UBB;JUN
RA_MAP_kinase_activation%R-MMU-450294	0.01473	0.0308896	0.373125	1.53508	8	46	DUSP6;DUSP7;NFKB1;MAP2K4;PPP2CA;UBE2N;ATF1;PPP2R1B;MAPKAPK2;TNIP2;MAP3K7;DUSP4;MAPK14;PPP2CB;PPP2R1A;VRK3;RIPK2;MAPKAPK3;MAPK11;CUL1;UBE2V1;TAB3;FBXW11;UBB;JUN
RA_TRAF6_mediated_induction_of_NFkB_and_MAP_kinases_upon_TLR7/8_or_9_activation%R-MMU-975138	0.0145867	0.0308896	0.352053	1.54237	8	61	DUSP6;DUSP7;NFKB1;MAP2K4;NFKB2;PPP2CA;UBE2N;RELA;ATF1;HMGB1;PPP2R1B;MAPKAPK2;TNIP2;CD14;NFKBIB;MAP3K7;DUSP4;MAPK14;PPP2CB;PPP2R1A;TLR4;VRK3;RIPK2;TICAM1;MAPKAPK3;MAPK11;CUL1;IKBKB;UBE2V1;TAB3;ECSIT;FBXW11;UBB;JUN
RA_MyD88_dependent_cascade_initiated_on_endosome%R-MMU-975155	0.0145867	0.0308896	0.352053	1.54237	8	61	DUSP6;DUSP7;NFKB1;MAP2K4;NFKB2;PPP2CA;UBE2N;RELA;ATF1;HMGB1;PPP2R1B;MAPKAPK2;TNIP2;CD14;NFKBIB;MAP3K7;DUSP4;MAPK14;PPP2CB;PPP2R1A;TLR4;VRK3;RIPK2;TICAM1;MAPKAPK3;MAPK11;CUL1;IKBKB;UBE2V1;TAB3;ECSIT;FBXW11;UBB;JUN
RA_RHOJ_GTPase_cycle%R-MMU-9013409	0.01473	0.0308896	0.370893	1.5259	8	46	GJA1;TFRC;DEPDC1B;STOM;IQGAP3;PAK2;SNAP23;DIAPH3;VAMP3;WAS;ARHGAP21;CDC42;ARHGAP1;FMNL3;CPNE8;ARHGAP26;ARHGEF7
RA_Regulation_of_FZD_by_ubiquitination%R-MMU-4641263	0.0144928	0.0308896	-0.521467	-1.74157	5	17	RSPO3;RNF43;RSPO1;ZNRF3;WNT3A;FZD8;LRP6
RA_Signaling_by_Nuclear_Receptors%R-MMU-9006931	0.014881	0.0311147	0.294566	1.50526	9	133	HSP90AA1;PTGES3;ALDH1A3;GTF2F1;PPP5C;CALM1;XPO1;MYC;PPARD;AREG;PRMT1;CBFB;TGFA;PPID;FABP5;CARM1;GNG5;POLR2F;MED1;HDAC1;HBEGF;EPGN;SHC1;CAV2;ZDHHC21;FKBP4;KRAS;TLE3;GNAI2;GTF2F2;POLR2B;POLR2E;UHMK1;HSP90AB1;MMP9;S1PR3;DLAT;ALDH1A2;TBL1XR1;DLD;DHRS9;KDM1A;ZFP217;POLR2L;POLR2D;ZDHHC7;MMP3;GTF2A2
RA_Chondroitin_sulfate/dermatan_sulfate_metabolism%R-MMU-1793185	0.0153453	0.0319917	-0.381588	-1.58947	5	38	GPC3;GPC6;GPC2;DCN;CHST12;CHST15;XYLT2;CHST3;GPC4;CSPG4;BGN;CSGALNACT1;CSPG5;ARSB;SDC2;CHST14;HEXB
RA_RHOQ_GTPase_cycle%R-MMU-9013406	0.0158479	0.0329432	0.366767	1.54228	9	51	GJA1;TFRC;DEPDC1B;STOM;CDC42EP3;IQGAP1;IQGAP3;PAK2;SNAP23;DIAPH3;VAMP3;ARHGAP21;CDC42;ARHGAP1;CPNE8;ARHGAP26;ARHGEF7
RA_COPII-mediated_vesicle_transport%R-MMU-204005	0.0165017	0.0342025	0.351758	1.52736	9	60	NSF;TFG;SEC24B;AREG;SEC13;TGFA;TMED2;TMED10;LMAN1;USO1;ANKRD28;SEC24C;SEC24D;PPP6R1;SEC16A;CTSC;F5;PREB;CSNK1D;MCFD2;RAB1A;SEC23A;SEC31A
RA_DNA_Damage_Recognition_in_GG-NER%R-MMU-5696394	0.0165837	0.0342731	0.428411	1.61224	9	31	ACTB;ACTL6A;RUVBL1;COPS6;RAD23B;CUL4B;INO80C;COPS2;COPS4;COPS8;YY1;COPS3;PARP2;INO80;COPS5;MCRS1
RA_Cargo_concentration_in_the_ER%R-MMU-5694530	0.0167504	0.034418	0.444035	1.60066	9	26	SEC24B;AREG;TGFA;TMED2;TMED10;LMAN1;SEC24C;SEC24D;CTSC;F5;PREB;MCFD2;SEC23A;LMAN2;CTSZ;GOSR2
RA_Interleukin-6_family_signaling%R-MMU-6783589	0.0167224	0.034418	0.504028	1.65339	9	19	STAT3;OSMR;CLCF1;IL6ST;CBL;SOCS3;JAK2;LIF;IL6;OSM;IL31RA
RA_Synthesis_of_very_long-chain_fatty_acyl-CoAs%R-MMU-75876	0.0169492	0.0347263	-0.516613	-1.7528	6	18	ELOVL5;ACSL5;ACSL6;ACSBG1;ACSL1;HACD2;ELOVL6;TECR;ACSL3
KEGG_Pentose_phosphate_pathway%mmu00030	0.0109489	0.0348921	0.505876	1.77694	5	24	TKT;G6PDX;PRPS1;GPI1;PFKL;PGD;PRPS1L3;PGM2;PFKP;DERA;TALDO1;H6PD
KEGG_Protein_export%mmu03060	0.0108696	0.0348921	0.500219	1.79004	5	26	SEC61A1;SRP72;HSPA5;SEC11A;SEC61B;SRPR;SPCS3;SRP19;SRPRB;SEC61G;SPCS2;SRP68;SRP54B;SRP9;SPCS1;SRP54C;SEC61A2
KEGG_Leukocyte_transendothelial_migration%mmu04670	0.0109375	0.0348921	0.334272	1.61341	6	92	THY1;ICAM1;ACTG1;MSN;VCL;ACTB;ITK;ITGB1;PTK2B;VASP;ACTN1;RAC1;RAP1B;EZR;RHOA;RAP1A;ROCK2;ITGB2;CXCL12;PLCG2;VAV3;NCF2;GNAI2;RAC2;CDC42;NCF4;ACTN4;MMP9;CTNNA1;PXN;ITGAL;NCF1;CYBA;ITGAM;CYBB;PIK3CD;ITGA4;ROCK1;VAV2;ARHGAP35;MYL12A;MAPK14;VAV1;PTK2;RHOH;MYL12B;PECAM1
KEGG_Allograft_rejection%mmu05330	0.0108696	0.0348921	0.490645	1.7414	5	25	IL10;H2-DMB1;GZMB;TNF;CD80;H2-Q10;CD40;H2-DMB2;CD86;H2-DMA;H2-T24;H2-M3;H2-AB1;H2-Q4;H2-AA;H2-T22;H2-K1;FAS;H2-T23;H2-EB1;H2-Q7
KEGG_Graft-versus-host_disease%mmu05332	0.0108696	0.0348921	0.488577	1.74838	5	26	H2-DMB1;GZMB;TNF;CD80;IL6;H2-Q10;H2-DMB2;CD86;H2-DMA;IL1B;H2-T24;H2-M3;H2-AB1;H2-Q4;H2-AA;H2-T22;H2-K1;FAS;H2-T23;IL1A;H2-EB1;H2-Q7
RA_Signaling_by_VEGF%R-MMU-194138	0.0173228	0.035297	0.319921	1.51903	10	92	HSP90AA1;SHB;AKT1;CALM1;NOS3;PTK2B;NRP2;RAC1;CRK;RHOA;ROCK2;VEGFA;ELMO2;PAK2;CYFIP1;KRAS;VAV3;MAPKAPK2;NCF2;CDC42;NCF4;CTNNA1;PXN;NCF1;CYBA;TRIB3;BRK1;CYBB;FLT1;NCKAP1L;ROCK1;VAV2;VAV1;PTK2;ITGB3;RASA1;PDPK1;ELMO1;MTOR;CDH5;MAPKAPK3;HRAS;AKT2;PGF;ABI1
RA_A_tetrasaccharide_linker_sequence_is_required_for_GAG_synthesis%R-MMU-1971475	0.0173267	0.035297	-0.485617	-1.65735	6	19	GPC3;GPC6;GPC2;DCN;XYLT2;GPC4;CSPG4;BGN;CSPG5;SDC2
RA_Complex_I_biogenesis%R-MMU-6799198	0.0178862	0.0363329	0.372369	1.5288	10	45	NDUFA1;NDUFAF4;NDUFV2;NDUFA12;NDUFB6;NDUFS8;NDUFA10;NDUFAF2;NDUFB7;NDUFA9;NDUFB10;NDUFV1;NDUFA8;NDUFA5;NDUFAB1;NDUFC2;NDUFS1;NDUFAF5;NDUFS4;NDUFB8;TMEM186;ECSIT;NDUFAF6
RA_Senescence-Associated_Secretory_Phenotype_(SASP)%R-MMU-2559582	0.0179739	0.0364073	0.430796	1.60613	10	29	CCNA2;CDK6;UBE2S;UBE2C;ANAPC15;ANAPC1;ANAPC4;CDK2;CDC27;CEBPB;UBE2E1;FZR1
RA_Transcriptional_regulation_by_RUNX1%R-MMU-8878171	0.0182927	0.0368437	0.3076	1.49563	11	102	CDK6;ACTL6A;SMARCA4;PSMD2;PSMC4;PRMT1;CBFB;PSMD12;SMARCC1;PSMD6;PSMA7;HDAC1;PSMC3;PSMC5;PSMD11;PSMD14;CCND3;RYBP;PSMD1;PSMD3;ARID1A;WDR5;SMARCE1;PSME3;PSMD13;PSMC1;PHC2;PSMD4;PSMD7;PSMC2;PSMC6;PSME4;DPY30;PSMD10;CSNK2B;PSMB6;PSMB5;GATA2;SMARCD1;PRMT6;SIN3A;RING1;SMARCB1;EP300;PML;RBBP5;YAP1;BMI1;SIN3B
RA_FCERI_mediated_MAPK_activation%R-MMU-2871796	0.0182421	0.0368437	0.48832	1.62748	10	20	MAP2K4;RAC1;SHC1;PAK2;KRAS;PLCG2;VAV3;GRB2;FCER1A;VAV2;VAV1;HRAS;JUN;GRAP2;SOS1
KEGG_Retinol_metabolism%mmu00830	0.0117647	0.0368482	-0.398826	-1.68671	4	41	ADH7;AOX1;ADH1;BCO1;ALDH1A1;CYP2B19;CYP2W1;DHRS3;UGT1A1;SDR16C5;UGT1A6A;ALDH1A7;CYP2S1;CYP26B1;RDH12;AOX3
KEGG_Cytokine-cytokine_receptor_interaction%mmu04060	0.0118168	0.0368482	0.282996	1.48907	7	164	TNFRSF1A;LTBR;TGFB1;TNFRSF18;IL1R1;CSF1;OSMR;CXCL14;IL1RL2;NGF;TGFBR2;PF4;CX3CR1;IL13;TNFSF8;IL17RA;IL10;TNFSF14;IL13RA1;IL4RA;CLCF1;TNFRSF12A;TGFBR1;CCL24;IL19;IFNGR1;IL6ST;CCL6;TNFRSF21;CCR2;TSLP;LTB;CCL2;CCL9;CXCL12;CXCL1;IL1RL1;CCL7;IL17RC;CCL12;IFNGR2;CCL11;CRLF2;CSF2RA;CXCR2;IFNAR2;CSF2RB;CCR1;RELT;TNF;PPBP;TNFRSF1B;CSF2RB2;TNFRSF10B;TNFSF18;CCL20;IFNAR1;IL18RAP;LIF;IL6;TNFRSF13B;OSM;TNFSF9…
KEGG_Metabolism_of_xenobiotics_by_cytochrome_P450%mmu00980	0.0120192	0.0370806	-0.392507	-1.70146	4	46	GSTM1;GSTT3;EPHX1;ADH7;GSTA2;ADH1;ALDH3A1;GSTT1;DHDH;UGT1A1;GSTK1;CYP2F2;GSTM2;UGT1A6A;GSTM5;CYP2S1;MGST3;GSTP2
KEGG_Calcium_signaling_pathway%mmu04020	0.0122324	0.0373411	-0.247803	-1.42258	3	170	FGFR2;ADCY9;AVPR1A;PTGFR;PDE1C;ATP2B4;PDGFB;PHKB;ITPR3;CALM5;PLCD3;VEGFB;PHKA1;CACNA1E;PDGFRB;PDGFA;MCOLN1;FGFR3;PHKA2;FGFR1;NTRK3;F2R;STIM1;NTRK2;CAMK2B;CACNA1A;ADRB3;P2RX2;PLCE1;MYLK;ADCY1;CAMK2A;MYLK3;PLCG1;ADCY2;SLC8A3;FGF22;CASQ2;CASQ1;GRIN2D;SPHK1;ITPKC;P2RX6;FGF9;PTGER3;FGF18;MCOLN3;ADRA1B;NOS1;CAMK1;PLCB4;FGFR4;ITPKB;TNNC2;PHKG1;ADRB1;MCU;CACNA1G;EGF;PRKACB;MYLK2;ERBB4;PRKACA;RYR1;VEGFD;H…
KEGG_RNA_polymerase%mmu03020	0.0124113	0.0374926	0.482028	1.79758	6	30	POLR1A;POLR2F;POLR2J;POLR1E;POLR2A;POLR1D;POLR1B;POLR3D;POLR2B;POLR2E;CD3EAP;POLR3B;POLR3C;POLR1C;POLR2L;POLR2D;POLR3F;POLR2G;POLR2H;POLR3A;POLR2C;POLR3H;POLR2K;CRCP;POLR3E
KEGG_Various_types_of_N-glycan_biosynthesis%mmu00513	0.0125448	0.0375051	0.423015	1.63572	6	36	STT3A;RPN2;RPN1;B4GALT1;DDOST;STT3B;MGAT2;B4GALNT4;B4GALNT3;MAN2A1;DAD1;TUSC3;ALG3;ALG9;MGAT1;FUT8;MGAT4B
KEGG_HIF-1_signaling_pathway%mmu04066	0.0126783	0.0375174	0.320826	1.55901	7	95	ENO1B;LDHA;PGK1;TFRC;LTBR;STAT3;EIF4EBP1;AKT1;GAPDH;NFKB1;MAP2K1;NOS3;ELOB;RELA;EIF4E;HK2;PFKL;IFNGR1;ELOC;VEGFA;HK1;EIF4E2;RPS6KB1;HIF1A;PLCG2;IFNGR2;SERPINE1;PFKP;SLC2A1;RPS6KB2;HMOX1;CYBB;FLT1;PIK3CD
KEGG_Viral_protein_interaction_with_cytokine_and_cytokine_receptor%mmu04061	0.013468	0.0390572	0.357863	1.56076	7	61	TNFRSF1A;LTBR;CSF1;CXCL14;PF4;CX3CR1;IL10;TNFSF14;CCL24;IL19;IL6ST;CCL6;CCR2;CCL2;CCL9;CXCL12;CXCL1;CCL7;CCL12;CCL11;CXCR2;CCR1;TNF;PPBP;TNFRSF1B;TNFRSF10B;CCL20;IL18RAP;IL6;CXCL3;CCR5;CXCR4;IL10RB;CXCL2;CCL3;CSF1R;TNFRSF14;IL10RA
KEGG_Pertussis%mmu05133	0.0134003	0.0390572	0.364895	1.58508	7	60	CASP3;CFL1;NFKB1;CALM1;ITGA5;ITGB1;IL10;IRAK4;MYD88;RELA;RHOA;ITGB2;GNAI2;TIRAP;CD14;ITGAM;TNF;CASP7;C1QB;IL6;MAPK14;TLR4;IRF8;C3;NLRP3;TICAM1;C1QC;MAPK11;IRAK1;IL1B;IRF1
RA_COPI-independent_Golgi-to-ER_retrograde_traffic%R-MMU-6811436	0.0195759	0.0393171	0.39206	1.49906	11	34	TUBB6;TUBA1B;PAFAH1B2;RAB6A;CAPZB;DYNC1LI1;DYNLL1;GALNT1;TUBB4B;CAPZA2;DYNC1H1;ACTR10;DCTN4;DYNC1I2
RA_Intrinsic_Pathway_for_Apoptosis%R-MMU-109606	0.019802	0.0396596	0.434749	1.59816	11	28	CASP3;CYCS;YWHAZ;DYNLL1;NMT1;GZMB;PMAIP1;BAX;CASP7;AVEN;BCL2L11;PPP3R1;CASP8;BAD;GSDMD;BID;APAF1
RA_Aggrephagy%R-MMU-9646399	0.0199005	0.0397453	0.485928	1.61951	11	20	TUBB6;TUBA1B;VIM;UBE2N;DYNC1LI1;DYNLL1;HDAC6;PARK7;TUBB4B
RA_ISG15_antiviral_mechanism%R-MMU-1169408	0.02	0.0398324	0.428657	1.56093	11	27	EIF4G1;EIF4G2;EIF4A1;EIF4A3;UBE2N;FLNB;EIF4E;EIF4G3;EIF4E2;EIF4E3;UBE2E1;TRIM25;EIF2AK2;DDX58;IFIT1BL2;USP18;IRF3;MX2;UBA7;UBE2L6;ISG15
KEGG_Drug_metabolism%mmu00982	0.0141509	0.0406162	-0.378364	-1.62156	5	44	GSTM1;GSTT3;ADH7;AOX1;FMO5;GSTA2;ADH1;ALDH3A1;GSTT1;UGT1A1;GSTK1;FMO1;GSTM2;UGT1A6A;GSTM5;MGST3;GSTP2;AOX3;GSTA3;GSTM7;FMO2
KEGG_Small_cell_lung_cancer%mmu05222	0.0142857	0.0406162	0.328532	1.55377	8	85	FN1;CASP3;CDK6;CKS2;CCNE1;AKT1;NFKB1;COL4A1;CYCS;MYC;ITGB1;ITGA3;SKP2;COL4A2;CKS1B;ITGA6;CCNE2;E2F1;RELA;TRAF3;TRP53;PTGS2;CDK2;E2F2;LAMC2;ITGA2B;CHUK;E2F3;BAX;BIRC3
KEGG_Progesterone-mediated_oocyte_maturation%mmu04914	0.01473	0.0414727	0.339162	1.57719	8	80	HSP90AA1;CCNB1;CCNA2;CDK1;PLK1;KIF22;AKT1;AURKA;CCNB2;MAD2L1;MAP2K1;MAD1L1;BUB1;RPS6KA3;ANAPC15;ANAPC1;ANAPC4;CDC25A;CDK2;CDC27;CDC25C;KRAS;ADCY3;ADCY4;RPS6KA1;GNAI2;CDC25B;HSP90AB1
RA_Detoxification_of_Reactive_Oxygen_Species%R-MMU-3299685	0.0212418	0.0421878	0.422656	1.57578	12	29	P4HB;GPX1;GSR;CYCS;PRDX1;PRDX3;NCF2;NCF4;NCF1;CYBA;TXN2;CYBB;GPX2
KEGG_Circadian_entrainment%mmu04713	0.0151515	0.0422494	-0.321632	-1.5354	5	67	ADCY6;PER3;ADCY9;GUCY1B1;GUCY1A1;ITPR3;CALM5;GNAO1;GRIA3;MAPK3;CAMK2B;ADCY1;CAMK2A;ADCY2;PRKG1;GRIN2D;GRIA1;NOS1;GNG7;ADCY5;PLCB4;CACNA1G;PRKACB;PRKACA;RYR1;CALML3;GUCY1A2;PRKCA;PER1;RPS6KA5;ADCYAP1R1;GNG4;CAMK2G
RA_L13a-mediated_translational_silencing_of_Ceruloplasmin_expression%R-MMU-156827	0.0215716	0.0427238	0.309658	1.48753	13	95	EIF3C;EIF2S2;PABPC1;EIF2S1;EIF4G1;EIF3B;EIF4A1;EIF3A;EIF3D;EIF4E;EIF3L;EIF2S3X;RPL27;EIF3J2;RPL29;RPL10;EIF4H;RPL7A;EIF1AX;EIF3J1;RPS2;RPL38;EIF3I;EIF3G
RA_Myogenesis%R-MMU-525793	0.0217918	0.0430403	-0.490491	-1.66417	8	18	CDON;MEF2A;MAPK12;TCF4;MEF2C;MEF2D;BOC;MYF6;ABL1
KEGG_beta-Alanine_metabolism%mmu00410	0.01566	0.0432513	-0.430218	-1.63178	6	27	ACOX3;ALDH6A1;CSAD;ALDH3A1;CARNS1;DPYD;ABAT;MLYCD;ECHS1;ALDH2;ACOX1;AOC3
RA_MyD88:MAL(TIRAP)_cascade_initiated_on_plasma_membrane%R-MMU-166058	0.0226171	0.0440601	0.345183	1.49173	13	58	DUSP6;DUSP7;NFKB1;MAP2K4;NFKB2;PPP2CA;UBE2N;RELA;ATF1;HMGB1;PPP2R1B;MAPKAPK2;TIRAP;TNIP2;NFKBIB;MAP3K7;DUSP4;MAPK14;PPP2CB;PPP2R1A;VRK3;RIPK2;MAPKAPK3;MAPK11;CUL1;IKBKB;UBE2V1;TAB3;ECSIT;FBXW11;UBB;JUN
RA_Toll_Like_Receptor_TLR1:TLR2_Cascade%R-MMU-168179	0.0226171	0.0440601	0.345183	1.49173	13	58	DUSP6;DUSP7;NFKB1;MAP2K4;NFKB2;PPP2CA;UBE2N;RELA;ATF1;HMGB1;PPP2R1B;MAPKAPK2;TIRAP;TNIP2;NFKBIB;MAP3K7;DUSP4;MAPK14;PPP2CB;PPP2R1A;VRK3;RIPK2;MAPKAPK3;MAPK11;CUL1;IKBKB;UBE2V1;TAB3;ECSIT;FBXW11;UBB;JUN
RA_Toll_Like_Receptor_TLR6:TLR2_Cascade%R-MMU-168188	0.0226171	0.0440601	0.345183	1.49173	13	58	DUSP6;DUSP7;NFKB1;MAP2K4;NFKB2;PPP2CA;UBE2N;RELA;ATF1;HMGB1;PPP2R1B;MAPKAPK2;TIRAP;TNIP2;NFKBIB;MAP3K7;DUSP4;MAPK14;PPP2CB;PPP2R1A;VRK3;RIPK2;MAPKAPK3;MAPK11;CUL1;IKBKB;UBE2V1;TAB3;ECSIT;FBXW11;UBB;JUN
RA_Toll_Like_Receptor_2_(TLR2)_Cascade%R-MMU-181438	0.0226171	0.0440601	0.345183	1.49173	13	58	DUSP6;DUSP7;NFKB1;MAP2K4;NFKB2;PPP2CA;UBE2N;RELA;ATF1;HMGB1;PPP2R1B;MAPKAPK2;TIRAP;TNIP2;NFKBIB;MAP3K7;DUSP4;MAPK14;PPP2CB;PPP2R1A;VRK3;RIPK2;MAPKAPK3;MAPK11;CUL1;IKBKB;UBE2V1;TAB3;ECSIT;FBXW11;UBB;JUN
RA_Signaling_by_TGF-beta_Receptor_Complex%R-MMU-170834	0.0225443	0.0440601	0.337711	1.48192	13	62	TFDP1;TGFB1;E2F4;FKBP1A;RBL1;STRAP;TGFBR2;FURIN;FBN1;ITGB1;UBE2M;HDAC1;TGFBR1;RHOA;CBL;NEDD8;SKIL;ITGB6;RNF111;UBE2D3;TGIF1
RA_GABA_receptor_activation%R-MMU-977443	0.0228426	0.0443782	-0.459997	-1.65367	8	23	ADCY6;ADCY9;GABBR1;KCNJ16;KCNJ2;KCNJ15;ARHGEF9;GABRA4;ADCY1
KEGG_Chronic_myeloid_leukemia%mmu05220	0.0163666	0.0447766	0.339347	1.54277	9	72	CDK6;TGFB1;AKT1;NFKB1;TGFBR2;MAP2K1;MYC;CTBP2;E2F1;STAT5A;RELA;CRK;HDAC1;TGFBR1;CBL;SHC1;TRP53;NRAS;KRAS;E2F2;CHUK;RUNX1;E2F3;BCR;BAX;GRB2;PIK3CD;CRKL;MDM2;MAP2K2;GADD45G;GADD45A;BAD;HRAS;IKBKB;AKT2;CTBP1
RA_RIPK1-mediated_regulated_necrosis%R-MMU-5213460	0.0233333	0.044964	0.441559	1.57789	13	25	HSP90AA1;RIPK3;SDCBP;RIPK1;FLOT2;BIRC3;TNFRSF10B;CDC37;MLKL;CASP8;PDCD6IP;FLOT1;UBB;TRADD;XIAP;TNFSF10;FAS;UBA52;STUB1;TRAF2;PELI1;CFLAR
RA_Regulation_of_necroptotic_cell_death%R-MMU-5675482	0.0233333	0.044964	0.441559	1.57789	13	25	HSP90AA1;RIPK3;SDCBP;RIPK1;FLOT2;BIRC3;TNFRSF10B;CDC37;MLKL;CASP8;PDCD6IP;FLOT1;UBB;TRADD;XIAP;TNFSF10;FAS;UBA52;STUB1;TRAF2;PELI1;CFLAR
RA_EGFR_downregulation%R-MMU-182971	0.0233333	0.044964	0.425518	1.5495	13	27	PTPN12;AREG;TGFA;SH3KBP1;HBEGF;EPGN;CBL;STAM2;CDC42;ARHGEF7;GRB2;SPRY2;SH3GL1
KEGG_Ribosome%mmu03010	0.016692	0.0452399	0.297386	1.50915	10	124	MRPL13;RPL36AL;MRPL20;RSL24D1;RPL41;MRPL33;RPL27;MRPL4;MRPS15;RPL29;MRPL30;MRPL18;MRPL3;RPL10;MRPL22;MRPL32;MRPL21;MRPL17;MRPL19;MRPS2;MRPS7;MRPL16;MRPL35;RPL7A;MRPL36;MRPS12;MRPS5;RPS2;MRPS17;RPL38;MRPS16;MRPL2;MRPS18A;MRPS14;MRPL34;MRPS11
KEGG_Fanconi_anemia_pathway%mmu03460	0.0168919	0.0453579	0.39442	1.64319	9	48	BRCA2;USP1;FANCA;BRCA1;BRIP1;BLM;FANCI;EME1;CENPS;RPA2;PALB2;UBE2T;FAAP24;ERCC1;FANCL;ATR;RAD51C;ATRIP;POLH;RMI2;RPA3;RPA1;FANCM;SLX4;FAAP100;MUS81;TOP3A
RA_RHO_GTPases_activate_PAKs%R-MMU-5627123	0.0236088	0.0453721	0.51921	1.62154	13	16	FLNA;MYH9;CALM1;RAC1;PAK2;LIMK1;NF2;MYL6;CDC42
KEGG_Toxoplasmosis%mmu05145	0.0173502	0.046161	0.308189	1.50124	10	96	CASP3;HSPA8;TNFRSF1A;STAT3;TGFB1;AKT1;NFKB1;CYCS;ITGB1;ITGA6;IL10;IRAK4;MYD88;RELA;IFNGR1;JAK1;LAMC2;GNAI2;IFNGR2;H2-DMB1;CHUK;PIK3R5;TNF;NFKBIB;BIRC3;JAK2;MAP3K7;TLR2;PIK3CG;MAPK14;TLR4;PDPK1;CCR5;STAT1;CASP8;CD40;SOCS1;H2-DMB2;BAD;MAPK11;IRAK1;IL10RB;IRGM1;H2-DMA;IKBKB;AKT2;LDLR
KEGG_MicroRNAs_in_cancer%mmu05206	0.0178838	0.0471481	0.273698	1.42775	11	155	CD44;KIF23;CASP3;DNMT1;CDK6;STAT3;CCNE1;NFKB1;FSCN1;MAP2K1;VIM;HNRNPK;RASSF1;MYC;BRCA1;CDCA5;ITGA5;CCNE2;E2F1;SLC7A1;EFNA5;CRK;STMN1;HDAC1;EZR;RHOA;SHC1;MET;VEGFA;TRP53;NRAS;TNC;MCL1;HMGA2;PTGS2;CDC25A;CDC25C;KRAS;PLCG2;E2F2;CDC25B;MMP9;GLS2;EZH2;E2F3;HMOX1;THBS1;GRB2;PDGFRA;PIK3CD;CRKL;ROCK1;UBE2I;MARCKS;SPRY2;PRKCE;HDAC4;ITGB3;BCL2L11;MDM2;MAP2K2;PLAU;RPTOR;ATM;MTOR;SOCS1;DNMT3B;ZEB2;PAK4;HRAS;…
RA_Citric_acid_cycle_(TCA_cycle)%R-MMU-71403	0.0250836	0.0480769	0.486323	1.59531	14	19	MDH2;SDHD;DLST;SUCLG2;SUCLG1;IDH3A;IDH3B;DLD;SDHA;SDHB;ACO2
RA_Metalloprotease_DUBs%R-MMU-5689901	0.0255102	0.0487635	0.50697	1.604	14	17	H2AC4;STAMBPL1;PSMD14;BABAM2;NLRP3;BABAM1;EP300;STAM;UBB
RA_L1CAM_interactions%R-MMU-373760	0.0261866	0.0499225	0.366879	1.48218	15	42	TUBB6;KIF4;MSN;TUBA1B;CLTC;ITGA5;ITGB1;RAC1;AP2S1;AP2M1;SDCBP;ITGA2B;TUBB4B;AP2A2;DNM2;LYPLA2;ITGB3;AP2A1;CSNK2B;DPYSL2
KEGG_African_trypanosomiasis%mmu05143	0.0199275	0.0520629	0.453168	1.60838	10	25	ICAM1;IL10;MYD88;F2RL1;SELE;PLCB3;TNF;IL6;THOP1;PLCB1;PLCB2;IL1B;PRKCG
KEGG_Fluid_shear_stress_and_atherosclerosis%mmu05418	0.0208644	0.0540238	0.283753	1.46021	13	133	GSTA4;NFE2L2;HSP90AA1;ASS1;TNFRSF1A;ICAM1;ACTG1;THBD;AKT1;NFKB1;IL1R1;MAP3K5;CALM1;ACTB;MAP2K4;NOS3;TXN1;GPC1;NQO1;GSTO1;SUMO2;RELA;RAC1;HSP90B1;RHOA;PLAT;VEGFA;TRP53;CAV2;CCL2;SELE;NCF2;RAC2;CCL12;ITGA2B;HSP90AB1;CHUK;MMP9;NCF1;CYBA;TNF;HMOX1;GSTP3;TXN2
RA_Recycling_pathway_of_L1%R-MMU-437239	0.0284281	0.0540513	0.477542	1.56651	16	19	TUBB6;KIF4;MSN;TUBA1B;CLTC;AP2S1;AP2M1;TUBB4B;AP2A2;DNM2;AP2A1;DPYSL2
RA_Assembly_of_collagen_fibrils_and_other_multimeric_structures%R-MMU-2022090	0.0294118	0.0557728	-0.332699	-1.48113	10	52	COL7A1;COL4A5;COL11A2;DST;COL4A6;LAMA3;COL27A1;COL11A1;COL1A2;COL9A3;COL2A1;COL9A1;COL6A6;COL4A4
RA_Hedgehog_'off'_state%R-MMU-5610787	0.0296412	0.0560588	0.312495	1.45809	18	81	TUBB6;TUBA1B;TUBA1C;WDR35;PSMD2;PSMC4;PSMD12;PSMD6;PSMA7;PRKAR1A;PSMC3;PSMC5;PSMD11;PSMD14;ADCY3;ADCY4;PSMD1;PSMD3;TUBB3;TUBB4B;PSME3;PSMD13;TUBB2B;PSMC1;SUFU;PSMD4;PSMD7;PSMC2;PSMC6;IFT57
RA_Binding_and_Uptake_of_Ligands_by_Scavenger_Receptors%R-MMU-2173782	0.0303541	0.0572553	0.514223	1.60596	17	16	CALR;HP;MASP1;HSP90B1;MSR1;CD163;SCARB1;APOL8
RA_Metabolism_of_amino_acids_and_derivatives%R-MMU-71291	0.030479	0.057339	0.258802	1.3756	20	171	SLC7A5;ODC1;SMOX;ASS1;ASNS;AHCY;GOT2;SERINC2;SLC3A2;PHGDH;SHMT1;ALDH18A1;GADL1;TPH1;SLC25A13;AZIN1;MTAP;PSMD2;PSMC4;NQO1;PSAT1;DLST;PSMD12;SEPHS2;PSMD6;NAT8L;PSMA7;DIO2;SLC25A10;PSMC3;ETHE1;SRM;PSMC5;PYCR2;PSMD11;PSMD14;PSMD1;DUOX1;PSMD3;GLS2;PSME3;PSMD13;DLAT;ENOPH1;PSMC1;NMRAL1;TXN2;DLD;PSMD4;ALDH9A1;PSMD7;PSMC2;PSMC6;KMO;ACAT1;HDC
KEGG_Chemical_carcinogenesis%mmu05204	0.0225225	0.0578012	-0.383073	-1.58529	9	37	GSTM1;GSTT3;EPHX1;GSTA2;SULT1A1;GSTT1;UGT1A1;GSTK1;GSTM2;UGT1A6A;GSTM5;MGST3;GSTP2;GSTA3;GSTM7;CYP3A13
RA_Caspase_activation_via_extrinsic_apoptotic_signalling_pathway%R-MMU-5357769	0.0308219	0.0578317	0.523963	1.5988	17	15	CASP3;RIPK1;CD14;TNFRSF10B;APPL1;TLR4;CASP8;TICAM1;TRADD;TNFSF10;FAS;TRAF2;CFLAR
RA_Immunoregulatory_interactions_between_a_Lymphoid_and_a_non-Lymphoid_cell%R-MMU-198933	0.0318471	0.0595984	0.348881	1.47528	19	52	ICAM1;PVR;IFITM2;CD300LB;ITGB1;CD81;CXADR;IFITM3;LAIR1;ICAM2;ITGB2;CD300C2;PILRA;ITGB7;ITGA4;IFITM1;TREM1;TREML2;H2-Q10;TREM2;C3;CD40;JAML;KLRK1;SELL;SIGLEC1
RA_DAP12_interactions%R-MMU-2172127	0.0323102	0.0603067	0.375416	1.4755	19	37	CD300LB;GM9733;RAC1;LCK;CLEC5A;SIRPA;KRAS;PLCG2;GM5150;VAV3;BTK;SYK;GRB2;TREM1;VAV2;H2-Q10;TREM2;KLRK1;HRAS;FYN;H2-T24;H2-M3;GRAP2;SOS1;B2M;H2-Q4;H2-T22;H2-K1
KEGG_Tight_junction%mmu04530	0.0238806	0.0607489	0.282493	1.45479	15	136	PCNA;MYH9;SYNPO;ACTG1;MSN;TUBA1B;ARPC2;TUBA1C;ARPC1B;MAP3K5;ACTB;HSPA4;ITGB1;PPP2CA;VASP;ACTN1;SLC9A3R1;RAC1;ARPC3;ACTR2;ARPC4;EZR;RHOA;RAP1A;ROCK2;PRKAB1;ACTR3;ARPC5;PPP2R2A;PPP2R1B;NF2;RAB8A;CTTN;WAS;MYL6;PPP2R2C;CDC42;ACTN4;RUNX1;RAB8B;RAP2C
KEGG_JAK-STAT_signaling_pathway%mmu04630	0.0243531	0.0614122	0.284728	1.42689	15	112	STAT3;AKT1;OSMR;SOCS6;IL13;MYC;SOCS5;IL10;IL13RA1;IL4RA;STAT5A;PTPN2;IL19;IFNGR1;IL6ST;TSLP;MCL1;SOCS3;CCND3;JAK1;STAM2;CISH;IFNGR2;IRF9;CRLF2;CSF2RA;IFNAR2;CSF2RB;CSF2RB2;SOCS2;JAK3;GRB2;JAK2;PDGFRA;PIK3CD;IFNAR1;LIF;IL6;PTPN6;OSM;CSF3R;STAT6;STAT1;MTOR;IL13RA2;SOCS1;IL3RA;IL21R;HRAS;IL10RB;AKT2;IL15RA;PIM1;SOCS4;IL10RA;EP300;STAT2;AOX4;STAM;CNTFR
KEGG_Coronavirus_disease%mmu05171	0.0247093	0.0617733	0.265328	1.42292	16	183	TNFRSF1A;STAT3;F13A1;NFKB1;MASP1;MMP1B;RPL36AL;IRAK4;MYD88;RELA;RSL24D1;RPL41;HBEGF;IL6ST;TRAF3;RPL27;C5AR1;RPL29;CCL2;JAK1;PLCG2;SELP;RPL10;CCL12;TBK1;CHUK;IRF9;ADAM17;SYK;RPL7A;IFNAR2;TNF;RPS2;NFKBIB;CYBB;PIK3CD;RPL38;ACE;IFNAR1;MAP3K7;MMP3;CGAS;C3AR1;TLR2;C1QB;IL6;MAPK14;ADAR;TLR4;STAT1;EIF2AK2;TLR8;C3;NLRP3;C1QC;MAPK11;IRAK1;IL1B;IKBKB;PRKCG;DDX58;IFIH1;RPS11;STAT2;CASP1;TLR7;RPL6;RPL35;RPS27…
KEGG_Fatty_acid_biosynthesis%mmu00061	0.0251572	0.0623555	-0.506903	-1.66819	11	16	ACACB;H2-KE6;ACSL5;ACSL6;ACSBG1;ACSL1
KEGG_Th17_cell_differentiation%mmu04659	0.0257649	0.0627884	0.323178	1.49331	15	76	HSP90AA1;STAT3;TGFB1;NFKB1;IL1R1;TGFBR2;IL4RA;STAT5A;RELA;TGFBR1;IFNGR1;IL6ST;LCK;JAK1;HIF1A;RARA;IFNGR2;H2-DMB1;HSP90AB1;CHUK;RUNX1;NFKBIB;JAK3;JAK2;IL6;MAPK14;IRF4;PPP3R1;STAT6;STAT1;MTOR;H2-DMB2;IL21R;MAPK11;H2-DMA;IL1B;IKBKB;PRKCQ
KEGG_Viral_myocarditis%mmu05416	0.025641	0.0627884	0.356885	1.50401	14	51	CASP3;ICAM1;ACTG1;EIF4G1;ABL2;ACTB;EIF4G2;CYCS;CXADR;RAC1;EIF4G3;ITGB2;RAC2;H2-DMB1;ITGAL;CD80;H2-Q10;CASP8;CD40;H2-DMB2;CD86;H2-DMA;BID;FYN;H2-T24;H2-M3;H2-AB1
[truncated: 502 more rows]

## Sheet: _ctrl_vs_6dpi_OTI_NP_s(4)_KEGG-
pathway	pval	padj	ES	NES	nMoreExtreme	size	leadingEdge
[truncated: 1,003 more rows]

[truncated: 13 more sheets: _ctrl_vs_6dpi_OTI_NP_e(5)_KEGG-, _ctrl_vs_6dpi_NP_s(6)_KEGG-RA, _ctrl_vs_6dpi_NP_e(7)_KEGG-RA, 6dpi_OTI_NP_s(4)-6dpi_OTI_NP_e, _6dpi_OTI_NP_s(4)-6dpi_NP_s(6), 6dpi_OTI_NP_e(5)-6dpi_OTI_NP_s, 6dpi_OTI_NP_e(5)-6dpi_NP_e(7), _6dpi_NP_s(6)-6dpi_OTI_NP_s(4), _6dpi_NP_s(6)_vs_6dpi_NP_e(7)_K, 6dpi_NP_e(7)-6dpi_OTI_NP_e(5), _6dpi_NP_e(7)_vs_6dpi_NP_s(6)_K, _5dpi_NP_s(2)_vs_5dpi_dC16(3)_K, _5dpi_dC16(3)_vs_5dpi_NP_s(2)_K]
